# Supplementary material for: Nitrate and Nitrite Variability at the Seafloor of an Oxygen Minimum Zone Revealed by a Novel Microfluidic In-Situ Chemical Sensor
Source: PLoS One. 2015 Jul 10;10(7):e0132785. doi: 10.1371/journal.pone.0132785 (PMC4498834; doi:10.1371/journal.pone.0132785)
Supplement: S1 File — (ZIP) [file pone.0132785.s003.zip]

Archive with 3 entries (3 files):
- CTD-Data.xlsx
- LOC-Data.xlsx
- OtherSensorData.xlsx
