# Supplementary material for: Nitrate and Nitrite Variability at the Seafloor of an Oxygen Minimum Zone Revealed by a Novel Microfluidic In-Situ Chemical Sensor
Source: PLoS One. 2015 Jul 10;10(7):e0132785. doi: 10.1371/journal.pone.0132785 (PMC4498834; doi:10.1371/journal.pone.0132785)
Supplement: S1 File — (ZIP) [file pone.0132785.s003.zip › CTD-Data.xlsx]

## Sheet: Sheet1
Yücel et al. Nitrate and nitrite variability at the seafloor of an oxygen minimum zone revealed by a novel microfluidic in-situ chemical sensor, Plos One
Data file for the CTD casts shown in Figure 1
CTD15		CTD15					CTD 16		CTD16				CTD17
Depth	O2	Depth	NO2-	ΣNOx			Depth	O2	Depth	ΣNOx			Depth	NO2-	ΣNOx
m	µmol kg-1	m	µM	µM			m	µmol kg-1	m	µM			m	µM	µM
2.98	211.68	10	0.527	6.903			2.98	283.24	5	2.149			5	0.25	2.809
3.98	210.78	20	0.602	7.015			3.98	286.8	10	1.526			15	0.519	12.194
4.97	211.06	30	0.842	11.298			4.97	280.25	30	18.49			20	0.594	16.268
5.96	211.17	40	0.937	22.734			5.96	270.41	50	25.688			30	0.521	19.93
6.96	211.44	50	0.362	26.467			6.96	252.31	90	27.92			40	0.4	23.377
7.95	211.75	60	0.058	27.334			7.95	236.02	130	27.962			50	0.274	25.446
8.95	211.36	70	0.063	26.923			8.95	225.74	160	27.683			60	0.225	26.108
9.94	211.65	80	0.043	27.327			9.94	225.51					80	0.297	26.676
10.93	211.35	100	0.03	26.719			10.93	222.68					100	0.268	26.282
11.93	210.94	150	0.036	26.643			11.93	207.15					130	0.388	26.586
12.92	211.84	200	0.044	26.739			12.92	194.3					157	0.563	26.837
13.92	211.66	300	0.025	30.121			13.92	185.95					162	0.559	26.683
14.91	211.71	450	0.012	33.307			14.91	172.81
15.9	210.46	500	0.01	33.337			15.9	157.73
16.9	210.62	600	0.005	34.427			16.9	154.22
17.89	211.12	700	0.003	34.391			17.89	154.8
18.89	211.14	800	0.004	34.819			18.88	134.98
19.88	210.68	1000	0.011	31.885			19.88	124.9
20.87	210.68	1200	0.009	28.243			20.87	118.32
21.87	211.27	1238	0.014	26.78			21.87	118.77
22.86	210.85						22.86	116.57
23.85	210.71						23.85	115.08
24.85	211.28						24.85	113.34
25.84	210.98						25.84	108.89
26.84	211.31						26.84	96.74
27.83	210.38						27.83	99.73
28.82	211.25						28.82	95.16
29.82	209.15						29.82	93.85
30.81	210.12						30.81	92.6
31.81	210.56						31.81	91.66
32.8	209.67						32.8	91.4
33.79	208.08						33.79	90.43
34.79	207.26						34.79	88.5
35.78	206.58						35.78	87.1
36.77	200.84						36.77	84.29
37.77	194.25						37.77	82.86
38.76	169.1						38.76	75.14
39.76	129.63						39.76	69.09
40.75	114.37						40.75	63.32
41.74	93.97						41.74	56.18
42.74	72.6						42.74	52.53
43.73	66.38						43.73	50.77
44.72	62.05						44.72	46.31
45.72	57.71						45.72	45.58
46.71	56.91						46.71	46.27
47.71	56.16						47.71	47.2
48.7	55.55						48.7	47.3
49.69	52.68						49.69	45.68
50.69	48.21						50.69	46.38
51.68	45.7						51.68	46.17
52.68	45.73						52.67	44.42
53.67	45.73						53.67	41.45
54.66	45.72						54.66	39.43
55.66	45.05						55.66	38.78
56.65	41.75						56.65	37.7
57.64	38.15						57.64	34.67
58.64	38.3						58.64	33.13
59.63	38.63						59.63	32.09
60.62	38.82						60.62	31.76
61.62	39.25						61.62	30.9
62.61	41.53						62.61	30.56
63.61	42.19						63.61	30.42
64.6	41.76						64.6	30.34
65.59	40.9						65.59	30.08
66.59	40.46						66.59	30.18
67.58	40.25						67.58	30.12
68.57	40.09						68.57	30.08
69.57	40.08						69.57	29.96
70.56	40.25						70.56	29.89
71.56	40.28						71.55	29.87
72.55	40.38						72.55	29.89
73.54	40.69						73.54	29.95
74.54	40.69						74.54	29.96
75.53	40.86						75.53	29.78
76.52	41.65						76.52	29.75
77.52	44.27						77.52	29.74
78.51	50.62						78.51	29.65
79.5	53.38						79.5	29.59
80.5	53.53						80.5	29.55
81.49	51.08						81.49	29.63
82.49	48.97						82.48	29.61
83.48	50.39						83.48	29.6
84.47	52.27						84.47	29.52
85.47	56.22						85.47	29.49
86.46	58.91						86.46	29.47
87.45	59.1						87.45	29.29
88.45	58.96						88.45	29.44
89.44	58.77						89.44	29.32
90.43	58.68						90.43	29.34
91.43	58.72						91.43	29.36
92.42	58.9						92.42	29.36
93.41	59.8						93.41	29.36
94.41	60.3						94.41	29.36
95.4	60.75						95.4	29.36
96.4	61.1						96.39	29.37
97.39	60.95						97.39	29.37
98.38	59.48						98.38	29.37
99.38	57.82						99.38	29.37
100.37	57.63						100.37	29.38
101.36	58.37						101.36	29.42
102.36	58.29						102.36	29.44
103.35	58.22						103.35	29.4
104.34	57.63						104.34	29.43
105.34	57.56						105.34	29.36
106.33	57.46						106.33	29.14
107.32	57.42						107.32	29.19
108.32	56.92						108.32	29.13
109.31	56.91						109.31	29.16
110.3	56.81						110.3	29.16
111.3	57.04						111.3	28.95
112.29	57.26						112.29	29.03
113.28	57.49						113.28	28.95
114.28	57.1						114.28	28.88
115.27	56.42						115.27	28.88
116.26	56.31						116.26	28.89
117.26	56.74						117.26	28.9
118.25	57.69						118.25	28.9
119.24	58.36						119.24	28.9
120.24	58.77						120.24	28.82
121.23	58.99						121.23	28.72
122.23	59.24						122.22	28.65
123.22	59.83						123.22	28.5
124.21	60.23						124.21	28.5
125.21	59.85						125.2	28.52
126.2	59.59						126.2	28.56
127.19	59.94						127.19	28.4
128.19	60						128.18	28.4
129.18	60.59						129.18	28.4
130.17	60.98						130.17	28.39
131.17	60.96						131.17	28.41
132.16	61.14						132.16	28.39
133.15	61.25						133.15	28.41
134.15	61.46						134.15	28.32
135.14	61.78						135.14	28.16
136.13	61.68						136.13	28.12
137.13	61.5						137.13	28.12
138.12	61.61						138.12	27.98
139.11	61.69						139.11	27.92
140.11	61.6						140.11	27.6
141.1	61.77						141.1	27.53
142.09	61.95						142.09	27.37
143.09	61.81						143.09	27.28
144.08	61.82						144.08	27.28
145.07	61.8						145.07	27.03
146.07	61.85						146.06	26.97
147.06	61.86						147.06	27.7
148.05	61.76						148.05	27.44
149.05	61.64						149.04	28.88
150.04	61.9						150.04	28.97
151.03	62.21						151.03	28.85
152.03	62.4						152.02	28.86
153.02	62.75						153.02	29.39
154.01	63.16						154.01	29.7
155	63.38						155	29.82
156	63.21						156	30.57
156.99	63.13						156.99	31.16
157.98	62.97						157.98	31.06
158.98	62.96						158.98	30.95
159.97	63.41
160.96	63.69
161.96	63.42
162.95	63.37
163.94	63.38
164.94	63.36
165.93	63.13
166.92	63.1
167.92	63.3
168.91	63.22
169.9	63.16
170.9	63.3
171.89	63.23
172.88	63.07
173.88	62.97
174.87	62.58
175.86	62.43
176.86	62.57
177.85	62.34
178.84	62.27
179.83	62.16
180.83	62.07
181.82	62.16
182.81	62.3
183.81	62.13
184.8	61.81
185.79	61.88
186.79	61.73
187.78	61.62
188.77	61.4
189.77	61.51
190.76	61.78
191.75	61.68
192.74	61.31
193.74	61.43
194.73	61.5
195.72	61.31
196.72	61.23
197.71	61.18
198.7	61.12
199.7	60.94
200.69	60.56
201.68	60.16
202.68	60.22
203.67	60.19
204.66	60.22
205.65	60.05
206.65	60.24
207.64	60.61
208.63	61.5
209.63	62.64
210.62	63.01
211.61	63.08
212.61	62.96
213.6	62.78
214.59	63.1
215.58	64.12
216.58	64.7
217.57	64.63
218.56	64.95
219.56	65.78
220.55	67.19
221.54	68.41
222.53	68.83
223.53	68.33
224.52	67.77
225.51	67.55
226.51	67.31
227.5	66.78
228.49	66.66
229.48	66.82
230.48	66.98
231.47	66.85
232.46	66.54
233.46	66.1
234.45	66
235.44	66.08
236.44	66.05
237.43	65.91
238.42	65.9
239.41	66.02
240.41	66.03
241.4	65.97
242.39	65.85
243.38	65.38
244.38	65.02
245.37	64.71
246.36	64.38
247.36	64.52
248.35	64.49
249.34	64.67
250.33	64.51
251.33	63.94
252.32	63.42
253.31	63.09
254.31	62.33
255.3	61.4
256.29	61.03
257.28	60.95
258.28	60.82
259.27	60.73
260.26	60.89
261.25	61.12
262.25	61.04
263.24	61.09
264.23	61.17
265.23	61.2
266.22	60.99
267.21	60.56
268.2	60.2
269.2	60.04
270.19	59.6
271.18	59.16
272.17	58.54
273.17	57.53
274.16	56.58
275.15	55.99
276.15	55.32
277.14	55.11
278.13	55.06
279.12	54.89
280.12	54.64
281.11	54.31
282.1	54.38
283.09	54.3
284.09	54.34
285.08	54.17
286.07	54.23
287.06	54.38
288.06	54.52
289.05	54.73
290.04	54.66
291.03	54.67
292.03	54.76
293.02	54.99
294.01	54.85
295.01	54.77
296	54.49
296.99	54.33
297.98	54.33
298.98	54.43
299.97	54.2
300.96	53.93
301.95	53.46
302.95	53.19
303.94	52.99
304.93	52.68
305.92	52.33
306.92	52.32
307.91	52.35
308.9	52.18
309.89	51.91
310.89	51.71
311.88	51.61
312.87	51.76
313.86	51.62
314.86	51.48
315.85	51.42
316.84	51.4
317.83	51.44
318.83	51.57
319.82	51.42
320.81	51.5
321.8	51.53
322.8	51.54
323.79	51.5
324.78	51.46
325.77	51.45
326.76	51.55
327.76	51.6
328.75	51.51
329.74	51.28
330.73	51.43
331.73	51.44
332.72	51.59
333.71	51.34
334.7	51.1
335.7	51.01
336.69	51.09
337.68	51.17
338.67	51.13
339.67	51.1
340.66	51.07
341.65	51.09
342.64	51.08
343.64	50.85
344.63	50.89
345.62	50.98
346.61	50.92
347.6	50.73
348.6	50.89
349.59	50.57
350.58	50.28
351.57	50.21
352.57	50.03
353.56	49.93
354.55	49.84
355.54	49.6
356.54	48.99
357.53	48.55
358.52	48.42
359.51	48.32
360.5	48.39
361.5	48.38
362.49	48.27
363.48	48.1
364.47	47.78
365.47	47.68
366.46	47.56
367.45	47.56
368.44	47.55
369.43	47.47
370.43	47.41
371.42	47.36
372.41	47.25
373.4	47.31
374.4	47.65
375.39	47.75
376.38	47.69
377.37	47.52
378.36	47.16
379.36	46.76
380.35	46.86
381.34	46.87
382.33	46.8
383.32	46.81
384.32	46.85
385.31	46.67
386.3	46.37
387.29	46.43
388.29	46.12
389.28	46.06
390.27	45.92
391.26	45.58
392.25	45.43
393.25	45.46
394.24	45.37
395.23	45.31
396.22	45.12
397.21	44.93
398.21	44.92
399.2	44.89
400.19	44.93
401.18	45
402.17	44.74
403.17	44.74
404.16	44.54
405.15	44.57
406.14	44.68
407.14	44.66
408.13	44.56
409.12	44.41
410.11	44.43
411.1	44.34
412.1	44.25
413.09	44.21
414.08	43.92
415.07	43.67
416.06	43.75
417.06	43.68
418.05	43.72
419.04	43.63
420.03	43.44
421.02	43.56
422.02	43.64
423.01	43.63
424	43.64
424.99	43.36
425.98	43.13
426.97	43.01
427.97	43.03
428.96	42.98
429.95	42.93
430.94	43.09
431.93	43.14
432.93	43.16
433.92	43.2
434.91	43.17
435.9	43.18
436.89	43.24
437.89	43.39
438.88	43.61
439.87	43.25
440.86	42.8
441.85	42.83
442.85	43.01
443.84	43.1
444.83	43.2
445.82	43.39
446.81	43.2
447.8	42.98
448.8	42.92
449.79	42.93
450.78	42.94
451.77	42.84
452.76	42.82
453.76	42.96
454.75	43.05
455.74	43.33
456.73	43.46
457.72	43.71
458.71	44
459.71	44.33
460.7	44.55
461.69	44.7
462.68	44.77
463.67	45.03
464.66	45.17
465.66	45.21
466.65	45.01
467.64	44.72
468.63	44.6
469.62	44.66
470.62	44.66
471.61	44.33
472.6	44.34
473.59	44.59
474.58	44.54
475.57	44.71
476.57	45.05
477.56	45.25
478.55	45.35
479.54	45.57
480.53	45.66
481.52	46.39
482.52	47.79
483.51	49.34
484.5	50.51
485.49	50.99
486.48	51.5
487.47	51.82
488.47	51.77
489.46	51.82
490.45	52.19
491.44	52.47
492.43	52.74
493.42	52.74
494.42	52.39
495.41	52.23
496.4	52.27
497.39	52.54
498.38	52.72
499.37	52.84
500.37	52.93
501.36	52.76
502.35	52.41
503.34	52.31
504.33	52.5
505.32	52.62
506.31	52.77
507.31	52.89
508.3	53.57
509.29	54.27
510.28	54.67
511.27	54.72
512.26	54.92
513.26	54.73
514.25	54.43
515.24	54.4
516.23	54.42
517.22	54.43
518.21	54.43
519.2	54.27
520.2	53.99
521.19	53.85
522.18	54.17
523.17	54.62
524.16	54.97
525.15	54.73
526.14	54.51
527.14	54.6
528.13	54.59
529.12	54.64
530.11	54.67
531.1	54.68
532.09	54.7
533.08	54.75
534.08	54.92
535.07	55.29
536.06	55.66
537.05	55.97
538.04	56.36
539.03	56.72
540.02	56.85
541.02	56.91
542.01	57.05
543	57.09
543.99	57.14
544.98	57.28
545.97	57.34
546.96	57.79
547.96	58.35
548.95	58.41
549.94	58.06
550.93	57.86
551.92	57.86
552.91	57.87
553.9	57.3
554.89	56.79
555.89	56.77
556.88	57.35
557.87	58.31
558.86	58.83
559.85	58.79
560.84	58.89
561.83	58.5
562.83	57.97
563.82	57.93
564.81	57.82
565.8	57.77
566.79	58.65
567.78	59.67
568.77	60.24
569.76	60.36
570.76	59.6
571.75	58.71
572.74	58.36
573.73	58.06
574.72	57.95
575.71	57.86
576.7	57.6
577.69	57.35
578.69	57.16
579.68	57.19
580.67	57.46
581.66	57.63
582.65	57.8
583.64	57.92
584.63	57.78
585.62	57.85
586.61	57.89
587.61	58.06
588.6	58.22
589.59	58.18
590.58	58.4
591.57	58.44
592.56	58.29
593.55	58.23
594.54	58.3
595.54	58.38
596.53	58.77
597.52	59.06
598.51	59.33
599.5	59.14
600.49	59.02
601.48	59.27
602.47	59.81
603.46	59.8
604.46	60.16
605.45	60.27
606.44	60.47
607.43	60.6
608.42	60.76
609.41	60.88
610.4	60.78
611.39	61.06
612.38	61.36
613.37	61.39
614.37	61.52
615.36	61.71
616.35	61.91
617.34	62.19
618.33	62.19
619.32	62.42
620.31	62.71
621.3	62.86
622.29	63
623.28	63.01
624.28	62.82
625.27	62.69
626.26	62.54
627.25	62.71
628.24	63.47
629.23	64.21
630.22	64.79
631.21	64.85
632.2	64.81
633.19	64.68
634.19	64.38
635.18	64.29
636.17	64.29
637.16	64.54
638.15	64.93
639.14	65.32
640.13	65.33
641.12	65.81
642.11	66.44
643.1	66.45
644.09	66.91
645.09	67.43
646.08	67.51
647.07	67.37
648.06	67.53
649.05	67.86
650.04	67.64
651.03	67.02
652.02	66.74
653.01	67.17
654	67.48
654.99	67.53
655.99	67.88
656.98	68.4
657.97	68.73
658.96	68.79
659.95	68.86
660.94	68.84
661.93	68.96
662.92	69.24
663.91	69.4
664.9	69.58
665.89	69.99
666.88	69.91
667.87	70.03
668.87	70.38
669.86	70.68
670.85	70.92
671.84	70.98
672.83	71.24
673.82	71.45
674.81	71.41
675.8	71.36
676.79	71.28
677.78	71.28
678.77	71.27
679.76	71.33
680.75	71.35
681.75	71.56
682.74	71.8
683.73	71.93
684.72	71.94
685.71	71.97
686.7	72.01
687.69	72.44
688.68	72.72
689.67	72.88
690.66	73
691.65	73.07
692.64	73.3
693.63	73.32
694.62	73.74
695.62	74.21
696.61	74.37
697.6	74.22
698.59	74.31
699.58	74.52
700.57	74.58
701.56	74.32
702.55	74.37
703.54	74.87
704.53	74.96
705.52	74.88
706.51	75.21
707.5	75.2
708.49	75.17
709.48	75.39
710.47	75.58
711.46	75.72
712.46	75.97
713.45	76.18
714.44	76.23
715.43	76.11
716.42	75.69
717.41	76.06
718.4	76.12
719.39	76.1
720.38	76.03
721.37	76.06
722.36	76.18
723.35	76.23
724.34	76.16
725.33	76.12
726.32	76.44
727.31	76.95
728.3	77.35
729.29	77.78
730.28	78.06
731.28	77.89
732.27	77.81
733.26	78.04
734.25	77.89
735.24	77.73
736.23	77.65
737.22	77.79
738.21	78.49
739.2	79.76
740.19	80.69
741.18	80.48
742.17	80.03
743.16	79.8
744.15	79.85
745.14	80.09
746.13	79.98
747.12	79.95
748.11	80.01
749.1	80.02
750.09	80.05
751.08	80.22
752.07	80.33
753.06	80.43
754.06	80.37
755.05	80.34
756.04	80.69
757.03	80.83
758.02	80.99
759.01	81.22
760	81.32
760.99	81.06
761.98	81.34
762.97	81.54
763.96	81.68
764.95	81.84
765.94	81.95
766.93	81.93
767.92	82.1
768.91	82.3
769.9	83.04
770.89	83.86
771.88	84.51
772.87	84.67
773.86	84.43
774.85	84.28
775.84	84.41
776.83	84.94
777.82	85.38
778.81	85.82
779.8	85.76
780.79	85.59
781.78	85.49
782.77	85.65
783.76	86.12
784.75	85.88
785.74	85.81
786.73	85.83
787.73	85.94
788.72	86.34
789.71	86.8
790.7	87.01
791.69	87.07
792.68	87.17
793.67	87.09
794.66	86.97
795.65	86.84
796.64	86.91
797.63	87.41
798.62	88.05
799.61	88.37
800.6	88.62
801.59	88.82
802.58	89.15
803.57	89.69
804.56	89.66
805.55	89.58
806.54	89.77
807.53	89.44
808.52	89.25
809.51	89.34
810.5	89.45
811.49	89.92
812.48	89.86
813.47	89.67
814.46	89.41
815.45	89.58
816.44	89.88
817.43	90
818.42	89.87
819.41	89.79
820.4	89.97
821.39	90.36
822.38	90.73
823.37	91.18
824.36	91.56
825.35	91.39
826.34	91.21
827.33	91.67
828.32	92.14
829.31	92.4
830.3	92.5
831.29	92.42
832.28	92.64
833.27	93.1
834.26	93.45
835.25	93.16
836.24	92.62
837.23	92.32
838.22	92.5
839.21	92.44
840.2	92.75
841.19	92.64
842.18	92.21
843.17	92.38
844.16	92.7
845.15	92.98
846.14	92.87
847.13	92.81
848.12	92.75
849.11	92.72
850.1	92.36
851.09	92.81
852.08	93.41
853.07	93.47
854.06	93.38
855.05	93.3
856.04	93.12
857.03	93.37
858.02	93.48
859.01	93.86
860	94.05
860.99	94.09
861.98	94.01
862.97	93.93
863.96	94.53
864.95	95.11
865.94	95.54
866.93	95.67
867.92	95.82
868.91	96.16
869.9	96.28
870.89	96.32
871.88	96.63
872.87	96.49
873.86	96.61
874.85	96.48
875.84	96.63
876.83	96.47
877.81	96.52
878.8	96.57
879.79	96.56
880.78	96.56
881.77	96.9
882.76	97.18
883.75	97.29
884.74	98.25
885.73	98.73
886.72	98.91
887.71	99.06
888.7	99.41
889.69	99.93
890.68	100.15
891.67	100.26
892.66	100.82
893.65	101.13
894.64	101.28
895.63	101.35
896.62	101.16
897.61	101.62
898.6	101.93
899.59	102.05
900.58	102.59
901.57	102.61
902.56	102.41
903.55	102.18
904.54	102.3
905.53	102.62
906.52	102.86
907.51	103.18
908.5	103.13
909.49	103.18
910.48	103.29
911.46	103.13
912.45	103.33
913.44	103.26
914.43	103.34
915.42	103.59
916.41	103.93
917.4	104.24
918.39	104.22
919.38	104.3
920.37	104.17
921.36	104.06
922.35	104.03
923.34	104.33
924.33	104.53
925.32	104.19
926.31	104.47
927.3	104.55
928.29	104.6
929.28	104.75
930.27	104.59
931.26	104.27
932.25	104.47
933.24	104.69
934.22	105.03
935.21	105.52
936.2	105.92
937.19	106.44
938.18	106.5
939.17	106.97
940.16	106.91
941.15	106.99
942.14	106.99
943.13	107.39
944.12	107.73
945.11	107.7
946.1	107.76
947.09	108.21
948.08	108.45
949.07	108.49
950.06	108.46
951.05	108.65
952.04	108.85
953.02	109.03
954.01	109.3
955	109.06
955.99	109.17
956.98	109.45
957.97	109.67
958.96	109.54
959.95	109.39
960.94	109.87
961.93	109.83
962.92	110.14
963.91	110.47
964.9	110.59
965.89	110.69
966.88	111.02
967.87	111.49
968.86	112.02
969.84	112.4
970.83	112.67
971.82	113.05
972.81	113.38
973.8	113.48
974.79	113.34
975.78	113.4
976.77	113.58
977.76	113.72
978.75	113.92
979.74	114.08
980.73	114.09
981.72	114.2
982.71	114.24
983.69	114.49
984.68	114.98
985.67	115.23
986.66	115.22
987.65	115.67
988.64	116.24
989.63	116.81
990.62	117.59
991.61	118.1
992.6	118.37
993.59	118.59
994.58	118.69
995.57	118.75
996.56	119.15
997.54	119.24
998.53	119.24
999.52	119.02
1000.51	119.06
1001.5	119.45
1002.49	120
1003.48	120.63
1004.47	121.2
1005.46	121.58
1006.45	121.91
1007.44	121.9
1008.43	121.83
1009.41	121.87
1010.4	122.28
1011.39	122.51
1012.38	122.59
1013.37	122.61
1014.36	122.79
1015.35	122.93
1016.34	123.13
1017.33	123.07
1018.32	122.86
1019.31	122.7
1020.3	122.42
1021.28	122.56
1022.27	122.96
1023.26	123.09
1024.25	122.97
1025.24	122.91
1026.23	122.88
1027.22	123.07
1028.21	123.4
1029.2	123.54
1030.19	123.37
1031.18	123.9
1032.16	123.69
1033.15	123.5
1034.14	123.73
1035.13	123.85
1036.12	124.25
1037.11	124.31
1038.1	124.37
1039.09	124.27
1040.08	124.28
1041.07	124.23
1042.05	124.77
1043.04	124.76
1044.03	124.7
1045.02	125.23
1046.01	126.03
1047	126.9
1047.99	127.33
1048.98	127.7
1049.97	128.06
1050.96	128.75
1051.94	129.19
1052.93	129.44
1053.92	129.29
1054.91	129.52
1055.9	129.99
1056.89	130.09
1057.88	129.84
1058.87	130.12
1059.86	130.53
1060.84	130.74
1061.83	130.65
1062.82	130.68
1063.81	130.82
1064.8	130.57
1065.79	130.75
1066.78	131.26
1067.77	131.32
1068.76	131.32
1069.74	131.5
1070.73	131.62
1071.72	131.59
1072.71	132.06
1073.7	132.35
1074.69	132.31
1075.68	133
1076.67	132.99
1077.66	132.99
1078.64	133.2
1079.63	133.23
1080.62	133.61
1081.61	133.96
1082.6	134.06
1083.59	133.85
1084.58	134.03
1085.57	134.6
1086.55	135.06
1087.54	135.11
1088.53	135.13
1089.52	134.95
1090.51	135.21
1091.5	135.17
1092.49	135.13
1093.48	135.42
1094.47	135.35
1095.45	135.11
1096.44	135.36
1097.43	135.8
1098.42	135.71
1099.41	135.49
1100.4	135.5
1101.39	135.55
1102.38	135.57
1103.36	135.57
1104.35	135.63
1105.34	135.67
1106.33	136.07
1107.32	136.16
1108.31	136.09
1109.3	136.69
1110.28	137.19
1111.27	137.1
1112.26	137.05
1113.25	136.97
1114.24	137.41
1115.23	137.32
1116.22	137.59
1117.21	137.52
1118.19	137.73
1119.18	137.84
1120.17	137.98
1121.16	138.2
1122.15	138.23
1123.14	138.96
1124.13	139.6
1125.11	139.71
1126.1	139.92
1127.09	140.16
1128.08	140.53
1129.07	140.87
1130.06	141.07
1131.05	141.58
1132.03	141.58
1133.02	141.81
1134.01	141.95
1135	142.07
1135.99	142.22
1136.98	142.11
1137.97	142.07
1138.95	142.57
1139.94	142.9
1140.93	143.28
1141.92	143.62
1142.91	144.06
1143.9	144.34
1144.89	144.72
1145.87	145.22
1146.86	145.37
1147.85	145.69
1148.84	145.73
1149.83	145.67
1150.82	145.62
1151.81	145.76
1152.79	145.68
1153.78	145.61
1154.77	145.43
1155.76	145.06
1156.75	145.34
1157.74	145.97
1158.72	145.98
1159.71	146.37
1160.7	146.5
1161.69	146.38
1162.68	146.3
1163.67	146.82
1164.66	147.11
1165.64	146.7
1166.63	146.75
1167.62	147.27
1168.61	147.51
1169.6	147.95
1170.59	148.26
1171.57	148.24
1172.56	148.51
1173.55	148.72
1174.54	148.96
1175.53	149.2
1176.52	149.47
1177.5	150.14
1178.49	150.32
1179.48	150.16
1180.47	150.29
1181.46	150.56
1182.45	151.06
1183.43	151.3
1184.42	151.36
1185.41	151.64
1186.4	152.09
1187.39	152.25
1188.38	152.32
1189.36	152.4
1190.35	153.26
1191.34	153.04
1192.33	153.09
1193.32	152.98
1194.31	153.44
1195.29	153.71
1196.28	153.65
1197.27	154.15
1198.26	154.49
1199.25	154.9
1200.24	154.99
1201.22	155.21
1202.21	155.29
1203.2	155.21
1204.19	155.71
1205.18	155.42
1206.16	155.23
1207.15	155.47
1208.14	155.69
1209.13	155.85
1210.12	155.36
1211.11	155.42
1212.09	155.49
1213.08	155.62
1214.07	155.83
1215.06	156.12
1216.05	156.36
1217.04	156.17
1218.02	156.44
1219.01	157.16
1220	157.7
1220.99	157.3
1221.98	157.97
1222.96	158.21
1223.95	158.55
1224.94	158.61
1225.93	159.02
1226.92	159.8
1227.9	160.39
1228.89	160.1
1229.88	160.4
1230.87	161.68
1231.86	162.2
1232.85	162.08
1233.83	161.94
1234.82	162.81
1235.81	164.1
1236.8	165.09
1237.79	165.46
1238.77	165.43
