# Supplementary material for: Nitrate and Nitrite Variability at the Seafloor of an Oxygen Minimum Zone Revealed by a Novel Microfluidic In-Situ Chemical Sensor
Source: PLoS One. 2015 Jul 10;10(7):e0132785. doi: 10.1371/journal.pone.0132785 (PMC4498834; doi:10.1371/journal.pone.0132785)
Supplement: S1 File — (ZIP) [file pone.0132785.s003.zip › LOC-Data.xlsx]

## Sheet: Sheet1
Yücel et al. Nitrate and nitrite variability at the seafloor of an oxygen minimum zone revealed by a novel microfluidic in-situ chemical sensor, PLOS ONE.
Lab on chip nitrogen species measurements
50 m deployment					100 m deployment			170 m deployment
Time	NO2-	Time	ΣNOx		Time	ΣNOx		Time	ΣNOx
Hours	µM	Hours	µM		hours	µM		hours	µM
0.815556	0.79458	0.815556	14.5739		0.819722	22.9829		0.816944	25.5014
1.04694	0.825471	1.04694	17.2306		1.05139	23.6243		1.04861	25.1906
1.27833	0.997566	1.27833	14.4605		1.28333	26.6545		1.28028	23.6543
1.50972	0.927035	1.50972	15.3206		1.515	26.211		1.51194	26.6687
1.74111	0.963372	1.74111	16.1137		1.74667	25.475		1.74361	24.3539
1.97278	0.914308	1.97278	14.3474		1.97833	25.5755		1.97556	24.7691
2.20417	0.907068	2.20417	15.3431		2.21028	25.0784		2.20694	25.1787
2.43556	0.981647	2.43556	17.2192		2.44222	29.7917		2.43861	27.1781
2.66694	0.914923	2.66694	16.7109		2.67389	25.4264		2.67056	27.7213
2.89833	0.929309	2.89833	15.9426		2.90556	27.0019		2.67056	27.4907
3.12972	0.959435	3.12972	16.4545		3.13722	28.2295		2.90222	26.8508
3.36111	0.899595	3.36111	16.2136		3.36889	27.0916		3.13361	27.0642
3.5925	0.926698	3.5925	16.9846		3.60083	24.0099		3.36528	24.8745
3.82389	0.871852	3.82389	17.388		3.8325	24.64		3.59722	24.9896
4.05556	0.922829	4.05556	15.341		4.06417	25.2566		3.82889	26.0159
4.28722	0.907045	4.28722	16.4292		4.29583	25.1208		4.06028	23.4355
4.51861	0.940501	4.51861	15.2653		4.5275	29.5088		4.29222	26.3123
4.75	0.897786	4.75	15.9245		4.75917	24.4976		4.52389	26.2098
4.98139	0.892421	4.98139	15.0423		4.99083	25.1233		4.75528	26.2454
5.21278	0.927036	5.21278	17.0462		5.22278	25.7251		4.98722	26.1309
5.44417	0.90278	5.44417	19.3829		5.45444	25.5243		5.21889	26.1093
5.67556	0.89134	5.67556	18.8759		5.68639	25.1637		5.45028	26.1158
5.90694	0.9396	5.90694	16.5305		5.91806	25.5334		5.68222	26.0579
6.13833	0.985478	6.13833	16.3493		6.14972	22.335		5.91389	26.342
6.37611	0.998858	6.37611	15.004		6.38167	24.5834		6.14528	26.2127
6.6075	0.882259	6.6075	19.5676		6.61333	24.0562		6.37722	26.5239
6.83889	1.00786	6.83889	16.9244		6.845	24.8493		6.60889	26.1543
7.07056	0.889027	7.07056	17.2476		7.07667	25.7231		6.84028	26.0878
7.30194	0.918162	7.30194	18.0316		7.30833	25.5516		7.07222	26.1204
7.53333	0.841105	7.53333	17.3379		7.54	27.0609		7.30389	26.3076
7.76472	0.884411	7.76472	17.5525		7.77194	24.517		7.53556	25.9424
7.99611	0.937637	7.99611	17.0864		8.00361	27.2098		7.76722	25.9524
8.2275	0.823226	8.2275	17.3985		8.235	23.8628		7.99889	27.1679
8.45889	0.782662	8.45889	16.5845		8.46667	24.2637		8.23056	27.1941
8.69056	0.81008	8.69056	17.038		8.69833	24.1943		8.46222	26.0792
8.92194	0.825266	8.92194	17.3515		8.93028	27.4176		8.69389	26.2392
9.15333	0.818255	9.15333	17.6926		9.16194	25.8864		8.92583	26.5289
9.38472	0.825688	9.38472	17.8908		9.39389	26.7295		9.15722	23.9412
9.61611	0.857582	9.61611	17.6993		9.62556	25.3101		9.38889	27.0072
9.8475	0.835312	9.8475	18.3725		9.85722	22.6245		9.62083	27.0673
10.0789	0.820295	10.0789	17.8636		10.0889	25.5738		9.85222	27.7231
10.3103	0.76079	10.3103	18.3091		10.3206	25.4858		10.0839	26.8913
10.5417	0.798198	10.5417	18.1851		10.5522	26.8715		10.3158	23.3563
10.7731	0.814175	10.7731	17.8566		10.7839	25.6842		10.5472	25.4749
11.0044	0.836974	11.0044	17.4431		11.0156	27.1275		10.7792	26.4778
11.2358	0.848275	11.2358	18.71		11.2472	26.4582		11.0108	24.3697
11.4672	0.846826	11.4672	17.7758		11.4789	26.798		11.2422	25.8306
11.6986	0.815545	11.6986	18.3424		11.7106	25.953		11.4742	23.6184
11.9356	0.869293	11.9356	20.4581		11.9422	27.8412		11.7058	25.6327
12.1669	0.844718	12.1669	17.1474		12.1739	27.1684		11.9372	25.7304
12.3983	0.883917	12.3983	17.8926		12.4056	25.4143		12.1692	25.6576
12.6297	0.864794	12.6297	17.5647		12.6372	25.3359		12.4008	25.8597
12.8611	0.907137	12.8611	22.4746		12.8689	26.7616		12.6322	25.8055
13.0925	0.91513	13.0925	20.8877		13.1008	25.2111		12.8642	25.8971
13.3239	0.921615	13.3239	16.4814		13.3322	25.9815		13.0958	25.8695
13.5553	0.904964	13.5553	16.5998		13.5639	25.8783		13.3275	25.9498
13.7867	0.935455	13.7867	17.3678		13.7956	25.8409		13.5592	25.7652
14.0181	0.935087	14.0181	16.0549		14.0272	28.6979		13.7908	25.7761
14.2494	0.938395	14.2494	16.7039		14.2589	25.4769		14.0225	25.7767
14.4808	0.893631	14.4808	16.7718		14.4908	25.4256		14.2542	25.8244
14.7122	0.941102	14.7122	16.5685		14.7225	28.6875		14.4858	25.6072
14.9436	0.92062	14.9436	15.8742		14.9542	30.0721		14.7175	25.8155
15.175	0.914988	15.175	16.2111		15.1858	25.0744		14.9494	25.6752
15.4064	0.90921	15.4064	16.4172		15.4172	24.9766		15.1808	25.8333
15.6378	0.941395	15.6378	16.6835		15.6489	25.4389		15.4125	25.6963
15.8692	0.904471	15.8692	16.7787		15.8808	25.3564		15.6444	25.4471
16.1006	0.932955	16.1006	16.5935		16.1125	25.0604		15.8758	23.2298
16.3319	0.88451	16.3319	16.9042		16.3442	24.3677		16.1075	25.7956
16.5633	0.916852	16.5633	16.9085		16.5758	25.9171		16.3392	23.0298
16.7947	0.836944	16.7947	17.0275		16.8075	25.806		16.5708	24.5056
17.0261	0.913491	17.0261	16.0379		17.0394	24.8311		16.8025	25.6686
17.2575	0.828334	17.2575	16.1696		17.2708	24.8788		17.0342	26.2019
17.4889	0.848349	17.4889	17.1489		17.5025	24.6206		17.2658	25.9203
17.7203	0.817687	17.7203	16.6781		17.7342	24.3452		17.4975	23.0019
17.9564	0.812459	17.9564	17.5374		17.9658	24.1847		17.7292	25.6332
18.1878	0.732201	18.1878	17.5374		18.1978	24.9153		17.9608	24.3191
18.4192	0.715745	18.4192	17.8572		18.4294	23.3757		18.1925	23.1205
18.6506	0.784516	18.6506	16.2416		18.6608	22.9173		18.4242	26.0834
18.8819	0.792513	18.8819	18.0152		18.8925	24.6947		18.6558	25.5142
19.1133	0.835919	19.1133	17.8876		19.1244	24.4096		18.8872	26.6261
19.3447	0.778387	19.3447	17.3548		19.3561	24.7331		19.1192	24.6616
19.5761	0.690787	19.5761	19.273		19.5878	25.0555		19.3508	22.8042
19.8075	0.71641	19.8075	18.7583		19.8194	20.9621		19.5822	22.8924
20.0389	0.585035	20.0389	17.9088		20.0511	21.4258		19.8142	26.057
20.2706	0.629108	20.2706	18.4869		20.2828	24.7389		20.0456	24.8518
20.5019	0.530867	20.5019	18.0529		20.5144	20.9647		20.2772	25.7653
20.7333	0.60783	20.7333	18.4172		20.7461	22.95		20.5089	22.9306
20.9647	0.598156	20.9647	18.4307		20.9778	22.9813		20.7406	23.4295
21.1961	0.674864	21.1961	17.4889		21.2094	24.2849		20.9722	26.8192
21.4275	0.59129	21.4275	18.7579		21.4411	24.4052		21.2039	25.8177
21.6589	0.612393	21.6589	19.5833		21.6731	24.8738		21.4356	25.6081
21.8903	0.57898	21.8903	19.7179		21.9044	25.3527		21.6672	25.858
22.1217	0.621769	22.1217	20.1776		22.1361	24.4844
22.3531	0.497125	22.3531	21.5254		22.3678	25.6184
22.5844	0.616554	22.5844	17.4388		22.5994	24.5955
22.8158	0.52022	22.8158	17.5577		22.8314	24.3463
23.0506	0.612429	23.0506	18.9958		23.0631	25.4069
23.2819	0.558846	23.2819	19.187		23.2944	25.6656
23.5133	0.571439	23.5133	18.7023		23.5261	24.7599
23.7447	0.513788	23.7447	18.4437		23.7578	25.6962
23.9761	0.557006	23.9761	20.7629		23.9897	23.6664
24.2075	0.574116	24.2075	16.2123		24.2214	22.9306
24.4389	0.615783	24.4389	18.7502		24.4528	24.6651
24.6703	0.527493	24.6703	19.2284		24.6844	24.2241
24.9017	0.610482	24.9017	16.0157		24.9164	25.7172
25.1333	0.572273	25.1333	16.6058		25.1481	25.9471
25.3647	0.607417	25.3647	17.9211		25.3797	24.9605
25.5961	0.582727	25.5961	19.861		25.6114	24.8274
25.8275	0.551427	25.8275	19.3548		25.8431	24.8647
26.0589	0.575399	26.0589	20.4077		26.0747	23.6555
26.2903	0.567368	26.2903	18.3375		26.3064	25.3898
26.5217	0.563321	26.5217	19.1706		26.5381	24.7065
26.7531	0.531625	26.7531	16.7697		26.7697	25.1206
26.9844	0.565454	26.9844	18.6874		27.0017	25.0918
27.2158	0.383561	27.2158	20.4013		27.2333	25.2536
27.4472	0.299064	27.4472	20.0575		27.4647	24.7318
27.6786	0.335303	27.6786	19.131		27.6964	25.1121
27.91	0.239464	27.91	19.1325		27.9281	23.6251
28.1414	0.262885	28.1414	19.0465		28.16	24.6535
28.3728	0.195746	28.3728	19.1295		28.3917	24.0779
28.6042	0.221933	28.6042	18.8292		28.6233	25.1642
28.8356	0.225624	28.8356	20.3149		28.8547	25.9106
29.0669	0.233636	29.0669	20.0415		29.0867	25.8936
29.2983	0.198782	29.2983	18.124		29.3183	24.841
29.5297	0.177803	29.5297	19.1645		29.55	24.9404
29.7611	0.249151	29.7611	19.0443		29.7817	24.3811
					30.0133	24.4833
					30.245	25.6322
					30.4767	25.0543
					30.7083	24.5684
					30.9403	24.8121
					31.1719	24.9814
					31.4033	24.8554
					31.635	24.9567
					31.8667	24.313
					32.0983	24.9646
					32.3303	23.7832
					32.5619	27.0334
					32.7936	24.5253
					33.025	24.4925
					33.2567	25.1198
					33.4886	24.9245
					33.7203	23.2671
					33.9519	24.0787
					34.1836	24.7074
					34.415	24.1585
					34.6467	25.694
					34.8783	25.7538
					35.11	26.4607
					35.3419	28.3895
					35.5736	25.7223
					35.805	25.0801
					36.0367	24.0369
					36.2683	26.1929
					36.5	24.6724
					36.7317	25.1383
					36.9633	23.4458
					37.1947	23.8804
					37.4267	26.9838
					37.6583	27.132
					37.89	24.8793
					38.1217	24.9033
					38.3533	25.9735
					38.5847	25.7493
					38.8161	24.5978
					39.0478	24.5792
					39.2794	26.4253
					39.5111	25.0275
					39.7428	25.8688
					39.9736	24.6939
