# Supplementary material for: Nitrate and Nitrite Variability at the Seafloor of an Oxygen Minimum Zone Revealed by a Novel Microfluidic In-Situ Chemical Sensor
Source: PLoS One. 2015 Jul 10;10(7):e0132785. doi: 10.1371/journal.pone.0132785 (PMC4498834; doi:10.1371/journal.pone.0132785)
Supplement: S1 File — (ZIP) [file pone.0132785.s003.zip › OtherSensorData.xlsx]

## Sheet: Sheet1
Yücel et al. Nitrate and nitrite variability at the seafloor of an oxygen minimum zone revealed by a novel microfluidic in-situ chemical sensor, PLOS ONE.
Time Series Sensor Data
50 m Deployment							100 m deployment
Time	Pressure	O2	Salinity	Temperature			Time	Pressure	O2	Salinity	Temperature
hours	dbar	µM		°C			hours	dbar	µM		°C
0.533333	60.666	20.32	35.8662	18.7455			0.383333	105.776	11.37	35.839	16.4861
0.55	60.7262	20.25	35.879	18.7369			0.4	105.831	11.43	35.8765	16.4749
0.566667	60.7477	20.31	35.8753	18.7323			0.416667	105.825	11.85	35.8847	16.4718
0.583333	60.6712	20.28	35.8696	18.7284			0.433333	105.814	12.46	35.8587	16.4718
0.6	60.698	20.16	35.8851	18.7249			0.45	105.842	12.68	35.8776	16.4712
0.616667	60.8007	20.26	35.8821	18.7233			0.466667	105.831	12.42	35.8745	16.4648
0.633333	60.8858	20.2	35.8833	18.7214			0.483333	105.84	12.47	35.8776	16.4653
0.65	60.7052	20.31	35.8853	18.7202			0.5	105.827	12.06	35.8805	16.465
0.666667	60.6738	20.29	35.8988	18.72			0.516667	105.85	11.94	35.8774	16.4628
0.683333	60.719	20.22	35.9002	18.7181			0.533333	105.845	12.2	35.8782	16.4622
0.7	60.7425	20.23	35.8993	18.7169			0.55	105.796	12.59	35.8769	16.464
0.716667	60.8511	20.19	35.9008	18.7155			0.566667	105.816	14.12	35.8851	16.4627
0.733333	61.0048	20.45	35.9046	18.7193			0.583333	105.829	16.29	35.8817	16.4579
0.75	60.9322	20.4	35.9096	18.7177			0.6	105.84	17.64	35.8835	16.4542
0.766667	60.8622	20.41	35.9091	18.7172			0.616667	105.867	16.69	35.8935	16.45
0.783333	60.8387	20.4	35.8976	18.7153			0.633333	105.852	16.32	35.884	16.4475
0.8	60.8315	20.39	35.9113	18.715			0.65	105.81	13.69	35.8941	16.4454
0.816667	60.8635	20.33	35.9227	18.7137			0.666667	105.817	11.99	35.896	16.4437
0.833333	61.0002	20.27	35.9074	18.7129			0.683333	105.829	11.27	35.8951	16.4431
0.85	60.993	20.17	35.9066	18.7119			0.7	105.808	11.65	35.9021	16.4428
0.866667	60.9786	20.22	35.913	18.7119			0.716667	105.814	11.62	35.89	16.4425
0.883333	60.84	20.22	35.9064	18.7112			0.733333	105.824	11.42	35.8958	16.4417
0.9	60.9675	20.27	35.9025	18.7115			0.75	105.835	11.25	35.9004	16.441
0.916667	60.8236	20.3	35.9161	18.7117			0.766667	105.82	10.94	35.8982	16.441
0.933333	60.8053	20.34	35.9262	18.711			0.783333	105.814	10.87	35.8855	16.4401
0.95	60.8164	20.38	35.9266	18.7118			0.8	105.785	10.43	35.8929	16.4401
0.966667	60.9459	20.29	35.9068	18.7107			0.816667	105.808	10.07	35.8981	16.4397
0.983333	61.029	20.28	35.9096	18.7109			0.833333	105.799	10	35.89	16.4397
1	60.9564	20.32	35.9173	18.7109			0.85	105.857	10.12	35.8971	16.4402
1.01667	60.8046	20.36	35.9195	18.7104			0.866667	105.799	10.42	35.9003	16.4403
1.03333	60.7595	20.28	35.9178	18.7103			0.883333	105.807	10.62	35.8965	16.4406
1.05	60.8125	20.31	35.9079	18.7101			0.9	105.785	10.85	35.9051	16.441
1.06667	60.855	20.38	35.9179	18.7107			0.916667	105.818	11.62	35.8948	16.44
1.08333	60.8393	20.46	35.9188	18.7122			0.933333	105.807	12.05	35.8993	16.4396
1.1	60.9773	20.38	35.9158	18.7115			0.95	105.827	11.95	35.9028	16.4393
1.11667	60.9348	20.34	35.9167	18.7109			0.966667	105.793	11.52	35.8926	16.4386
1.13333	60.7765	20.35	35.916	18.7123			0.983333	105.842	11.16	35.895	16.4379
1.15	60.9289	20.41	35.9174	18.7129			1	105.845	11.08	35.8996	16.4375
1.16667	60.8171	20.4	35.9236	18.7121			1.01667	105.783	10.68	35.8965	16.4368
1.18333	60.8354	20.42	35.9182	18.7125			1.03333	105.824	10.68	35.9037	16.4365
1.2	60.7268	20.44	35.9176	18.7128			1.05	105.841	10.37	35.9005	16.4357
1.21667	60.7543	20.45	35.9177	18.7128			1.06667	105.846	10.62	35.8906	16.4355
1.23333	60.7484	20.41	35.9198	18.7114			1.08333	105.828	11.55	35.895	16.4351
1.25	60.8027	20.38	35.9186	18.7112			1.1	105.858	11.89	35.8969	16.4349
1.26667	60.8203	20.36	35.9175	18.711			1.11667	105.791	12.25	35.8913	16.4351
1.28333	60.9505	20.36	35.9172	18.7111			1.13333	105.812	12.98	35.8968	16.4345
1.3	60.7896	20.41	35.9224	18.7129			1.15	105.833	13.81	35.9052	16.4344
1.31667	60.8583	20.49	35.922	18.7144			1.16667	105.825	13.28	35.8936	16.4344
1.33333	60.9067	20.44	35.9305	18.7133			1.18333	105.827	13.75	35.8972	16.434
1.35	60.9165	20.5	35.9145	18.7143			1.2	105.815	14.83	35.8926	16.4345
1.36667	60.8426	20.45	35.9222	18.7131			1.21667	105.819	15.05	35.8922	16.4345
1.38333	60.9028	20.42	35.924	18.7122			1.23333	105.834	14.44	35.8994	16.4338
1.4	60.9525	20.4	35.9214	18.7119			1.25	105.799	12.63	35.8973	16.4332
1.41667	60.7589	20.34	35.9193	18.712			1.26667	105.82	11.75	35.8953	16.4328
1.43333	60.7569	20.32	35.9139	18.7125			1.28333	105.84	11	35.8931	16.4327
1.45	60.7661	20.33	35.9186	18.7136			1.3	105.825	10.79	35.8976	16.4324
1.46667	60.7961	20.34	35.921	18.7131			1.31667	105.825	10.79	35.8994	16.4315
1.48333	60.8079	20.36	35.9248	18.7129			1.33333	105.857	10.99	35.8974	16.431
1.5	60.6869	20.36	35.9194	18.7127			1.35	105.819	11.56	35.8981	16.4305
1.51667	60.8701	20.32	35.9216	18.713			1.36667	105.813	12.29	35.9017	16.4303
1.53333	60.8249	20.32	35.9142	18.7134			1.38333	105.808	11.82	35.9086	16.4297
1.55	60.8648	20.36	35.9198	18.7143			1.4	105.854	11.65	35.8999	16.4301
1.56667	60.8269	20.37	35.914	18.7142			1.41667	105.856	12.75	35.8937	16.4299
1.58333	60.9086	20.36	35.9211	18.7139			1.43333	105.826	12.27	35.9021	16.4297
1.6	60.9544	20.29	35.9191	18.7136			1.45	105.861	11.76	35.8966	16.4299
1.61667	60.8184	20.37	35.9219	18.7147			1.46667	105.815	11.46	35.9024	16.4297
1.63333	60.8773	20.39	35.921	18.7156			1.48333	105.819	11.78	35.8982	16.4298
1.65	60.9315	20.47	35.9187	18.7183			1.5	105.814	11.87	35.8958	16.4296
1.66667	60.8668	20.48	35.917	18.7181			1.51667	105.817	12.4	35.9085	16.4296
1.68333	60.9616	20.49	35.9228	18.7181			1.53333	105.835	12.47	35.9049	16.4298
1.7	60.9015	20.48	35.9168	18.7179			1.55	105.823	11.83	35.896	16.4295
1.71667	60.7863	20.47	35.9155	18.7175			1.56667	105.814	11.78	35.9022	16.4296
1.73333	60.7072	20.38	35.9178	18.7166			1.58333	105.856	11.32	35.899	16.43
1.75	60.7752	20.37	35.9194	18.7165			1.6	105.842	11.87	35.8979	16.4305
1.76667	60.8831	20.34	35.9191	18.7162			1.61667	105.807	11.6	35.8979	16.4305
1.78333	60.8445	20.39	35.9173	18.7177			1.63333	105.84	11.52	35.9006	16.4307
1.8	60.9407	20.38	35.9161	18.7181			1.65	105.84	11.88	35.8962	16.4305
1.81667	60.9636	20.36	35.9164	18.7182			1.66667	105.808	13.34	35.8955	16.4306
1.83333	60.9492	20.34	35.9195	18.7177			1.68333	105.809	14.11	35.9082	16.4304
1.85	60.9616	20.35	35.9205	18.7186			1.7	105.859	15.07	35.8991	16.4306
1.86667	60.9387	20.41	35.92	18.7199			1.71667	105.853	16.07	35.8954	16.4307
1.88333	60.8825	20.39	35.9169	18.7205			1.73333	105.863	15.27	35.9002	16.4306
1.9	60.8073	20.35	35.9129	18.72			1.75	105.833	13.82	35.909	16.4302
1.91667	60.9204	20.43	35.9219	18.7217			1.76667	105.85	12.04	35.9037	16.4296
1.93333	60.9989	20.38	35.9131	18.7208			1.78333	105.837	11.49	35.8998	16.4295
1.95	60.9682	20.34	35.9177	18.7208			1.8	105.854	11.21	35.8978	16.4294
1.96667	60.8949	20.39	35.9165	18.7215			1.81667	105.856	12.09	35.8924	16.4291
1.98333	60.9191	20.38	35.9187	18.7215			1.83333	105.842	11.84	35.8917	16.4287
2	60.8236	20.39	35.9169	18.7223			1.85	105.836	11.42	35.8921	16.4284
2.01667	60.8544	20.38	35.9155	18.7224			1.86667	105.846	11.35	35.8946	16.4271
2.03333	60.8714	20.33	35.9124	18.722			1.88333	105.774	11.06	35.8989	16.4261
2.05	60.9616	20.43	35.9197	18.7241			1.9	105.82	11.43	35.8999	16.4259
2.06667	60.8668	20.46	35.9184	18.7247			1.91667	105.831	12.27	35.8971	16.4256
2.08333	60.8877	20.5	35.9149	18.7267			1.93333	105.839	12.99	35.8968	16.4253
2.1	60.8295	20.53	35.9192	18.7271			1.95	105.82	12.3	35.9026	16.4254
2.11667	60.8374	20.52	35.9155	18.7271			1.96667	105.819	12.45	35.8943	16.4251
2.13333	60.8341	20.55	35.9135	18.7281			1.98333	105.829	11.18	35.905	16.4253
2.15	60.8105	20.5	35.9187	18.7273			2	105.8	10.54	35.8942	16.4256
2.16667	60.8648	20.6	35.9207	18.7295			2.01667	105.781	10.38	35.9042	16.4264
2.18333	61.0035	20.57	35.9198	18.7296			2.03333	105.81	10.45	35.8955	16.4267
2.2	60.9459	20.55	35.9166	18.7289			2.05	105.812	10.13	35.9042	16.4268
2.21667	60.9845	20.51	35.9193	18.7279			2.06667	105.81	9.97	35.8906	16.4272
2.23333	60.8844	20.49	35.9074	18.729			2.08333	105.773	9.92	35.8985	16.4277
2.25	60.9427	20.46	35.9087	18.7283			2.1	105.849	9.92	35.8974	16.4282
2.26667	61.0192	20.57	35.9154	18.7307			2.11667	105.794	9.99	35.8971	16.4285
2.28333	61.0264	20.61	35.9199	18.7316			2.13333	105.815	10.23	35.8915	16.4286
2.3	61.1101	20.58	35.9157	18.7314			2.15	105.829	10.63	35.8959	16.4286
2.31667	60.9871	20.57	35.9173	18.732			2.16667	105.805	11.1	35.8946	16.4284
2.33333	60.9577	20.56	35.9232	18.7324			2.18333	105.812	11.78	35.8967	16.428
2.35	61.0382	20.58	35.9195	18.7322			2.2	105.822	10.76	35.8979	16.4278
2.36667	60.9629	20.67	35.9131	18.7342			2.21667	105.814	10.67	35.8953	16.4277
2.38333	60.9708	20.67	35.9192	18.7343			2.23333	105.792	10.95	35.8949	16.4281
2.4	60.9185	20.62	35.9218	18.7333			2.25	105.804	11.69	35.8964	16.4282
2.41667	60.9302	20.66	35.9191	18.7353			2.26667	105.817	12.3	35.8966	16.4277
2.43333	61.01	20.66	35.9173	18.7349			2.28333	105.839	13.41	35.9037	16.4288
2.45	61.0722	20.61	35.9172	18.7333			2.3	105.795	13.58	35.9036	16.4291
2.46667	61.0931	20.59	35.9194	18.7333			2.31667	105.816	13.22	35.9086	16.4286
2.48333	60.9852	20.55	35.9164	18.7331			2.33333	105.81	13.2	35.9098	16.4286
2.5	60.9224	20.56	35.916	18.7352			2.35	105.795	13.25	35.9059	16.429
2.51667	61.0316	20.66	35.9213	18.737			2.36667	105.774	13.36	35.9077	16.4288
2.53333	61.0068	20.67	35.9093	18.7377			2.38333	105.821	12.94	35.8944	16.4291
2.55	61.0068	20.68	35.9181	18.7374			2.4	105.766	12.51	35.9014	16.4299
2.56667	60.9943	20.75	35.9277	18.7403			2.41667	105.792	12.65	35.8989	16.4302
2.58333	60.9211	20.86	35.9272	18.7429			2.43333	105.824	13.3	35.9026	16.4311
2.6	60.8236	20.73	35.9173	18.7408			2.45	105.817	13.49	35.8964	16.4314
2.61667	60.8812	20.67	35.9158	18.74			2.46667	105.8	13.41	35.8952	16.4316
2.63333	61.0211	20.78	35.9196	18.7428			2.48333	105.816	13.16	35.8941	16.4312
2.65	61.0584	20.79	35.9151	18.7424			2.5	105.823	12.85	35.8982	16.4313
2.66667	61.0722	20.77	35.9185	18.7423			2.51667	105.83	13.31	35.9006	16.4311
2.68333	61.0852	20.77	35.9126	18.743			2.53333	105.819	13.29	35.8939	16.4315
2.7	61.1042	20.8	35.913	18.7437			2.55	105.77	13.35	35.8951	16.4309
2.71667	61.0754	20.69	35.9171	18.7415			2.56667	105.811	12.82	35.9029	16.4309
2.73333	61.3122	20.73	35.923	18.7434			2.58333	105.761	12.31	35.8918	16.4305
2.75	61.2769	20.79	35.9147	18.7451			2.6	105.778	12	35.8965	16.431
2.76667	61.1036	20.82	35.9137	18.7456			2.61667	105.82	11.35	35.8977	16.4311
2.78333	61.1389	20.85	35.9169	18.7469			2.63333	105.765	10.77	35.8982	16.4312
2.8	60.9655	20.84	35.9183	18.7459			2.65	105.795	10.78	35.8909	16.4313
2.81667	60.9296	20.84	35.9101	18.7466			2.66667	105.851	11.05	35.8974	16.4311
2.83333	60.9989	20.78	35.9131	18.746			2.68333	105.763	11.17	35.904	16.4319
2.85	60.9767	20.83	35.9177	18.746			2.7	105.804	11.26	35.9042	16.4323
2.86667	60.9466	20.83	35.9202	18.7457			2.71667	105.797	11.16	35.8974	16.4324
2.88333	61.0153	20.95	35.9189	18.7497			2.73333	105.823	11.16	35.9001	16.4326
2.9	61.0421	20.88	35.9155	18.7489			2.75	105.802	10.97	35.903	16.4327
2.91667	61.0264	20.91	35.9214	18.7501			2.76667	105.766	10.78	35.9074	16.4332
2.93333	61.0434	20.9	35.9085	18.7511			2.78333	105.801	10.69	35.8995	16.4329
2.95	61.0676	20.89	35.9119	18.7494			2.8	105.757	10.44	35.8954	16.4331
2.96667	61.0879	20.89	35.9154	18.7502			2.81667	105.774	10.59	35.9022	16.433
2.98333	61.1049	21.01	35.9116	18.7535			2.83333	105.814	10.89	35.9061	16.4333
3	61.167	20.94	35.9173	18.7508			2.85	105.784	11.67	35.9031	16.4336
3.01667	61.1853	20.88	35.9204	18.7522			2.86667	105.773	11.97	35.8953	16.4342
3.03333	61.1428	20.87	35.9235	18.7512			2.88333	105.789	11.93	35.8963	16.4339
3.05	61.0558	20.89	35.9217	18.7509			2.9	105.78	12.21	35.9032	16.4339
3.06667	60.944	20.94	35.9138	18.752			2.91667	105.766	12.14	35.8956	16.4343
3.08333	61.0676	20.88	35.9213	18.7516			2.93333	105.81	12.51	35.8993	16.4338
3.1	61.0735	20.88	35.9141	18.7516			2.95	105.812	12.15	35.903	16.4338
3.11667	61.0218	20.95	35.9068	18.7534			2.96667	105.784	11.98	35.8988	16.4336
3.13333	61.1075	20.95	35.9156	18.7535			2.98333	105.755	12.25	35.8994	16.4336
3.15	61.2043	20.91	35.9155	18.7537			3	105.793	12.03	35.8897	16.4332
3.16667	61.2174	20.9	35.9133	18.7536			3.01667	105.782	11.52	35.9009	16.4335
3.18333	61.0918	20.85	35.9148	18.7534			3.03333	105.753	11.2	35.8933	16.4327
3.2	61.0251	20.99	35.9239	18.7576			3.05	105.786	11.32	35.8973	16.4329
3.21667	61.1088	21.06	35.9119	18.7584			3.06667	105.798	11.52	35.9001	16.4333
3.23333	60.9348	21.09	35.9192	18.759			3.08333	105.727	11.89	35.896	16.4333
3.25	61.0512	21.03	35.9104	18.758			3.1	105.787	12.56	35.897	16.4333
3.26667	61.0035	21.02	35.9116	18.7582			3.11667	105.749	12.61	35.9022	16.4338
3.28333	61.1193	21.08	35.9122	18.76			3.13333	105.79	12.32	35.905	16.4337
3.3	61.2167	21.03	35.9167	18.7595			3.15	105.714	12.3	35.9053	16.4336
3.31667	61.1356	21.1	35.9154	18.7613			3.16667	105.748	11.58	35.8914	16.4333
3.33333	61.273	21.02	35.9179	18.7607			3.18333	105.738	12.52	35.9017	16.4342
3.35	61.1912	21.04	35.9149	18.7609			3.2	105.772	12.55	35.9036	16.4345
3.36667	61.1513	21.06	35.9145	18.7612			3.21667	105.751	12.65	35.89	16.4343
3.38333	61.2311	21.07	35.9152	18.7618			3.23333	105.749	13.31	35.9003	16.4346
3.4	61.1742	21.18	35.9158	18.7646			3.25	105.72	13.69	35.9014	16.4346
3.41667	61.1559	21.19	35.9169	18.7649			3.26667	105.743	13.69	35.9055	16.4347
3.43333	61.2448	21.13	35.9117	18.7637			3.28333	105.748	13.04	35.8941	16.4349
3.45	61.2651	21.1	35.9205	18.7647			3.3	105.698	12.77	35.9007	16.4347
3.46667	61.1114	21.22	35.9187	18.7668			3.31667	105.742	12.68	35.8936	16.4344
3.48333	61.1258	21.18	35.9169	18.7661			3.33333	105.715	13	35.8991	16.4344
3.5	61.1755	21.24	35.9165	18.7671			3.35	105.719	12.39	35.9022	16.4346
3.51667	61.2331	21.24	35.9151	18.7679			3.36667	105.74	12.4	35.8993	16.4349
3.53333	61.1768	21.34	35.9227	18.77			3.38333	105.712	12.23	35.8974	16.4347
3.55	61.08	21.34	35.9107	18.7707			3.4	105.772	11.83	35.897	16.4346
3.56667	61.1847	21.32	35.919	18.7704			3.41667	105.704	11.51	35.8985	16.4347
3.58333	61.2586	21.34	35.9112	18.7715			3.43333	105.721	11.29	35.8986	16.4352
3.6	61.2677	21.34	35.9133	18.7722			3.45	105.691	11.04	35.8965	16.4352
3.61667	61.1677	21.36	35.9139	18.7721			3.46667	105.703	10.76	35.9048	16.4359
3.63333	61.2357	21.39	35.9197	18.7719			3.48333	105.736	11.55	35.9013	16.4361
3.65	61.3449	21.32	35.9059	18.7724			3.5	105.698	12.56	35.9027	16.4362
3.66667	61.252	21.26	35.9116	18.7712			3.51667	105.693	12.76	35.9152	16.4368
3.68333	61.2422	21.28	35.9122	18.7721			3.53333	105.72	13.32	35.8974	16.4362
3.7	61.1533	21.28	35.9213	18.7719			3.55	105.718	13.35	35.8949	16.4359
3.71667	61.1003	21.37	35.9092	18.7749			3.56667	105.666	13.56	35.8983	16.4356
3.73333	61.1945	21.36	35.918	18.775			3.58333	105.738	13.03	35.8963	16.4358
3.75	61.2056	21.4	35.9174	18.7761			3.6	105.66	12.9	35.8954	16.4363
3.76667	61.2762	21.37	35.9069	18.7748			3.61667	105.695	13.98	35.9051	16.4367
3.78333	61.3541	21.42	35.9147	18.7766			3.63333	105.685	14.21	35.8998	16.4369
3.8	61.3318	21.39	35.913	18.7764			3.65	105.692	13.9	35.9064	16.4367
3.81667	61.4031	21.37	35.9104	18.7766			3.66667	105.685	13.14	35.8937	16.436
3.83333	61.2638	21.39	35.9116	18.7779			3.68333	105.695	11.87	35.9024	16.4361
3.85	61.1389	21.43	35.9093	18.7787			3.7	105.695	11.36	35.9046	16.435
3.86667	61.1997	21.51	35.9225	18.7808			3.71667	105.659	10.98	35.8987	16.4345
3.88333	61.2566	21.54	35.9118	18.7814			3.73333	105.644	10.52	35.8986	16.4338
3.9	61.3606	21.58	35.9121	18.7824			3.75	105.679	10.34	35.8926	16.4321
3.91667	61.4541	21.57	35.9146	18.7835			3.76667	105.713	10.33	35.8949	16.4317
3.93333	61.3017	21.52	35.9107	18.7822			3.78333	105.694	10.2	35.8944	16.4311
3.95	61.1748	21.48	35.916	18.7815			3.8	105.691	10.18	35.8985	16.4302
3.96667	61.2069	21.55	35.9131	18.7839			3.81667	105.647	10.46	35.8989	16.4302
3.98333	61.1094	21.56	35.9098	18.7844			3.83333	105.68	10.83	35.9046	16.4302
4	61.2252	21.57	35.9144	18.7846			3.85	105.649	11.43	35.8909	16.4299
4.01667	61.2357	21.59	35.9068	18.7853			3.86667	105.691	12.73	35.8973	16.4295
4.03333	61.2605	21.62	35.9151	18.7862			3.88333	105.702	13.01	35.8987	16.4292
4.05	61.1801	21.56	35.9128	18.785			3.9	105.656	12.73	35.9105	16.4296
4.06667	61.2631	21.55	35.9096	18.7852			3.91667	105.669	13.61	35.8981	16.4293
4.08333	61.2638	21.57	35.9109	18.7865			3.93333	105.651	14.24	35.8969	16.429
4.1	61.2324	21.58	35.9216	18.7863			3.95	105.666	13.46	35.903	16.4292
4.11667	61.2795	21.66	35.9053	18.7887			3.96667	105.648	13.79	35.8996	16.4289
4.13333	61.2056	21.72	35.9187	18.7911			3.98333	105.618	13.31	35.8952	16.4284
4.15	61.2147	21.69	35.9123	18.7907			4	105.69	12.52	35.895	16.4283
4.16667	61.1997	21.65	35.9172	18.7902			4.01667	105.66	12.68	35.8873	16.4286
4.18333	61.1775	21.68	35.9088	18.7917			4.03333	105.612	12.24	35.904	16.4282
4.2	61.1363	21.68	35.917	18.7921			4.05	105.646	11.37	35.8975	16.4279
4.21667	61.1892	21.64	35.9109	18.7924			4.06667	105.681	10.88	35.8977	16.4276
4.23333	61.3096	21.69	35.9111	18.7938			4.08333	105.657	10.55	35.8967	16.4273
4.25	61.3619	21.68	35.9124	18.7943			4.1	105.655	10.55	35.8967	16.4273
4.26667	61.3776	21.71	35.9147	18.7946			4.11667	105.645	10.43	35.9077	16.427
4.28333	61.3259	21.7	35.9153	18.7948			4.13333	105.65	10.38	35.8988	16.4268
4.3	61.3828	21.72	35.9204	18.7956			4.15	105.649	10.38	35.897	16.4264
4.31667	61.2775	21.71	35.9114	18.7964			4.16667	105.667	10.82	35.8918	16.4261
4.33333	61.2612	21.71	35.9064	18.7965			4.18333	105.636	11.23	35.8979	16.4256
4.35	61.3174	21.72	35.9175	18.7993			4.2	105.602	11.53	35.9023	16.4255
4.36667	61.3809	21.75	35.9124	18.7989			4.21667	105.619	11.81	35.8941	16.4259
4.38333	61.4332	21.72	35.9062	18.7985			4.23333	105.604	11.55	35.9005	16.4253
4.4	61.2749	21.74	35.9075	18.8003			4.25	105.602	11.57	35.9035	16.4251
4.41667	61.2527	21.72	35.9179	18.7993			4.26667	105.626	11.55	35.8966	16.4249
4.43333	61.3174	21.68	35.9121	18.8004			4.28333	105.617	11.44	35.8923	16.4249
4.45	61.4169	21.71	35.913	18.8008			4.3	105.579	11.75	35.9066	16.4245
4.46667	61.4685	21.82	35.9049	18.8028			4.31667	105.592	11.35	35.9028	16.4244
4.48333	61.3194	21.75	35.9125	18.8023			4.33333	105.56	10.93	35.8953	16.4239
4.5	61.3017	21.76	35.9093	18.8033			4.35	105.576	10.88	35.8977	16.4229
4.51667	61.2762	21.72	35.9124	18.8027			4.36667	105.604	10.8	35.8986	16.4223
4.53333	61.4692	21.8	35.9195	18.8051			4.38333	105.615	10.85	35.891	16.4209
4.55	61.4986	21.82	35.911	18.806			4.4	105.598	10.6	35.8977	16.4201
4.56667	61.4554	21.79	35.914	18.8058			4.41667	105.602	10.6	35.8926	16.4184
4.58333	61.3796	21.81	35.9121	18.8066			4.43333	105.58	10.61	35.895	16.4171
4.6	61.3855	21.8	35.9156	18.8069			4.45	105.614	10.7	35.8983	16.4166
4.61667	61.4391	21.81	35.9093	18.8072			4.46667	105.567	10.91	35.8888	16.4155
4.63333	61.3626	21.8	35.9123	18.8071			4.48333	105.573	10.93	35.8978	16.4139
4.65	61.3658	21.8	35.9105	18.8073			4.5	105.564	10.99	35.9036	16.4132
4.66667	61.3475	21.79	35.9093	18.8076			4.51667	105.569	10.93	35.8995	16.4122
4.68333	61.581	21.74	35.9109	18.8065			4.53333	105.556	11.06	35.9012	16.411
4.7	61.428	21.71	35.9124	18.8058			4.55	105.557	11.42	35.895	16.4112
4.71667	61.4535	21.75	35.9117	18.8074			4.56667	105.555	11.08	35.8956	16.4087
4.73333	61.3979	21.78	35.9129	18.8079			4.58333	105.564	10.89	35.9005	16.4093
4.75	61.3514	21.76	35.91	18.8077			4.6	105.616	10.87	35.912	16.4076
4.76667	61.2782	21.72	35.914	18.8066			4.61667	105.539	10.92	35.8931	16.4063
4.78333	61.3168	21.78	35.9166	18.8086			4.63333	105.558	10.94	35.8932	16.4059
4.8	61.5967	21.81	35.9125	18.8102			4.65	105.556	10.98	35.8978	16.4062
4.81667	61.566	21.85	35.9116	18.8116			4.66667	105.579	10.86	35.9	16.4041
4.83333	61.5163	21.89	35.9123	18.8127			4.68333	105.539	10.87	35.8913	16.4006
4.85	61.4502	21.83	35.9092	18.8117			4.7	105.556	10.9	35.8948	16.3989
4.86667	61.4764	21.84	35.9172	18.812			4.71667	105.527	10.84	35.8964	16.396
4.88333	61.4999	21.86	35.9103	18.8131			4.73333	105.535	11.01	35.8971	16.3972
4.9	61.3972	21.84	35.9116	18.8124			4.75	105.532	11.45	35.899	16.3974
4.91667	61.4103	21.85	35.9058	18.813			4.76667	105.526	11.54	35.8936	16.3962
4.93333	61.3312	21.82	35.9169	18.812			4.78333	105.531	11.83	35.8954	16.3962
4.95	61.5176	21.82	35.9157	18.8121			4.8	105.492	11.79	35.8971	16.3916
4.96667	61.3606	21.87	35.9195	18.8134			4.81667	105.517	11.8	35.8989	16.3908
4.98333	61.3501	21.94	35.9139	18.8159			4.83333	105.52	11.33	35.8917	16.3895
5	61.3286	21.98	35.9129	18.8176			4.85	105.506	11.37	35.8949	16.3869
5.01667	61.4966	21.94	35.9123	18.8162			4.86667	105.5	11.24	35.8909	16.3863
5.03333	61.3593	21.91	35.9129	18.8161			4.88333	105.489	11.2	35.9029	16.3838
5.05	61.4077	21.98	35.9147	18.8187			4.9	105.518	10.91	35.8932	16.3799
5.06667	61.4666	21.99	35.9119	18.8183			4.91667	105.51	10.77	35.8867	16.375
5.08333	61.4221	21.97	35.9159	18.8187			4.93333	105.519	10.49	35.8954	16.3688
5.1	61.3626	22.04	35.9118	18.8208			4.95	105.491	10.27	35.882	16.3612
5.11667	61.4384	22.03	35.9095	18.821			4.96667	105.475	10.22	35.8887	16.347
5.13333	61.3652	22.02	35.9131	18.8209			4.98333	105.498	10.16	35.8899	16.3421
5.15	61.3724	22.07	35.9077	18.8222			5	105.464	10.28	35.8912	16.3406
5.16667	61.3724	22.07	35.9035	18.8221			5.01667	105.451	10.36	35.8987	16.3348
5.18333	61.3142	22.02	35.9119	18.8209			5.03333	105.456	10.23	35.8941	16.3317
5.2	61.2965	22.08	35.9079	18.8228			5.05	105.485	10.05	35.892	16.3308
5.21667	61.4371	22.05	35.9104	18.822			5.06667	105.472	9.91	35.8971	16.3289
5.23333	61.4796	22.02	35.9107	18.8222			5.08333	105.443	9.78	35.8999	16.325
5.25	61.4744	22.01	35.9121	18.8225			5.1	105.485	9.73	35.8922	16.3237
5.26667	61.4195	22.06	35.9127	18.824			5.11667	105.465	9.63	35.899	16.3163
5.28333	61.2965	22.08	35.908	18.8246			5.13333	105.466	9.43	35.8817	16.3099
5.3	61.2808	22.1	35.913	18.8253			5.15	105.449	9.33	35.8846	16.3068
5.31667	61.2965	22.12	35.914	18.8263			5.16667	105.48	9.29	35.8818	16.3012
5.33333	61.2285	22.12	35.9222	18.8265			5.18333	105.413	9.32	35.896	16.2952
5.35	61.358	22.1	35.9051	18.8268			5.2	105.441	9.27	35.888	16.297
5.36667	61.4528	22.14	35.9144	18.8281			5.21667	105.466	9.32	35.8961	16.2978
5.38333	61.5379	22.2	35.9078	18.8297			5.23333	105.43	9.51	35.8914	16.2996
5.4	61.5405	22.2	35.9125	18.83			5.25	105.453	9.67	35.8866	16.3016
5.41667	61.5156	22.18	35.9062	18.8301			5.26667	105.444	9.78	35.8933	16.2998
5.43333	61.4234	22.17	35.9086	18.8305			5.28333	105.401	9.72	35.897	16.2983
5.45	61.3678	22.13	35.9105	18.8297			5.3	105.459	9.52	35.89	16.2953
5.46667	61.324	22.14	35.9122	18.8299			5.31667	105.42	9.52	35.8983	16.3017
5.48333	61.3344	22.16	35.9118	18.8312			5.33333	105.382	9.44	35.8926	16.3009
5.5	61.4993	22.14	35.91	18.8314			5.35	105.413	9.41	35.8876	16.3012
5.51667	61.5359	22.15	35.9084	18.8316			5.36667	105.402	9.37	35.8955	16.3018
5.53333	61.4411	22.17	35.908	18.8334			5.38333	105.405	9.48	35.8934	16.3023
5.55	61.4528	22.16	35.9141	18.8329			5.4	105.386	9.59	35.9071	16.3043
5.56667	61.3998	22.16	35.9157	18.8334			5.41667	105.396	9.58	35.8864	16.3046
5.58333	61.3953	22.13	35.9111	18.8327			5.43333	105.423	9.92	35.891	16.3051
5.6	61.3678	22.18	35.9148	18.8346			5.45	105.399	10.43	35.8998	16.3066
5.61667	61.5123	22.16	35.9123	18.8346			5.46667	105.429	10.61	35.8994	16.3098
5.63333	61.5228	22.15	35.9093	18.8347			5.48333	105.396	10.43	35.8853	16.3111
5.65	61.5437	22.14	35.911	18.8348			5.5	105.398	10.39	35.8846	16.3092
5.66667	61.4162	22.12	35.9093	18.8351			5.51667	105.397	10.1	35.8973	16.3084
5.68333	61.4914	22.13	35.9045	18.8357			5.53333	105.367	9.99	35.899	16.3085
5.7	61.5522	22.14	35.9112	18.8361			5.55	105.367	10.04	35.8885	16.3059
5.71667	61.5189	22.15	35.9152	18.8368			5.56667	105.393	10.02	35.8899	16.308
5.73333	61.4443	22.19	35.9159	18.8386			5.58333	105.384	9.92	35.8947	16.3059
5.75	61.3691	22.21	35.9107	18.8398			5.6	105.373	9.71	35.8813	16.3068
5.76667	61.4319	22.19	35.9142	18.8392			5.61667	105.378	9.66	35.8979	16.3025
5.78333	61.4456	22.19	35.9084	18.8399			5.63333	105.385	9.73	35.8847	16.3014
5.8	61.462	22.19	35.9062	18.8394			5.65	105.38	9.66	35.8818	16.2989
5.81667	61.3541	22.16	35.9115	18.8394			5.66667	105.344	9.59	35.8915	16.2933
5.83333	61.3364	22.18	35.9127	18.8404			5.68333	105.314	9.6	35.8906	16.2887
5.85	61.407	22.23	35.912	18.8427			5.7	105.348	9.51	35.8795	16.2873
5.86667	61.5169	22.21	35.915	18.8416			5.71667	105.346	9.5	35.8949	16.286
5.88333	61.6176	22.22	35.908	18.8434			5.73333	105.323	9.54	35.9003	16.2875
5.9	61.4358	22.13	35.9074	18.8413			5.75	105.311	9.59	35.8969	16.2886
5.91667	61.3835	22.16	35.9111	18.8432			5.76667	105.383	9.75	35.8948	16.2904
5.93333	61.3286	22.2	35.9131	18.8438			5.78333	105.33	10.51	35.8959	16.2901
5.95	61.4365	22.23	35.9078	18.8456			5.8	105.322	10.5	35.8935	16.2892
5.96667	61.3266	22.28	35.9092	18.8472			5.81667	105.353	11.1	35.8987	16.2899
5.98333	61.4083	22.28	35.9133	18.8481			5.83333	105.324	11.58	35.8937	16.2937
6	61.3992	22.26	35.9101	18.8474			5.85	105.375	11.59	35.888	16.2934
6.01667	61.4155	22.21	35.9035	18.8468			5.86667	105.318	11.52	35.9037	16.2939
6.03333	61.358	22.21	35.9065	18.8466			5.88333	105.319	11.33	35.8824	16.2944
6.05	61.4646	22.21	35.9068	18.8467			5.9	105.325	11.06	35.8905	16.2921
6.06667	61.5522	22.21	35.9096	18.8475			5.91667	105.341	11.38	35.8889	16.2908
6.08333	61.3541	22.23	35.9138	18.8478			5.93333	105.292	10.5	35.8913	16.2928
6.1	61.5091	22.28	35.9067	18.8492			5.95	105.355	10.13	35.9027	16.2934
6.11667	61.5156	22.32	35.9088	18.8509			5.96667	105.323	9.86	35.8989	16.2946
6.13333	61.4482	22.28	35.9055	18.8506			5.98333	105.305	9.62	35.8927	16.2927
6.15	61.3658	22.3	35.9101	18.8507			6	105.313	9.63	35.8951	16.2931
6.16667	61.424	22.37	35.9132	18.8531			6.01667	105.299	9.69	35.8857	16.2936
6.18333	61.5202	22.4	35.9062	18.8535			6.03333	105.29	9.7	35.8938	16.2978
6.2	61.5117	22.42	35.9069	18.8552			6.05	105.256	9.6	35.8929	16.2965
6.21667	61.4581	22.39	35.9051	18.8543			6.06667	105.282	9.73	35.8817	16.3053
6.23333	61.4535	22.43	35.9124	18.8551			6.08333	105.301	9.59	35.8878	16.2953
6.25	61.4038	22.41	35.9118	18.8555			6.1	105.27	9.53	35.8887	16.2907
6.26667	61.4764	22.47	35.9074	18.857			6.11667	105.271	9.3	35.8906	16.2876
6.28333	61.5529	22.47	35.916	18.8568			6.13333	105.271	9.22	35.8892	16.2853
6.3	61.5699	22.51	35.9031	18.8586			6.15	105.254	9.07	35.8866	16.2804
6.31667	61.5248	22.49	35.9039	18.8589			6.16667	105.244	9.11	35.8855	16.2781
6.33333	61.4123	22.48	35.9077	18.8581			6.18333	105.278	9.1	35.8928	16.277
6.35	61.4371	22.53	35.9089	18.8597			6.2	105.233	9.34	35.8921	16.2768
6.36667	61.4267	22.52	35.907	18.8592			6.21667	105.233	9.68	35.8853	16.2769
6.38333	61.4489	22.55	35.9046	18.8594			6.23333	105.225	10.1	35.8932	16.2786
6.4	61.4751	22.52	35.9095	18.8595			6.25	105.247	10.38	35.8918	16.2788
6.41667	61.4692	22.57	35.9072	18.8615			6.26667	105.233	10.15	35.8945	16.2789
6.43333	61.5182	22.58	35.9127	18.861			6.28333	105.258	9.53	35.8877	16.2792
6.45	61.6562	22.59	35.9126	18.862			6.3	105.207	9.41	35.8896	16.2789
6.46667	61.5163	22.59	35.9095	18.8618			6.31667	105.248	9.38	35.8916	16.2795
6.48333	61.5424	22.58	35.9113	18.8618			6.33333	105.247	9.35	35.8945	16.2807
6.5	61.5287	22.6	35.9052	18.8617			6.35	105.23	9.47	35.8883	16.2796
6.51667	61.5182	22.6	35.9139	18.8622			6.36667	105.245	9.57	35.8942	16.279
6.53333	61.4404	22.64	35.905	18.8635			6.38333	105.246	9.6	35.8852	16.2803
6.55	61.4751	22.65	35.9117	18.8639			6.4	105.195	9.52	35.8911	16.2792
6.56667	61.3796	22.7	35.9081	18.8648			6.41667	105.174	9.66	35.8949	16.2805
6.58333	61.3711	22.68	35.9212	18.8642			6.43333	105.22	9.58	35.8915	16.2773
6.6	61.307	22.76	35.9118	18.8667			6.45	105.24	9.52	35.8852	16.2743
6.61667	61.566	22.75	35.9022	18.8666			6.46667	105.224	9.5	35.8905	16.2738
6.63333	61.5097	22.82	35.9059	18.8705			6.48333	105.227	9.39	35.8871	16.2709
6.65	61.5758	22.82	35.9092	18.8698			6.5	105.193	9.43	35.8806	16.2695
6.66667	61.6242	22.82	35.9028	18.8698			6.51667	105.18	9.26	35.895	16.2664
6.68333	61.545	22.81	35.9107	18.8699			6.53333	105.21	9.26	35.8985	16.2653
6.7	61.3756	22.78	35.9125	18.8692			6.55	105.2	9.75	35.8951	16.2684
6.71667	61.4378	22.79	35.9074	18.8701			6.56667	105.163	9.9	35.8928	16.2688
6.73333	61.5071	22.82	35.9128	18.8704			6.58333	105.166	10.13	35.8843	16.2653
6.75	61.4005	22.83	35.9122	18.8704			6.6	105.22	10.28	35.8941	16.2652
6.76667	61.3593	22.81	35.905	18.8707			6.61667	105.189	9.87	35.9028	16.2694
6.78333	61.5163	22.86	35.9086	18.8729			6.63333	105.179	9.55	35.8935	16.2739
6.8	61.4567	22.97	35.9072	18.8766			6.65	105.227	9.39	35.8951	16.2756
6.81667	61.5856	22.95	35.9071	18.8768			6.66667	105.199	9.48	35.885	16.2765
6.83333	61.5208	22.94	35.9161	18.8771			6.68333	105.22	9.6	35.8909	16.2751
6.85	61.4371	23.01	35.9052	18.8796			6.7	105.193	9.66	35.8893	16.2752
6.86667	61.4155	22.98	35.9155	18.8789			6.71667	105.172	9.53	35.8956	16.2752
6.88333	61.5195	22.97	35.9099	18.8787			6.73333	105.199	9.44	35.8802	16.2735
6.9	61.4744	22.97	35.9046	18.8799			6.75	105.136	9.37	35.8805	16.2696
6.91667	61.5732	23	35.9035	18.8805			6.76667	105.198	9.26	35.8854	16.2661
6.93333	61.4751	23.09	35.914	18.8823			6.78333	105.159	9.65	35.8874	16.2656
6.95	61.4626	23.09	35.9121	18.8839			6.8	105.131	10.18	35.897	16.267
6.96667	61.4221	23.14	35.9104	18.8864			6.81667	105.184	9.91	35.8914	16.2684
6.98333	61.3534	23.16	35.9107	18.8872			6.83333	105.191	10.27	35.8881	16.2683
7	61.4365	23.11	35.9103	18.887			6.85	105.151	10.39	35.8906	16.2681
7.01667	61.3037	23.17	35.9042	18.8886			6.86667	105.182	10.59	35.8974	16.2678
7.03333	61.426	23.16	35.9084	18.8892			6.88333	105.118	10.07	35.8921	16.2678
7.05	61.4783	23.15	35.9096	18.889			6.9	105.144	9.62	35.8938	16.2673
7.06667	61.3299	23.12	35.9154	18.8889			6.91667	105.129	9.16	35.8859	16.267
7.08333	61.443	23.18	35.9106	18.8909			6.93333	105.172	8.87	35.893	16.2653
7.1	61.3841	23.17	35.917	18.8904			6.95	105.168	8.98	35.8899	16.2654
7.11667	61.1925	23.19	35.9105	18.8922			6.96667	105.114	9.05	35.8972	16.2661
7.13333	61.4823	23.26	35.9113	18.896			6.98333	105.146	9.06	35.8969	16.2657
7.15	61.4809	23.26	35.9162	18.8955			7	105.113	9.01	35.8956	16.2652
7.16667	61.4404	23.21	35.9075	18.8938			7.01667	105.147	8.98	35.8897	16.2644
7.18333	61.286	23.21	35.916	18.8958			7.03333	105.129	9.08	35.8869	16.2647
7.2	61.3567	23.23	35.9071	18.8949			7.05	105.111	9.26	35.8933	16.2689
7.21667	61.3338	23.25	35.905	18.8959			7.06667	105.127	9.48	35.8985	16.2696
7.23333	61.3148	23.22	35.9166	18.8961			7.08333	105.148	9.71	35.8865	16.2686
7.25	61.3691	23.22	35.9111	18.8969			7.1	105.093	9.85	35.8941	16.2677
7.26667	61.4077	23.24	35.9062	18.8978			7.11667	105.129	10.19	35.8885	16.268
7.28333	61.4842	23.28	35.92	18.8996			7.13333	105.121	10.07	35.9017	16.2724
7.3	61.4698	23.27	35.916	18.9008			7.15	105.142	9.96	35.8946	16.2756
7.31667	61.3835	23.28	35.9045	18.9011			7.16667	105.088	9.66	35.8972	16.2741
7.33333	61.4476	23.32	35.9021	18.9025			7.18333	105.081	9.81	35.8936	16.2734
7.35	61.341	23.31	35.9051	18.9021			7.2	105.114	10.05	35.8922	16.2715
7.36667	61.4325	23.28	35.9098	18.902			7.21667	105.082	9.82	35.8866	16.2713
7.38333	61.4273	23.32	35.9119	18.9027			7.23333	105.068	9.59	35.8922	16.2739
7.4	61.3567	23.31	35.9089	18.9032			7.25	105.082	9.65	35.8884	16.274
7.41667	61.2887	23.34	35.9098	18.9053			7.26667	105.091	9.57	35.8939	16.2732
7.43333	61.2618	23.31	35.9091	18.9045			7.28333	105.091	9.64	35.8865	16.2733
7.45	61.2121	23.34	35.917	18.9061			7.3	105.085	9.45	35.8912	16.2716
7.46667	61.2239	23.34	35.9026	18.9064			7.31667	105.11	9.31	35.8999	16.2716
7.48333	61.2645	23.35	35.9102	18.906			7.33333	105.111	9.25	35.897	16.2748
7.5	61.3547	23.35	35.9106	18.9063			7.35	105.062	9.48	35.9024	16.2772
7.51667	61.3724	23.38	35.9131	18.908			7.36667	105.073	9.68	35.8965	16.2786
7.53333	61.3462	23.36	35.9095	18.9084			7.38333	105.11	9.89	35.8914	16.282
7.55	61.356	23.39	35.9137	18.9108			7.4	105.112	9.92	35.8936	16.2855
7.56667	61.324	23.37	35.9109	18.9111			7.41667	105.103	9.74	35.8882	16.2861
7.58333	61.2913	23.39	35.9117	18.9122			7.43333	105.071	9.54	35.8992	16.2869
7.6	61.2782	23.38	35.9039	18.9118			7.45	105.078	9.6	35.8899	16.2883
7.61667	61.3017	23.39	35.911	18.9122			7.46667	105.096	9.58	35.8924	16.2877
7.63333	61.1762	23.4	35.9069	18.9129			7.48333	105.111	9.52	35.8932	16.2824
7.65	61.3783	23.38	35.908	18.9132			7.5	105.106	9.62	35.8963	16.2822
7.66667	61.443	23.38	35.9074	18.9133			7.51667	105.097	9.71	35.8912	16.2865
7.68333	61.1788	23.37	35.9022	18.9135			7.53333	105.076	9.73	35.8912	16.2821
7.7	61.2429	23.37	35.9134	18.9147			7.55	105.091	9.75	35.9005	16.2837
7.71667	61.1912	23.39	35.9086	18.9154			7.56667	105.072	9.65	35.8886	16.2837
7.73333	61.2363	23.4	35.9032	18.9158			7.58333	105.108	9.67	35.8983	16.2853
7.75	61.184	23.39	35.9089	18.9157			7.6	105.087	9.51	35.8877	16.2839
7.76667	61.2834	23.39	35.9043	18.9159			7.61667	105.072	9.43	35.8862	16.2803
7.78333	61.2161	23.37	35.9038	18.9159			7.63333	105.075	9.52	35.891	16.2803
7.8	61.2422	23.34	35.9074	18.9162			7.65	105.085	9.78	35.8952	16.2818
7.81667	61.1905	23.36	35.9086	18.9172			7.66667	105.109	10.04	35.8982	16.2852
7.83333	61.2187	23.37	35.9079	18.9178			7.68333	105.076	10.04	35.8988	16.3011
7.85	61.2566	23.36	35.9089	18.9182			7.7	105.085	10.11	35.8921	16.3164
7.86667	61.2442	23.37	35.9064	18.9179			7.71667	105.122	9.78	35.8976	16.302
7.88333	61.324	23.39	35.9096	18.9186			7.73333	105.069	9.79	35.9017	16.3091
7.9	61.2847	23.4	35.9106	18.9194			7.75	105.099	9.81	35.8962	16.3109
7.91667	61.2272	23.38	35.9045	18.92			7.76667	105.074	9.86	35.8724	16.3058
7.93333	61.4057	23.37	35.9075	18.9195			7.78333	105.073	9.91	35.8892	16.2993
7.95	61.2965	23.35	35.907	18.9189			7.8	105.055	9.79	35.8899	16.3031
7.96667	61.3613	23.36	35.9139	18.9198			7.81667	105.085	9.75	35.9195	16.3048
7.98333	61.3606	23.38	35.9165	18.9212			7.83333	105.053	9.83	35.8972	16.3057
8	61.3652	23.4	35.9101	18.922			7.85	105.078	9.79	35.8941	16.3033
8.01667	61.2618	23.38	35.9143	18.9215			7.86667	105.087	9.63	35.887	16.2925
8.03333	61.0977	23.38	35.9084	18.9225			7.88333	105.068	9.44	35.8883	16.2872
8.05	61.1938	23.39	35.9178	18.9236			7.9	105.053	9.32	35.8879	16.2831
8.06667	61.2815	23.38	35.9099	18.9248			7.91667	105.068	9.22	35.8905	16.2813
8.08333	61.2023	23.37	35.9062	18.926			7.93333	105.038	9.15	35.881	16.2825
8.1	61.1585	23.42	35.9118	18.9277			7.95	105.103	9.05	35.8894	16.2825
8.11667	61.2429	23.43	35.9044	18.9277			7.96667	105.035	9.06	35.9069	16.2843
8.13333	61.1251	23.44	35.9139	18.9274			7.98333	105.078	9.08	35.9039	16.2852
8.15	61.22	23.44	35.8999	18.9275			8	105.085	9.06	35.8884	16.2885
8.16667	61.0911	23.41	35.9114	18.9265			8.01667	105.068	9.18	35.8952	16.2899
8.18333	61.148	23.41	35.9119	18.9268			8.03333	105.094	9.27	35.8815	16.288
8.2	61.097	23.42	35.9127	18.9278			8.05	105.051	9.16	35.8868	16.2848
8.21667	61.2259	23.4	35.9066	18.9282			8.06667	105.11	9.08	35.8866	16.2845
8.23333	61.1173	23.42	35.9101	18.9289			8.08333	105.088	9.09	35.8925	16.2843
8.25	61.0885	23.4	35.9137	18.9282			8.1	105.076	9.04	35.8886	16.2859
8.26667	61.1081	23.41	35.9025	18.9302			8.11667	105.076	9.08	35.8921	16.286
8.28333	61.1716	23.4	35.9108	18.93			8.13333	105.072	9.08	35.8871	16.2838
8.3	61.1264	23.44	35.9113	18.9316			8.15	105.056	9.02	35.8935	16.2827
8.31667	61.2501	23.46	35.9085	18.9324			8.16667	105.055	8.99	35.8893	16.2822
8.33333	61.2069	23.48	35.909	18.9345			8.18333	105.084	8.98	35.888	16.2831
8.35	61.2219	23.47	35.9044	18.9342			8.2	105.078	9.04	35.9002	16.2856
8.36667	61.0944	23.46	35.9122	18.9333			8.21667	105.069	9.08	35.8989	16.2882
8.38333	61.1578	23.45	35.9099	18.9334			8.23333	105.051	9.13	35.8943	16.2912
8.4	60.9198	23.5	35.9142	18.9368			8.25	105.078	9.17	35.894	16.292
8.41667	61.0584	23.49	35.9104	18.9364			8.26667	105.057	9.16	35.8826	16.2922
8.43333	61.0532	23.48	35.9082	18.9361			8.28333	105.053	9.14	35.8962	16.2919
8.45	61.1016	23.49	35.9148	18.9371			8.3	105.06	9.12	35.8901	16.291
8.46667	61.2147	23.48	35.9052	18.9371			8.31667	105.067	9.15	35.8986	16.2911
8.48333	61.1036	23.48	35.9089	18.9368			8.33333	105.088	9.22	35.8917	16.2911
8.5	61.1735	23.51	35.9115	18.9381			8.35	105.043	9.22	35.8919	16.291
8.51667	61.286	23.51	35.9044	18.9383			8.36667	105.073	9.22	35.8899	16.292
8.53333	61.1984	23.51	35.9103	18.9388			8.38333	105.06	9.24	35.8992	16.2922
8.55	61.2004	23.51	35.9112	18.9394			8.4	105.071	9.2	35.907	16.2923
8.56667	61.2259	23.53	35.9048	18.9404			8.41667	105.09	9.19	35.9026	16.2959
8.58333	61.1663	23.54	35.9021	18.9404			8.43333	105.074	9.2	35.9024	16.297
8.6	60.9812	23.52	35.9049	18.9404			8.45	105.03	9.17	35.881	16.2939
8.61667	60.9963	23.5	35.9026	18.9394			8.46667	105.081	9.12	35.8958	16.2914
8.63333	61.0892	23.52	35.913	18.9407			8.48333	105.057	9.11	35.8822	16.2902
8.65	61.135	23.54	35.9063	18.9413			8.5	105.077	9.1	35.8887	16.2894
8.66667	61.254	23.58	35.9079	18.9434			8.51667	105.058	9.09	35.8928	16.2895
8.68333	60.9675	23.59	35.9027	18.9437			8.53333	105.097	9.07	35.8904	16.2893
8.7	61.0774	23.6	35.9116	18.9442			8.55	105.12	9.08	35.8941	16.2897
8.71667	61.0741	23.59	35.9089	18.9443			8.56667	105.087	9.1	35.8976	16.2896
8.73333	61.1094	23.59	35.9105	18.9443			8.58333	105.077	9.09	35.8914	16.2898
8.75	61.0499	23.59	35.9117	18.9449			8.6	105.055	9.1	35.8829	16.2893
8.76667	61.048	23.63	35.9144	18.9468			8.61667	105.087	9.08	35.8921	16.289
8.78333	61.0113	23.64	35.9026	18.9473			8.63333	105.095	9.06	35.8962	16.2886
8.8	61.0748	23.62	35.9039	18.947			8.65	105.083	9.04	35.8933	16.2876
8.81667	60.993	23.66	35.9118	18.9481			8.66667	105.089	9.01	35.8891	16.2865
8.83333	61.0375	23.64	35.911	18.9474			8.68333	105.089	9	35.8896	16.2854
8.85	61.0395	23.64	35.9111	18.948			8.7	105.073	8.99	35.8942	16.2841
8.86667	61.0159	23.64	35.915	18.9493			8.71667	105.048	9.01	35.8812	16.2829
8.88333	61.1493	23.69	35.9037	18.9528			8.73333	105.04	9.04	35.8864	16.2831
8.9	60.9956	23.67	35.9039	18.9519			8.75	105.048	9.08	35.8942	16.2845
8.91667	61.1474	23.65	35.9096	18.951			8.76667	105.049	9.05	35.888	16.285
8.93333	61.1134	23.62	35.9125	18.9506			8.78333	105.061	9.04	35.8952	16.2837
8.95	60.9243	23.62	35.9106	18.9512			8.8	105.085	8.99	35.8931	16.2832
8.96667	61.0113	23.69	35.9065	18.9544			8.81667	105.102	9.03	35.8972	16.2835
8.98333	60.8773	23.69	35.9067	18.955			8.83333	105.087	8.99	35.8924	16.2833
9	60.9335	23.71	35.9068	18.9554			8.85	105.086	8.98	35.8951	16.2833
9.01667	61.0349	23.69	35.911	18.9549			8.86667	105.118	9	35.8893	16.2843
9.03333	60.9211	23.72	35.9116	18.9578			8.88333	105.088	9.01	35.8883	16.2844
9.05	60.8452	23.73	35.9072	18.9573			8.9	105.081	9	35.8942	16.2841
9.06667	60.8439	23.71	35.9078	18.9566			8.91667	105.091	9	35.8902	16.2839
9.08333	60.8838	23.73	35.9101	18.9568			8.93333	105.061	8.99	35.8907	16.2849
9.1	60.9413	23.75	35.9094	18.9597			8.95	105.067	9	35.8913	16.2845
9.11667	60.959	23.73	35.9133	18.9584			8.96667	105.082	9.03	35.891	16.2853
9.13333	60.9407	23.7	35.9042	18.9582			8.98333	105.128	9.04	35.895	16.2851
9.15	60.9054	23.7	35.9084	18.9591			9	105.046	9.03	35.8927	16.2846
9.16667	61.0578	23.75	35.917	18.9623			9.01667	105.095	9.01	35.8941	16.2844
9.18333	60.8033	23.72	35.9153	18.9615			9.03333	105.068	9.02	35.8899	16.2843
9.2	60.9492	23.73	35.9104	18.9625			9.05	105.081	9.01	35.8967	16.2837
9.21667	61.1193	23.75	35.9096	18.9643			9.06667	105.081	8.99	35.8922	16.2837
9.23333	60.9747	23.76	35.9113	18.9643			9.08333	105.091	8.99	35.9034	16.2835
9.25	60.9158	23.77	35.9093	18.9661			9.1	105.114	8.99	35.8843	16.2836
9.26667	60.8838	23.78	35.9071	18.966			9.11667	105.07	8.99	35.8942	16.2835
9.28333	61.0395	23.76	35.9131	18.9654			9.13333	105.085	8.98	35.8904	16.2836
9.3	60.8635	23.77	35.9126	18.9668			9.15	105.075	9	35.8966	16.2839
9.31667	60.8151	23.75	35.9056	18.9662			9.16667	105.1	9	35.8939	16.2843
9.33333	60.9826	23.77	35.9091	18.967			9.18333	105.066	9.05	35.8955	16.2856
9.35	61.1454	23.84	35.9109	18.971			9.2	105.104	9.05	35.8869	16.2861
9.36667	61.0794	23.83	35.9088	18.9699			9.21667	105.047	9.06	35.8983	16.2865
9.38333	60.8982	23.89	35.9096	18.9725			9.23333	105.1	9.06	35.8899	16.2868
9.4	60.8923	23.84	35.9091	18.9711			9.25	105.083	9.06	35.8967	16.2872
9.41667	60.7347	23.83	35.9074	18.9716			9.26667	105.095	9.04	35.8842	16.2869
9.43333	60.9093	23.83	35.9098	18.972			9.28333	105.093	9.04	35.8882	16.287
9.45	60.8426	23.85	35.9098	18.9737			9.3	105.085	9.04	35.8891	16.2868
9.46667	60.8485	23.87	35.9102	18.9748			9.31667	105.087	9.03	35.8923	16.2871
9.48333	61.0303	23.85	35.9077	18.975			9.33333	105.115	9.06	35.8899	16.2875
9.5	60.8583	23.81	35.9104	18.9739			9.35	105.083	9.04	35.8895	16.2876
9.51667	60.7235	23.83	35.9098	18.9763			9.36667	105.125	9.07	35.8992	16.2881
9.53333	60.7419	23.88	35.9067	18.9799			9.38333	105.107	9.08	35.8909	16.2883
9.55	60.77	23.87	35.9067	18.9773			9.4	105.129	9.09	35.9021	16.2883
9.56667	60.7759	23.87	35.9051	18.9784			9.41667	105.121	9.05	35.8937	16.288
9.58333	60.7654	23.87	35.898	18.9788			9.43333	105.14	9.06	35.891	16.2883
9.6	60.9819	23.85	35.905	18.9791			9.45	105.107	9.05	35.8922	16.2877
9.61667	60.7935	23.91	35.908	18.9811			9.46667	105.097	9.02	35.8963	16.287
9.63333	60.8982	23.95	35.9066	18.982			9.48333	105.075	9	35.8914	16.2863
9.65	60.855	23.91	35.908	18.9809			9.5	105.121	8.98	35.8916	16.2856
9.66667	60.9525	23.91	35.9146	18.9812			9.51667	105.128	8.96	35.8809	16.2849
9.68333	60.9073	23.93	35.9074	18.9822			9.53333	105.092	8.94	35.889	16.2844
9.7	60.7739	23.94	35.9164	18.982			9.55	105.128	8.94	35.8843	16.2836
9.71667	60.7164	23.92	35.9111	18.982			9.56667	105.151	8.92	35.8886	16.2831
9.73333	60.8786	23.95	35.9105	18.9838			9.58333	105.102	8.92	35.8933	16.2824
9.75	60.8236	23.96	35.9085	18.9853			9.6	105.148	8.9	35.8861	16.2815
9.76667	61.0179	23.95	35.9142	18.9855			9.61667	105.15	8.9	35.8968	16.2798
9.78333	60.9119	24.01	35.9007	18.9866			9.63333	105.144	8.87	35.8909	16.2791
9.8	60.7863	23.99	35.9021	18.9865			9.65	105.12	8.85	35.8853	16.2774
9.81667	60.8014	23.93	35.9084	18.9848			9.66667	105.11	8.83	35.8954	16.2768
9.83333	60.8138	23.95	35.9078	18.9851			9.68333	105.111	8.82	35.8964	16.2754
9.85	60.8596	23.93	35.9065	18.9854			9.7	105.127	8.81	35.8893	16.2743
9.86667	60.8321	23.96	35.9021	18.9862			9.71667	105.116	8.81	35.8865	16.2736
9.88333	60.8445	23.92	35.91	18.9862			9.73333	105.099	8.79	35.8914	16.2736
9.9	60.6941	23.92	35.9083	18.9865			9.75	105.12	8.78	35.8891	16.2729
9.91667	60.7942	23.97	35.9121	18.9892			9.76667	105.118	8.8	35.8915	16.2725
9.93333	60.7896	23.99	35.9034	18.9898			9.78333	105.093	8.79	35.8865	16.2733
9.95	60.9008	23.97	35.9086	18.9888			9.8	105.133	8.77	35.889	16.2727
9.96667	60.8066	23.98	35.9075	18.9889			9.81667	105.118	8.77	35.8854	16.2724
9.98333	60.7425	23.97	35.9096	18.9891			9.83333	105.131	8.78	35.8941	16.2722
10	60.6889	23.97	35.9035	18.9893			9.85	105.104	8.83	35.8931	16.2727
10.0167	60.7994	23.99	35.909	18.9914			9.86667	105.132	8.88	35.8864	16.2734
10.0333	60.7327	24.02	35.907	18.9923			9.88333	105.174	8.9	35.8861	16.2745
10.05	60.6647	23.99	35.909	18.991			9.9	105.171	8.83	35.8882	16.2732
10.0667	60.8099	24.02	35.9108	18.9938			9.91667	105.164	8.77	35.886	16.2725
10.0833	60.8027	24.01	35.9181	18.9929			9.93333	105.14	8.81	35.8919	16.2727
10.1	60.6392	24.02	35.9049	18.9947			9.95	105.142	8.87	35.8884	16.2743
10.1167	60.7072	23.99	35.909	18.9945			9.96667	105.128	8.82	35.8894	16.273
10.1333	60.4737	24.02	35.9056	18.9964			9.98333	105.157	8.81	35.893	16.273
10.15	60.6627	24.02	35.9	18.9954			10	105.124	8.82	35.8884	16.2721
10.1667	60.6843	24.03	35.9036	18.9959			10.0167	105.142	8.79	35.8937	16.2715
10.1833	60.6653	24.03	35.9097	18.9959			10.0333	105.155	8.82	35.887	16.2712
10.2	60.5705	24.03	35.9123	18.9974			10.05	105.182	8.81	35.8963	16.2709
10.2167	60.6823	24.01	35.9016	18.9966			10.0667	105.16	8.79	35.8954	16.2707
10.2333	60.5319	24	35.9007	18.9979			10.0833	105.176	8.8	35.8983	16.2706
10.25	60.6411	23.99	35.9106	18.9974			10.1	105.147	8.88	35.8881	16.2724
10.2667	60.6025	23.97	35.9019	18.9968			10.1167	105.142	8.88	35.8871	16.2724
10.2833	60.6797	23.97	35.9164	18.9971			10.1333	105.161	8.85	35.8942	16.2716
10.3	60.6424	23.98	35.9074	18.9991			10.15	105.172	8.84	35.8954	16.2714
10.3167	60.666	24	35.9118	19.0002			10.1667	105.175	8.85	35.8928	16.2719
10.3333	60.7425	23.99	35.902	18.9997			10.1833	105.135	8.86	35.8967	16.2712
10.35	60.7432	23.98	35.901	18.9996			10.2	105.148	8.87	35.8852	16.2713
10.3667	60.7013	24.02	35.9111	19.005			10.2167	105.171	8.87	35.8874	16.2719
10.3833	60.6673	24.01	35.9075	19.0047			10.2333	105.13	8.85	35.8946	16.2716
10.4	60.7491	24	35.9009	19.0044			10.25	105.148	8.87	35.8876	16.2706
10.4167	60.8406	23.98	35.9104	19.0032			10.2667	105.158	8.93	35.8982	16.2714
10.4333	60.7157	23.97	35.9123	19.0023			10.2833	105.157	8.88	35.8842	16.2712
10.45	60.5162	23.96	35.9067	19.0017			10.3	105.142	8.83	35.8931	16.2707
10.4667	60.7674	23.97	35.8986	19.0024			10.3167	105.172	8.85	35.8921	16.2713
10.4833	60.6196	23.97	35.9166	19.0034			10.3333	105.186	8.85	35.8941	16.2714
10.5	60.63	24.01	35.9091	19.0039			10.35	105.158	8.82	35.8837	16.2707
10.5167	60.5594	24.03	35.9014	19.0064			10.3667	105.151	8.94	35.8923	16.2728
10.5333	60.6274	24.04	35.9012	19.0076			10.3833	105.194	8.92	35.8865	16.2717
10.55	60.611	24.05	35.8988	19.0074			10.4	105.19	8.98	35.9002	16.2725
10.5667	60.6379	24.05	35.9074	19.0079			10.4167	105.233	8.94	35.8957	16.272
10.5833	60.6294	24.02	35.9076	19.0072			10.4333	105.216	8.88	35.8977	16.2707
10.6	60.5947	23.98	35.9021	19.0054			10.45	105.193	8.88	35.8934	16.2707
10.6167	60.5659	24	35.9009	19.0063			10.4667	105.168	8.82	35.8876	16.2697
10.6333	60.7059	24.01	35.9047	19.0066			10.4833	105.23	8.82	35.9049	16.2694
10.65	60.734	24	35.9138	19.0062			10.5	105.187	8.87	35.8823	16.2693
10.6667	60.6954	24	35.9053	19.0058			10.5167	105.175	8.86	35.8918	16.2692
10.6833	60.6366	24	35.9004	19.0066			10.5333	105.199	8.85	35.8915	16.2687
10.7	60.6627	23.98	35.8988	19.0067			10.55	105.233	8.88	35.8919	16.2696
10.7167	60.7458	24.04	35.9025	19.0091			10.5667	105.207	8.93	35.8857	16.2699
10.7333	60.6765	24.13	35.9091	19.01			10.5833	105.179	8.98	35.8894	16.2705
10.75	60.5267	24.13	35.9068	19.01			10.6	105.216	9.05	35.8884	16.2719
10.7667	60.6758	24.13	35.9108	19.0098			10.6167	105.178	9.24	35.8855	16.2737
10.7833	60.6555	24.24	35.906	19.0118			10.6333	105.248	9.2	35.897	16.2742
10.8	60.6097	24.25	35.9047	19.0118			10.65	105.22	9.32	35.8943	16.2742
10.8167	60.5594	24.24	35.9088	19.0121			10.6667	105.245	9.41	35.9022	16.2749
10.8333	60.5934	24.19	35.9098	19.0105			10.6833	105.231	9.48	35.9005	16.2769
10.85	60.611	24.25	35.9028	19.0131			10.7	105.204	9.59	35.8894	16.2774
10.8667	60.5594	24.21	35.91	19.0107			10.7167	105.21	9.62	35.8893	16.2769
10.8833	60.5764	24.36	35.9147	19.0159			10.7333	105.242	9.73	35.8899	16.2766
10.9	60.6169	24.36	35.9091	19.016			10.75	105.244	9.71	35.8947	16.2767
10.9167	60.5535	24.38	35.9142	19.0163			10.7667	105.199	10.19	35.9366	16.2847
10.9333	60.5057	24.51	35.9083	19.0199			10.7833	105.212	11.46	35.8801	16.3057
10.95	60.6235	24.47	35.9065	19.0189			10.8	105.257	12.2	35.8965	16.3092
10.9667	60.7347	24.45	35.9082	19.0186			10.8167	105.201	12.05	35.8979	16.3052
10.9833	60.5698	24.47	35.9101	19.0191			10.8333	105.187	12.2	35.9171	16.3167
11	60.5332	24.51	35.9089	19.0199			10.85	105.254	13.21	35.9016	16.337
11.0167	60.7026	24.37	35.9072	19.0168			10.8667	105.211	14.12	35.9316	16.3558
11.0333	60.5535	24.37	35.9008	19.0165			10.8833	105.228	15.22	35.902	16.3708
11.05	60.5228	24.37	35.9109	19.0169			10.9	105.288	14.77	35.875	16.3555
11.0667	60.5849	24.35	35.8918	19.0168			10.9167	105.225	12.97	35.8721	16.3205
11.0833	60.5921	24.34	35.9087	19.016			10.9333	105.23	11.41	35.8831	16.3016
11.1	60.5071	24.33	35.9014	19.0157			10.95	105.246	10.4	35.8799	16.289
11.1167	60.5626	24.37	35.9057	19.0184			10.9667	105.262	9.89	35.8896	16.2828
11.1333	60.5927	24.38	35.9023	19.0181			10.9833	105.271	9.64	35.8931	16.2797
11.15	60.4273	24.51	35.9029	19.0194			11	105.303	9.54	35.885	16.2789
11.1667	60.4436	24.46	35.9044	19.0182			11.0167	105.263	9.43	35.8927	16.2778
11.1833	60.4874	24.45	35.9046	19.0182			11.0333	105.261	9.46	35.8914	16.2775
11.2	60.4763	24.45	35.906	19.018			11.05	105.275	9.54	35.8914	16.2808
11.2167	60.6686	24.48	35.9065	19.0193			11.0667	105.244	9.54	35.9057	16.2787
11.2333	60.6333	24.51	35.9121	19.0197			11.0833	105.256	9.5	35.8959	16.2771
11.25	60.5986	24.44	35.9064	19.0198			11.1	105.255	9.44	35.8911	16.2758
11.2667	60.4881	24.5	35.9037	19.0206			11.1167	105.287	9.27	35.8884	16.2726
11.2833	60.577	24.53	35.9044	19.0216			11.1333	105.218	9.15	35.8946	16.2715
11.3	60.4253	24.58	35.9053	19.0205			11.15	105.286	9.1	35.8922	16.2706
11.3167	60.526	24.5	35.9088	19.0198			11.1667	105.301	9.15	35.9015	16.271
11.3333	60.5247	24.5	35.9039	19.021			11.1833	105.263	9.15	35.9008	16.2711
11.35	60.4613	24.51	35.9007	19.0211			11.2	105.267	9.15	35.8975	16.2715
11.3667	60.5221	24.59	35.9083	19.0226			11.2167	105.316	9.13	35.8916	16.2717
11.3833	60.5692	24.57	35.9063	19.0215			11.2333	105.293	9.17	35.8986	16.2714
11.4	60.545	24.56	35.9102	19.022			11.25	105.328	9.25	35.8968	16.2733
11.4167	60.5293	24.51	35.9056	19.0208			11.2667	105.299	9.21	35.8946	16.2731
11.4333	60.5541	24.54	35.9034	19.0215			11.2833	105.318	9.16	35.8981	16.2723
11.45	60.5142	24.65	35.9057	19.0233			11.3	105.319	9.18	35.8934	16.2716
11.4667	60.5234	24.58	35.9102	19.0223			11.3167	105.311	9.24	35.8943	16.2728
11.4833	60.6078	24.62	35.9108	19.0214			11.3333	105.301	9.21	35.8958	16.272
11.5	60.492	24.65	35.8968	19.0222			11.35	105.308	9.23	35.8882	16.2722
11.5167	60.6104	24.6	35.909	19.0214			11.3667	105.316	9.15	35.8966	16.2717
11.5333	60.6039	24.58	35.9029	19.0216			11.3833	105.341	9.1	35.8888	16.271
11.55	60.5483	24.53	35.9096	19.0222			11.4	105.354	9.15	35.8906	16.2718
11.5667	60.4044	24.62	35.9123	19.0243			11.4167	105.327	9.09	35.8996	16.2703
11.5833	60.545	24.72	35.9044	19.0257			11.4333	105.319	9.08	35.8956	16.2706
11.6	60.5698	24.7	35.9082	19.0242			11.45	105.301	9.09	35.8971	16.2702
11.6167	60.5895	24.65	35.9078	19.0238			11.4667	105.338	9.11	35.8915	16.2701
11.6333	60.564	24.63	35.9103	19.0246			11.4833	105.316	9.05	35.8959	16.2693
11.65	60.5646	24.75	35.9026	19.0277			11.5	105.335	9.08	35.9003	16.269
11.6667	60.5489	24.7	35.9054	19.0259			11.5167	105.35	9.07	35.8936	16.2689
11.6833	60.4894	24.86	35.9142	19.0291			11.5333	105.354	9.05	35.8869	16.2675
11.7	60.5914	24.95	35.9041	19.0319			11.55	105.316	9	35.8946	16.2666
11.7167	60.4992	24.86	35.9052	19.0295			11.5667	105.377	8.98	35.8926	16.266
11.7333	60.3887	24.88	35.9089	19.0293			11.5833	105.379	8.93	35.8963	16.265
11.75	60.668	24.85	35.9002	19.0288			11.6	105.333	8.89	35.8921	16.2644
11.7667	60.5352	24.78	35.9062	19.0277			11.6167	105.346	8.85	35.8814	16.264
11.7833	60.6647	24.76	35.9142	19.028			11.6333	105.345	8.87	35.889	16.2634
11.8	60.6627	24.85	35.9131	19.0286			11.65	105.337	8.86	35.8961	16.2627
11.8167	60.5574	24.74	35.9052	19.0278			11.6667	105.341	8.83	35.8903	16.2631
11.8333	60.4881	24.73	35.9094	19.0281			11.6833	105.362	8.84	35.8971	16.2631
11.85	60.547	24.74	35.9029	19.0282			11.7	105.356	8.93	35.8905	16.2648
11.8667	60.6601	24.82	35.9024	19.0309			11.7167	105.331	8.89	35.899	16.2641
11.8833	60.6209	24.85	35.904	19.031			11.7333	105.392	8.96	35.8914	16.2639
11.9	60.4717	24.9	35.9029	19.031			11.75	105.357	8.96	35.8869	16.2635
11.9167	60.5836	24.89	35.9083	19.0306			11.7667	105.389	8.92	35.8966	16.2631
11.9333	60.5783	24.84	35.9022	19.0295			11.7833	105.377	8.88	35.8894	16.2621
11.95	60.6248	24.83	35.906	19.0304			11.8	105.365	8.84	35.8899	16.2619
11.9667	60.4704	25.1	35.9072	19.0344			11.8167	105.39	8.82	35.8917	16.2616
11.9833	60.4966	25.16	35.9042	19.0356			11.8333	105.371	8.79	35.8977	16.2617
12	60.5437	25.12	35.9062	19.0356			11.85	105.356	8.85	35.8903	16.2623
12.0167	60.4966	25.13	35.9079	19.0352			11.8667	105.413	8.91	35.8925	16.2625
12.0333	60.6124	25.11	35.9011	19.0348			11.8833	105.396	8.88	35.8972	16.2617
12.05	60.6863	25.09	35.9043	19.0354			11.9	105.389	8.92	35.8931	16.2621
12.0667	60.5666	25.05	35.916	19.0339			11.9167	105.393	8.89	35.8905	16.2616
12.0833	60.664	25.04	35.9055	19.0341			11.9333	105.441	8.93	35.8873	16.2636
12.1	60.5129	25.09	35.9051	19.0365			11.95	105.441	8.85	35.8932	16.2615
12.1167	60.5999	25.1	35.8986	19.0365			11.9667	105.394	8.91	35.8923	16.2608
12.1333	60.6581	25.01	35.9045	19.0338			11.9833	105.407	8.91	35.888	16.2613
12.15	60.5613	24.99	35.9059	19.0342			12	105.374	8.95	35.8884	16.2613
12.1667	60.4678	24.93	35.9034	19.0333			12.0167	105.394	8.92	35.8926	16.2612
12.1833	60.5228	25.09	35.905	19.0356			12.0333	105.43	9.15	35.8894	16.2638
12.2	60.5757	25.01	35.9071	19.0345			12.05	105.39	9.27	35.8884	16.2646
12.2167	60.494	25.07	35.8986	19.0371			12.0667	105.367	9.34	35.8825	16.2637
12.2333	60.5528	25.1	35.9099	19.0375			12.0833	105.415	9.48	35.8897	16.2653
12.25	60.719	25.13	35.9013	19.0383			12.1	105.418	9.59	35.8968	16.2675
12.2667	60.7052	25.14	35.8993	19.0392			12.1167	105.43	9.48	35.8858	16.2666
12.2833	60.649	25.09	35.909	19.039			12.1333	105.473	9.25	35.8901	16.2644
12.3	60.6078	25.12	35.9106	19.0377			12.15	105.351	9.32	35.8788	16.2666
12.3167	60.5901	25.22	35.9022	19.0406			12.1667	105.426	9.26	35.8937	16.2646
12.3333	60.6948	25.11	35.9006	19.0409			12.1833	105.456	9.17	35.8901	16.2625
12.35	60.6581	25.18	35.9039	19.0412			12.2	105.445	9.22	35.8907	16.2638
12.3667	60.5424	25.14	35.9021	19.0396			12.2167	105.488	9.29	35.9018	16.264
12.3833	60.6464	25.14	35.9071	19.0404			12.2333	105.455	9.29	35.8912	16.2639
12.4	60.5849	25.17	35.9015	19.0419			12.25	105.493	9.18	35.892	16.2622
12.4167	60.5757	25.22	35.9039	19.0419			12.2667	105.494	9.13	35.8925	16.2614
12.4333	60.6477	25.26	35.9119	19.043			12.2833	105.453	9.21	35.8993	16.2616
12.45	60.7641	25.27	35.9024	19.0433			12.3	105.487	9.25	35.8943	16.2614
12.4667	60.5895	25.23	35.9067	19.0421			12.3167	105.404	9.3	35.8892	16.2616
12.4833	60.6313	25.21	35.8982	19.0409			12.3333	105.422	9.29	35.8911	16.262
12.5	60.5783	25.25	35.9001	19.0405			12.35	105.466	9.35	35.8856	16.262
12.5167	60.5901	25.41	35.9094	19.0446			12.3667	105.479	9.53	35.8922	16.2631
12.5333	60.6974	25.41	35.9062	19.0455			12.3833	105.477	9.5	35.8897	16.2626
12.55	60.7543	25.38	35.9026	19.0452			12.4	105.466	9.34	35.9	16.2618
12.5667	60.5535	25.41	35.9058	19.0458			12.4167	105.486	9.34	35.8901	16.2628
12.5833	60.6326	25.43	35.9007	19.0445			12.4333	105.454	9.21	35.8902	16.2619
12.6	60.6182	25.44	35.9056	19.0445			12.45	105.488	9.32	35.8895	16.2625
12.6167	60.6006	25.4	35.9065	19.0449			12.4667	105.469	9.75	35.9001	16.2645
12.6333	60.5541	25.49	35.8987	19.0468			12.4833	105.454	9.8	35.8978	16.2661
12.65	60.6392	25.47	35.9057	19.0476			12.5	105.507	9.55	35.8876	16.2648
12.6667	60.7144	25.41	35.9103	19.0462			12.5167	105.432	9.46	35.8908	16.2649
12.6833	60.6006	25.46	35.9085	19.049			12.5333	105.477	9.52	35.8928	16.2649
12.7	60.7909	25.57	35.9018	19.0504			12.55	105.472	9.48	35.8824	16.2645
12.7167	60.6176	25.61	35.9086	19.0498			12.5667	105.434	9.61	35.8928	16.2648
12.7333	60.5084	25.65	35.9013	19.0513			12.5833	105.473	9.52	35.882	16.2637
12.75	60.5875	25.55	35.907	19.0497			12.6	105.491	9.53	35.8991	16.2642
12.7667	60.5345	25.65	35.9068	19.0519			12.6167	105.477	9.48	35.8867	16.2642
12.7833	60.6058	25.66	35.8998	19.0517			12.6333	105.513	9.54	35.8943	16.266
12.8	60.5522	25.58	35.9049	19.05			12.65	105.519	9.61	35.8989	16.2658
12.8167	60.647	25.56	35.9146	19.0507			12.6667	105.532	9.66	35.8944	16.2673
12.8333	60.6228	25.53	35.9112	19.0504			12.6833	105.492	9.61	35.8911	16.2676
12.85	60.7746	25.52	35.9056	19.0505			12.7	105.516	9.74	35.8911	16.2699
12.8667	60.7484	25.58	35.9053	19.0528			12.7167	105.497	9.88	35.8892	16.2704
12.8833	60.734	25.61	35.9027	19.0509			12.7333	105.5	9.76	35.8942	16.2702
12.9	60.7353	25.56	35.9007	19.0502			12.75	105.515	9.72	35.8968	16.2693
12.9167	60.6738	25.61	35.9063	19.0525			12.7667	105.524	9.75	35.895	16.2712
12.9333	60.6156	25.65	35.9084	19.0529			12.7833	105.52	9.74	35.8963	16.2705
12.95	60.7196	25.71	35.9036	19.0544			12.8	105.506	9.88	35.9007	16.2716
12.9667	60.681	25.71	35.9091	19.0555			12.8167	105.51	9.81	35.8927	16.2708
12.9833	60.7255	25.72	35.901	19.0545			12.8333	105.529	9.61	35.8918	16.2694
13	60.543	25.73	35.9006	19.055			12.85	105.576	9.51	35.8996	16.268
13.0167	60.6516	25.84	35.9097	19.0552			12.8667	105.573	9.46	35.8915	16.2673
13.0333	60.698	25.87	35.9042	19.0569			12.8833	105.562	9.41	35.8914	16.2666
13.05	60.6771	25.81	35.9097	19.0567			12.9	105.576	9.39	35.8923	16.2665
13.0667	60.7778	25.83	35.9085	19.0574			12.9167	105.54	9.45	35.8842	16.2664
13.0833	60.6549	25.88	35.9015	19.0603			12.9333	105.553	9.39	35.8915	16.264
13.1	60.63	25.88	35.8994	19.0584			12.95	105.534	9.37	35.8932	16.2617
13.1167	60.7543	25.82	35.903	19.057			12.9667	105.592	9.39	35.8953	16.2607
13.1333	60.7634	25.82	35.9033	19.0574			12.9833	105.535	9.43	35.8847	16.2603
13.15	60.7759	25.87	35.9023	19.0583			13	105.594	9.47	35.8903	16.261
13.1667	60.7262	26.03	35.9061	19.0617			13.0167	105.584	9.54	35.8888	16.2616
13.1833	60.8203	25.97	35.9137	19.0604			13.0333	105.599	9.54	35.8907	16.2613
13.2	60.6326	25.98	35.9029	19.0611			13.05	105.535	9.57	35.885	16.2613
13.2167	60.751	25.92	35.907	19.0598			13.0667	105.574	9.72	35.8889	16.2616
13.2333	60.7412	25.87	35.9084	19.0614			13.0833	105.54	9.71	35.8993	16.2625
13.25	60.7615	25.92	35.9122	19.0616			13.1	105.576	9.85	35.9009	16.2636
13.2667	60.6595	26.02	35.9005	19.0639			13.1167	105.536	9.94	35.8933	16.2654
13.2833	60.7007	26.06	35.9061	19.0652			13.1333	105.578	9.87	35.8926	16.2643
13.3	60.7432	25.99	35.9009	19.064			13.15	105.562	9.77	35.8923	16.2635
13.3167	60.7059	25.99	35.9024	19.0634			13.1667	105.605	9.7	35.8915	16.2621
13.3333	60.7406	26.15	35.9038	19.0655			13.1833	105.619	9.71	35.8832	16.2621
13.35	60.7602	26.2	35.9076	19.0672			13.2	105.625	9.66	35.8915	16.2618
13.3667	60.5476	26.22	35.9011	19.0676			13.2167	105.594	9.67	35.8867	16.2615
13.3833	60.6895	26.12	35.8972	19.0669			13.2333	105.58	9.76	35.8904	16.2611
13.4	60.7916	26.12	35.9031	19.0662			13.25	105.578	9.81	35.8958	16.2608
13.4167	60.7379	26.1	35.9045	19.0651			13.2667	105.612	9.97	35.8904	16.2545
13.4333	60.7039	26.13	35.9097	19.0669			13.2833	105.56	9.96	35.8956	16.2522
13.45	60.6555	26.17	35.9012	19.0691			13.3	105.663	9.86	35.8832	16.2516
13.4667	60.734	26.21	35.9086	19.07			13.3167	105.593	9.93	35.8953	16.2488
13.4833	60.6823	26.12	35.8987	19.0675			13.3333	105.566	9.84	35.8922	16.2471
13.5	60.6791	26.19	35.9003	19.07			13.35	105.611	9.86	35.8876	16.2446
13.5167	60.5934	26.33	35.9007	19.0742			13.3667	105.579	9.79	35.8841	16.2427
13.5333	60.7327	26.29	35.9041	19.072			13.3833	105.595	9.69	35.881	16.2404
13.55	60.7432	26.26	35.9091	19.073			13.4	105.635	9.55	35.8922	16.2391
13.5667	60.7144	26.37	35.8985	19.0751			13.4167	105.602	9.48	35.8984	16.2408
13.5833	60.8635	26.33	35.903	19.0734			13.4333	105.602	9.42	35.8962	16.2411
13.6	60.8727	26.39	35.8996	19.075			13.45	105.642	9.38	35.8887	16.2406
13.6167	60.8714	26.35	35.8979	19.0739			13.4667	105.619	9.37	35.8864	16.2409
13.6333	60.9034	26.39	35.9059	19.074			13.4833	105.624	9.34	35.8928	16.2414
13.65	60.8007	26.37	35.905	19.0737			13.5	105.65	9.34	35.8928	16.2407
13.6667	60.8027	26.31	35.8972	19.0727			13.5167	105.632	9.32	35.8832	16.2396
13.6833	60.9309	26.31	35.9016	19.0723			13.5333	105.619	9.3	35.8872	16.2391
13.7	60.8164	26.39	35.908	19.0735			13.55	105.615	9.3	35.8917	16.2393
13.7167	60.8328	26.33	35.9046	19.0721			13.5667	105.617	9.31	35.8877	16.2398
13.7333	60.6039	26.44	35.9033	19.0751			13.5833	105.636	9.3	35.8896	16.24
13.75	60.9237	26.41	35.8965	19.0746			13.6	105.658	9.36	35.8834	16.2385
13.7667	60.8341	26.36	35.9079	19.0734			13.6167	105.631	9.35	35.8938	16.2386
13.7833	60.9152	26.33	35.9003	19.073			13.6333	105.616	9.3	35.8898	16.2385
13.8	60.8275	26.24	35.9001	19.0707			13.65	105.646	9.26	35.8894	16.2386
13.8167	60.8086	26.18	35.9135	19.0696			13.6667	105.623	9.21	35.8899	16.2376
13.8333	60.7563	26.15	35.9045	19.0681			13.6833	105.676	9.2	35.8887	16.2376
13.85	60.9871	26.18	35.904	19.0686			13.7	105.654	9.23	35.8916	16.2368
13.8667	60.7994	26.2	35.9042	19.0689			13.7167	105.657	9.25	35.8909	16.2361
13.8833	61.0153	26.18	35.8896	19.0682			13.7333	105.638	9.3	35.8846	16.2358
13.9	60.8511	26.22	35.9057	19.069			13.75	105.644	9.35	35.8966	16.236
13.9167	60.9427	26.23	35.9023	19.0695			13.7667	105.648	9.3	35.8892	16.2361
13.9333	61.0349	26.23	35.9057	19.0698			13.7833	105.668	9.26	35.8915	16.2365
13.95	60.9655	26.2	35.9031	19.069			13.8	105.645	9.36	35.8958	16.2363
13.9667	60.8995	26.17	35.9061	19.0683			13.8167	105.707	9.37	35.8931	16.2365
13.9833	60.8269	26.16	35.9122	19.0678			13.8333	105.668	9.38	35.8965	16.2367
14	60.7929	26.26	35.9069	19.0711			13.85	105.664	9.36	35.8969	16.2367
14.0167	60.7634	26.2	35.9053	19.0686			13.8667	105.676	9.45	35.8924	16.2399
14.0333	60.8328	26.16	35.9014	19.0681			13.8833	105.651	9.69	35.8885	16.2398
14.05	60.889	26.08	35.9011	19.0664			13.9	105.642	10	35.8978	16.24
14.0667	60.8956	26.11	35.9055	19.0671			13.9167	105.698	10.37	35.8935	16.244
14.0833	60.9623	26.15	35.9147	19.0688			13.9333	105.668	10.15	35.8843	16.2424
14.1	60.8642	26.19	35.9079	19.0704			13.95	105.646	9.96	35.9052	16.2425
14.1167	60.9368	26.2	35.8982	19.0709			13.9667	105.701	10.13	35.8874	16.2429
14.1333	61.0571	26.1	35.9044	19.0671			13.9833	105.715	10.07	35.8922	16.2435
14.15	61.0977	26.12	35.9025	19.0674			14	105.688	10.09	35.8973	16.2437
14.1667	60.9891	26.16	35.9033	19.0683			14.0167	105.676	9.81	35.895	16.2423
14.1833	61.0859	26.2	35.9004	19.0696			14.0333	105.649	9.82	35.8913	16.2419
14.2	60.8648	26.22	35.9005	19.0696			14.05	105.66	10.33	35.8931	16.2452
14.2167	60.8158	26.19	35.9088	19.0688			14.0667	105.689	11.1	35.8931	16.2516
14.2333	60.8557	26.14	35.9033	19.0681			14.0833	105.686	11.54	35.8873	16.2553
14.25	60.91	26.15	35.9092	19.0688			14.1	105.681	11.7	35.894	16.2554
14.2667	60.9799	26.12	35.9083	19.0686			14.1167	105.676	11.93	35.8885	16.2575
14.2833	60.906	26.15	35.9111	19.07			14.1333	105.681	11.94	35.8943	16.2577
14.3	60.9485	26.24	35.9038	19.0737			14.15	105.665	11.56	35.8875	16.2523
14.3167	61.0068	26.21	35.8942	19.073			14.1667	105.67	11.15	35.8936	16.2485
14.3333	61.0924	26.2	35.9036	19.0719			14.1833	105.68	10.81	35.8852	16.2468
14.35	60.9047	26.24	35.9073	19.0723			14.2	105.739	10.66	35.8916	16.247
14.3667	60.9826	26.21	35.901	19.0721			14.2167	105.722	10.65	35.8962	16.2491
14.3833	60.9394	26.23	35.9185	19.0734			14.2333	105.687	10.82	35.8945	16.2509
14.4	60.9734	26.3	35.9065	19.0749			14.25	105.728	11.05	35.9063	16.2529
14.4167	60.9348	26.21	35.8989	19.0733			14.2667	105.685	11.31	35.894	16.2553
14.4333	60.8635	26.14	35.9012	19.0716			14.2833	105.663	11.54	35.8942	16.2569
14.45	61.0604	26.15	35.9073	19.0707			14.3	105.632	11.59	35.8975	16.2568
14.4667	60.8962	26.16	35.8958	19.0712			14.3167	105.718	11.65	35.8907	16.2561
14.4833	60.8982	26.18	35.9032	19.072			14.3333	105.709	11.62	35.8925	16.2554
14.5	61.0068	26.18	35.906	19.07			14.35	105.731	11.53	35.8966	16.2552
14.5167	61.0159	26.2	35.9146	19.0717			14.3667	105.736	11.5	35.8926	16.255
14.5333	61.0303	26.21	35.907	19.0733			14.3833	105.752	11.48	35.8885	16.2542
14.55	60.9001	26.16	35.9175	19.0713			14.4	105.703	11.43	35.8854	16.2545
14.5667	60.8969	26.16	35.9026	19.0712			14.4167	105.68	11.38	35.891	16.2553
14.5833	60.9584	26.19	35.903	19.0725			14.4333	105.701	11.33	35.8926	16.2547
14.6	61.0054	26.16	35.9084	19.0716			14.45	105.691	11.32	35.8961	16.2542
14.6167	61.0153	26.21	35.9089	19.0726			14.4667	105.751	11.39	35.8948	16.2553
14.6333	61.0866	26.19	35.8994	19.0724			14.4833	105.698	11.46	35.8916	16.2551
14.65	61.0709	26.15	35.9051	19.0712			14.5	105.725	11.36	35.8857	16.2546
14.6667	61.135	26.1	35.9076	19.0698			14.5167	105.721	11.23	35.886	16.2514
14.6833	61.135	26.17	35.9068	19.0716			14.5333	105.706	11.12	35.8853	16.2497
14.7	61.1036	26.17	35.9118	19.0713			14.55	105.721	10.98	35.8881	16.2499
14.7167	61.1794	26.11	35.9078	19.0702			14.5667	105.674	10.88	35.8958	16.2499
14.7333	60.9852	26.09	35.906	19.0695			14.5833	105.701	10.82	35.8955	16.2494
14.75	61.1618	26.06	35.9049	19.0687			14.6	105.748	10.89	35.8945	16.2497
14.7667	61.0735	26.06	35.8986	19.069			14.6167	105.674	10.96	35.8976	16.2503
14.7833	61.1049	26.12	35.9099	19.07			14.6333	105.74	10.86	35.8844	16.2492
14.8	60.9858	26.15	35.9007	19.0708			14.65	105.74	10.87	35.8914	16.2488
14.8167	61.2494	26.21	35.9069	19.0719			14.6667	105.723	10.84	35.9056	16.2493
14.8333	61.0434	26.17	35.9082	19.0709			14.6833	105.68	10.85	35.8926	16.2498
14.85	61.0296	26.17	35.9181	19.0704			14.7	105.731	10.75	35.8857	16.2497
14.8667	61.1533	26.16	35.9038	19.0706			14.7167	105.725	10.7	35.8951	16.2491
14.8833	61.1173	26.19	35.91	19.0712			14.7333	105.712	10.65	35.8902	16.2482
14.9	61.0264	26.12	35.9062	19.0706			14.75	105.707	10.57	35.8938	16.2478
14.9167	61.2036	26.13	35.9072	19.0695			14.7667	105.761	10.55	35.8888	16.2478
14.9333	61.1081	26.13	35.9016	19.0696			14.7833	105.706	10.54	35.886	16.2477
14.95	61.1467	26.14	35.9002	19.0698			14.8	105.734	10.5	35.8914	16.2477
14.9667	61.0866	26.18	35.9072	19.0712			14.8167	105.676	10.59	35.897	16.2472
14.9833	61.0872	26.19	35.9085	19.071			14.8333	105.713	10.62	35.8983	16.2487
15	61.2684	26.15	35.9041	19.0704			14.85	105.742	10.91	35.8922	16.2514
15.0167	61.2121	26.1	35.9025	19.0694			14.8667	105.75	11.19	35.8907	16.2548
15.0333	61.2337	26.18	35.8949	19.07			14.8833	105.68	11.14	35.8844	16.2519
15.05	61.1598	26.18	35.9035	19.07			14.9	105.731	11.05	35.8866	16.2516
15.0667	61.1435	26.18	35.9022	19.07			14.9167	105.749	11.15	35.8946	16.2533
15.0833	61.1042	26.16	35.9015	19.0705			14.9333	105.765	11.24	35.893	16.2527
15.1	61.182	26.19	35.9056	19.0707			14.95	105.739	11.13	35.891	16.2513
15.1167	61.237	26.26	35.9022	19.0725			14.9667	105.721	11.17	35.8905	16.2518
15.1333	61.0584	26.19	35.9059	19.071			14.9833	105.711	11.23	35.8822	16.2515
15.15	61.0833	26.16	35.907	19.0706			15	105.759	11.05	35.8964	16.2498
15.1667	61.0761	26.12	35.901	19.0703			15.0167	105.725	11.09	35.8833	16.2501
15.1833	61.1049	26.12	35.9133	19.0702			15.0333	105.75	11.08	35.8956	16.2498
15.2	61.1173	26.16	35.9081	19.0711			15.05	105.684	11.04	35.9031	16.25
15.2167	61.1284	26.19	35.905	19.071			15.0667	105.738	11	35.8969	16.2496
15.2333	61.1474	26.19	35.9004	19.0715			15.0833	105.739	10.99	35.8918	16.2496
15.25	61.2671	26.3	35.9105	19.074			15.1	105.768	11	35.8997	16.2498
15.2667	61.2775	26.26	35.9064	19.0742			15.1167	105.741	11.03	35.8849	16.2502
15.2833	61.2828	26.36	35.9089	19.0749			15.1333	105.758	11.11	35.8946	16.2512
15.3	61.3102	26.43	35.8992	19.0777			15.15	105.753	11.2	35.8985	16.252
15.3167	61.15	26.41	35.9067	19.0775			15.1667	105.731	11.24	35.8959	16.2521
15.3333	61.199	26.37	35.9045	19.0761			15.1833	105.743	11.22	35.8992	16.2524
15.35	61.2246	26.34	35.9001	19.0751			15.2	105.751	11.24	35.886	16.2525
15.3667	61.2023	26.27	35.9082	19.0743			15.2167	105.721	11.28	35.8895	16.2531
15.3833	61.2847	26.18	35.903	19.0726			15.2333	105.682	11.3	35.8938	16.2533
15.4	61.1762	26.16	35.9058	19.072			15.25	105.749	11.26	35.8897	16.2531
15.4167	61.2102	26.14	35.9085	19.0718			15.2667	105.717	11.23	35.8968	16.2531
15.4333	61.0872	26.12	35.9118	19.0717			15.2833	105.745	11.26	35.8972	16.2567
15.45	61.1304	26.1	35.91	19.0712			15.3	105.738	11.6	35.9004	16.258
15.4667	61.1703	26.1	35.9045	19.071			15.3167	105.692	11.73	35.8972	16.2591
15.4833	61.1003	26.12	35.8948	19.0713			15.3333	105.774	11.69	35.8876	16.2567
15.5	61.3122	26.18	35.895	19.0714			15.35	105.699	11.52	35.9	16.2535
15.5167	61.2965	26.23	35.9032	19.0718			15.3667	105.717	11.34	35.8817	16.2528
15.5333	61.2331	26.32	35.9081	19.0729			15.3833	105.759	11.03	35.8834	16.2481
15.55	61.2553	26.34	35.907	19.0733			15.4	105.734	10.6	35.7772	16.2448
15.5667	61.1291	26.33	35.9087	19.0745			15.4167	105.746	10.31	35.7911	16.2435
15.5833	61.1722	26.41	35.9106	19.0766			15.4333	105.731	10.14	35.8264	16.2407
15.6	61.2507	26.36	35.9051	19.0762			15.45	105.727	10.1	35.8283	16.2414
15.6167	61.3279	26.3	35.9028	19.0759			15.4667	105.71	10.06	35.8704	16.2399
15.6333	61.2147	26.27	35.9103	19.0754			15.4833	105.691	10.04	35.7537	16.2398
15.65	61.2488	26.34	35.8932	19.076			15.5	105.721	9.98	35.8875	16.2389
15.6667	61.2919	26.28	35.9122	19.0749			15.5167	105.711	9.99	35.8941	16.241
15.6833	61.2161	26.27	35.9052	19.0758			15.5333	105.695	10.02	35.9015	16.2425
15.7	61.2553	26.32	35.9105	19.0778			15.55	105.707	10.05	35.8867	16.2442
15.7167	61.2991	26.33	35.9029	19.0789			15.5667	105.718	10.39	35.8886	16.2488
15.7333	61.1997	26.37	35.9261	19.0797			15.5833	105.696	10.62	35.8992	16.2506
15.75	61.3475	26.5	35.9052	19.0864			15.6	105.687	10.74	35.8931	16.2519
15.7667	61.4012	26.62	35.9087	19.0931			15.6167	105.727	11.02	35.8886	16.2542
15.7833	61.5078	26.56	35.8978	19.0904			15.6333	105.718	11.12	35.8937	16.2539
15.8	61.3913	26.51	35.9022	19.0886			15.65	105.725	11.06	35.8951	16.2535
15.8167	61.2913	26.52	35.9047	19.0886			15.6667	105.698	10.92	35.8943	16.2533
15.8333	61.4162	26.48	35.9056	19.086			15.6833	105.647	10.83	35.8994	16.2526
15.85	61.3148	26.47	35.9009	19.0862			15.7	105.681	10.75	35.8846	16.2525
15.8667	61.3933	26.39	35.905	19.0854			15.7167	105.744	10.74	35.8985	16.2517
15.8833	61.3678	26.4	35.906	19.0865			15.7333	105.678	10.76	35.8907	16.251
15.9	61.407	26.41	35.906	19.0855			15.75	105.755	10.66	35.8529	16.2515
15.9167	61.3717	26.33	35.906	19.0846			15.7667	105.711	10.65	35.8858	16.2516
15.9333	61.3233	26.29	35.9062	19.0827			15.7833	105.721	10.58	35.8816	16.2503
15.95	61.4325	26.39	35.9087	19.0905			15.8	105.676	10.51	35.8784	16.2505
15.9667	61.2396	26.39	35.9007	19.0892			15.8167	105.68	10.6	35.889	16.2497
15.9833	61.3528	26.34	35.8989	19.0858			15.8333	105.69	10.54	35.8926	16.2512
16	61.2435	26.3	35.8989	19.0848			15.85	105.689	10.57	35.89	16.2521
16.0167	61.373	26.31	35.9094	19.0848			15.8667	105.693	10.58	35.8861	16.2515
16.0333	61.3429	26.28	35.9053	19.0843			15.8833	105.699	10.54	35.876	16.2513
16.05	61.4424	26.26	35.9071	19.0849			15.9	105.685	10.52	35.8923	16.2521
16.0667	61.2645	26.3	35.8956	19.0864			15.9167	105.693	10.55	35.8956	16.2521
16.0833	61.4097	26.37	35.9019	19.0888			15.9333	105.708	10.55	35.8936	16.2521
16.1	61.426	26.33	35.9076	19.088			15.95	105.719	10.56	35.9016	16.2519
16.1167	61.5025	26.32	35.9019	19.0866			15.9667	105.723	10.49	35.889	16.251
16.1333	61.4482	26.26	35.9082	19.0932			15.9833	105.712	10.43	35.8933	16.2507
16.15	61.4757	26.25	35.9035	19.0931			16	105.711	10.48	35.8897	16.2519
16.1667	61.4345	26.24	35.9146	19.0988			16.0167	105.689	10.47	35.8949	16.2516
16.1833	61.5019	26.24	35.9029	19.0996			16.0333	105.676	10.41	35.8866	16.2514
16.2	61.4842	26.23	35.906	19.0962			16.05	105.69	10.43	35.8906	16.2513
16.2167	61.4888	26.22	35.9053	19.0945			16.0667	105.662	10.53	35.8973	16.2541
16.2333	61.3802	26.24	35.9042	19.096			16.0833	105.691	10.67	35.8861	16.2558
16.25	61.3122	26.19	35.8971	19.1003			16.1	105.672	10.57	35.8995	16.2537
16.2667	61.3652	26.19	35.896	19.1003			16.1167	105.687	10.57	35.8964	16.2538
16.2833	61.3521	26.17	35.9031	19.1007			16.1333	105.645	10.48	35.89	16.2523
16.3	61.4319	26.16	35.9059	19.101			16.15	105.665	10.64	35.8872	16.2568
16.3167	61.4397	26.18	35.9102	19.0985			16.1667	105.674	10.79	35.8917	16.2574
16.3333	61.3299	26.18	35.8983	19.0965			16.1833	105.669	10.81	35.8932	16.2578
16.35	61.5038	26.18	35.906	19.0982			16.2	105.731	10.87	35.8939	16.2584
16.3667	61.4986	26.17	35.8956	19.0968			16.2167	105.668	10.89	35.8906	16.2595
16.3833	61.4424	26.16	35.9133	19.0981			16.2333	105.683	10.96	35.8906	16.2595
16.4	61.5895	26.14	35.9018	19.1011			16.25	105.679	10.97	35.8977	16.2588
16.4167	61.5889	26.11	35.9186	19.1009			16.2667	105.7	11.02	35.9003	16.261
16.4333	61.5163	26.1	35.9131	19.0977			16.2833	105.653	11.12	35.8906	16.2617
16.45	61.4195	26.1	35.8987	19.0981			16.3	105.685	11.14	35.8906	16.2609
16.4667	61.3972	26.1	35.8991	19.0995			16.3167	105.658	11.11	35.8929	16.2615
16.4833	61.3717	26.09	35.9097	19.0992			16.3333	105.682	11.1	35.9079	16.2625
16.5	61.4587	26.08	35.9114	19.0984			16.35	105.669	11.14	35.895	16.2635
16.5167	61.4914	26.17	35.9002	19.098			16.3667	105.637	11.15	35.8894	16.2657
16.5333	61.4116	26.27	35.9027	19.102			16.3833	105.646	11.17	35.8892	16.2646
16.55	61.5542	26.29	35.8953	19.1002			16.4	105.63	11.12	35.8943	16.2637
16.5667	61.5176	26.29	35.905	19.1009			16.4167	105.632	11.12	35.8949	16.2632
16.5833	61.5267	26.27	35.908	19.1005			16.4333	105.637	11.12	35.9025	16.2624
16.6	61.4116	26.27	35.9044	19.0985			16.45	105.63	11.08	35.8942	16.2625
16.6167	61.5431	26.27	35.9	19.0987			16.4667	105.689	11.03	35.897	16.2618
16.6333	61.632	26.22	35.9076	19.0995			16.4833	105.636	10.97	35.8921	16.2606
16.65	61.5208	25.99	35.8987	19.1043			16.5	105.636	10.89	35.8873	16.2595
16.6667	61.4162	25.91	35.9052	19.104			16.5167	105.668	10.85	35.895	16.2603
16.6833	61.5352	25.94	35.9049	19.1034			16.5333	105.677	10.92	35.8888	16.261
16.7	61.498	25.92	35.9032	19.1042			16.55	105.668	10.97	35.8915	16.2628
16.7167	61.6268	25.95	35.909	19.1026			16.5667	105.621	11.13	35.8835	16.265
16.7333	61.6091	25.79	35.9077	19.1052			16.5833	105.638	11.07	35.8951	16.2626
16.75	61.6569	25.66	35.9106	19.1071			16.6	105.663	11.07	35.8914	16.2627
16.7667	61.4842	25.76	35.9029	19.1049			16.6167	105.602	11.12	35.8952	16.2651
16.7833	61.4214	25.84	35.9042	19.1042			16.6333	105.626	11.23	35.8923	16.2659
16.8	61.6674	25.93	35.9126	19.1042			16.65	105.617	11.3	35.8923	16.2657
16.8167	61.4607	25.98	35.9072	19.1041			16.6667	105.64	11.28	35.902	16.2676
16.8333	61.5202	26.02	35.9072	19.1056			16.6833	105.661	11.3	35.8915	16.2679
16.85	61.5882	26.07	35.9095	19.105			16.7	105.609	11.22	35.8904	16.2655
16.8667	61.6229	26.08	35.9117	19.1057			16.7167	105.6	11.27	35.8967	16.268
16.8833	61.632	26.09	35.9012	19.1053			16.7333	105.653	11.39	35.8954	16.2723
16.9	61.5614	26.07	35.9099	19.1045			16.75	105.609	11.43	35.8972	16.2725
16.9167	61.4777	25.98	35.9006	19.1059			16.7667	105.605	11.43	35.8961	16.2712
16.9333	61.6497	25.89	35.9069	19.1067			16.7833	105.655	11.46	35.8851	16.2704
16.95	61.4175	26.05	35.9003	19.1052			16.8	105.601	11.6	35.8965	16.271
16.9667	61.3887	26.15	35.9007	19.1046			16.8167	105.578	11.83	35.8953	16.2719
16.9833	61.4836	26.07	35.9019	19.1046			16.8333	105.562	11.97	35.8939	16.2733
17	61.4188	25.88	35.9068	19.1088			16.85	105.592	11.85	35.8943	16.2738
17.0167	61.6006	25.83	35.9007	19.1085			16.8667	105.594	11.68	35.8947	16.2728
17.0333	61.4561	25.78	35.9152	19.109			16.8833	105.576	11.54	35.8894	16.2714
17.05	61.5843	25.78	35.8986	19.1097			16.9	105.586	11.49	35.8932	16.2708
17.0667	61.6131	25.82	35.9087	19.1085			16.9167	105.594	11.43	35.89	16.2698
17.0833	61.4018	25.83	35.91	19.1081			16.9333	105.593	11.59	35.8942	16.2703
17.1	61.615	25.82	35.9086	19.1076			16.95	105.612	11.65	35.8974	16.2702
17.1167	61.3442	25.76	35.9194	19.1079			16.9667	105.614	11.66	35.8804	16.2685
17.1333	61.445	25.76	35.9016	19.1079			16.9833	105.541	11.58	35.8849	16.2679
17.15	61.4888	25.74	35.9067	19.1079			17	105.592	11.46	35.8939	16.2676
17.1667	61.6595	25.68	35.909	19.1085			17.0167	105.586	11.38	35.8956	16.2676
17.1833	61.5712	25.72	35.9057	19.1077			17.0333	105.568	11.34	35.8896	16.2678
17.2	61.6255	25.76	35.9111	19.1061			17.05	105.56	11.3	35.892	16.2684
17.2167	61.424	25.8	35.9017	19.1063			17.0667	105.546	11.28	35.899	16.269
17.2333	61.4352	25.8	35.9034	19.1063			17.0833	105.565	11.21	35.8905	16.2706
17.25	61.6379	25.72	35.8973	19.108			17.1	105.567	11.22	35.8989	16.2722
17.2667	61.7033	25.73	35.9082	19.1072			17.1167	105.557	11.29	35.8972	16.2735
17.2833	61.6438	25.76	35.9004	19.1062			17.1333	105.561	11.36	35.8925	16.2763
17.3	61.6831	25.73	35.9156	19.1057			17.15	105.556	11.41	35.8993	16.2773
17.3167	61.6013	25.68	35.9128	19.1062			17.1667	105.548	11.45	35.8956	16.2782
17.3333	61.6255	25.67	35.9019	19.1077			17.1833	105.558	11.44	35.8961	16.2771
17.35	61.6562	25.66	35.9128	19.1071			17.2	105.555	11.42	35.8937	16.2759
17.3667	61.7066	25.69	35.9065	19.1068			17.2167	105.551	11.49	35.9015	16.2752
17.3833	61.4757	25.68	35.9008	19.1083			17.2333	105.576	11.67	35.9004	16.2763
17.4	61.5143	25.65	35.907	19.108			17.25	105.562	12.07	35.8985	16.279
17.4167	61.547	25.62	35.9128	19.1082			17.2667	105.553	12.16	35.899	16.2801
17.4333	61.5843	25.69	35.9122	19.1068			17.2833	105.528	12.07	35.8964	16.2792
17.45	61.7086	25.56	35.9061	19.1087			17.3	105.542	12.26	35.8966	16.2793
17.4667	61.6314	25.53	35.8935	19.1101			17.3167	105.487	12.25	35.8984	16.2794
17.4833	61.5712	25.36	35.9033	19.1127			17.3333	105.535	12.21	35.9033	16.2789
17.5	61.6451	25.35	35.9139	19.1121			17.35	105.514	12.14	35.8825	16.2785
17.5167	61.5791	25.42	35.8921	19.1126			17.3667	105.514	12.01	35.8951	16.2768
17.5333	61.5457	25.63	35.9044	19.1112			17.3833	105.549	11.81	35.9035	16.2756
17.55	61.7105	25.67	35.9109	19.1102			17.4	105.543	11.81	35.9024	16.2757
17.5667	61.6863	25.74	35.9079	19.1091			17.4167	105.536	11.82	35.9002	16.2764
17.5833	61.5706	25.73	35.9118	19.1089			17.4333	105.513	11.76	35.8974	16.275
17.6	61.566	25.26	35.9164	19.1112			17.45	105.504	11.66	35.8874	16.2736
17.6167	61.6732	25.48	35.8957	19.1125			17.4667	105.477	11.72	35.8983	16.2744
17.6333	61.5496	25.55	35.9108	19.111			17.4833	105.486	11.91	35.8955	16.2786
17.65	61.6523	25.45	35.914	19.1109			17.5	105.521	11.86	35.8898	16.2773
17.6667	61.5686	25.37	35.906	19.112			17.5167	105.494	11.93	35.8943	16.2786
17.6833	61.7354	25.2	35.908	19.1142			17.5333	105.517	11.91	35.8939	16.2788
17.7	61.6916	25.09	35.7229	19.1145			17.55	105.527	11.89	35.8709	16.2778
17.7167	61.6647	24.93	35.8967	19.1163			17.5667	105.455	11.87	35.8649	16.2783
17.7333	61.632	24.9	35.9057	19.1157			17.5833	105.519	11.79	35.7849	16.2789
17.75	61.6647	24.92	35.909	19.1158			17.6	105.498	11.73	35.5983	16.2786
17.7667	61.6091	25.03	35.9097	19.1162			17.6167	105.5	11.7	35.5993	16.2783
17.7833	61.5163	25.07	35.5825	19.1161			17.6333	105.479	11.7	35.5613	16.2797
17.8	61.4966	24.92	35.9029	19.1171			17.65	105.481	11.68	35.5758	16.2808
17.8167	61.6497	24.85	35.9049	19.1172			17.6667	105.478	11.69	35.5679	16.2811
17.8333	61.5725	24.7	35.9163	19.1178			17.6833	105.509	11.7	35.5121	16.2806
17.85	61.7001	24.77	35.9101	19.1182			17.7	105.469	11.7	35.6654	16.2801
17.8667	61.5248	24.84	35.9072	19.1181			17.7167	105.475	11.68	35.6383	16.2795
17.8833	61.6281	24.71	35.9088	19.1195			17.7333	105.476	11.66	35.7239	16.279
17.9	61.6994	24.98	35.901	19.1188			17.75	105.463	11.61	35.6787	16.2782
17.9167	61.7472	25.14	35.9063	19.1178			17.7667	105.451	11.58	35.6462	16.2783
17.9333	61.7903	25.25	35.9062	19.1172			17.7833	105.499	11.57	35.6973	16.2782
17.95	61.7707	25.23	35.9112	19.1172			17.8	105.484	11.56	35.7117	16.278
17.9667	61.7308	25.08	35.9085	19.1188			17.8167	105.448	11.53	35.6918	16.2781
17.9833	61.5941	25.01	35.9044	19.1192			17.8333	105.453	11.51	35.7117	16.2783
18	61.5418	25.07	35.9088	19.119			17.85	105.473	11.49	35.724	16.2782
18.0167	61.7275	25.09	35.9051	19.1184			17.8667	105.445	11.51	35.6933	16.2792
18.0333	61.7393	25.1	35.9022	19.1185			17.8833	105.428	11.51	35.647	16.28
18.05	61.7792	25.04	35.9016	19.1183			17.9	105.456	11.55	35.7127	16.2802
18.0667	61.7877	24.86	35.9009	19.1182			17.9167	105.446	11.56	35.7734	16.2804
18.0833	61.6772	24.91	35.9075	19.1182			17.9333	105.437	11.52	35.7105	16.279
18.1	61.5084	25.01	35.9095	19.1181			17.95	105.437	11.55	35.6605	16.2819
18.1167	61.5549	25.06	35.9099	19.1183			17.9667	105.466	11.62	35.6374	16.2842
18.1333	61.5791	24.97	35.911	19.1185			17.9833	105.454	11.67	35.6491	16.2833
18.15	61.5987	24.99	35.8789	19.1184			18	105.421	11.58	35.6824	16.2819
18.1667	61.6857	25.05	35.8979	19.1188			18.0167	105.462	11.6	35.7144	16.285
18.1833	61.7949	24.97	35.9111	19.118			18.0333	105.414	11.57	35.7088	16.2845
18.2	61.5882	24.97	35.8988	19.1187			18.05	105.42	11.57	35.7236	16.2847
18.2167	61.6471	24.99	35.9019	19.118			18.0667	105.404	11.53	35.7651	16.2852
18.2333	61.7517	25	35.9106	19.118			18.0833	105.426	11.48	35.8757	16.2836
18.25	61.5483	24.97	35.8727	19.1188			18.1	105.428	11.41	35.5103	16.2835
18.2667	61.6248	24.82	35.8984	19.1186			18.1167	105.406	11.41	35.6472	16.2838
18.2833	61.7589	24.69	35.8949	19.1183			18.1333	105.413	11.4	35.6703	16.2838
18.3	61.5928	24.63	35.9054	19.1174			18.15	105.4	11.39	35.7501	16.2835
18.3167	61.5424	24.57	35.9029	19.1169			18.1667	105.398	11.39	35.6824	16.2829
18.3333	61.6922	24.46	35.9048	19.1169			18.1833	105.413	11.39	35.8378	16.2827
18.35	61.6091	24.43	35.905	19.116			18.2	105.383	11.35	35.8928	16.2821
18.3667	61.77	24.36	35.9141	19.1156			18.2167	105.439	11.33	35.8975	16.2819
18.3833	61.634	24.28	35.9063	19.1152			18.2333	105.371	11.29	35.8947	16.2818
18.4	61.46	24.28	35.9089	19.1147			18.25	105.406	11.25	35.8958	16.2817
18.4167	61.5294	24.28	35.9092	19.1155			18.2667	105.405	11.24	35.8887	16.2824
18.4333	61.6098	24.32	35.8978	19.1157			18.2833	105.408	11.24	35.8885	16.283
18.45	61.5392	24.32	35.9032	19.1154			18.3	105.376	11.19	35.8924	16.2827
18.4667	61.513	24.22	35.9044	19.1153			18.3167	105.378	11.19	35.8906	16.2816
18.4833	61.7216	24.17	35.9124	19.1151			18.3333	105.43	11.23	35.8963	16.2807
18.5	61.6006	24.14	35.9066	19.1145			18.35	105.353	11.26	35.8959	16.2805
18.5167	61.5738	24.16	35.8993	19.1143			18.3667	105.385	11.22	35.8945	16.2809
18.5333	61.8041	24.19	35.9055	19.1148			18.3833	105.371	11.24	35.8899	16.2802
18.55	61.632	24.2	35.902	19.1148			18.4	105.364	11.29	35.8922	16.2801
18.5667	61.6497	24.26	35.9065	19.1151			18.4167	105.391	11.35	35.8984	16.2808
18.5833	61.5437	24.23	35.9049	19.1144			18.4333	105.374	11.34	35.899	16.2806
18.6	61.6288	24.23	35.9135	19.1147			18.45	105.317	11.35	35.8958	16.2803
18.6167	61.6831	24.26	35.9049	19.1144			18.4667	105.312	11.34	35.8961	16.28
18.6333	61.6863	24.22	35.9063	19.1142			18.4833	105.362	11.36	35.8999	16.2802
18.65	61.5496	24.22	35.9093	19.1138			18.5	105.32	11.38	35.8928	16.2796
18.6667	61.6863	24.09	35.9097	19.1137			18.5167	105.343	11.42	35.8874	16.2802
18.6833	61.6085	24.07	35.9016	19.1135			18.5333	105.337	11.43	35.8908	16.2804
18.7	61.67	24.09	35.814	19.1133			18.55	105.343	11.42	35.8748	16.2806
18.7167	61.6916	24.08	35.906	19.1131			18.5667	105.342	11.42	35.853	16.2806
18.7333	61.5954	23.87	35.9058	19.1129			18.5833	105.302	11.41	35.7625	16.2811
18.75	61.5091	23.65	35.9019	19.1123			18.6	105.344	11.39	35.7467	16.2813
18.7667	61.5692	23.42	35.9038	19.1121			18.6167	105.334	11.37	35.4691	16.2805
18.7833	61.6628	23.38	35.9049	19.1119			18.6333	105.334	11.35	35.4824	16.2809
18.8	61.583	23.34	35.9053	19.1123			18.65	105.307	11.35	35.5057	16.2819
18.8167	61.6523	23.41	35.9087	19.1114			18.6667	105.305	11.37	35.7566	16.2829
18.8333	61.7903	23.46	35.9014	19.1115			18.6833	105.338	11.43	35.6357	16.2823
18.85	61.6543	23.39	35.9111	19.1115			18.7	105.296	11.43	35.6992	16.2823
18.8667	61.7171	23.36	35.9011	19.1111			18.7167	105.35	11.44	35.6422	16.2823
18.8833	61.6046	23.34	35.9058	19.111			18.7333	105.36	11.32	35.6922	16.2826
18.9	61.6222	23.31	35.9038	19.1109			18.75	105.312	11.27	35.7548	16.2826
18.9167	61.5267	23.3	35.9037	19.1108			18.7667	105.316	11.38	35.6869	16.2831
18.9333	61.5431	23.3	35.9116	19.1113			18.7833	105.314	11.5	35.4667	16.2837
18.95	61.7609	23.3	35.9104	19.1114			18.8	105.272	11.69	35.5636	16.2879
18.9667	61.6785	23.35	35.9012	19.1113			18.8167	105.325	11.63	35.5472	16.2859
18.9833	61.6418	23.34	35.9033	19.1108			18.8333	105.266	11.6	35.543	16.2863
19	61.566	23.3	35.9052	19.1106			18.85	105.266	11.55	35.5535	16.2858
19.0167	61.6399	22.98	35.9042	19.1119			18.8667	105.271	11.47	35.5398	16.2852
19.0333	61.7066	22.94	35.9095	19.1124			18.8833	105.312	11.43	35.5678	16.2847
19.05	61.5686	22.98	35.9074	19.112			18.9	105.326	11.42	35.5952	16.286
19.0667	61.7243	22.93	35.9057	19.1118			18.9167	105.303	11.43	35.5662	16.29
19.0833	61.6255	22.96	35.9077	19.1119			18.9333	105.281	11.52	35.5427	16.2915
19.1	61.5352	22.82	35.9125	19.112			18.95	105.284	11.52	35.4832	16.2905
19.1167	61.6647	22.67	35.9104	19.1127			18.9667	105.269	11.43	35.4721	16.2884
19.1333	61.615	22.66	35.9094	19.1127			18.9833	105.259	11.33	35.486	16.2854
19.15	61.6176	22.67	35.9136	19.1127			19	105.316	11.28	35.5176	16.2847
19.1667	61.6059	22.42	35.9062	19.1131			19.0167	105.234	11.32	35.3345	16.2866
19.1833	61.6451	22.35	35.911	19.1131			19.0333	105.276	11.44	35.4908	16.2892
19.2	61.6726	22.43	35.913	19.113			19.05	105.23	11.56	35.4704	16.2927
19.2167	61.6713	22.56	35.9083	19.1128			19.0667	105.273	11.55	35.4804	16.2903
19.2333	61.6131	22.43	35.9014	19.1127			19.0833	105.274	11.55	35.521	16.2905
19.25	61.5699	22.4	35.908	19.1127			19.1	105.233	11.51	35.4896	16.2899
19.2667	61.4404	22.49	35.9059	19.1125			19.1167	105.248	11.43	35.4888	16.2888
19.2833	61.6353	22.61	35.8998	19.1125			19.1333	105.246	11.41	35.4998	16.2883
19.3	61.6837	22.51	35.9065	19.1123			19.15	105.254	11.34	35.5457	16.2873
19.3167	61.6039	22.34	35.9088	19.1117			19.1667	105.254	11.29	35.4806	16.287
19.3333	61.5621	22.23	35.9072	19.1114			19.1833	105.251	11.23	35.5655	16.2864
19.35	61.5398	22.14	35.9043	19.111			19.2	105.24	11.08	35.5743	16.2874
19.3667	61.4666	22.1	35.9022	19.1105			19.2167	105.3	11.1	35.6366	16.2904
19.3833	61.564	22.06	35.9026	19.1102			19.2333	105.206	11.12	35.5761	16.291
19.4	61.5542	21.78	35.9033	19.1086			19.25	105.235	11.23	35.5693	16.2937
19.4167	61.5025	21.73	35.9058	19.108			19.2667	105.257	11.43	35.6873	16.2971
19.4333	61.5562	21.7	35.9075	19.1077			19.2833	105.231	11.63	35.4421	16.2999
19.45	61.547	21.74	35.9111	19.1082			19.3	105.189	11.66	35.4002	16.2961
19.4667	61.5987	21.79	35.9013	19.1082			19.3167	105.21	11.67	35.4072	16.2961
19.4833	61.5948	21.81	35.9094	19.1082			19.3333	105.226	11.65	35.3948	16.2937
19.5	61.5542	21.82	35.9027	19.1083			19.35	105.224	11.64	35.4027	16.2968
19.5167	61.4777	21.81	35.9022	19.1084			19.3667	105.224	11.64	35.4361	16.2959
19.5333	61.5941	21.82	35.9058	19.1083			19.3833	105.186	11.58	35.4576	16.297
19.55	61.5915	21.81	35.9046	19.1082			19.4	105.197	11.55	35.5932	16.2965
19.5667	61.5065	21.81	35.9108	19.1081			19.4167	105.227	11.49	35.4675	16.2965
19.5833	61.4888	21.81	35.9043	19.1079			19.4333	105.207	11.48	35.5075	16.3008
19.6	61.4953	21.79	35.9059	19.1077			19.45	105.224	11.47	35.4947	16.3022
19.6167	61.5581	21.76	35.9104	19.1075			19.4667	105.204	11.48	35.52	16.301
19.6333	61.3985	21.77	35.9024	19.1078			19.4833	105.254	11.43	35.483	16.3023
19.65	61.4142	21.77	35.9118	19.1079			19.5	105.204	11.5	35.5101	16.3011
19.6667	61.4456	21.75	35.9001	19.1074			19.5167	105.237	11.57	35.4307	16.3011
19.6833	61.4685	21.71	35.9092	19.1072			19.5333	105.183	11.55	35.4626	16.2995
19.7	61.3933	21.73	35.9047	19.1079			19.55	105.193	11.69	35.448	16.3013
19.7167	61.5392	21.73	35.9102	19.1084			19.5667	105.199	11.72	35.3643	16.3009
19.7333	61.5339	21.71	35.9072	19.1082			19.5833	105.163	11.7	35.4909	16.3001
19.75	61.4751	21.69	35.9056	19.1083			19.6	105.168	11.72	35.5709	16.3002
19.7667	61.5876	21.65	35.9091	19.1078			19.6167	105.151	11.79	35.6004	16.3022
19.7833	61.4188	21.63	35.904	19.1075			19.6333	105.224	11.79	35.5848	16.301
19.8	61.4155	21.63	35.9016	19.108			19.65	105.178	11.79	35.6266	16.3024
19.8167	61.6844	21.64	35.9042	19.1079			19.6667	105.209	11.71	35.9057	16.3024
19.8333	61.4391	21.65	35.9033	19.1078			19.6833	105.149	11.69	35.8939	16.3047
19.85	61.5536	21.63	35.9058	19.1077			19.7	105.178	11.58	35.904	16.2989
19.8667	61.5987	21.6	35.9072	19.1078			19.7167	105.193	11.47	35.8947	16.2966
19.8833	61.4823	21.59	35.9092	19.1079			19.7333	105.206	11.46	35.8807	16.2964
19.9	61.3312	21.56	35.9052	19.1076			19.75	105.214	11.41	35.8945	16.2961
19.9167	61.4934	21.54	35.9022	19.1074			19.7667	105.168	11.43	35.8926	16.2965
19.9333	61.5411	21.53	35.9092	19.1073			19.7833	105.169	11.42	35.8854	16.2975
19.95	61.4397	21.52	35.899	19.1071			19.8	105.179	11.34	35.9056	16.2987
19.9667	61.3639	21.49	35.8989	19.1066			19.8167	105.146	11.4	35.9009	16.3033
19.9833	61.4489	21.48	35.8959	19.1069			19.8333	105.159	11.52	35.8951	16.3049
20	61.4999	21.46	35.9023	19.1064			19.85	105.175	11.69	35.8972	16.3063
20.0167	61.4764	21.45	35.9095	19.1063			19.8667	105.166	11.77	35.9031	16.3044
20.0333	61.445	21.51	35.9066	19.1065			19.8833	105.159	11.8	35.9002	16.3054
20.05	61.394	21.5	35.9105	19.1066			19.9	105.142	11.73	35.8824	16.3064
20.0667	61.4051	21.54	35.9007	19.1066			19.9167	105.146	11.82	35.8961	16.3096
20.0833	61.3881	21.55	35.9076	19.1067			19.9333	105.185	11.82	35.8904	16.3084
20.1	61.4561	21.54	35.9044	19.1067			19.95	105.159	11.79	35.8857	16.3075
20.1167	61.2546	21.53	35.9072	19.1064			19.9667	105.141	11.73	35.8931	16.3069
20.1333	61.445	21.57	35.9066	19.1066			19.9833	105.175	11.78	35.8979	16.3073
20.15	61.3416	21.55	35.9106	19.1067			20	105.135	11.76	35.8889	16.3049
20.1667	61.4476	21.53	35.9038	19.1067			20.0167	105.195	11.67	35.899	16.3017
20.1833	61.4862	21.58	35.9037	19.1075			20.0333	105.199	11.57	35.8977	16.3034
20.2	61.4482	21.61	35.9009	19.1082			20.05	105.153	11.46	35.8944	16.302
20.2167	61.3148	21.59	35.8995	19.1082			20.0667	105.167	11.41	35.8935	16.3014
20.2333	61.4227	21.6	35.9115	19.1082			20.0833	105.182	11.4	35.8987	16.3015
20.25	61.3004	21.59	35.899	19.108			20.1	105.17	11.34	35.8965	16.3025
20.2667	61.339	21.58	35.9125	19.1082			20.1167	105.161	11.34	35.898	16.3072
20.2833	61.1454	21.61	35.907	19.1085			20.1333	105.212	11.41	35.9162	16.309
20.3	61.377	21.64	35.9034	19.1092			20.15	105.169	11.58	35.9062	16.3119
20.3167	61.3933	21.66	35.9086	19.11			20.1667	105.142	11.66	35.9019	16.3128
20.3333	61.3815	21.65	35.905	19.1103			20.1833	105.148	11.71	35.9012	16.3112
20.35	61.1977	21.63	35.9088	19.1101			20.2	105.16	11.62	35.898	16.308
20.3667	61.3057	21.64	35.9033	19.1102			20.2167	105.112	11.53	35.9123	16.3067
20.3833	61.3259	21.64	35.904	19.1104			20.2333	105.147	11.51	35.8908	16.3064
20.4	61.3214	21.63	35.9095	19.1102			20.25	105.121	11.5	35.9046	16.3055
20.4167	61.2795	21.57	35.9085	19.1092			20.2667	105.12	11.55	35.8987	16.3077
20.4333	61.4142	21.62	35.9097	19.1101			20.2833	105.132	11.53	35.8919	16.308
20.45	61.2887	21.66	35.8917	19.1103			20.3	105.135	11.56	35.9037	16.3084
20.4667	61.3207	21.63	35.9018	19.1097			20.3167	105.12	11.5	35.8996	16.3074
20.4833	61.2716	21.61	35.9095	19.1095			20.3333	105.153	11.46	35.8964	16.3065
20.5	61.2736	21.61	35.9051	19.1097			20.35	105.153	11.38	35.8912	16.3079
20.5167	61.3233	21.61	35.9092	19.1092			20.3667	105.115	11.35	35.8978	16.3084
20.5333	61.2219	21.56	35.9038	19.1088			20.3833	105.118	11.29	35.9027	16.3097
20.55	61.3161	21.65	35.9048	19.1097			20.4	105.118	11.32	35.9035	16.3108
20.5667	61.3148	21.72	35.9025	19.1109			20.4167	105.144	11.4	35.899	16.3102
20.5833	61.3874	21.73	35.905	19.1108			20.4333	105.14	11.46	35.8929	16.3088
20.6	61.2716	21.71	35.9055	19.1102			20.45	105.118	11.53	35.901	16.3073
20.6167	61.29	21.68	35.8965	19.1106			20.4667	105.154	11.55	35.8893	16.308
20.6333	61.2115	21.71	35.9037	19.1106			20.4833	105.107	11.62	35.8981	16.3098
20.65	61.3698	21.8	35.9095	19.1112			20.5	105.123	11.66	35.8885	16.3114
20.6667	61.1513	21.77	35.9098	19.111			20.5167	105.127	11.66	35.8896	16.3099
20.6833	61.2514	21.77	35.9054	19.1109			20.5333	105.128	11.66	35.8971	16.3102
20.7	61.2769	21.72	35.8997	19.1104			20.55	105.121	11.64	35.8953	16.3099
20.7167	61.3344	21.65	35.9006	19.1098			20.5667	105.131	11.62	35.8998	16.3097
20.7333	61.2723	21.74	35.9094	19.1105			20.5833	105.095	11.63	35.897	16.3105
20.75	61.201	21.64	35.9091	19.1105			20.6	105.106	11.61	35.8979	16.3107
20.7667	61.1297	21.57	35.9018	19.1101			20.6167	105.087	11.59	35.8943	16.3115
20.7833	61.1304	21.56	35.9057	19.1104			20.6333	105.122	11.59	35.8935	16.3129
20.8	61.2455	21.59	35.9082	19.1103			20.65	105.101	11.58	35.8946	16.3138
20.8167	61.1879	21.65	35.9022	19.1106			20.6667	105.095	11.55	35.889	16.3135
20.8333	61.1336	21.77	35.9032	19.1118			20.6833	105.129	11.55	35.893	16.3147
20.85	61.2193	21.79	35.9013	19.112			20.7	105.12	11.53	35.9008	16.3167
20.8667	61.167	21.83	35.9037	19.1126			20.7167	105.163	11.47	35.8848	16.3171
20.8833	61.2076	21.9	35.9015	19.1143			20.7333	105.132	11.4	35.8935	16.3157
20.9	61.2677	21.87	35.9052	19.1138			20.75	105.142	11.35	35.8957	16.3157
20.9167	61.2527	21.85	35.9045	19.1137			20.7667	105.148	11.34	35.8913	16.3153
20.9333	61.2998	21.8	35.9093	19.1133			20.7833	105.127	11.32	35.8887	16.3143
20.95	61.186	21.75	35.9072	19.1132			20.8	105.151	11.3	35.8964	16.3135
20.9667	61.2324	21.72	35.9009	19.1125			20.8167	105.147	11.32	35.8944	16.3137
20.9833	61.1814	21.69	35.9103	19.1125			20.8333	105.115	11.26	35.8894	16.3144
21	61.1755	21.7	35.9067	19.1126			20.85	105.099	11.24	35.8973	16.3141
21.0167	61.3168	21.68	35.9058	19.1122			20.8667	105.135	11.28	35.9019	16.3144
21.0333	61.2416	21.64	35.9027	19.1121			20.8833	105.161	11.32	35.8936	16.315
21.05	61.1703	21.56	35.9025	19.1119			20.9	105.115	11.36	35.8936	16.3145
21.0667	61.1847	21.49	35.8972	19.1113			20.9167	105.125	11.37	35.8955	16.3155
21.0833	61.2834	21.5	35.9023	19.1113			20.9333	105.118	11.38	35.8907	16.3162
21.1	61.1618	21.51	35.9089	19.1121			20.95	105.12	11.38	35.8962	16.3167
21.1167	61.0512	21.49	35.907	19.1118			20.9667	105.125	11.39	35.9017	16.3178
21.1333	61.167	21.5	35.9082	19.1124			20.9833	105.12	11.37	35.8939	16.3189
21.15	61.2004	21.5	35.9057	19.1121			21	105.099	11.37	35.9021	16.3194
21.1667	61.2429	21.51	35.8999	19.1122			21.0167	105.121	11.37	35.8912	16.3186
21.1833	61.0525	21.55	35.9059	19.1126			21.0333	105.086	11.34	35.9015	16.3204
21.2	61.1762	21.57	35.9039	19.1126			21.05	105.123	11.34	35.8947	16.3212
21.2167	61.0735	21.64	35.9104	19.1131			21.0667	105.148	11.36	35.8956	16.3217
21.2333	61.0735	21.64	35.9106	19.1134			21.0833	105.114	11.37	35.8883	16.3213
21.25	61.2076	21.6	35.9045	19.1133			21.1	105.091	11.39	35.9002	16.3202
21.2667	61.0885	21.59	35.9043	19.1131			21.1167	105.178	11.42	35.8939	16.3209
21.2833	61.1709	21.58	35.9124	19.1129			21.1333	105.152	11.39	35.8973	16.3206
21.3	61.133	21.58	35.8995	19.1129			21.15	105.104	11.44	35.8946	16.3216
21.3167	60.9642	21.56	35.9053	19.1126			21.1667	105.137	11.48	35.8979	16.3238
21.3333	61.1291	21.56	35.911	19.1126			21.1833	105.148	11.49	35.8936	16.3239
21.35	61.1153	21.56	35.9077	19.1124			21.2	105.126	11.47	35.8984	16.3233
21.3667	60.9767	21.56	35.9058	19.1128			21.2167	105.167	11.45	35.8984	16.3237
21.3833	61.1539	21.58	35.9113	19.1132			21.2333	105.175	11.44	35.8978	16.3253
21.4	61.0663	21.54	35.9051	19.1133			21.25	105.119	11.43	35.9013	16.3271
21.4167	61.0656	21.52	35.9064	19.1131			21.2667	105.14	11.45	35.8905	16.3265
21.4333	60.9695	21.58	35.911	19.1133			21.2833	105.114	11.46	35.8936	16.326
21.45	61.0754	21.67	35.9041	19.1143			21.3	105.131	11.44	35.8894	16.3259
21.4667	61.1055	21.74	35.9028	19.1148			21.3167	105.082	11.47	35.8904	16.3273
21.4833	60.9688	21.71	35.9074	19.1149			21.3333	105.159	11.5	35.8896	16.3264
21.5	61.0898	21.65	35.9014	19.1143			21.35	105.118	11.5	35.8968	16.326
21.5167	61.0944	21.59	35.9079	19.1134			21.3667	105.148	11.5	35.8954	16.3263
21.5333	61.0676	21.56	35.9063	19.1132			21.3833	105.174	11.49	35.8919	16.326
21.55	61.0022	21.55	35.9002	19.1133			21.4	105.204	11.5	35.8941	16.3266
21.5667	60.91	21.58	35.9022	19.1131			21.4167	105.165	11.51	35.8924	16.3277
21.5833	61.0839	21.59	35.9012	19.1129			21.4333	105.141	11.43	35.9018	16.3288
21.6	61.0983	21.6	35.8982	19.1128			21.45	105.168	11.43	35.896	16.3287
21.6167	61.0656	21.55	35.9048	19.1124			21.4667	105.114	11.37	35.8974	16.3309
21.6333	61.0368	21.5	35.8957	19.1124			21.4833	105.122	11.31	35.8943	16.3294
21.65	60.9453	21.51	35.9045	19.112			21.5	105.099	11.28	35.897	16.3285
21.6667	60.9557	21.48	35.8927	19.1114			21.5167	105.167	11.3	35.8984	16.3285
21.6833	60.9793	21.43	35.9044	19.1114			21.5333	105.121	11.33	35.8962	16.3286
21.7	61.046	21.43	35.9056	19.1115			21.55	105.112	11.35	35.8921	16.3292
21.7167	61.0833	21.38	35.9087	19.1106			21.5667	105.153	11.35	35.8957	16.3302
21.7333	60.9852	21.34	35.9053	19.1103			21.5833	105.174	11.43	35.8974	16.3298
21.75	61.0395	21.37	35.911	19.1109			21.6	105.167	11.44	35.8976	16.3293
21.7667	60.8687	21.44	35.9064	19.1115			21.6167	105.129	11.42	35.9011	16.3286
21.7833	61.0054	21.47	35.9026	19.1115			21.6333	105.123	11.38	35.8941	16.3279
21.8	60.9649	21.39	35.9073	19.1111			21.65	105.16	11.37	35.8906	16.3295
21.8167	61.044	21.33	35.8995	19.1108			21.6667	105.114	11.33	35.8721	16.3298
21.8333	61.0009	21.3	35.9056	19.1099			21.6833	105.159	11.31	35.5961	16.3293
21.85	60.9453	21.24	35.9044	19.1096			21.7	105.159	11.26	35.8739	16.3304
21.8667	60.9407	21.26	35.8987	19.11			21.7167	105.148	11.21	35.8958	16.331
21.8833	61.0918	21.28	35.9027	19.1105			21.7333	105.15	11.23	35.8955	16.3311
21.9	60.9538	21.32	35.9051	19.111			21.75	105.18	11.23	35.8845	16.3307
21.9167	60.908	21.3	35.9047	19.1106			21.7667	105.121	11.26	35.8896	16.3308
21.9333	60.9505	21.28	35.9081	19.1105			21.7833	105.166	11.27	35.8842	16.3326
21.95	60.9446	21.26	35.8991	19.1103			21.8	105.132	11.27	35.8773	16.3333
21.9667	60.9812	21.24	35.9071	19.1107			21.8167	105.151	11.24	35.8775	16.333
21.9833	60.8073	21.25	35.9021	19.1106			21.8333	105.156	11.24	35.8815	16.3332
22	60.8485	21.22	35.9048	19.1106			21.85	105.167	11.23	35.8722	16.3342
22.0167	60.9655	21.21	35.9043	19.1105			21.8667	105.165	11.21	35.8824	16.3339
22.0333	60.9093	21.17	35.9012	19.1105			21.8833	105.142	11.19	35.8788	16.3349
22.05	60.9243	21.17	35.9044	19.1102			21.9	105.129	11.16	35.5957	16.335
22.0667	60.9577	21.18	35.905	19.1101			21.9167	105.143	11.07	35.8904	16.3341
22.0833	60.9773	21.15	35.8985	19.11			21.9333	105.197	11.02	35.899	16.3345
22.1	60.8831	21.11	35.9005	19.1101			21.95	105.185	11	35.9038	16.3356
22.1167	60.8132	21.11	35.903	19.1095			21.9667	105.168	10.99	35.8971	16.3354
22.1333	60.8956	21.15	35.9046	19.1095			21.9833	105.174	10.98	35.8957	16.3342
22.15	60.8929	21.14	35.8987	19.1094			22	105.159	10.96	35.8953	16.3356
22.1667	60.9453	21.16	35.9032	19.1098			22.0167	105.15	10.96	35.9012	16.3361
22.1833	60.8635	21.18	35.9069	19.1099			22.0333	105.232	10.96	35.8899	16.3356
22.2	60.8053	21.15	35.8947	19.1097			22.05	105.161	10.92	35.8934	16.3369
22.2167	61.0081	21.12	35.9023	19.1097			22.0667	105.187	10.86	35.9075	16.3368
22.2333	60.9584	21.13	35.9025	19.1095			22.0833	105.104	10.84	35.8934	16.3368
22.25	60.8275	21.13	35.8988	19.1095			22.1	105.219	10.76	35.8999	16.3381
22.2667	60.8275	21.15	35.898	19.1096			22.1167	105.218	10.72	35.9024	16.339
22.2833	60.8033	21.15	35.9073	19.1092			22.1333	105.188	10.73	35.8866	16.3396
22.3	60.8445	21.18	35.9023	19.1095			22.15	105.186	10.74	35.8872	16.3393
22.3167	60.7321	21.19	35.9124	19.1089			22.1667	105.257	10.77	35.8786	16.3392
22.3333	60.9433	21.21	35.9	19.1094			22.1833	105.19	10.74	35.8957	16.3386
22.35	60.8766	21.19	35.9102	19.1099			22.2	105.171	10.69	35.8942	16.3392
22.3667	60.7576	21.18	35.9017	19.1104			22.2167	105.207	10.64	35.8998	16.3393
22.3833	60.7994	21.14	35.9004	19.1101			22.2333	105.213	10.64	35.8889	16.3394
22.4	60.7661	21.1	35.905	19.1094			22.25	105.218	10.69	35.8966	16.3386
22.4167	60.8432	21.07	35.9011	19.1097			22.2667	105.176	10.75	35.8951	16.3379
22.4333	60.821	21.08	35.8994	19.1093			22.2833	105.193	10.82	35.8986	16.3378
22.45	60.8367	21.06	35.9049	19.1094			22.3	105.213	10.85	35.8975	16.3376
22.4667	60.9989	21.07	35.9085	19.1094			22.3167	105.208	10.85	35.8981	16.3373
22.4833	60.8629	21.1	35.9068	19.1091			22.3333	105.162	10.81	35.9004	16.3374
22.5	60.8759	21.03	35.9022	19.1093			22.35	105.204	10.73	35.8936	16.3373
22.5167	60.7837	21.02	35.9078	19.1089			22.3667	105.234	10.66	35.8991	16.3375
22.5333	60.717	21.01	35.903	19.1089			22.3833	105.2	10.68	35.8887	16.338
22.55	60.6529	20.97	35.9018	19.1091			22.4	105.229	10.7	35.9	16.3394
22.5667	60.8217	20.97	35.9079	19.1089			22.4167	105.18	10.67	35.8953	16.3397
22.5833	60.8687	20.99	35.9017	19.1091			22.4333	105.244	10.71	35.8958	16.3391
22.6	60.819	20.97	35.9062	19.1098			22.45	105.23	10.74	35.8994	16.3382
22.6167	60.7451	20.89	35.9091	19.1099			22.4667	105.19	10.74	35.8917	16.3376
22.6333	60.7321	20.85	35.9029	19.11			22.4833	105.195	10.68	35.8984	16.3383
22.65	60.8557	20.7	35.9104	19.1103			22.5	105.248	10.69	35.8927	16.3384
22.6667	60.7065	20.64	35.9046	19.1099			22.5167	105.2	10.71	35.877	16.3396
22.6833	60.7831	20.68	35.9039	19.1098			22.5333	105.236	10.74	35.8803	16.339
22.7	60.6392	20.78	35.903	19.1101			22.55	105.226	10.76	35.8826	16.3409
22.7167	60.8962	20.87	35.9052	19.11			22.5667	105.234	10.82	35.8842	16.3417
22.7333	60.7216	20.82	35.9043	19.1102			22.5833	105.224	10.84	35.8732	16.34
22.75	60.7177	20.72	35.909	19.1096			22.6	105.222	10.84	35.8804	16.3399
22.7667	60.6326	20.51	35.9138	19.1097			22.6167	105.224	10.89	35.8814	16.34
22.7833	60.6477	20.45	35.9044	19.1093			22.6333	105.205	10.92	35.8892	16.3397
22.8	60.7451	20.49	35.9072	19.1089			22.65	105.227	10.92	35.8789	16.3382
22.8167	60.7648	20.54	35.9049	19.1094			22.6667	105.219	10.92	35.8863	16.3374
22.8333	60.7988	20.64	35.9072	19.1098			22.6833	105.206	10.88	35.8795	16.3371
22.85	60.7334	20.72	35.9034	19.1106			22.7	105.257	10.84	35.8789	16.3365
22.8667	60.7576	20.76	35.9026	19.111			22.7167	105.232	10.8	35.8846	16.3364
22.8833	60.6928	20.82	35.9013	19.1113			22.7333	105.236	10.76	35.8774	16.3363
22.9	60.7543	20.81	35.9105	19.1111			22.75	105.235	10.73	35.8825	16.3367
22.9167	60.7595	20.87	35.9016	19.1113			22.7667	105.239	10.68	35.8831	16.3369
22.9333	60.7994	20.86	35.9015	19.1114			22.7833	105.25	10.65	35.879	16.3366
22.95	60.7543	20.73	35.9021	19.1114			22.8	105.227	10.55	35.8837	16.3365
22.9667	60.7183	20.66	35.902	19.111			22.8167	105.218	10.5	35.875	16.3369
22.9833	60.7477	20.67	35.8985	19.1108			22.8333	105.222	10.55	35.8852	16.3365
23	60.7268	20.59	35.9071	19.1105			22.85	105.234	10.7	35.8855	16.3366
23.0167	60.5751	20.69	35.9028	19.1104			22.8667	105.259	10.85	35.8799	16.3357
23.0333	60.6666	20.78	35.9073	19.1108			22.8833	105.245	10.95	35.8861	16.3352
23.05	60.734	20.64	35.9063	19.1109			22.9	105.243	11.02	35.8897	16.3347
23.0667	60.8053	20.62	35.905	19.1109			22.9167	105.236	11.05	35.8841	16.3354
23.0833	60.7772	20.78	35.9051	19.1112			22.9333	105.25	11.06	35.8793	16.3353
23.1	60.7693	20.63	35.906	19.1113			22.95	105.288	11.09	35.877	16.3354
23.1167	60.7105	20.49	35.894	19.1118			22.9667	105.296	11.07	35.8826	16.3354
23.1333	60.5051	20.59	35.8966	19.1117			22.9833	105.233	11.05	35.8834	16.335
23.15	60.7203	20.81	35.9053	19.1118			23	105.249	11	35.8793	16.335
23.1667	60.7451	20.81	35.9026	19.1119			23.0167	105.269	10.93	35.8891	16.3348
23.1833	60.6509	20.68	35.9016	19.1117			23.0333	105.329	10.91	35.8831	16.3349
23.2	60.7222	20.5	35.9014	19.1125			23.05	105.265	10.98	35.8716	16.3353
23.2167	60.7079	20.47	35.9074	19.1126			23.0667	105.266	11.02	35.8806	16.336
23.2333	60.6294	20.64	35.907	19.1124			23.0833	105.26	10.96	35.8849	16.3356
23.25	60.6006	20.68	35.9034	19.1127			23.1	105.288	10.89	35.8384	16.3362
23.2667	60.6941	20.54	35.9057	19.1126			23.1167	105.275	10.91	35.8786	16.336
23.2833	60.615	20.67	35.8982	19.1127			23.1333	105.264	10.94	35.8689	16.3368
23.3	60.6431	20.58	35.9048	19.1133			23.15	105.275	10.97	35.8664	16.3388
23.3167	60.6699	20.58	35.9083	19.1137			23.1667	105.278	11.02	35.8743	16.3421
23.3333	60.5783	20.5	35.9011	19.1137			23.1833	105.223	11.05	35.8742	16.341
23.35	60.6993	20.53	35.9004	19.1139			23.2	105.289	11.03	35.89	16.3407
23.3667	60.6529	20.53	35.902	19.1134			23.2167	105.316	11.02	35.8685	16.3414
23.3833	60.6529	20.52	35.9063	19.113			23.2333	105.278	11.03	35.8746	16.3406
23.4	60.6738	20.62	35.8984	19.1119			23.25	105.251	11.03	35.8792	16.3392
23.4167	60.6039	20.82	35.9031	19.1124			23.2667	105.28	10.99	35.8926	16.3434
23.4333	60.5522	20.9	35.9021	19.1129			23.2833	105.3	10.92	35.8878	16.3422
23.45	60.7144	20.99	35.8977	19.113			23.3	105.251	10.86	35.9038	16.3414
23.4667	60.5698	20.99	35.9066	19.1135			23.3167	105.318	10.79	35.895	16.3403
23.4833	60.6536	20.94	35.895	19.1133			23.3333	105.3	10.71	35.8944	16.3407
23.5	60.6019	20.93	35.9019	19.1139			23.35	105.321	10.66	35.8922	16.3408
23.5167	60.5692	20.94	35.9083	19.1137			23.3667	105.299	10.61	35.8996	16.3408
23.5333	60.6575	20.96	35.9037	19.1132			23.3833	105.278	10.54	35.8991	16.3411
23.55	60.6523	20.98	35.8995	19.1134			23.4	105.292	10.5	35.8934	16.3412
23.5667	60.5326	21.01	35.9023	19.1145			23.4167	105.365	10.51	35.8954	16.3415
23.5833	60.6209	20.98	35.895	19.1147			23.4333	105.324	10.53	35.9011	16.3412
23.6	60.7052	21.03	35.9019	19.1158			23.45	105.341	10.52	35.8935	16.3405
23.6167	60.7235	21.05	35.9043	19.1148			23.4667	105.354	10.53	35.9083	16.341
23.6333	60.5424	21.01	35.9021	19.1153			23.4833	105.339	10.52	35.8916	16.3411
23.65	60.5653	20.96	35.9019	19.115			23.5	105.362	10.54	35.8979	16.3414
23.6667	60.579	20.92	35.9031	19.1156			23.5167	105.314	10.5	35.8973	16.3423
23.6833	60.5456	20.86	35.904	19.1156			23.5333	105.315	10.45	35.9032	16.342
23.7	60.5705	20.85	35.9047	19.115			23.55	105.309	10.45	35.8999	16.3414
23.7167	60.7033	20.72	35.8963	19.1144			23.5667	105.355	10.43	35.8939	16.3414
23.7333	60.4953	20.71	35.9027	19.1143			23.5833	105.331	10.41	35.8949	16.3409
23.75	60.6496	20.6	35.9043	19.1139			23.6	105.363	10.41	35.9093	16.3403
23.7667	60.6438	20.49	35.9012	19.1133			23.6167	105.352	10.42	35.8951	16.3402
23.7833	60.5934	20.53	35.9034	19.1137			23.6333	105.325	10.52	35.8985	16.3405
23.8	60.5633	20.39	35.9015	19.1139			23.65	105.355	10.51	35.896	16.3398
23.8167	60.6071	20.54	35.9005	19.1141			23.6667	105.32	10.58	35.8971	16.3394
23.8333	60.594	20.74	35.8964	19.1143			23.6833	105.333	10.63	35.8944	16.3388
23.85	60.7445	20.68	35.9018	19.114			23.7	105.366	10.67	35.8927	16.3396
23.8667	60.6928	20.63	35.9067	19.1131			23.7167	105.374	10.7	35.8953	16.3398
23.8833	60.702	20.59	35.9011	19.1127			23.7333	105.307	10.7	35.8997	16.3389
23.9	60.6817	20.59	35.9054	19.1128			23.75	105.381	10.63	35.8985	16.3385
23.9167	60.6346	20.57	35.9046	19.1133			23.7667	105.336	10.57	35.8914	16.3388
23.9333	60.6006	20.51	35.8999	19.1142			23.7833	105.339	10.53	35.9011	16.3387
23.95	60.6863	20.28	35.9089	19.1141			23.8	105.355	10.58	35.8938	16.3389
23.9667	60.6326	20.04	35.9011	19.1139			23.8167	105.38	10.65	35.9013	16.3391
23.9833	60.4959	20.29	35.8951	19.1136			23.8333	105.365	10.68	35.8982	16.3401
24	60.6097	20.49	35.9042	19.1125			23.85	105.391	10.68	35.898	16.3405
24.0167	60.6542	20.55	35.901	19.1117			23.8667	105.355	10.67	35.8958	16.34
24.0333	60.4462	20.46	35.9047	19.1107			23.8833	105.365	10.69	35.8941	16.3396
24.05	60.5522	20.49	35.9023	19.1112			23.9	105.379	10.68	35.9014	16.3388
24.0667	60.7406	20.49	35.9034	19.1126			23.9167	105.39	10.61	35.9072	16.3385
24.0833	60.7085	20.57	35.9074	19.113			23.9333	105.392	10.54	35.8907	16.3386
24.1	60.6954	20.68	35.9017	19.1138			23.95	105.408	10.52	35.9005	16.3381
24.1167	60.5208	20.81	35.9019	19.1143			23.9667	105.368	10.53	35.9014	16.3378
24.1333	60.4763	20.68	35.9038	19.1131			23.9833	105.373	10.54	35.9007	16.338
24.15	60.5528	20.51	35.905	19.113			24	105.431	10.53	35.8902	16.3393
24.1667	60.5692	20.44	35.9066	19.1127			24.0167	105.424	10.59	35.8926	16.3376
24.1833	60.5744	20.49	35.9001	19.113			24.0333	105.432	10.62	35.8959	16.337
24.2	60.7222	20.48	35.905	19.1127			24.05	105.422	10.64	35.8979	16.3372
24.2167	60.6823	20.6	35.9039	19.112			24.0667	105.436	10.67	35.8997	16.3378
24.2333	60.5496	20.64	35.9033	19.1116			24.0833	105.409	10.71	35.894	16.3373
24.25	60.664	20.71	35.9023	19.112			24.1	105.43	10.72	35.8966	16.3373
24.2667	60.4802	20.75	35.9031	19.1129			24.1167	105.396	10.81	35.9019	16.3376
24.2833	60.7177	20.73	35.9012	19.1139			24.1333	105.42	10.85	35.9027	16.3381
24.3	60.5659	20.75	35.8953	19.1142			24.15	105.43	10.88	35.8906	16.3382
24.3167	60.5829	20.76	35.9022	19.1144			24.1667	105.407	10.86	35.8889	16.3383
24.3333	60.4959	20.65	35.9006	19.1137			24.1833	105.445	10.86	35.8986	16.3383
24.35	60.5875	20.68	35.8992	19.113			24.2	105.429	10.79	35.8947	16.3411
24.3667	60.5698	20.69	35.9051	19.1126			24.2167	105.41	10.72	35.8982	16.3416
24.3833	60.7301	20.68	35.8995	19.1121			24.2333	105.416	10.69	35.8889	16.341
24.4	60.5358	20.68	35.9035	19.1122			24.25	105.433	10.62	35.9062	16.3416
24.4167	60.6012	20.66	35.8988	19.1123			24.2667	105.458	10.59	35.8962	16.3411
24.4333	60.5947	20.69	35.9057	19.1129			24.2833	105.428	10.54	35.89	16.3413
24.45	60.6307	20.63	35.9045	19.1123			24.3	105.418	10.51	35.8901	16.3417
24.4667	60.581	20.68	35.9085	19.1122			24.3167	105.433	10.42	35.8958	16.3418
24.4833	60.5489	20.68	35.9001	19.1121			24.3333	105.438	10.34	35.8898	16.342
24.5	60.6725	20.75	35.8981	19.1136			24.35	105.487	10.34	35.8959	16.3418
24.5167	60.5921	20.78	35.9026	19.1134			24.3667	105.464	10.29	35.897	16.3416
24.5333	60.6235	20.79	35.8999	19.1136			24.3833	105.469	10.14	35.8925	16.342
24.55	60.6137	20.75	35.9013	19.115			24.4	105.443	10.21	35.896	16.3422
24.5667	60.5999	20.76	35.8959	19.1152			24.4167	105.451	10.27	35.8992	16.3427
24.5833	60.5162	20.73	35.8991	19.115			24.4333	105.467	10.29	35.8969	16.3422
24.6	60.526	20.67	35.9028	19.1159			24.45	105.47	10.3	35.8893	16.3412
24.6167	60.4789	20.59	35.9053	19.1163			24.4667	105.46	10.2	35.8928	16.3419
24.6333	60.6084	20.64	35.9065	19.1176			24.4833	105.476	10.14	35.8997	16.342
24.65	60.6385	20.56	35.8986	19.1165			24.5	105.51	10.04	35.8946	16.3419
24.6667	60.5352	20.6	35.8901	19.1171			24.5167	105.49	10.01	35.8909	16.3421
24.6833	60.7693	20.66	35.8944	19.1173			24.5333	105.433	10.03	35.8942	16.3418
24.7	60.6012	20.74	35.8945	19.1187			24.55	105.512	9.98	35.8987	16.3415
24.7167	60.526	20.76	35.8978	19.1184			24.5667	105.521	9.93	35.9079	16.341
24.7333	60.4809	20.67	35.9048	19.1188			24.5833	105.456	9.9	35.8912	16.3404
24.75	60.5967	20.64	35.9021	19.1189			24.6	105.522	10.01	35.898	16.3404
24.7667	60.7353	20.63	35.9019	19.1185			24.6167	105.472	10.13	35.8875	16.3406
24.7833	60.6058	20.65	35.9017	19.1191			24.6333	105.485	10.08	35.8904	16.3405
24.8	60.5156	20.59	35.8999	19.1187			24.65	105.458	10.03	35.8872	16.3405
24.8167	60.5692	20.49	35.9032	19.1182			24.6667	105.505	9.97	35.8975	16.3409
24.8333	60.5528	20.45	35.903	19.1179			24.6833	105.492	10.05	35.8942	16.3411
24.85	60.528	20.2	35.9032	19.1173			24.7	105.54	10.14	35.8972	16.3414
24.8667	60.717	20.16	35.9002	19.1167			24.7167	105.52	10.17	35.8949	16.3412
24.8833	60.7379	20.29	35.8978	19.117			24.7333	105.518	10.18	35.8872	16.341
24.9	60.5895	20.4	35.902	19.1175			24.75	105.51	10.16	35.8948	16.3411
24.9167	60.6444	20.49	35.9081	19.1181			24.7667	105.497	10.02	35.8909	16.3412
24.9333	60.5044	20.49	35.8979	19.1164			24.7833	105.505	9.96	35.8961	16.3411
24.95	60.664	20.44	35.8995	19.1171			24.8	105.509	9.91	35.892	16.341
24.9667	60.5417	20.36	35.9057	19.1164			24.8167	105.537	9.97	35.9031	16.3412
24.9833	60.6823	20.31	35.8966	19.1163			24.8333	105.501	10.02	35.8921	16.3405
25	60.6738	20.24	35.8992	19.1154			24.85	105.551	10.01	35.8948	16.3407
25.0167	60.6215	20.26	35.9018	19.1161			24.8667	105.516	10.05	35.8889	16.3404
25.0333	60.6097	20.31	35.904	19.117			24.8833	105.564	9.99	35.8957	16.3403
25.05	60.5862	20.36	35.9045	19.1181			24.9	105.511	9.98	35.897	16.3403
25.0667	60.5954	20.36	35.9039	19.1183			24.9167	105.548	9.89	35.894	16.3403
25.0833	60.5587	20.46	35.9043	19.1192			24.9333	105.517	9.79	35.8959	16.3402
25.1	60.6228	20.61	35.8997	19.1201			24.95	105.566	9.71	35.889	16.3403
25.1167	60.7719	20.59	35.8932	19.1205			24.9667	105.565	9.67	35.8959	16.3408
25.1333	60.7759	20.62	35.9023	19.1205			24.9833	105.559	9.61	35.8939	16.3419
25.15	60.5424	20.62	35.9041	19.12			25	105.535	9.68	35.892	16.3421
25.1667	60.683	20.64	35.9032	19.1203			25.0167	105.602	9.8	35.8966	16.3427
25.1833	60.6555	20.57	35.9015	19.1197			25.0333	105.53	9.86	35.9009	16.3419
25.2	60.6719	20.51	35.9068	19.1192			25.05	105.56	9.86	35.8936	16.3417
25.2167	60.5914	20.41	35.9122	19.1179			25.0667	105.563	9.73	35.8987	16.344
25.2333	60.8256	20.39	35.8987	19.1171			25.0833	105.552	9.64	35.892	16.3445
25.25	60.6071	20.35	35.8996	19.1167			25.1	105.574	9.58	35.8891	16.3446
25.2667	60.7177	20.34	35.9017	19.1153			25.1167	105.576	9.57	35.8931	16.3435
25.2833	60.6281	20.3	35.8985	19.1141			25.1333	105.537	9.58	35.9023	16.3435
25.3	60.543	20.31	35.903	19.113			25.15	105.595	9.6	35.8933	16.3442
25.3167	60.5352	20.43	35.8952	19.1131			25.1667	105.568	9.56	35.9003	16.3439
25.3333	60.7667	20.5	35.8957	19.1138			25.1833	105.574	9.54	35.8978	16.3443
25.35	60.7752	20.49	35.9003	19.1131			25.2	105.589	9.5	35.9048	16.3446
25.3667	60.7909	20.52	35.8997	19.1139			25.2167	105.587	9.54	35.8969	16.3443
25.3833	60.8275	20.53	35.8994	19.1145			25.2333	105.535	9.66	35.9032	16.3446
25.4	60.6967	20.49	35.9104	19.1148			25.25	105.568	9.7	35.8968	16.3437
25.4167	60.6967	20.39	35.9043	19.1155			25.2667	105.59	9.72	35.9041	16.3448
25.4333	60.7634	20.35	35.8985	19.1149			25.2833	105.617	9.7	35.8954	16.3444
25.45	60.6254	20.28	35.9026	19.1154			25.3	105.593	9.73	35.8971	16.3434
25.4667	60.7484	20.29	35.9027	19.1166			25.3167	105.583	9.74	35.8889	16.344
25.4833	60.7164	20.29	35.9061	19.1167			25.3333	105.625	9.71	35.8891	16.3464
25.5	60.6444	20.2	35.9078	19.1162			25.35	105.606	9.72	35.893	16.3451
25.5167	60.6366	20.15	35.9045	19.1155			25.3667	105.587	9.73	35.8957	16.346
25.5333	60.5914	20.17	35.9058	19.1163			25.3833	105.569	9.77	35.9046	16.3471
25.55	60.6608	20.2	35.9074	19.1178			25.4	105.585	9.73	35.8956	16.347
25.5667	60.6294	20.22	35.9068	19.1182			25.4167	105.632	9.71	35.894	16.3465
25.5833	60.8138	20.27	35.9011	19.118			25.4333	105.602	9.72	35.8965	16.3463
25.6	60.5751	20.39	35.9007	19.1185			25.45	105.65	9.68	35.9052	16.3474
25.6167	60.6791	20.33	35.91	19.1184			25.4667	105.618	9.71	35.8994	16.3475
25.6333	60.734	20.01	35.9014	19.117			25.4833	105.606	9.74	35.8953	16.3495
25.65	60.7392	19.96	35.9032	19.1166			25.5	105.597	9.66	35.8973	16.3497
25.6667	60.6516	20.14	35.9005	19.1175			25.5167	105.653	9.59	35.8948	16.3502
25.6833	60.6797	20.24	35.9021	19.1181			25.5333	105.63	9.57	35.8991	16.3522
25.7	60.7896	20.29	35.9046	19.1179			25.55	105.618	9.55	35.8929	16.3526
25.7167	60.7772	20.19	35.9012	19.1162			25.5667	105.628	9.55	35.8857	16.3507
25.7333	60.6804	20.12	35.9065	19.115			25.5833	105.673	9.64	35.8989	16.3503
25.75	60.632	20.21	35.9008	19.1152			25.6	105.644	9.76	35.8953	16.3516
25.7667	60.5868	20.14	35.8952	19.1149			25.6167	105.615	9.83	35.8875	16.3509
25.7833	60.6902	20.11	35.8982	19.1147			25.6333	105.627	9.82	35.8999	16.3496
25.8	60.6411	20.07	35.9007	19.1144			25.65	105.646	9.83	35.8971	16.3503
25.8167	60.9466	20.06	35.902	19.1148			25.6667	105.62	9.84	35.8995	16.3502
25.8333	60.9067	20.09	35.9035	19.1156			25.6833	105.632	9.84	35.8988	16.3505
25.85	60.6143	20.07	35.8985	19.1153			25.7	105.653	9.84	35.9045	16.3509
25.8667	60.5999	20.05	35.8953	19.1151			25.7167	105.654	9.88	35.8894	16.3508
25.8833	60.8341	19.97	35.8982	19.114			25.7333	105.649	9.87	35.9045	16.35
25.9	60.6915	19.95	35.9032	19.1136			25.75	105.66	9.87	35.8978	16.349
25.9167	60.8184	19.99	35.8948	19.114			25.7667	105.707	9.83	35.8991	16.3482
25.9333	60.6392	19.96	35.9021	19.1138			25.7833	105.647	9.8	35.8971	16.3474
25.95	60.719	19.95	35.8954	19.1136			25.8	105.662	9.75	35.8969	16.3479
25.9667	60.683	19.95	35.9063	19.1136			25.8167	105.681	9.74	35.9027	16.3493
25.9833	60.7719	19.94	35.9085	19.1133			25.8333	105.695	9.8	35.8915	16.3499
26	60.7504	19.92	35.8901	19.1126			25.85	105.673	9.79	35.8995	16.3503
26.0167	60.7301	19.91	35.9075	19.1124			25.8667	105.678	9.76	35.8926	16.3494
26.0333	60.7255	19.9	35.8955	19.1122			25.8833	105.667	9.72	35.8915	16.3493
26.05	60.7719	19.93	35.8955	19.1122			25.9	105.709	9.67	35.9021	16.3498
26.0667	60.6575	19.91	35.9004	19.1121			25.9167	105.662	9.64	35.8967	16.3493
26.0833	60.7791	19.92	35.8906	19.113			25.9333	105.676	9.6	35.8978	16.3489
26.1	60.7	19.88	35.9064	19.1126			25.95	105.691	9.63	35.8935	16.3498
26.1167	60.8746	19.78	35.8992	19.1123			25.9667	105.693	9.65	35.8988	16.3505
26.1333	60.6797	19.78	35.9071	19.1125			25.9833	105.694	9.66	35.8907	16.3515
26.15	60.8445	19.71	35.9036	19.1122			26	105.662	9.64	35.8999	16.3513
26.1667	60.7216	19.7	35.9092	19.1118			26.0167	105.689	9.63	35.9107	16.3542
26.1833	60.7288	19.73	35.9141	19.1112			26.0333	105.648	9.59	35.8942	16.3554
26.2	60.7948	19.7	35.9201	19.1105			26.05	105.678	9.55	35.9017	16.3555
26.2167	60.7464	19.67	35.9053	19.11			26.0667	105.716	9.52	35.8946	16.3564
26.2333	60.8315	19.61	35.9155	19.1095			26.0833	105.718	9.52	35.8949	16.3559
26.25	60.685	19.53	35.8992	19.1096			26.1	105.733	9.5	35.8955	16.3546
26.2667	60.8236	19.48	35.8999	19.1095			26.1167	105.698	9.47	35.8937	16.3553
26.2833	60.6941	19.47	35.9048	19.1086			26.1333	105.717	9.47	35.8932	16.3569
26.3	60.6732	19.47	35.8943	19.1087			26.15	105.72	9.5	35.8922	16.3568
26.3167	60.6647	19.32	35.914	19.1072			26.1667	105.707	9.51	35.8905	16.3541
26.3333	60.8007	18.93	35.9067	19.1023			26.1833	105.683	9.45	35.8979	16.3542
26.35	60.7831	18.7	35.9006	19.1006			26.2	105.729	9.47	35.8926	16.353
26.3667	60.8328	18.55	35.8944	19.0993			26.2167	105.701	9.48	35.8949	16.3536
26.3833	60.8511	18.38	35.9053	19.0964			26.2333	105.714	9.57	35.9004	16.3535
26.4	60.6516	18.16	35.9035	19.0941			26.25	105.734	9.68	35.9015	16.3576
26.4167	60.8805	17.9	35.9078	19.091			26.2667	105.734	9.72	35.8916	16.3569
26.4333	60.8243	17.78	35.9016	19.0893			26.2833	105.702	9.73	35.8992	16.3588
26.45	60.7687	17.64	35.9007	19.0871			26.3	105.698	9.75	35.8954	16.3609
26.4667	60.8105	17.62	35.9064	19.0869			26.3167	105.717	9.74	35.8921	16.3612
26.4833	60.6052	17.62	35.9075	19.0873			26.3333	105.725	9.69	35.892	16.3612
26.5	60.8642	17.56	35.9074	19.0862			26.35	105.713	9.64	35.8997	16.3641
26.5167	60.8903	17.46	35.9004	19.0843			26.3667	105.744	9.61	35.8957	16.3643
26.5333	60.7791	17.35	35.9054	19.0835			26.3833	105.747	9.6	35.9013	16.3634
26.55	60.6935	17.3	35.9006	19.0826			26.4	105.731	9.55	35.8953	16.3631
26.5667	60.8557	17.25	35.9033	19.082			26.4167	105.751	9.53	35.9002	16.3629
26.5833	60.7438	17.19	35.9043	19.0803			26.4333	105.726	9.52	35.9007	16.3623
26.6	60.7268	17.15	35.9056	19.0801			26.45	105.746	9.54	35.9054	16.3608
26.6167	60.7726	17.12	35.9115	19.0793			26.4667	105.731	9.56	35.8878	16.3623
26.6333	60.8799	17.09	35.8988	19.0792			26.4833	105.737	9.58	35.8991	16.3622
26.65	60.9191	17.07	35.8999	19.079			26.5	105.743	9.6	35.8981	16.3622
26.6667	60.6699	17.05	35.906	19.0786			26.5167	105.714	9.64	35.9003	16.3648
26.6833	60.8125	17.03	35.8989	19.0779			26.5333	105.746	9.63	35.8983	16.3656
26.7	60.8053	17	35.8998	19.077			26.55	105.757	9.59	35.9	16.3633
26.7167	60.8027	17	35.8926	19.0769			26.5667	105.771	9.52	35.8981	16.3643
26.7333	60.7674	16.97	35.8941	19.0764			26.5833	105.739	9.43	35.8892	16.3642
26.75	60.6987	17	35.8971	19.0763			26.6	105.776	9.33	35.9043	16.3645
26.7667	60.7863	17	35.9034	19.0762			26.6167	105.747	9.24	35.894	16.367
26.7833	60.7857	16.99	35.9057	19.0763			26.6333	105.735	9.23	35.9026	16.3677
26.8	60.7955	16.95	35.903	19.0761			26.65	105.731	9.32	35.8921	16.3659
26.8167	60.7687	16.91	35.897	19.076			26.6667	105.73	9.26	35.8966	16.3641
26.8333	60.9695	16.93	35.9166	19.0759			26.6833	105.73	9.14	35.9017	16.364
26.85	60.8079	16.95	35.9006	19.0761			26.7	105.738	9.04	35.9017	16.3644
26.8667	60.8792	16.97	35.9049	19.0762			26.7167	105.704	9.01	35.9003	16.3675
26.8833	60.9217	16.94	35.9028	19.0756			26.7333	105.766	9.04	35.9001	16.3683
26.9	60.7079	16.95	35.8898	19.0748			26.75	105.797	9.04	35.8973	16.3677
26.9167	60.8249	16.99	35.9001	19.0734			26.7667	105.747	9.07	35.8969	16.3694
26.9333	60.9119	16.96	35.9047	19.0736			26.7833	105.755	9.13	35.8935	16.3692
26.95	60.9773	16.97	35.8956	19.0725			26.8	105.763	9.28	35.899	16.3698
26.9667	60.7818	16.93	35.9063	19.0725			26.8167	105.754	9.3	35.8916	16.3701
26.9833	60.9263	16.89	35.9015	19.0724			26.8333	105.775	9.29	35.8949	16.3697
27	61.0107	16.9	35.892	19.0711			26.85	105.731	9.24	35.8928	16.3708
27.0167	60.9983	16.91	35.9051	19.07			26.8667	105.757	9.23	35.8989	16.3705
27.0333	60.8943	16.88	35.9042	19.069			26.8833	105.753	9.14	35.896	16.3695
27.05	60.8145	16.86	35.9038	19.0677			26.9	105.805	9.04	35.8984	16.3698
27.0667	60.9028	16.87	35.899	19.0621			26.9167	105.764	9.01	35.895	16.3698
27.0833	60.8498	16.88	35.9032	19.0594			26.9333	105.721	8.98	35.9022	16.3698
27.1	60.8773	16.89	35.9005	19.0567			26.95	105.746	9.01	35.8993	16.3691
27.1167	60.8733	16.87	35.908	19.0563			26.9667	105.746	9.02	35.902	16.3676
27.1333	60.9361	16.9	35.9035	19.0542			26.9833	105.765	8.98	35.8901	16.3669
27.15	60.9407	16.88	35.9006	19.0536			27	105.75	9.03	35.89	16.3675
27.1667	60.8773	16.85	35.906	19.0531			27.0167	105.798	9.07	35.9021	16.3699
27.1833	60.9086	16.88	35.898	19.0508			27.0333	105.785	9.14	35.9031	16.3693
27.2	60.8681	16.9	35.9006	19.051			27.05	105.778	9.18	35.8986	16.3704
27.2167	60.9413	16.84	35.9047	19.0504			27.0667	105.782	9.2	35.8944	16.3713
27.2333	60.9989	16.87	35.8879	19.0484			27.0833	105.764	9.14	35.8983	16.3713
27.25	61.0244	16.86	35.91	19.0476			27.1	105.763	9.04	35.8936	16.3715
27.2667	60.8622	16.95	35.9137	19.0447			27.1167	105.749	9.04	35.8913	16.3728
27.2833	61.0421	16.96	35.9003	19.0437			27.1333	105.755	9.01	35.8989	16.3731
27.3	61.01	16.97	35.8998	19.0422			27.15	105.782	9.03	35.8898	16.3721
27.3167	60.9328	17.01	35.9059	19.0405			27.1667	105.8	9.05	35.9005	16.3715
27.3333	60.9891	17.02	35.8988	19.0397			27.1833	105.782	9.05	35.8967	16.3727
27.35	61.0159	16.99	35.8998	19.0396			27.2	105.792	9.05	35.893	16.371
27.3667	61.0159	16.99	35.9098	19.0396			27.2167	105.776	9.17	35.9	16.3723
27.3833	61.0022	16.96	35.9015	19.0394			27.2333	105.75	9.25	35.8968	16.3734
27.4	60.9839	16.96	35.9243	19.0391			27.25	105.791	9.37	35.902	16.377
27.4167	61.0859	16.94	35.9075	19.0387			27.2667	105.78	9.4	35.9024	16.374
27.4333	61.1879	16.93	35.8971	19.0381			27.2833	105.766	9.36	35.8961	16.3739
27.45	61.0597	16.94	35.9115	19.0377			27.3	105.787	9.35	35.896	16.3753
27.4667	60.9342	16.93	35.9129	19.037			27.3167	105.772	9.34	35.8951	16.3772
27.4833	61.0937	16.9	35.9176	19.0364			27.3333	105.768	9.27	35.8958	16.3774
27.5	61.0395	16.9	35.9087	19.0366			27.35	105.78	9.22	35.8954	16.3779
27.5167	60.978	16.91	35.9059	19.0362			27.3667	105.774	9.14	35.8979	16.378
27.5333	61.027	16.91	35.9051	19.036			27.3833	105.791	9.11	35.8891	16.378
27.55	61.1094	16.88	35.9029	19.0361			27.4	105.753	9.1	35.9025	16.3765
27.5667	61.1134	16.87	35.9038	19.0356			27.4167	105.818	9.06	35.8969	16.3767
27.5833	60.9911	16.87	35.8992	19.0346			27.4333	105.79	9.07	35.8967	16.3772
27.6	61.099	16.9	35.9077	19.0324			27.45	105.749	9.05	35.8983	16.3758
27.6167	61.0244	16.92	35.9027	19.0321			27.4667	105.797	9.04	35.9089	16.3761
27.6333	61.0709	16.88	35.8997	19.0325			27.4833	105.802	9.06	35.8953	16.3777
27.65	60.9845	16.84	35.9083	19.0321			27.5	105.771	9.11	35.9021	16.3776
27.6667	61.1121	16.79	35.9034	19.0323			27.5167	105.799	9.15	35.8957	16.3781
27.6833	61.1467	16.82	35.8993	19.0314			27.5333	105.793	9.05	35.8924	16.3777
27.7	61.1055	16.8	35.9091	19.0315			27.55	105.778	8.99	35.9008	16.3784
27.7167	61.0467	16.84	35.9001	19.0285			27.5667	105.795	8.95	35.8934	16.3785
27.7333	61.0787	16.82	35.9041	19.0281			27.5833	105.773	8.91	35.8921	16.3794
27.75	61.0153	16.79	35.9064	19.0279			27.6	105.809	8.87	35.8984	16.3793
27.7667	61.1251	16.8	35.9041	19.0278			27.6167	105.78	8.84	35.8988	16.3798
27.7833	61.078	16.81	35.9153	19.0267			27.6333	105.749	8.79	35.8976	16.3808
27.8	61.1722	16.79	35.9161	19.0267			27.65	105.818	8.78	35.8924	16.3801
27.8167	61.1428	16.79	35.9002	19.0262			27.6667	105.73	8.77	35.8908	16.3788
27.8333	61.0866	16.8	35.9096	19.0254			27.6833	105.827	8.81	35.8918	16.3775
27.85	61.1101	16.77	35.893	19.0256			27.7	105.769	8.8	35.9037	16.3782
27.8667	61.0637	16.75	35.9062	19.025			27.7167	105.748	8.9	35.8942	16.3786
27.8833	61.1448	16.75	35.9095	19.0249			27.7333	105.798	8.97	35.8996	16.3807
27.9	61.1657	16.74	35.9232	19.0243			27.75	105.802	8.97	35.8974	16.381
27.9167	60.925	16.72	35.9035	19.0244			27.7667	105.749	8.97	35.8883	16.3822
27.9333	61.1467	16.71	35.9108	19.0243			27.7833	105.766	8.96	35.8985	16.3807
27.95	61.1121	16.69	35.9054	19.0237			27.8	105.776	8.89	35.8984	16.3807
27.9667	61.097	16.74	35.9164	19.0238			27.8167	105.781	8.79	35.9005	16.3819
27.9833	61.15	16.71	35.9037	19.0236			27.8333	105.741	8.75	35.8894	16.3825
28	61.0722	16.7	35.9108	19.0235			27.85	105.765	8.7	35.902	16.3815
28.0167	61.1395	16.7	35.913	19.0234			27.8667	105.745	8.66	35.8967	16.379
28.0333	61.08	16.69	35.9038	19.0233			27.8833	105.75	8.59	35.9023	16.3778
28.05	61.2278	16.7	35.9053	19.023			27.9	105.734	8.51	35.8891	16.3776
28.0667	61.2265	16.68	35.9088	19.0227			27.9167	105.759	8.62	35.9057	16.3777
28.0833	61.1605	16.73	35.9066	19.0231			27.9333	105.721	8.71	35.9029	16.3788
28.1	61.2435	16.73	35.9158	19.0225			27.95	105.744	8.83	35.8928	16.3792
28.1167	61.1153	16.7	35.8966	19.0223			27.9667	105.775	8.86	35.902	16.3786
28.1333	61.1336	16.67	35.9062	19.0221			27.9833	105.793	8.78	35.8908	16.3789
28.15	61.0584	16.71	35.906	19.0219			28	105.781	8.77	35.8992	16.3784
28.1667	61.1879	16.7	35.9126	19.0219			28.0167	105.799	8.64	35.8961	16.3797
28.1833	61.271	16.67	35.8968	19.0217			28.0333	105.793	8.7	35.8955	16.3796
28.2	61.2821	16.64	35.9131	19.0214			28.05	105.766	8.8	35.8957	16.3792
28.2167	61.1238	16.66	35.9158	19.0208			28.0667	105.742	8.86	35.8905	16.3789
28.2333	61.1493	16.68	35.9129	19.0207			28.0833	105.761	8.89	35.905	16.3789
28.25	61.2219	16.71	35.923	19.0206			28.1	105.788	8.9	35.8972	16.3798
28.2667	61.2854	16.75	35.8909	19.0202			28.1167	105.766	8.91	35.8917	16.3792
28.2833	61.2193	16.77	35.911	19.0197			28.1333	105.772	8.9	35.8916	16.3786
28.3	61.1919	16.76	35.9079	19.0197			28.15	105.76	8.89	35.8951	16.3772
28.3167	61.269	16.81	35.9122	19.0196			28.1667	105.764	8.86	35.8979	16.378
28.3333	61.2324	16.8	35.8959	19.0192			28.1833	105.757	8.82	35.8972	16.3795
28.35	61.2396	16.73	35.908	19.0191			28.2	105.763	8.79	35.8966	16.3781
28.3667	61.2226	16.7	35.9073	19.0191			28.2167	105.703	8.84	35.8912	16.3777
28.3833	61.3992	16.68	35.907	19.0188			28.2333	105.707	8.89	35.8997	16.3779
28.4	61.1971	16.72	35.9034	19.0194			28.25	105.691	8.91	35.8941	16.3783
28.4167	61.1108	16.7	35.9065	19.0191			28.2667	105.736	8.85	35.8942	16.3792
28.4333	61.0728	16.69	35.9107	19.0196			28.2833	105.74	8.76	35.8999	16.381
28.45	61.1526	16.67	35.9117	19.0191			28.3	105.746	8.7	35.8947	16.3807
28.4667	61.3946	16.71	35.9037	19.0192			28.3167	105.705	8.69	35.9006	16.3826
28.4833	61.2958	16.72	35.9101	19.019			28.3333	105.712	8.6	35.8998	16.384
28.5	61.4221	16.71	35.8998	19.0191			28.35	105.758	8.6	35.899	16.3843
28.5167	61.2494	16.69	35.9081	19.019			28.3667	105.701	8.55	35.8951	16.384
28.5333	61.2049	16.67	35.9072	19.019			28.3833	105.759	8.57	35.9066	16.3828
28.55	61.2507	16.65	35.9056	19.0188			28.4	105.729	8.59	35.8927	16.3848
28.5667	61.1951	16.62	35.918	19.0188			28.4167	105.741	8.63	35.8974	16.3856
28.5833	61.3089	16.59	35.903	19.0188			28.4333	105.724	8.68	35.8975	16.3842
28.6	61.1114	16.62	35.9051	19.0186			28.45	105.743	8.73	35.9111	16.3864
28.6167	61.1049	16.66	35.9129	19.0184			28.4667	105.706	8.74	35.8943	16.3879
28.6333	61.3756	16.71	35.9061	19.018			28.4833	105.742	8.73	35.9046	16.3874
28.65	61.3168	16.76	35.9058	19.0178			28.5	105.735	8.69	35.8988	16.3874
28.6667	61.2161	16.75	35.9037	19.0179			28.5167	105.682	8.73	35.9041	16.3876
28.6833	61.3861	16.73	35.9045	19.0176			28.5333	105.742	8.77	35.899	16.3863
28.7	61.339	16.7	35.903	19.0176			28.55	105.733	8.78	35.8896	16.3862
28.7167	61.4829	16.73	35.9131	19.0167			28.5667	105.713	8.84	35.9015	16.3862
28.7333	61.271	16.67	35.8928	19.0166			28.5833	105.689	8.87	35.8929	16.3866
28.75	61.2599	16.66	35.8989	19.0164			28.6	105.716	8.88	35.8878	16.3863
28.7667	61.1958	16.65	35.9179	19.0161			28.6167	105.679	8.81	35.8875	16.3853
28.7833	61.2841	16.66	35.9056	19.0159			28.6333	105.731	8.77	35.8947	16.3851
28.8	61.3325	16.66	35.9009	19.0161			28.65	105.724	8.79	35.8905	16.3854
28.8167	61.2174	16.67	35.9166	19.0159			28.6667	105.747	8.81	35.9009	16.3855
28.8333	61.2069	16.67	35.9128	19.0157			28.6833	105.691	8.82	35.9008	16.3861
28.85	61.3187	16.65	35.9057	19.0155			28.7	105.692	8.9	35.9012	16.3874
28.8667	61.1801	16.63	35.9161	19.0151			28.7167	105.715	8.88	35.8939	16.3879
28.8833	61.3292	16.61	35.9057	19.015			28.7333	105.701	8.77	35.8928	16.3902
28.9	61.3841	16.56	35.909	19.0147			28.75	105.691	8.74	35.8937	16.3893
28.9167	61.2553	16.58	35.9062	19.0147			28.7667	105.691	8.78	35.9003	16.3908
28.9333	61.1971	16.63	35.9167	19.0141			28.7833	105.712	8.86	35.9031	16.3928
28.95	61.3933	16.62	35.8995	19.0143			28.8	105.668	8.94	35.8952	16.3942
28.9667	61.3312	16.59	35.9081	19.0145			28.8167	105.651	8.98	35.9004	16.3931
28.9833	61.3331	16.64	35.9063	19.0143			28.8333	105.691	9.04	35.8937	16.3953
29	61.3456	16.63	35.912	19.0144			28.85	105.702	9.07	35.8953	16.395
29.0167	61.2533	16.59	35.8961	19.0137			28.8667	105.702	9	35.9079	16.396
29.0333	61.3593	16.61	35.9039	19.0135			28.8833	105.698	8.99	35.9007	16.3961
29.05	61.3286	16.58	35.9127	19.0132			28.9	105.676	8.88	35.8918	16.398
29.0667	61.2697	16.57	35.9081	19.0133			28.9167	105.697	8.78	35.8969	16.3969
29.0833	61.2815	16.57	35.8983	19.0133			28.9333	105.716	8.73	35.8919	16.3969
29.1	61.4129	16.54	35.9146	19.013			28.95	105.716	8.7	35.9017	16.396
29.1167	61.3822	16.54	35.917	19.0131			28.9667	105.702	8.66	35.8897	16.3959
29.1333	61.445	16.53	35.9095	19.0127			28.9833	105.676	8.63	35.8974	16.3958
29.15	61.3881	16.52	35.9108	19.0125			29	105.67	8.6	35.8981	16.3977
29.1667	61.4332	16.53	35.9203	19.0126			29.0167	105.647	8.55	35.8992	16.3985
29.1833	61.3541	16.51	35.899	19.0122			29.0333	105.638	8.6	35.8972	16.3998
29.2	61.3462	16.52	35.8996	19.0115			29.05	105.665	8.64	35.8941	16.3991
29.2167	61.4397	16.55	35.9084	19.0114			29.0667	105.652	8.72	35.9008	16.3995
29.2333	61.4417	16.55	35.9087	19.0114			29.0833	105.673	8.74	35.8969	16.4017
29.25	61.3331	16.51	35.9057	19.0112			29.1	105.618	8.73	35.8983	16.4025
29.2667	61.3442	16.49	35.9028	19.0111			29.1167	105.653	8.71	35.8938	16.4028
29.2833	61.3272	16.5	35.9057	19.0112			29.1333	105.651	8.56	35.9	16.4046
29.3	61.3776	16.51	35.9064	19.0109			29.15	105.65	8.55	35.8998	16.4039
29.3167	61.4254	16.54	35.9144	19.01			29.1667	105.645	8.38	35.9022	16.4053
29.3333	61.356	16.55	35.9052	19.0098			29.1833	105.634	8.28	35.8978	16.4062
29.35	61.3357	16.58	35.9165	19.0087			29.2	105.608	8.2	35.8899	16.4063
29.3667	61.4705	16.6	35.9129	19.0083			29.2167	105.651	8.11	35.9039	16.4068
29.3833	61.4411	16.55	35.8983	19.0085			29.2333	105.667	8.01	35.9093	16.4093
29.4	61.2887	16.54	35.9149	19.0078			29.25	105.608	8.05	35.9056	16.4106
29.4167	61.426	16.55	35.9064	19.0074			29.2667	105.634	8.11	35.8974	16.4105
29.4333	61.4378	16.51	35.9023	19.0071			29.2833	105.615	8.26	35.8905	16.4092
29.45	61.4855	16.56	35.8967	19.0052			29.3	105.63	8.31	35.9006	16.4091
29.4667	61.4391	16.72	35.9036	19.0028			29.3167	105.619	8.38	35.8993	16.4089
29.4833	61.2847	16.75	35.9041	19.0027			29.3333	105.604	8.38	35.8929	16.4081
29.5	61.528	16.73	35.9134	19.0033			29.35	105.612	8.35	35.9011	16.4078
29.5167	61.2965	16.78	35.902	19.0024			29.3667	105.619	8.34	35.9108	16.4101
29.5333	61.4554	16.84	35.9121	19.0011			29.3833	105.639	8.34	35.8976	16.4093
29.55	61.4018	16.88	35.9	18.9999			29.4	105.602	8.31	35.9013	16.4089
29.5667	61.4842	16.86	35.9039	19			29.4167	105.632	8.37	35.8963	16.4094
29.5833	61.4175	16.88	35.9061	18.9994			29.4333	105.584	8.35	35.8948	16.4106
29.6	61.5398	16.9	35.9008	18.9995			29.45	105.63	8.32	35.8899	16.4111
29.6167	61.2664	16.91	35.9113	18.9989			29.4667	105.587	8.18	35.8933	16.4117
29.6333	61.5359	16.92	35.9127	18.999			29.4833	105.621	8.2	35.9019	16.4131
29.65	61.4849	16.9	35.9076	18.999			29.5	105.608	8.14	35.9028	16.4155
29.6667	61.4378	16.87	35.9201	18.9989			29.5167	105.636	8.17	35.904	16.4179
29.6833	61.4208	16.87	35.9044	18.9986			29.5333	105.587	8.32	35.8881	16.4174
29.7	61.4404	16.84	35.8994	18.9984			29.55	105.582	8.47	35.9078	16.4158
29.7167	61.4809	16.85	35.906	18.9981			29.5667	105.55	8.6	35.9055	16.4181
29.7333	61.2945	16.86	35.9068	18.9974			29.5833	105.585	8.7	35.901	16.4191
29.75	61.5163	16.88	35.9039	18.9975			29.6	105.563	8.72	35.891	16.4201
29.7667	61.3403	16.91	35.9084	18.997			29.6167	105.578	8.73	35.8964	16.4205
29.7833	61.462	16.86	35.9027	18.9963			29.6333	105.563	8.68	35.9015	16.4211
29.8	61.3972	16.88	35.9018	18.9961			29.65	105.632	8.74	35.8985	16.4194
29.8167	61.4613	16.87	35.9001	18.9956			29.6667	105.589	8.75	35.8894	16.4189
29.8333	61.4829	16.86	35.9062	18.9956			29.6833	105.544	8.84	35.9006	16.4231
29.85	61.3691	16.86	35.9112	18.9948			29.7	105.57	8.91	35.9022	16.4221
29.8667	61.5117	16.85	35.9148	18.9945			29.7167	105.565	8.94	35.8953	16.4186
29.8833	61.4476	16.83	35.9141	18.9958			29.7333	105.56	8.95	35.8899	16.4165
29.9	61.4443	16.81	35.9049	18.9953			29.75	105.556	8.97	35.8975	16.4161
29.9167	61.6248	16.81	35.9079	18.9946			29.7667	105.583	8.99	35.9004	16.4176
29.9333	61.4509	16.82	35.9098	18.9952			29.7833	105.515	9.02	35.8994	16.4189
29.95	61.4574	16.81	35.9009	18.9954			29.8	105.539	9.06	35.8929	16.4178
29.9667	61.4038	16.83	35.9028	18.9953			29.8167	105.517	9.1	35.8995	16.42
29.9833	61.5431	16.82	35.9134	18.9955			29.8333	105.566	9.08	35.8953	16.4178
30	61.4057	16.8	35.9077	18.9952			29.85	105.543	9.15	35.9015	16.4162
30.0167	61.4685	16.76	35.9086	18.9949			29.8667	105.553	9.09	35.9031	16.4199
30.0333	61.4718	16.73	35.911	18.9944			29.8833	105.55	9.07	35.8875	16.4202
30.05	61.4777	16.75	35.9091	18.9948			29.9	105.496	9	35.8939	16.4202
30.0667	61.5778	16.76	35.9039	18.9943			29.9167	105.57	8.91	35.8948	16.4188
30.0833	61.392	16.79	35.9039	18.9939			29.9333	105.556	8.79	35.9149	16.4191
30.1	61.4312	16.8	35.9166	18.9937			29.95	105.502	8.6	35.8918	16.4204
30.1167	61.3272	16.83	35.9129	18.9932			29.9667	105.543	8.47	35.897	16.4203
30.1333	61.4666	16.87	35.8996	18.9929			29.9833	105.532	8.28	35.9002	16.4223
30.15	61.5614	16.87	35.8989	18.9927			30	105.566	8.21	35.9025	16.4258
30.1667	61.2906	16.87	35.9075	18.9925			30.0167	105.495	8.23	35.9006	16.4267
30.1833	61.4417	16.88	35.91	18.9926			30.0333	105.484	8.24	35.9072	16.425
30.2	61.424	16.88	35.9065	18.9919			30.05	105.525	8.39	35.8915	16.4234
30.2167	61.4352	16.88	35.9092	18.9917			30.0667	105.499	8.49	35.8985	16.4231
30.2333	61.5594	16.83	35.9101	18.9919			30.0833	105.522	8.65	35.891	16.4214
30.25	61.5352	16.88	35.9141	18.9904			30.1	105.534	8.82	35.8966	16.4224
30.2667	61.4751	16.9	35.9042	18.99			30.1167	105.451	8.93	35.8929	16.4221
30.2833	61.4881	16.92	35.9063	18.9892			30.1333	105.488	8.98	35.8928	16.4228
30.3	61.532	17	35.9109	18.9878			30.15	105.49	9.04	35.899	16.4242
30.3167	61.4698	17.02	35.9028	18.987			30.1667	105.485	9.07	35.8957	16.4244
30.3333	61.5287	17.09	35.9016	18.9862			30.1833	105.476	9.1	35.8974	16.4241
30.35	61.5607	17.1	35.903	18.9861			30.2	105.465	9.13	35.9041	16.4247
30.3667	61.5869	17.08	35.9092	18.9858			30.2167	105.473	9.14	35.8927	16.425
30.3833	61.5424	17.07	35.8997	18.9853			30.2333	105.466	9.16	35.9089	16.425
30.4	61.5647	17.12	35.9123	18.9851			30.25	105.464	9.17	35.8954	16.427
30.4167	61.5751	17.14	35.9114	18.9849			30.2667	105.493	9.19	35.8891	16.4277
30.4333	61.5333	17.13	35.9074	18.9851			30.2833	105.496	9.19	35.901	16.4272
30.45	61.4587	17.12	35.9102	18.9847			30.3	105.451	9.2	35.8929	16.4279
30.4667	61.515	17.12	35.9023	18.9844			30.3167	105.469	9.2	35.8992	16.4291
30.4833	61.462	17.13	35.9098	18.9845			30.3333	105.47	9.2	35.9019	16.4294
30.5	61.4077	17.12	35.9043	18.9847			30.35	105.427	9.21	35.908	16.4297
30.5167	61.5444	17.1	35.897	18.9846			30.3667	105.456	9.16	35.8926	16.4291
30.5333	61.4842	17.1	35.907	18.9845			30.3833	105.435	9.07	35.904	16.4283
30.55	61.6046	17.17	35.8985	18.9843			30.4	105.473	9.07	35.9124	16.4293
30.5667	61.5025	17.19	35.9131	18.9839			30.4167	105.449	9.09	35.9111	16.4303
30.5833	61.4541	17.19	35.9051	18.9836			30.4333	105.424	9.04	35.8934	16.4298
30.6	61.4325	17.18	35.9025	18.9837			30.45	105.448	9.05	35.8975	16.4291
30.6167	61.411	17.15	35.9114	18.9837			30.4667	105.408	9.07	35.8904	16.4297
30.6333	61.5686	17.15	35.9152	18.9834			30.4833	105.441	9.05	35.9002	16.43
30.65	61.5065	17.14	35.9085	18.9836			30.5	105.437	9.1	35.9087	16.4313
30.6667	61.3364	17.12	35.8998	18.9832			30.5167	105.396	9.13	35.8998	16.4318
30.6833	61.6255	17.14	35.9038	18.9833			30.5333	105.413	9.12	35.9021	16.4329
30.7	61.5509	17.15	35.9053	18.9835			30.55	105.415	9.13	35.8993	16.4336
30.7167	61.4698	17.14	35.9095	18.9831			30.5667	105.411	9.12	35.8962	16.4336
30.7333	61.5712	17.15	35.9145	18.9833			30.5833	105.389	9.09	35.9041	16.4349
30.75	61.5195	17.13	35.9101	18.983			30.6	105.378	9.08	35.9031	16.4348
30.7667	61.4594	17.15	35.9111	18.9828			30.6167	105.365	9.05	35.8955	16.4368
30.7833	61.4809	17.17	35.9152	18.9827			30.6333	105.41	9.01	35.8985	16.4368
30.8	61.532	17.17	35.9116	18.9826			30.65	105.412	8.89	35.9131	16.4371
30.8167	61.5248	17.12	35.9083	18.9828			30.6667	105.403	8.8	35.9006	16.4384
30.8333	61.511	17.07	35.9139	18.9826			30.6833	105.378	8.75	35.9031	16.4398
30.85	61.5424	17.11	35.9128	18.9821			30.7	105.368	8.67	35.8939	16.439
30.8667	61.3927	17.19	35.913	18.9826			30.7167	105.365	8.47	35.9076	16.4392
30.8833	61.5097	17.2	35.9058	18.9824			30.7333	105.368	8.47	35.8999	16.4394
30.9	61.375	17.13	35.9081	18.982			30.75	105.35	8.3	35.9074	16.4403
30.9167	61.6353	17.2	35.9123	18.9822			30.7667	105.366	8.27	35.9095	16.4414
30.9333	61.2736	17.22	35.9041	18.9821			30.7833	105.382	8.27	35.8984	16.4412
30.95	61.4626	17.18	35.8983	18.9822			30.8	105.373	8.37	35.9003	16.4426
30.9667	61.4129	17.18	35.9107	18.9817			30.8167	105.346	8.54	35.9052	16.4431
30.9833	61.581	17.26	35.9004	18.9818			30.8333	105.317	8.72	35.9069	16.442
31	61.4273	17.27	35.9077	18.9816			30.85	105.318	8.86	35.9025	16.4413
31.0167	61.3508	17.28	35.9133	18.9812			30.8667	105.34	8.9	35.8996	16.4438
31.0333	61.5117	17.28	35.9066	18.9814			30.8833	105.344	8.99	35.8999	16.4478
31.05	61.4319	17.26	35.9095	18.9815			30.9	105.353	9.04	35.9034	16.4507
31.0667	61.462	17.32	35.9021	18.9813			30.9167	105.341	9.06	35.9112	16.4516
31.0833	61.5025	17.31	35.9142	18.9809			30.9333	105.352	9.09	35.9005	16.4545
31.1	61.545	17.31	35.911	18.9807			30.95	105.343	9.13	35.8981	16.4582
31.1167	61.5496	17.33	35.9037	18.9804			30.9667	105.308	9.11	35.9048	16.4601
31.1333	61.3639	17.31	35.9081	18.9801			30.9833	105.351	9.13	35.9128	16.461
31.15	61.4195	17.31	35.906	18.9798			31	105.349	9.11	35.8971	16.4612
31.1667	61.5156	17.37	35.9084	18.98			31.0167	105.337	9.1	35.9085	16.4615
31.1833	61.3423	17.45	35.9065	18.98			31.0333	105.334	9.06	35.9038	16.461
31.2	61.4999	17.58	35.9092	18.9802			31.05	105.317	9.06	35.9067	16.4626
31.2167	61.4705	17.73	35.91	18.9804			31.0667	105.287	9.02	35.9053	16.4609
31.2333	61.4064	17.74	35.917	18.9802			31.0833	105.274	8.97	35.8942	16.4608
31.25	61.6072	17.9	35.9092	18.9801			31.1	105.315	8.91	35.8898	16.4611
31.2667	61.3325	18.23	35.9109	18.9803			31.1167	105.331	8.81	35.9152	16.461
31.2833	61.3253	18.19	35.9093	18.9802			31.1333	105.312	8.64	35.9024	16.4617
31.3	61.4875	18.2	35.915	18.9799			31.15	105.299	8.48	35.9042	16.4638
31.3167	61.3887	18.37	35.911	18.9801			31.1667	105.306	8.35	35.9034	16.464
31.3333	61.4692	18.27	35.9128	18.9796			31.1833	105.284	8.11	35.9158	16.4641
31.35	61.3129	18.25	35.904	18.9798			31.2	105.322	7.91	35.9124	16.4639
31.3667	61.4692	18.21	35.907	18.9798			31.2167	105.316	7.67	35.9042	16.4634
31.3833	61.4502	18.17	35.9164	18.9795			31.2333	105.303	7.53	35.8943	16.4625
31.4	61.4489	18.21	35.9104	18.9795			31.25	105.274	7.64	35.9065	16.4625
31.4167	61.3985	18.18	35.9045	18.9795			31.2667	105.276	7.88	35.9068	16.4627
31.4333	61.3887	18.14	35.9152	18.9788			31.2833	105.234	8.27	35.9086	16.4617
31.45	61.4038	18.23	35.9093	18.979			31.3	105.267	8.61	35.9045	16.4613
31.4667	61.5012	18.17	35.9089	18.9788			31.3167	105.278	8.76	35.9034	16.4599
31.4833	61.2291	18.25	35.9144	18.9789			31.3333	105.248	8.9	35.9033	16.4602
31.5	61.4698	18.29	35.9035	18.9788			31.35	105.251	8.96	35.9077	16.4608
31.5167	61.3351	18.31	35.9097	18.9789			31.3667	105.283	8.98	35.8964	16.4611
31.5333	61.4339	18.33	35.9219	18.9786			31.3833	105.255	8.97	35.9177	16.4588
31.55	61.3841	18.22	35.9099	18.9783			31.4	105.237	8.98	35.9119	16.4606
31.5667	61.3946	18.28	35.9113	18.9784			31.4167	105.265	8.95	35.897	16.4607
31.5833	61.3534	18.16	35.9011	18.9781			31.4333	105.276	8.9	35.9	16.462
31.6	61.4097	18.07	35.9174	18.9782			31.45	105.233	8.8	35.9035	16.4611
31.6167	61.339	18.05	35.9077	18.9782			31.4667	105.237	8.72	35.9001	16.4589
31.6333	61.4908	18.08	35.9126	18.9782			31.4833	105.231	8.66	35.9082	16.4603
31.65	61.3528	18.08	35.9062	18.978			31.5	105.258	8.5	35.9042	16.4617
31.6667	61.2677	18.11	35.9199	18.9781			31.5167	105.22	8.34	35.8982	16.4631
31.6833	61.4908	18	35.9169	18.9778			31.5333	105.237	8.29	35.9044	16.462
31.7	61.4103	18.01	35.9166	18.9774			31.55	105.28	8.2	35.9068	16.4616
31.7167	61.3168	17.96	35.9215	18.9776			31.5667	105.248	8.27	35.9182	16.4637
31.7333	61.358	17.92	35.9111	18.9773			31.5833	105.225	8.21	35.8982	16.4653
31.75	61.4908	17.9	35.9136	18.9769			31.6	105.219	8.14	35.9058	16.4678
31.7667	61.4025	17.91	35.9043	18.9774			31.6167	105.188	8.1	35.9082	16.4664
31.7833	61.4489	17.89	35.912	18.9772			31.6333	105.209	8.16	35.8945	16.4645
31.8	61.3475	17.92	35.9052	18.9775			31.65	105.183	8.29	35.9153	16.4663
31.8167	61.3351	17.89	35.9175	18.9776			31.6667	105.207	8.46	35.9007	16.4648
31.8333	61.3292	17.87	35.9124	18.9777			31.6833	105.21	8.49	35.9068	16.4644
31.85	61.3495	17.87	35.9109	18.9779			31.7	105.234	8.53	35.8988	16.4648
31.8667	61.2318	17.83	35.9122	18.9776			31.7167	105.167	8.56	35.8993	16.4658
31.8833	61.4456	17.78	35.9124	18.9777			31.7333	105.209	8.65	35.9056	16.4638
31.9	61.3233	18.72	35.9122	18.9776			31.75	105.225	8.68	35.9042	16.4647
31.9167	61.3089	18.6	35.9009	18.9776			31.7667	105.162	8.73	35.9219	16.4655
31.9333	61.513	18.14	35.918	18.9772			31.7833	105.188	8.74	35.9122	16.468
31.95	61.3063	17.9	35.9163	18.9772			31.8	105.172	8.77	35.9069	16.4712
31.9667	61.2331	17.82	35.9132	18.9772			31.8167	105.176	8.78	35.9102	16.4728
31.9833	61.4064	17.78	35.9111	18.9768			31.8333	105.159	8.76	35.8933	16.476
32	61.3665	17.87	35.9029	18.9771			31.85	105.184	8.68	35.9007	16.4751
32.0167	61.2128	17.77	35.9163	18.9769			31.8667	105.201	8.55	35.9115	16.475
32.0333	61.3495	17.76	35.9201	18.9766			31.8833	105.171	8.37	35.9099	16.4783
32.05	61.3299	17.92	35.906	18.9768			31.9	105.207	8.18	35.8989	16.4747
32.0667	61.2906	17.89	35.913	18.9766			31.9167	105.183	8.03	35.8992	16.4724
32.0833	61.2206	18.04	35.9038	18.9766			31.9333	105.207	8.26	35.9076	16.4717
32.1	61.2749	17.97	35.9201	18.9764			31.95	105.142	8.22	35.9116	16.473
32.1167	61.32	17.96	35.9157	18.9764			31.9667	105.207	7.97	35.9052	16.4748
32.1333	61.4404	17.91	35.9121	18.9767			31.9833	105.232	7.79	35.9008	16.4755
32.15	61.358	17.96	35.9086	18.9767			32	105.152	7.55	35.9019	16.4744
32.1667	61.3089	17.91	35.9139	18.9768			32.0167	105.148	7.32	35.8929	16.4729
32.1833	61.3194	17.88	35.9176	18.9767			32.0333	105.087	7.43	35.8958	16.4757
32.2	61.3501	17.84	35.9174	18.9769			32.05	105.18	7.76	35.9099	16.4762
32.2167	61.4417	17.99	35.9112	18.9766			32.0667	105.157	8.11	35.9042	16.4756
32.2333	61.1873	17.94	35.9111	18.977			32.0833	105.198	8.44	35.9072	16.4768
32.25	61.358	18.06	35.9194	18.9767			32.1	105.121	8.61	35.9162	16.4803
32.2667	61.1788	18.51	35.9053	18.9768			32.1167	105.123	8.72	35.9075	16.482
32.2833	61.1657	18.22	35.9205	18.9766			32.1333	105.121	8.71	35.9072	16.4785
32.3	61.3685	18	35.915	18.9764			32.15	105.066	8.73	35.9075	16.4768
32.3167	61.2396	18.29	35.9071	18.9764			32.1667	105.11	8.73	35.8999	16.4811
32.3333	61.273	18.07	35.9107	18.9764			32.1833	105.143	8.69	35.9037	16.4836
32.35	61.2697	17.92	35.9006	18.9762			32.2	105.115	8.63	35.9104	16.4831
32.3667	61.2932	17.91	35.9039	18.9768			32.2167	105.108	8.54	35.8938	16.4828
32.3833	61.2723	17.85	35.9113	18.9761			32.2333	105.151	8.43	35.8969	16.4826
32.4	61.2115	17.85	35.9092	18.9757			32.25	105.089	8.42	35.9121	16.4797
32.4167	61.286	17.95	35.9188	18.9757			32.2667	105.121	8.27	35.9022	16.4792
32.4333	61.2376	17.93	35.9145	18.9762			32.2833	105.12	8.07	35.9141	16.4836
32.45	61.1755	17.91	35.9101	18.976			32.3	105.131	7.96	35.9038	16.4892
32.4667	61.2638	17.95	35.9076	18.9761			32.3167	105.102	7.88	35.9046	16.4862
32.4833	61.1376	17.94	35.9143	18.9752			32.3333	105.093	7.98	35.903	16.4878
32.5	61.3815	18.06	35.9105	18.9753			32.35	105.11	8.13	35.9054	16.489
32.5167	61.2389	18.13	35.9146	18.9754			32.3667	105.098	8.28	35.9011	16.4891
32.5333	61.2795	18.07	35.9134	18.9753			32.3833	105.131	8.34	35.9102	16.4897
32.55	61.2376	18.01	35.9173	18.9753			32.4	105.097	8.38	35.9062	16.4915
32.5667	61.2102	18.53	35.9106	18.9751			32.4167	105.12	8.31	35.9059	16.4921
32.5833	61.1297	18.26	35.9165	18.9748			32.4333	105.102	8.15	35.9028	16.4903
32.6	61.2802	18.16	35.9186	18.9748			32.45	105.087	8	35.9084	16.4888
32.6167	61.1833	18.57	35.9164	18.9742			32.4667	105.111	7.84	35.9099	16.49
32.6333	61.1801	18.2	35.9127	18.9746			32.4833	105.116	7.61	35.9125	16.4904
32.65	61.15	18.33	35.9069	18.9743			32.5	105.079	7.33	35.9019	16.4916
32.6667	61.2174	18.89	35.9127	18.9741			32.5167	105.064	7.37	35.9102	16.4924
32.6833	61.148	18.44	35.9111	18.9742			32.5333	105.062	7.21	35.9099	16.4914
32.7	61.2154	18.68	35.9192	18.9737			32.55	105.066	7.2	35.907	16.4909
32.7167	61.2239	18.33	35.9095	18.9736			32.5667	105.077	7.34	35.9016	16.4903
32.7333	61.3364	18.25	35.9211	18.9739			32.5833	105.115	7.65	35.9003	16.489
32.75	61.2527	18.18	35.9164	18.9737			32.6	105.07	7.78	35.9112	16.4895
32.7667	61.2769	19.15	35.9162	18.9736			32.6167	105.123	7.85	35.9037	16.4915
32.7833	61.1879	18.67	35.9134	18.9735			32.6333	105.101	7.92	35.9055	16.4904
32.8	61.2017	19.54	35.9139	18.9733			32.65	105.084	7.98	35.9032	16.4902
32.8167	61.1605	19.51	35.9082	18.9735			32.6667	105.085	7.94	35.9138	16.4935
32.8333	61.1801	18.64	35.9133	18.9735			32.6833	105.097	7.95	35.9076	16.4924
32.85	61.2246	18.51	35.9063	18.9733			32.7	105.091	7.91	35.9026	16.4908
32.8667	61.2265	18.16	35.9164	18.9734			32.7167	105.075	7.8	35.9006	16.4906
32.8833	61.0617	18.03	35.9071	18.973			32.7333	105.061	7.88	35.8998	16.496
32.9	61.1474	17.98	35.9156	18.973			32.75	105.036	7.98	35.8967	16.4936
32.9167	61.2304	18	35.9115	18.9732			32.7667	105.084	8.08	35.9167	16.4925
32.9333	61.2978	18.06	35.9046	18.9729			32.7833	105.087	8.17	35.8985	16.4966
32.95	61.0499	17.96	35.9053	18.9727			32.8	105.081	8.25	35.9127	16.4964
32.9667	61.2625	17.92	35.9102	18.9731			32.8167	105.082	8.29	35.906	16.4924
32.9833	61.1709	17.93	35.9132	18.9727			32.8333	105.065	8.29	35.9172	16.4929
33	61.1474	17.99	35.9134	18.9725			32.85	105.046	8.31	35.9044	16.4964
33.0167	61.1899	17.94	35.9137	18.9727			32.8667	105.072	8.23	35.901	16.4973
33.0333	61.1199	17.95	35.9087	18.9723			32.8833	105.091	8.24	35.9001	16.4967
33.05	61.1336	17.86	35.9078	18.9719			32.9	105.072	8.01	35.9016	16.4969
33.0667	61.2815	17.88	35.9145	18.9715			32.9167	105.065	7.61	35.9051	16.4975
33.0833	61.0408	17.88	35.9158	18.9715			32.9333	105.029	7.33	35.9081	16.4993
33.1	61.1369	17.88	35.915	18.9712			32.95	105.084	7.02	35.8991	16.4999
33.1167	61.0068	17.86	35.9076	18.9716			32.9667	105.078	6.84	35.9123	16.5004
33.1333	61.0964	17.81	35.9091	18.971			32.9833	105.017	6.59	35.9053	16.5002
33.15	61.135	17.79	35.908	18.9711			33	105.08	6.53	35.8994	16.5001
33.1667	61.1677	17.73	35.9117	18.971			33.0167	105.099	6.61	35.9075	16.4987
33.1833	61.0035	17.7	35.9062	18.9709			33.0333	105.064	7.14	35.9009	16.4974
33.2	61.0009	17.67	35.9139	18.9706			33.05	105.082	7.49	35.9097	16.5
33.2167	61.1631	17.7	35.9027	18.9705			33.0667	105.061	7.69	35.901	16.4988
33.2333	61.1421	17.69	35.9068	18.9706			33.0833	105.086	7.83	35.9035	16.5023
33.25	60.9747	17.71	35.9119	18.9704			33.1	105.106	7.91	35.9157	16.5009
33.2667	61.1912	17.71	35.9052	18.9707			33.1167	105.034	7.93	35.9131	16.5026
33.2833	61.1003	17.7	35.9159	18.9702			33.1333	105.083	7.96	35.8824	16.5033
33.3	61.1644	17.66	35.911	18.9697			33.15	105.084	7.93	35.9003	16.5029
33.3167	61.0264	17.65	35.9035	18.9698			33.1667	105.075	7.81	35.895	16.506
33.3333	61.065	17.63	35.9045	18.9698			33.1833	105.064	7.71	35.9145	16.5043
33.35	61.1297	17.62	35.9163	18.9698			33.2	105.062	7.8	35.9015	16.5026
33.3667	61.0506	17.61	35.9124	18.9697			33.2167	105.06	7.9	35.9068	16.5047
33.3833	61.1748	17.6	35.9112	18.9697			33.2333	105.073	8.01	35.904	16.5043
33.4	60.9884	17.56	35.899	18.9696			33.25	105.104	8.06	35.903	16.5071
33.4167	60.9322	17.55	35.9074	18.9694			33.2667	105.103	7.92	35.8972	16.505
33.4333	61.2298	17.58	35.9139	18.9697			33.2833	105.068	7.78	35.9083	16.5053
33.45	60.9459	17.59	35.9072	18.9696			33.3	105.076	7.44	35.8964	16.5077
33.4667	61.1153	17.58	35.9108	18.9696			33.3167	105.049	7.19	35.913	16.5075
33.4833	61.0192	17.57	35.9055	18.9695			33.3333	105.067	7.31	35.905	16.5049
33.5	61.1297	17.56	35.9135	18.9694			33.35	105.07	7.54	35.9004	16.5036
33.5167	61.0996	17.56	35.9099	18.9694			33.3667	105.099	7.65	35.8966	16.5025
33.5333	61.0244	17.54	35.9061	18.9699			33.3833	105.074	7.75	35.9108	16.5027
33.55	60.9041	17.53	35.9138	18.9698			33.4	105.098	7.7	35.8987	16.5041
33.5667	61.0166	17.53	35.9174	18.9695			33.4167	105.065	7.58	35.891	16.5049
33.5833	61.1408	17.58	35.907	18.9694			33.4333	105.042	7.5	35.9067	16.5047
33.6	60.8916	17.56	35.9138	18.9693			33.45	105.01	7.26	35.9144	16.5054
33.6167	61.0486	17.52	35.9075	18.9691			33.4667	105.084	7.07	35.8937	16.5041
33.6333	60.9518	17.5	35.9053	18.9694			33.4833	105.019	6.88	35.9088	16.5031
33.65	61.0421	17.37	35.9042	18.969			33.5	105.07	6.63	35.9013	16.5032
33.6667	60.8851	17.45	35.9112	18.9692			33.5167	105.082	6.41	35.9182	16.5051
33.6833	61.0519	17.46	35.9063	18.9688			33.5333	105.089	6.09	35.913	16.5058
33.7	60.8465	17.46	35.9133	18.9688			33.55	105.024	5.71	35.9136	16.5059
33.7167	61.0859	17.44	35.9101	18.9689			33.5667	105.052	5.81	35.9071	16.5085
33.7333	60.8916	17.43	35.9074	18.9685			33.5833	105.059	6.03	35.9007	16.5114
33.75	61.0185	17.47	35.9033	18.9687			33.6	105.08	6.46	35.9088	16.5101
33.7667	61.08	17.45	35.9116	18.9687			33.6167	105.068	6.93	35.8954	16.5079
[truncated: 863 more rows]
