# Supplementary material for: Nitrate and Nitrite Variability at the Seafloor of an Oxygen Minimum Zone Revealed by a Novel Microfluidic In-Situ Chemical Sensor
Source: PLoS One. 2015 Jul 10;10(7):e0132785. doi: 10.1371/journal.pone.0132785 (PMC4498834; doi:10.1371/journal.pone.0132785)
Supplement: S2 File — (ZIP) [file pone.0132785.s004.zip]

Archive with 6 entries (6 files):
- POZ_Acrossshore_vel.dat
- POZ_Alongshore_vel.dat
- POZ_Depth.dat
- POZ_Meridional_vel.dat
- POZ_Time.dat
- POZ_Zonal_vel.dat
