# Supplementary material for: Nitrate and Nitrite Variability at the Seafloor of an Oxygen Minimum Zone Revealed by a Novel Microfluidic In-Situ Chemical Sensor
Source: PLoS One. 2015 Jul 10;10(7):e0132785. doi: 10.1371/journal.pone.0132785 (PMC4498834; doi:10.1371/journal.pone.0132785)
Supplement: S2 File — (ZIP) [file pone.0132785.s004.zip › POZ_Acrossshore_vel.dat]

 0.024  0.035  0.054  0.039  0.042  0.043  0.041  0.059  0.048  0.036  0.060  0.052  0.054  0.071  0.052  0.099  0.092  0.094  0.109  0.078  0.083  0.070  0.166  0.159  0.120  0.120  0.097  0.067  0.019  0.030  0.087  0.057 -0.071    NaN    NaN    NaN  0.034  0.033    NaN    NaN    NaN  0.084  0.067    NaN 
   NaN    NaN  0.034  0.013  0.018  0.027  0.035  0.045  0.006  0.028 -0.005  0.022  0.049  0.052  0.086  0.094  0.120  0.037  0.080  0.032  0.091  0.112  0.114  0.091  0.116  0.088  0.045  0.072  0.062  0.092  0.045  0.028  0.002 -0.024  0.012  0.074  0.073    NaN  0.018  0.003    NaN -0.023 -0.038    NaN 
   NaN    NaN    NaN  0.009  0.039  0.035  0.040  0.022  0.018 -0.006  0.034  0.020  0.024  0.063  0.027  0.072  0.101  0.103  0.056  0.097  0.100  0.066  0.112  0.075  0.105  0.134  0.104  0.037  0.040  0.025  0.072  0.035  0.050  0.031  0.054 -0.006  0.026 -0.007 -0.047    NaN -0.014    NaN  0.018    NaN 
-0.004  0.016  0.028  0.032  0.039 -0.010  0.028  0.014  0.008  0.036  0.052  0.069  0.038  0.036  0.084  0.048  0.062  0.029  0.056  0.069  0.075  0.088  0.115  0.056  0.051  0.037  0.051  0.104  0.032  0.052  0.051  0.069    NaN    NaN  0.030  0.010    NaN    NaN    NaN  0.029  0.066  0.031  0.011    NaN 
   NaN -0.036  0.009  0.026  0.081  0.031  0.033  0.009  0.016  0.062  0.025  0.023  0.091  0.060  0.049  0.056  0.094  0.100  0.115  0.103  0.127  0.099  0.121  0.109  0.089  0.083  0.071  0.055  0.041  0.071  0.030  0.050  0.049    NaN  0.031  0.030 -0.007    NaN  0.031  0.043  0.037  0.005  0.017    NaN 
 0.046  0.027  0.002 -0.007  0.070  0.088  0.020  0.041  0.078  0.024  0.075  0.036  0.089  0.113  0.065  0.051  0.071  0.094  0.084  0.120  0.085  0.077  0.112  0.103  0.108  0.082  0.102  0.083  0.056  0.035  0.027 -0.014  0.031  0.066  0.028 -0.039    NaN -0.032  0.039  0.007 -0.007    NaN  0.030    NaN 
   NaN  0.055  0.040  0.033  0.068  0.056  0.065  0.032  0.023  0.073  0.029  0.068  0.067  0.078  0.057  0.082  0.125  0.047  0.080  0.089  0.088  0.051  0.050  0.111  0.105  0.077  0.112  0.114  0.092  0.025 -0.023  0.061  0.033    NaN  0.016  0.069  0.028    NaN  0.025  0.118  0.062 -0.006  0.041    NaN 
-0.026 -0.020    NaN  0.057  0.027    NaN  0.060  0.056  0.085  0.130  0.113  0.114  0.093  0.099  0.095  0.087  0.100  0.100  0.160  0.104  0.109  0.115  0.080  0.101  0.078  0.057  0.123  0.094  0.087  0.110  0.082  0.050  0.023  0.049    NaN  0.009  0.009  0.005    NaN -0.076  0.003    NaN -0.025    NaN 
-0.004    NaN  0.028  0.025  0.054  0.105  0.060  0.069  0.043  0.063  0.086  0.040  0.109  0.086  0.070  0.081  0.060  0.100  0.073  0.132  0.153  0.129  0.096  0.083  0.106  0.117  0.110  0.098  0.122  0.079  0.063 -0.024  0.017  0.072  0.069  0.008  0.030    NaN  0.017  0.087  0.079  0.052  0.022    NaN 
   NaN    NaN -0.002    NaN  0.029  0.038  0.006  0.066  0.066  0.058  0.062  0.058  0.117  0.079  0.043  0.030  0.064  0.094  0.093  0.094  0.145  0.117  0.108  0.111  0.088  0.070  0.070  0.129  0.113  0.056  0.088  0.032 -0.011  0.040 -0.006  0.047  0.064  0.145    NaN  0.067  0.051  0.046    NaN    NaN 
   NaN    NaN  0.041    NaN    NaN    NaN  0.011  0.028  0.019  0.004  0.054  0.060  0.041  0.084  0.082  0.125  0.095  0.088  0.070  0.118  0.093  0.051  0.047  0.087  0.104  0.120  0.121  0.096  0.035 -0.006  0.008  0.113  0.064  0.066    NaN  0.113    NaN  0.093  0.117  0.067  0.111  0.103  0.097    NaN 
-0.023  0.011  0.013  0.024  0.040  0.018  0.053  0.004  0.048  0.039 -0.024  0.082  0.037  0.077  0.062  0.077  0.094  0.138  0.098  0.104  0.096  0.092  0.085  0.091  0.099  0.091  0.081  0.071  0.017  0.045    NaN  0.053  0.038  0.072  0.028  0.052  0.043  0.058  0.085  0.090  0.027  0.073    NaN    NaN 
 0.002  0.007  0.001 -0.017  0.026  0.026 -0.017    NaN  0.039  0.028  0.014  0.034  0.087  0.061  0.076  0.075  0.096  0.094  0.073  0.097  0.078  0.105  0.133  0.080  0.080  0.087  0.145  0.021  0.023  0.040  0.012    NaN  0.039    NaN  0.084  0.040    NaN  0.007  0.049  0.022  0.075  0.062  0.090    NaN 
-0.073 -0.035 -0.018  0.019  0.033  0.002  0.027  0.003  0.009  0.003  0.051  0.057  0.011  0.067  0.119  0.091  0.101  0.077  0.059  0.105  0.088  0.056  0.069  0.120  0.107  0.058  0.138  0.109  0.078  0.047  0.028  0.053    NaN  0.097  0.017  0.071  0.074  0.024    NaN  0.031  0.116  0.085  0.098    NaN 
-0.001  0.012  0.018    NaN  0.026  0.037  0.056 -0.001  0.055  0.021  0.053  0.043  0.047  0.114  0.077  0.081  0.090  0.078  0.049  0.074  0.109  0.068  0.131  0.133  0.120  0.121  0.098  0.068  0.100  0.072    NaN    NaN  0.065    NaN  0.065  0.021  0.041    NaN  0.060  0.069  0.060  0.124  0.100    NaN 
-0.035  0.040 -0.058 -0.025  0.053 -0.013  0.018  0.007  0.012  0.024  0.021  0.019  0.069  0.096  0.091  0.080  0.105  0.133  0.112  0.059  0.072  0.139  0.059  0.030  0.102  0.072  0.122  0.197  0.054  0.081    NaN -0.002  0.038    NaN  0.060  0.046  0.072  0.029  0.071  0.045  0.076  0.112  0.143    NaN 
 0.014 -0.031 -0.018 -0.024 -0.036  0.001  0.013 -0.005  0.019  0.007  0.040  0.041  0.050  0.057  0.079  0.090  0.128  0.105  0.122  0.101  0.140  0.106  0.076  0.109  0.068  0.052  0.065  0.034    NaN  0.028  0.021    NaN  0.058  0.046  0.048    NaN  0.032  0.074    NaN  0.207  0.189  0.064  0.081    NaN 
-0.021 -0.014    NaN    NaN  0.022    NaN  0.036  0.000  0.034  0.051  0.016  0.074  0.084  0.066  0.036  0.096  0.114  0.102  0.114  0.099  0.087  0.116  0.111  0.029  0.080  0.086  0.063  0.039  0.051    NaN  0.030 -0.006    NaN  0.031  0.066  0.042    NaN  0.087    NaN  0.058  0.049  0.109    NaN    NaN 
 0.013  0.010  0.014 -0.001  0.003  0.031  0.029  0.022 -0.015  0.040  0.040  0.074  0.068  0.075  0.068  0.087  0.101  0.069  0.096  0.087  0.134  0.113  0.115  0.103  0.140  0.152  0.106 -0.010  0.063  0.031  0.037  0.028  0.026  0.019    NaN  0.076  0.093  0.081  0.130  0.053    NaN  0.124  0.155    NaN 
-0.020 -0.001  0.020  0.021 -0.012  0.039  0.031  0.016  0.035  0.055  0.061  0.095  0.060  0.092  0.075  0.122  0.082  0.090  0.091  0.076  0.102  0.099  0.124  0.126  0.127  0.072  0.057  0.104  0.090  0.105  0.074  0.052  0.035 -0.039    NaN  0.110    NaN  0.059  0.073  0.082    NaN  0.078    NaN    NaN 
-0.005  0.019  0.017 -0.015 -0.026  0.006  0.004  0.022  0.005  0.031 -0.017  0.017  0.056  0.048  0.050  0.080  0.073  0.080  0.080  0.158  0.141  0.068  0.084  0.084  0.103  0.078  0.139  0.137  0.162  0.061  0.086    NaN  0.111  0.094  0.061  0.070  0.057  0.063    NaN  0.064  0.134  0.029    NaN    NaN 
-0.025 -0.004  0.035    NaN -0.023  0.007  0.021  0.008  0.018  0.014  0.069  0.061  0.042  0.032  0.055  0.117  0.111  0.087  0.056  0.112  0.095  0.116  0.094  0.046  0.140  0.095  0.084  0.112  0.099  0.099    NaN  0.076    NaN  0.060  0.115  0.159  0.106    NaN  0.003  0.054  0.047  0.016  0.030    NaN 
   NaN    NaN -0.005  0.012 -0.003 -0.046 -0.004  0.009  0.081  0.025  0.018  0.033  0.023  0.002  0.055  0.096  0.104  0.120  0.092  0.122  0.108  0.148  0.131  0.068  0.080  0.118  0.134  0.097  0.088  0.103  0.122    NaN  0.099  0.044  0.007  0.012  0.096    NaN  0.091  0.082  0.016  0.039  0.031    NaN 
-0.004 -0.013  0.017 -0.022  0.026  0.031 -0.014 -0.008  0.024  0.007  0.030  0.069  0.059  0.044  0.065  0.104  0.106  0.099  0.143  0.116  0.091  0.126  0.164  0.111  0.130  0.129  0.112  0.140    NaN  0.049  0.124  0.116  0.045  0.038  0.017  0.058  0.111  0.050  0.061    NaN  0.054  0.039  0.016  0.051 
-0.050 -0.004    NaN  0.023 -0.050 -0.008 -0.001  0.036  0.011 -0.012 -0.003  0.035  0.000  0.032  0.044  0.037  0.079  0.109  0.114  0.109  0.148  0.062  0.087  0.111  0.146  0.144  0.097  0.073  0.101  0.083  0.093  0.114    NaN  0.073  0.059  0.021  0.097    NaN  0.048    NaN  0.118  0.094    NaN  0.102 
-0.019 -0.004 -0.021 -0.016  0.014 -0.019  0.064  0.030 -0.012  0.042 -0.005 -0.010 -0.000  0.042  0.109  0.131  0.103  0.070  0.052  0.068  0.098  0.082  0.112  0.111  0.134  0.124  0.080    NaN  0.096    NaN  0.107    NaN  0.043  0.068  0.150  0.082  0.086  0.117  0.032  0.091  0.031 -0.011  0.087  0.025 
-0.054 -0.028 -0.020 -0.022 -0.010 -0.059  0.037 -0.034 -0.025 -0.016  0.027  0.019  0.085  0.064  0.118  0.113  0.098  0.139  0.113  0.075  0.133  0.109  0.110  0.124  0.130  0.088  0.101  0.045  0.075  0.058  0.027  0.043  0.072  0.064  0.092  0.186    NaN  0.098  0.099  0.080  0.113  0.097  0.042  0.092 
-0.046 -0.021  0.025 -0.033 -0.010  0.008 -0.004  0.007  0.018  0.013  0.027 -0.005  0.039  0.102  0.080  0.095  0.104  0.104  0.084  0.103  0.103  0.144  0.164  0.112  0.100  0.097    NaN  0.139  0.080    NaN  0.054  0.047  0.129  0.057  0.056    NaN  0.029  0.072  0.045  0.137  0.120  0.026  0.043    NaN 
   NaN -0.019  0.017  0.024 -0.017 -0.018 -0.014 -0.041  0.029  0.012 -0.005  0.043  0.098  0.076  0.091  0.032  0.098  0.079  0.086  0.042  0.095  0.054  0.058  0.116  0.087    NaN  0.075  0.116  0.047    NaN  0.080    NaN    NaN    NaN    NaN    NaN    NaN  0.063  0.093  0.164  0.099  0.091    NaN    NaN 
-0.021  0.003 -0.043 -0.010  0.011  0.032  0.018 -0.009 -0.025  0.012  0.020  0.021  0.066  0.078  0.078  0.097  0.123  0.085  0.061  0.120  0.113  0.146  0.127  0.047    NaN  0.039    NaN    NaN  0.110  0.119  0.111    NaN  0.028    NaN  0.073    NaN  0.076  0.006  0.054    NaN  0.084  0.101  0.163    NaN 
-0.052    NaN -0.017    NaN  0.003 -0.026  0.033 -0.006  0.010 -0.023  0.033  0.008  0.022  0.077  0.108  0.049  0.083  0.073  0.109  0.096  0.071  0.078  0.086  0.077    NaN  0.041    NaN    NaN    NaN    NaN    NaN    NaN    NaN  0.137  0.164  0.021  0.052  0.050  0.016    NaN  0.024  0.026  0.063  0.004 
   NaN    NaN -0.058    NaN  0.005 -0.022 -0.036 -0.008  0.024  0.025  0.016  0.055 -0.022  0.075  0.103  0.089  0.089  0.065  0.080  0.107  0.102  0.102  0.103  0.083  0.085  0.116  0.132  0.012  0.104  0.002  0.072    NaN    NaN  0.039  0.046  0.060  0.057  0.069  0.110  0.118  0.120  0.147  0.128  0.137 
-0.042    NaN    NaN -0.015 -0.001 -0.023  0.003  0.000  0.023  0.049  0.083  0.063  0.084  0.069  0.039  0.051  0.060  0.080  0.119  0.148  0.097  0.124  0.091  0.096  0.121  0.114  0.102  0.046  0.043  0.065  0.073  0.114  0.080  0.057  0.066    NaN    NaN  0.043    NaN    NaN  0.120    NaN  0.017    NaN 
 0.014  0.028  0.004 -0.010  0.006  0.045 -0.015 -0.006  0.013  0.001  0.018  0.062  0.034  0.114  0.156  0.081  0.081  0.119  0.088  0.115  0.077  0.128  0.163  0.129  0.104  0.075  0.068  0.091  0.109  0.101  0.040  0.055  0.098  0.102  0.115  0.082  0.057  0.112  0.119  0.144    NaN  0.131  0.062    NaN 
-0.003 -0.009    NaN    NaN  0.035  0.026 -0.001  0.021  0.031  0.009  0.037  0.037  0.049  0.066  0.106  0.109  0.077  0.113  0.104  0.084  0.084  0.081  0.147  0.166  0.122  0.088    NaN  0.017  0.036    NaN    NaN    NaN -0.007  0.046  0.055    NaN  0.105    NaN  0.053  0.066  0.092    NaN  0.069    NaN 
-0.004 -0.024 -0.026 -0.038  0.045 -0.003  0.053 -0.015  0.043  0.014  0.058  0.028  0.043  0.064  0.065  0.096  0.103  0.032  0.037  0.061  0.048  0.100  0.061  0.114  0.141  0.108  0.075  0.148  0.138  0.022  0.043  0.109    NaN  0.100  0.116  0.077  0.101  0.068  0.133  0.089  0.066    NaN  0.085    NaN 
-0.020 -0.017 -0.016  0.015 -0.020    NaN  0.010 -0.011  0.023  0.020  0.023  0.063  0.035  0.054  0.077  0.078  0.103  0.064  0.100  0.066  0.098  0.073  0.067  0.048  0.125  0.115    NaN  0.158  0.104  0.044  0.100  0.072  0.121    NaN  0.068  0.085  0.099  0.174  0.194    NaN    NaN  0.080  0.117    NaN 
-0.018 -0.051 -0.044  0.026  0.009  0.025 -0.002 -0.003  0.022  0.038 -0.004  0.024  0.067  0.045  0.077  0.107  0.116  0.105  0.086  0.109  0.063  0.084  0.083    NaN  0.118  0.102  0.103  0.094  0.118  0.078  0.165  0.088  0.042  0.046    NaN  0.061  0.056  0.015    NaN    NaN  0.231    NaN  0.059  0.035 
-0.034    NaN -0.038 -0.010 -0.020 -0.027  0.039 -0.011  0.008  0.013  0.030  0.036  0.033  0.075  0.091  0.068  0.060  0.097  0.073  0.103  0.104  0.132  0.153  0.158  0.088  0.106  0.148  0.081  0.138    NaN  0.153    NaN  0.047  0.019  0.031  0.171  0.102  0.065  0.070  0.078  0.122  0.052  0.039    NaN 
 0.018  0.023 -0.018 -0.048  0.013    NaN -0.006 -0.008  0.007  0.038  0.017  0.048  0.028  0.063  0.072  0.038  0.056  0.123  0.124  0.079  0.114  0.104  0.114  0.134  0.091  0.060  0.002  0.092    NaN  0.134  0.115  0.089  0.117  0.065  0.098  0.124  0.095  0.048  0.148  0.144  0.115  0.104  0.125  0.052 
-0.045 -0.081    NaN -0.037 -0.020 -0.020  0.023 -0.022 -0.004  0.011  0.004  0.001  0.102  0.091  0.083  0.132  0.079  0.041  0.072  0.139  0.113  0.084  0.100  0.087  0.069  0.104  0.117  0.080    NaN  0.059  0.050    NaN  0.037  0.056  0.100    NaN  0.122  0.174  0.109  0.145  0.129    NaN  0.063    NaN 
   NaN -0.065 -0.031  0.019  0.011 -0.033 -0.033 -0.005  0.050  0.022  0.014  0.043  0.089  0.082  0.075  0.077  0.084  0.081  0.096  0.161  0.117  0.076  0.134  0.128    NaN  0.133    NaN  0.167  0.092    NaN  0.082  0.125  0.040    NaN    NaN  0.057    NaN    NaN  0.078  0.127    NaN  0.110  0.088    NaN 
 0.003 -0.039 -0.035 -0.062 -0.032 -0.031 -0.029 -0.010  0.055  0.004  0.044  0.078  0.061  0.085  0.086  0.092  0.067  0.136  0.131  0.119  0.146  0.139  0.110  0.110  0.137  0.087  0.104  0.064  0.053    NaN    NaN  0.083    NaN  0.066  0.123  0.075  0.097  0.024  0.137  0.089  0.057    NaN  0.128  0.119 
-0.049 -0.048 -0.045 -0.051  0.002 -0.021 -0.026 -0.038  0.006  0.035  0.049  0.060  0.067  0.072  0.058  0.083  0.089  0.149  0.189  0.091  0.081  0.093  0.089  0.096  0.067  0.095  0.094  0.066  0.069  0.116    NaN  0.061  0.085    NaN  0.139    NaN  0.112    NaN  0.097  0.151    NaN  0.107  0.124  0.147 
-0.017 -0.020 -0.025 -0.021 -0.005  0.007 -0.028 -0.015  0.035  0.018  0.072  0.089  0.133  0.026  0.094  0.101  0.094  0.068  0.075  0.116  0.133  0.117  0.126    NaN  0.081  0.074    NaN  0.054    NaN  0.110    NaN    NaN    NaN  0.091  0.077  0.110    NaN    NaN    NaN    NaN  0.123  0.155  0.138    NaN 
-0.009 -0.046 -0.070  0.010 -0.044 -0.032 -0.038 -0.007 -0.008  0.032  0.033  0.055  0.067  0.079  0.086  0.080  0.068  0.137  0.105  0.076  0.166  0.128  0.148  0.091  0.108  0.103  0.117    NaN  0.119  0.091    NaN    NaN  0.015  0.051  0.140  0.081  0.135  0.105  0.151    NaN  0.091  0.066  0.096    NaN 
-0.033 -0.031 -0.051 -0.029 -0.036 -0.026 -0.055 -0.032  0.006  0.013  0.042 -0.035  0.018  0.041  0.056  0.083  0.086  0.104  0.112  0.099  0.125  0.161  0.111  0.079  0.156  0.098  0.083  0.072  0.085  0.078  0.114    NaN    NaN    NaN  0.088  0.111  0.070    NaN  0.106    NaN  0.045  0.127  0.110    NaN 
-0.101 -0.053 -0.058 -0.018 -0.066 -0.060 -0.018  0.023  0.004  0.005  0.038  0.093  0.098  0.089  0.062  0.077  0.079  0.108  0.125  0.110  0.144  0.149  0.144    NaN  0.109    NaN  0.137  0.080  0.165  0.147  0.075  0.010    NaN  0.105  0.099    NaN  0.126  0.116  0.096  0.134  0.145  0.100  0.100  0.053 
-0.079 -0.026    NaN  0.010 -0.012 -0.050 -0.047  0.007 -0.018  0.023  0.003  0.031  0.061  0.049  0.025  0.060  0.107  0.121  0.105  0.100  0.164  0.111  0.062  0.067  0.078  0.059    NaN    NaN  0.057    NaN  0.039  0.070    NaN  0.143  0.139  0.135  0.137    NaN  0.171  0.078  0.083  0.072  0.116    NaN 
-0.056 -0.066 -0.075 -0.052 -0.028 -0.068 -0.051 -0.045 -0.003 -0.007 -0.019  0.005 -0.013  0.083  0.026  0.082  0.078  0.101  0.078  0.108  0.102  0.113  0.108  0.139  0.106  0.121  0.124  0.165  0.125    NaN  0.035    NaN  0.128  0.138    NaN  0.120  0.110    NaN  0.150  0.132  0.146  0.094  0.126    NaN 
-0.138 -0.003 -0.084 -0.041    NaN -0.030 -0.068 -0.057 -0.018 -0.029 -0.020  0.019 -0.003  0.090  0.067  0.052  0.092  0.076  0.093  0.113  0.125  0.103  0.076  0.123  0.110  0.030  0.109  0.084  0.056  0.090  0.070    NaN  0.072  0.117  0.083    NaN  0.150  0.163  0.137  0.136  0.099  0.062  0.092  0.130 
-0.088 -0.050 -0.073    NaN -0.059 -0.077 -0.053 -0.007 -0.005 -0.014 -0.002  0.057  0.044  0.054  0.061  0.123  0.093  0.098  0.117  0.122  0.092  0.069  0.129  0.105  0.167  0.140  0.084  0.109  0.164  0.106    NaN  0.084  0.133  0.083  0.150    NaN    NaN  0.063    NaN  0.171  0.191  0.094  0.159  0.057 
-0.048 -0.082 -0.046 -0.049 -0.016 -0.036 -0.077 -0.035  0.013 -0.005  0.021  0.051  0.069  0.070  0.095  0.099  0.116  0.102  0.093  0.171  0.164  0.114    NaN  0.100  0.088  0.115  0.128  0.107  0.116  0.029  0.073  0.107  0.122  0.062  0.071  0.082    NaN  0.106  0.147  0.195  0.174    NaN  0.146  0.099 
-0.056 -0.015 -0.012 -0.015 -0.031 -0.022 -0.000 -0.033  0.014 -0.017  0.027  0.047  0.050  0.067  0.082  0.091  0.063  0.096  0.099  0.112  0.092  0.084  0.085  0.116  0.110    NaN  0.073  0.034    NaN  0.102  0.023    NaN    NaN    NaN    NaN    NaN  0.148  0.066  0.064  0.117  0.117  0.213  0.088  0.076 
-0.055 -0.059 -0.070 -0.003 -0.038 -0.057 -0.013 -0.011  0.013  0.011  0.024  0.077  0.072  0.022  0.050  0.040  0.104  0.091  0.123  0.134  0.122  0.055  0.099  0.074  0.098  0.079  0.105  0.080  0.094    NaN  0.049    NaN  0.163  0.069  0.140  0.080    NaN  0.207  0.227  0.157  0.127  0.053  0.073  0.014 
-0.039 -0.018 -0.060 -0.022 -0.020 -0.048 -0.020 -0.050 -0.024  0.014  0.026  0.017  0.068  0.042  0.086  0.043  0.068  0.106  0.100  0.156  0.112  0.127    NaN  0.073  0.085    NaN  0.084  0.090    NaN  0.045  0.026    NaN  0.099  0.098    NaN  0.118  0.131  0.085  0.076  0.147  0.145  0.121    NaN  0.045 
-0.007 -0.059 -0.040 -0.010 -0.017 -0.017 -0.051 -0.001 -0.013  0.057  0.051  0.056  0.091    NaN  0.029    NaN  0.049  0.153  0.119  0.098  0.113  0.140  0.081  0.174  0.103  0.049    NaN  0.131    NaN  0.058  0.103  0.131  0.106  0.156  0.135  0.110  0.125  0.163  0.153    NaN  0.095    NaN  0.065    NaN 
-0.060 -0.033 -0.008 -0.038  0.039  0.002 -0.007 -0.049  0.015  0.024  0.034  0.087  0.074  0.055  0.076  0.072  0.034  0.132  0.081  0.095    NaN  0.167  0.104  0.143    NaN  0.076  0.092  0.054  0.093  0.040    NaN  0.087    NaN  0.163  0.160  0.113  0.138    NaN    NaN    NaN    NaN  0.093  0.067  0.072 
   NaN    NaN -0.026 -0.019 -0.020 -0.004  0.011 -0.006  0.001  0.012  0.034  0.046  0.076  0.027  0.109  0.046  0.048  0.132  0.163  0.146  0.110  0.092  0.158  0.097  0.118  0.077  0.104  0.059  0.068  0.085  0.150    NaN    NaN  0.068    NaN  0.065    NaN  0.083  0.071  0.148  0.043  0.109  0.008    NaN 
-0.014  0.011 -0.054 -0.058 -0.019 -0.008 -0.051  0.010  0.004 -0.005 -0.014  0.008  0.074  0.057  0.086  0.106  0.089  0.134  0.145  0.121  0.111  0.043  0.071  0.114  0.172  0.082  0.078  0.090  0.153    NaN  0.122    NaN  0.111  0.161    NaN  0.101  0.106  0.070  0.112    NaN  0.139  0.025  0.028    NaN 
-0.083 -0.041 -0.031  0.011 -0.064 -0.068 -0.082 -0.055 -0.044  0.011 -0.016  0.047  0.063  0.104  0.131  0.081  0.128  0.112  0.112  0.126  0.103  0.115  0.088  0.186  0.110  0.112    NaN  0.096  0.081  0.069  0.136  0.130  0.063  0.090  0.064  0.059    NaN  0.137  0.083  0.083  0.122  0.124  0.124  0.146 
-0.068 -0.076 -0.035  0.008 -0.049 -0.022 -0.053 -0.058 -0.018 -0.014 -0.005  0.035  0.105  0.069  0.065  0.107  0.124  0.129  0.114  0.125  0.103  0.141  0.130  0.092    NaN  0.100    NaN  0.140  0.047    NaN  0.051    NaN  0.085  0.058  0.056    NaN    NaN    NaN  0.139  0.137  0.067  0.049  0.132    NaN 
   NaN    NaN -0.050 -0.070 -0.056 -0.049 -0.024 -0.008 -0.084  0.029  0.032  0.004  0.045  0.025  0.083  0.099  0.090  0.080  0.079  0.101  0.127  0.087  0.112  0.080  0.052  0.060    NaN  0.033  0.042    NaN    NaN  0.099  0.121    NaN  0.131  0.092  0.118    NaN    NaN  0.143  0.156  0.062  0.078    NaN 
-0.112 -0.054 -0.072 -0.090 -0.045 -0.102 -0.017 -0.051 -0.025  0.027  0.060  0.067  0.076  0.066  0.077  0.076  0.134  0.088  0.105  0.087  0.082  0.100  0.124    NaN  0.077  0.083    NaN  0.072    NaN  0.113    NaN    NaN  0.117    NaN  0.113    NaN  0.089  0.136    NaN  0.149  0.110    NaN  0.100    NaN 
-0.047 -0.069  0.002 -0.032 -0.056 -0.034 -0.049 -0.026 -0.038 -0.045  0.010  0.008  0.066  0.105  0.093  0.118  0.113  0.081  0.068  0.133  0.077  0.098  0.094  0.119  0.106  0.105  0.053  0.033  0.096  0.070  0.082  0.185  0.106  0.127    NaN  0.088  0.056  0.108  0.112    NaN  0.067  0.094  0.116  0.142 
-0.068 -0.061 -0.059 -0.022 -0.009 -0.038  0.005 -0.061  0.004  0.034  0.060  0.032  0.057  0.098  0.076  0.010  0.073  0.097  0.080  0.117  0.105  0.066  0.065  0.095  0.067  0.079  0.080    NaN  0.097  0.092    NaN  0.054  0.057  0.088    NaN  0.092  0.044  0.033  0.128  0.122    NaN  0.086  0.067    NaN 
-0.130 -0.094 -0.025 -0.014 -0.043 -0.008 -0.038 -0.029  0.027  0.028 -0.009  0.046  0.049  0.081  0.111  0.145  0.089  0.112  0.101  0.081  0.107  0.101  0.070  0.104  0.064  0.132  0.145    NaN  0.056    NaN    NaN  0.120    NaN    NaN    NaN  0.122  0.149  0.060  0.099  0.085  0.070  0.134  0.087  0.064 
-0.033 -0.042 -0.064 -0.051 -0.049 -0.026 -0.030  0.023  0.049  0.010  0.055  0.061  0.083  0.106  0.087  0.098  0.097  0.066  0.114  0.077  0.010  0.089  0.118  0.108  0.096  0.039  0.022  0.044  0.094  0.111    NaN  0.054    NaN  0.111  0.040  0.030  0.118  0.162  0.103  0.084  0.101  0.127  0.135    NaN 
-0.100    NaN -0.023 -0.045 -0.076    NaN  0.019 -0.013 -0.006  0.029  0.058  0.022  0.049  0.062  0.092  0.082  0.138  0.121  0.092  0.097  0.124  0.100  0.132  0.131  0.187    NaN    NaN  0.074    NaN    NaN  0.047  0.150  0.082  0.113    NaN  0.100  0.103  0.098    NaN  0.150  0.180  0.078  0.043    NaN 
-0.094 -0.075 -0.096 -0.018 -0.061 -0.019 -0.029 -0.004  0.020  0.025  0.074  0.077  0.037  0.088  0.065  0.059  0.063  0.124  0.091  0.127    NaN  0.070  0.027  0.075  0.091  0.065    NaN  0.103  0.100  0.136  0.091  0.096  0.133    NaN  0.174    NaN  0.108  0.197    NaN    NaN  0.210  0.106    NaN    NaN 
-0.105 -0.091 -0.058 -0.030 -0.062 -0.058 -0.007  0.004 -0.032 -0.019  0.008  0.065  0.045  0.045  0.072  0.075  0.099  0.089  0.110  0.097  0.089  0.096  0.061  0.052  0.043  0.127  0.122  0.044  0.067  0.098  0.082  0.143  0.109  0.035  0.034  0.112  0.069  0.163    NaN  0.118  0.121  0.075  0.163    NaN 
-0.109 -0.100 -0.067 -0.077 -0.093 -0.102 -0.051 -0.017 -0.019  0.032  0.020  0.023  0.027  0.065  0.057  0.059  0.055  0.036  0.091  0.133  0.097  0.112  0.095  0.089  0.143  0.074  0.031  0.088  0.104  0.168  0.008  0.089    NaN  0.160  0.159  0.169    NaN  0.049  0.145    NaN  0.204  0.197  0.104  0.031 
-0.126 -0.065 -0.084 -0.059 -0.076 -0.046 -0.073 -0.063 -0.059 -0.051 -0.054  0.042  0.061  0.065  0.027  0.116  0.053  0.066  0.061    NaN  0.095  0.094  0.110  0.070  0.107  0.067  0.172  0.187  0.144  0.149  0.090  0.143  0.150  0.122  0.158    NaN  0.097  0.042    NaN  0.095  0.062  0.058  0.124    NaN 
-0.094 -0.101 -0.030 -0.065 -0.102 -0.091 -0.057 -0.088 -0.070  0.011  0.000  0.038  0.056  0.053  0.070  0.115  0.126  0.072  0.100  0.115  0.094  0.062  0.166  0.128    NaN  0.094  0.131  0.102    NaN  0.065  0.107    NaN  0.093  0.091  0.145  0.121  0.125  0.142  0.188  0.155  0.122  0.062  0.102  0.103 
-0.046 -0.069 -0.046 -0.038 -0.057 -0.031 -0.000 -0.043 -0.044  0.003  0.013 -0.002 -0.005  0.075  0.079  0.127  0.059  0.079  0.075  0.081  0.111  0.079  0.078  0.083  0.141  0.114  0.073  0.099  0.106  0.133    NaN  0.131  0.065    NaN    NaN    NaN  0.052  0.192  0.173  0.119  0.100  0.100  0.092  0.026 
-0.074 -0.056 -0.119 -0.028 -0.048 -0.025 -0.022 -0.002 -0.024 -0.055  0.032  0.069  0.031  0.064  0.003  0.083  0.099  0.061  0.055  0.083  0.081  0.106  0.121  0.088  0.131  0.066  0.078  0.091  0.020  0.009  0.031  0.103    NaN    NaN  0.067  0.083  0.096  0.124  0.156  0.183  0.131  0.137  0.149    NaN 
-0.059 -0.071 -0.027 -0.036 -0.000 -0.038 -0.035 -0.030 -0.020  0.022  0.063 -0.028 -0.009  0.032  0.105  0.083  0.054  0.089  0.141  0.164  0.122  0.072  0.084    NaN  0.068  0.112  0.101  0.110  0.036  0.027  0.009    NaN    NaN  0.058  0.075  0.086  0.040  0.065  0.157  0.153    NaN  0.096  0.163    NaN 
-0.032 -0.045 -0.052 -0.008 -0.023 -0.032 -0.048 -0.041 -0.036  0.037  0.075  0.071  0.051  0.071  0.053  0.049  0.072  0.110  0.065  0.107  0.066    NaN  0.082    NaN  0.072  0.082  0.063  0.055  0.067  0.110  0.072  0.099  0.108  0.105  0.053  0.102  0.071  0.143  0.082  0.088  0.107    NaN  0.079    NaN 
-0.069 -0.025 -0.077 -0.030 -0.024 -0.014 -0.045  0.032  0.021  0.021 -0.006  0.040  0.071  0.062  0.075  0.091  0.120  0.068  0.097  0.068  0.089  0.098  0.100  0.068    NaN  0.063    NaN  0.051  0.078  0.086    NaN  0.121  0.115  0.034  0.062  0.050  0.126    NaN  0.072  0.120  0.113  0.041  0.025    NaN 
-0.032    NaN  0.018 -0.046 -0.027 -0.062 -0.016 -0.023 -0.048  0.008  0.047  0.000  0.018  0.068  0.101  0.098  0.068  0.067  0.066  0.088  0.060  0.094    NaN  0.093  0.100    NaN  0.036  0.114  0.097  0.086    NaN  0.080  0.102  0.038  0.035  0.044  0.079  0.078    NaN  0.191  0.086  0.095  0.080  0.101 
-0.027 -0.022 -0.044 -0.038    NaN -0.048 -0.042 -0.035 -0.010  0.050  0.008  0.061  0.082  0.086  0.048  0.073  0.116  0.111  0.087  0.094  0.109  0.149  0.102    NaN  0.105  0.055    NaN  0.042  0.153    NaN  0.115  0.084  0.054  0.110    NaN  0.088  0.097  0.056  0.031  0.014  0.125  0.083    NaN    NaN 
-0.068 -0.091 -0.039 -0.077 -0.030 -0.004 -0.055  0.012 -0.029 -0.016  0.017  0.076  0.072  0.060  0.081  0.100  0.053  0.085  0.115  0.095  0.098  0.086  0.057  0.112  0.093  0.071  0.121  0.111  0.093  0.143  0.008  0.019  0.061    NaN  0.100    NaN  0.143  0.014    NaN    NaN    NaN  0.105  0.089  0.071 
-0.027 -0.021 -0.033 -0.028 -0.053 -0.038 -0.047 -0.011 -0.001 -0.018  0.026  0.043  0.083  0.043  0.054  0.071  0.081  0.126  0.112  0.110  0.104  0.013  0.059  0.112  0.057  0.123  0.124  0.049    NaN  0.009  0.041  0.141  0.108  0.107    NaN  0.080    NaN  0.035  0.009  0.012  0.034  0.096  0.135    NaN 
-0.043 -0.056 -0.018 -0.030 -0.015 -0.046 -0.019 -0.041 -0.039 -0.018 -0.007  0.034  0.027  0.063  0.032  0.054  0.044  0.045  0.048  0.035  0.065  0.069  0.069  0.032  0.051  0.051  0.022  0.063  0.052    NaN  0.111  0.047    NaN    NaN  0.027  0.094    NaN  0.130    NaN    NaN    NaN    NaN  0.064    NaN 
-0.041    NaN -0.015  0.024 -0.033  0.005  0.018  0.001 -0.000  0.012  0.032  0.031  0.045  0.074    NaN  0.059  0.017  0.075  0.033  0.052  0.077  0.019  0.040  0.056  0.059  0.096  0.071  0.062  0.088  0.066  0.055    NaN  0.091  0.124  0.112  0.126  0.175    NaN  0.155  0.142  0.077  0.118  0.037    NaN 
-0.030 -0.030 -0.031  0.016  0.002  0.030  0.025  0.044  0.019  0.023  0.042  0.056  0.056  0.042  0.037    NaN  0.069  0.110  0.089  0.089  0.065  0.037  0.096  0.085  0.089  0.130  0.140  0.105  0.061    NaN  0.101    NaN    NaN  0.082  0.111    NaN  0.077    NaN  0.109  0.082    NaN  0.167  0.045  0.076 
-0.057 -0.053  0.057 -0.014 -0.020  0.036  0.049 -0.050  0.010  0.018  0.005 -0.004 -0.006  0.038  0.006  0.054  0.078  0.079  0.101  0.080  0.042  0.082  0.063  0.017  0.067  0.086  0.096  0.083  0.117    NaN  0.178    NaN    NaN  0.065  0.073  0.117    NaN  0.189    NaN  0.094  0.063  0.083  0.113  0.132 
-0.041 -0.032  0.045  0.002  0.002  0.007  0.023  0.025 -0.008 -0.000 -0.009  0.047 -0.007  0.088  0.091  0.066  0.066  0.091  0.075  0.067  0.070  0.080  0.073  0.048  0.070  0.022  0.087  0.061  0.104  0.107  0.151  0.162  0.096  0.065  0.194  0.114  0.085  0.133  0.145  0.118  0.047  0.057  0.087    NaN 
   NaN    NaN -0.015  0.047  0.024  0.007  0.011  0.023 -0.001  0.034  0.031  0.055  0.084  0.094  0.188  0.105  0.102  0.012  0.044  0.049  0.077  0.135  0.125  0.068  0.123  0.066  0.107  0.087  0.080    NaN  0.079 -0.051    NaN  0.098  0.065  0.167  0.110    NaN    NaN  0.116  0.089  0.110  0.091  0.079 
-0.027 -0.013 -0.004 -0.031 -0.007  0.041  0.002  0.008 -0.022  0.040  0.074  0.049  0.094  0.079  0.029  0.055  0.101  0.070  0.077  0.098  0.094  0.106  0.047  0.064  0.053  0.109    NaN  0.074  0.049  0.103    NaN  0.157  0.126  0.076  0.142  0.164  0.113  0.162  0.204    NaN  0.173  0.092  0.091    NaN 
-0.046 -0.040 -0.032 -0.028 -0.026 -0.025  0.008 -0.009 -0.025  0.013  0.003  0.039  0.048  0.085  0.064  0.061  0.074  0.045  0.080  0.065  0.102  0.066  0.082  0.047  0.067  0.120  0.074  0.084    NaN  0.106    NaN  0.039    NaN  0.042    NaN  0.123    NaN  0.025  0.082    NaN  0.108  0.079  0.085  0.022 
   NaN    NaN    NaN -0.074 -0.054 -0.008 -0.019 -0.011  0.007  0.013  0.003 -0.006  0.031  0.104  0.115  0.090  0.132  0.082  0.093  0.059  0.108  0.116  0.114  0.095    NaN    NaN  0.121  0.118  0.040  0.062  0.087  0.220  0.235    NaN  0.101  0.120  0.091  0.091  0.104    NaN  0.134  0.118  0.113  0.046 
   NaN    NaN -0.021  0.007 -0.018  0.003 -0.055 -0.016 -0.001  0.022  0.021  0.004  0.057  0.115  0.093  0.101  0.067  0.089  0.121  0.077  0.053  0.093  0.122  0.126  0.027  0.023    NaN  0.056  0.060  0.082  0.075  0.098    NaN  0.091    NaN    NaN  0.087    NaN  0.105  0.104    NaN  0.029  0.061    NaN 
   NaN -0.056    NaN  0.008 -0.024  0.013  0.009 -0.082 -0.064  0.008  0.053  0.045  0.083  0.125  0.060  0.091  0.132  0.055  0.067  0.068  0.083  0.040  0.059  0.076    NaN  0.062  0.113  0.099  0.011  0.085  0.092  0.140  0.143  0.173  0.121  0.091  0.031    NaN  0.005  0.083  0.084  0.058  0.032    NaN 
-0.039    NaN  0.001 -0.024 -0.052  0.010 -0.003  0.033  0.003  0.005  0.019  0.044 -0.029  0.069  0.092  0.062  0.028  0.108  0.037  0.051  0.070  0.047  0.103  0.090  0.081    NaN  0.042    NaN  0.126  0.122  0.117  0.058  0.099    NaN    NaN  0.070  0.104  0.045    NaN  0.049    NaN  0.076    NaN  0.031 
-0.055 -0.048 -0.065 -0.069 -0.011 -0.058 -0.031  0.024  0.003  0.031 -0.048  0.030  0.048  0.039  0.055  0.062  0.013  0.070  0.076  0.046  0.036 -0.017  0.075  0.075  0.054    NaN  0.076  0.033  0.046  0.090    NaN  0.108    NaN  0.039    NaN    NaN  0.102  0.097  0.064  0.110  0.088  0.111  0.098  0.078 
-0.075 -0.046 -0.046 -0.064 -0.047 -0.043 -0.034 -0.043 -0.033 -0.015  0.021  0.049  0.051  0.085  0.125  0.067  0.096  0.048  0.065  0.049  0.087  0.110  0.083  0.084    NaN  0.065  0.062  0.067  0.102    NaN  0.062  0.053    NaN  0.150    NaN  0.093  0.083    NaN  0.077  0.110  0.100    NaN  0.056    NaN 
-0.044 -0.053 -0.029 -0.033 -0.017 -0.009  0.014 -0.042  0.008  0.022 -0.018  0.037  0.068  0.089  0.091  0.065  0.061  0.059  0.058  0.081  0.048  0.052  0.103  0.035    NaN  0.080  0.013  0.048    NaN  0.065  0.100  0.067    NaN  0.126  0.074  0.131  0.161  0.151    NaN  0.122  0.074  0.074  0.147    NaN 
   NaN  0.013 -0.054 -0.052 -0.034 -0.007 -0.029  0.041  0.017  0.036  0.024  0.051  0.103  0.082  0.093  0.058  0.067  0.020  0.001  0.012  0.039  0.070  0.038  0.062  0.098  0.069  0.009  0.023  0.039    NaN  0.024  0.109  0.060  0.093  0.122  0.143  0.092  0.102  0.122    NaN  0.120  0.094  0.076    NaN 
-0.030 -0.007 -0.032 -0.051 -0.029 -0.028 -0.028  0.005  0.013  0.016  0.015  0.029  0.068  0.093  0.068  0.044  0.133  0.046  0.085  0.089  0.099    NaN  0.119  0.075    NaN  0.115    NaN    NaN    NaN  0.131  0.098  0.073  0.070    NaN  0.065  0.111  0.112  0.089  0.121  0.090  0.114  0.080  0.068  0.055 
-0.040 -0.031 -0.034 -0.074 -0.045 -0.026 -0.010 -0.039 -0.039  0.012  0.054  0.044  0.070  0.079  0.077  0.049  0.092  0.055  0.092  0.081  0.013  0.071  0.068  0.116    NaN    NaN  0.106    NaN  0.069  0.024  0.094  0.102  0.014  0.087    NaN    NaN  0.085  0.085    NaN  0.159  0.124    NaN    NaN    NaN 
-0.047 -0.055 -0.047 -0.043 -0.019 -0.029 -0.028 -0.037 -0.026 -0.002  0.028  0.059  0.044  0.076  0.086  0.104  0.102  0.089  0.067  0.092  0.109  0.077  0.068  0.062  0.047  0.059  0.060  0.117  0.032  0.070  0.124  0.166    NaN  0.088    NaN  0.084  0.094  0.070    NaN -0.030  0.028  0.083  0.081  0.047 
   NaN -0.069  0.000  0.014 -0.033 -0.008 -0.022 -0.011  0.012 -0.009  0.026  0.062  0.066  0.099  0.091  0.099  0.048  0.074  0.090  0.104  0.040  0.115  0.074  0.067    NaN  0.088  0.033  0.036  0.057  0.036  0.133    NaN    NaN  0.076  0.085  0.111  0.069    NaN  0.028 -0.004  0.087  0.068  0.104    NaN 
   NaN -0.027 -0.017 -0.029 -0.056 -0.012 -0.009 -0.009  0.003  0.012  0.024  0.064  0.044  0.066  0.115  0.059  0.077  0.030  0.052  0.098  0.053  0.046  0.092  0.095  0.054  0.059  0.016  0.088  0.030  0.038  0.083    NaN    NaN    NaN -0.003  0.022  0.103    NaN  0.114  0.038  0.116  0.088  0.070    NaN 
-0.041 -0.016 -0.025 -0.014 -0.022  0.023 -0.038  0.010  0.011  0.002  0.011  0.023  0.033  0.063  0.057  0.087  0.104  0.097  0.124  0.100  0.096  0.028  0.130  0.070  0.061  0.087  0.087  0.120  0.084  0.053  0.094  0.074  0.081  0.127  0.102  0.116    NaN  0.091  0.096  0.112  0.046  0.052  0.053  0.089 
   NaN -0.063 -0.065 -0.039 -0.068 -0.092 -0.001 -0.024 -0.029  0.027  0.027  0.059  0.003  0.062  0.089  0.114  0.098  0.101  0.077  0.089  0.081  0.063  0.061  0.091  0.064 -0.005  0.108  0.091  0.022  0.072    NaN    NaN  0.109  0.086  0.055  0.081    NaN  0.099  0.088  0.060  0.040  0.063  0.091  0.134 
   NaN -0.072 -0.038 -0.024 -0.033 -0.024 -0.031 -0.029  0.022  0.002  0.019  0.031  0.059  0.035  0.065  0.044  0.100  0.064  0.061  0.066  0.061  0.048  0.062  0.031  0.031  0.075  0.053    NaN -0.047  0.085  0.114 -0.011  0.119    NaN    NaN  0.034  0.109  0.027  0.061  0.076  0.085  0.071  0.068 -0.001 
-0.081 -0.091 -0.059 -0.053 -0.057 -0.042  0.003 -0.050 -0.058 -0.006 -0.007 -0.020  0.030  0.032  0.021  0.042  0.079  0.120  0.091  0.079  0.150  0.054  0.107  0.072  0.054    NaN  0.087  0.071  0.109    NaN  0.125    NaN    NaN    NaN  0.143  0.161    NaN  0.060  0.100    NaN  0.007 -0.033  0.009  0.089 
-0.094    NaN -0.019 -0.040 -0.028 -0.047 -0.083 -0.053 -0.049 -0.005  0.023  0.029  0.023  0.104  0.069  0.079  0.046  0.089  0.057  0.092  0.041  0.116  0.081  0.021  0.048    NaN  0.029  0.112  0.058  0.063  0.007  0.057  0.072  0.045  0.050  0.046  0.104  0.091    NaN  0.070  0.089  0.073  0.092  0.111 
-0.103 -0.052    NaN -0.030 -0.056 -0.030  0.039 -0.030 -0.053  0.001 -0.031  0.022  0.065  0.050  0.044  0.120  0.090  0.098  0.079  0.078  0.065    NaN  0.116  0.055  0.154  0.075  0.133  0.040  0.038    NaN  0.006  0.016  0.003    NaN  0.057  0.103  0.054 -0.012  0.060  0.040    NaN  0.021  0.048  0.044 
-0.099 -0.053 -0.073 -0.056 -0.065 -0.066 -0.032 -0.073 -0.020 -0.024 -0.000 -0.001  0.041  0.035  0.014  0.050  0.119  0.084  0.108  0.117  0.156  0.058    NaN  0.053  0.053  0.048  0.097  0.026  0.108  0.068    NaN  0.029  0.052  0.074  0.073  0.115  0.095    NaN  0.084    NaN  0.081  0.024  0.037    NaN 
-0.077 -0.062 -0.048 -0.075 -0.071 -0.054 -0.050  0.001 -0.030  0.049  0.010  0.024  0.070 -0.005  0.027  0.022  0.081  0.058  0.067  0.028  0.079  0.050    NaN  0.050  0.098  0.056  0.047  0.072  0.055  0.116  0.083  0.083    NaN    NaN  0.116  0.150  0.089  0.071  0.071  0.126  0.063  0.039  0.056    NaN 
   NaN -0.054 -0.087 -0.018 -0.030 -0.078 -0.041 -0.025 -0.005 -0.033  0.074  0.013  0.018  0.074  0.130  0.108  0.072  0.066  0.089  0.081  0.056  0.090  0.093  0.050    NaN  0.090  0.092  0.118  0.045  0.099  0.092  0.096    NaN  0.088  0.098  0.053  0.068    NaN  0.080  0.008  0.031  0.070  0.075  0.063 
-0.114 -0.083 -0.047 -0.033 -0.050 -0.050 -0.067 -0.042 -0.018 -0.006  0.037  0.043  0.085  0.047  0.098  0.093  0.122  0.092  0.096  0.034  0.074    NaN  0.074  0.103    NaN  0.031    NaN  0.027    NaN  0.019  0.018  0.065  0.035    NaN    NaN  0.139  0.094  0.086    NaN  0.088  0.082  0.026  0.031    NaN 
   NaN -0.067 -0.076 -0.105 -0.076 -0.031 -0.021 -0.042 -0.030  0.002  0.020  0.005  0.061  0.056  0.075  0.092  0.082  0.051  0.040  0.072  0.062  0.040  0.018  0.046  0.115    NaN    NaN  0.102  0.107  0.122    NaN  0.094  0.067  0.063  0.084  0.069  0.145  0.093    NaN  0.104  0.145  0.126  0.019    NaN 
-0.087 -0.077 -0.091 -0.053 -0.012 -0.028 -0.039 -0.037 -0.001  0.027 -0.005  0.021  0.058  0.048  0.084  0.089  0.067  0.103  0.082  0.053  0.065  0.042  0.113    NaN  0.049  0.081    NaN    NaN    NaN  0.123    NaN    NaN  0.129  0.141  0.158  0.071    NaN  0.015  0.122  0.079  0.114  0.028  0.038    NaN 
   NaN -0.069 -0.032 -0.058 -0.023 -0.034 -0.066 -0.028 -0.014 -0.012  0.012  0.036  0.075  0.070  0.035  0.085  0.090  0.107  0.101  0.072  0.044  0.091  0.078  0.079  0.074  0.132  0.083  0.095  0.063  0.062  0.110  0.073  0.081  0.124  0.073  0.088    NaN  0.007  0.028    NaN    NaN    NaN  0.039    NaN 
-0.092 -0.084 -0.064    NaN -0.017 -0.049 -0.043 -0.018 -0.002  0.007  0.079  0.052  0.063  0.084  0.071  0.070  0.072  0.056  0.076  0.058  0.112  0.076  0.037  0.041  0.060  0.090  0.136    NaN  0.017  0.041  0.022  0.049  0.079    NaN  0.139    NaN    NaN  0.119  0.194  0.060  0.035    NaN    NaN    NaN 
-0.084 -0.065 -0.062 -0.029 -0.030 -0.033 -0.042 -0.032  0.008 -0.004  0.005  0.007  0.029  0.084  0.041  0.070  0.073  0.119  0.117  0.077  0.061  0.067    NaN    NaN    NaN  0.029  0.041  0.091  0.031  0.069  0.031  0.102    NaN    NaN  0.085 -0.002  0.018  0.092  0.064 -0.035  0.065 -0.022  0.033    NaN 
-0.051 -0.055 -0.030 -0.031 -0.054 -0.046 -0.021 -0.036 -0.026  0.028 -0.019  0.048  0.069  0.064  0.046  0.058  0.102  0.122  0.080  0.083  0.084    NaN  0.091    NaN    NaN  0.091  0.125  0.115    NaN  0.102  0.137  0.073  0.100  0.188  0.054    NaN  0.098  0.104    NaN  0.002  0.099    NaN  0.117  0.049 
-0.084 -0.074 -0.085 -0.047 -0.055 -0.053 -0.024 -0.010 -0.009 -0.022 -0.007  0.008  0.098  0.061  0.057  0.058  0.088  0.052  0.064  0.045  0.080  0.059  0.018  0.084  0.047  0.030  0.051  0.142  0.089  0.142  0.028  0.043  0.086  0.125  0.088  0.100  0.029  0.088  0.118  0.106  0.112  0.057  0.043  0.044 
-0.093 -0.037 -0.018 -0.063 -0.069 -0.025 -0.001 -0.034 -0.011 -0.029  0.017  0.058  0.081  0.083  0.059  0.095  0.078  0.123  0.104  0.081  0.071  0.059  0.097  0.088    NaN -0.016  0.058  0.027  0.084  0.099  0.070  0.049  0.062    NaN  0.078  0.067  0.203  0.077  0.078  0.088  0.105  0.138  0.107    NaN 
   NaN -0.084 -0.087 -0.043 -0.067 -0.074 -0.073 -0.075 -0.046 -0.038 -0.002 -0.004  0.024  0.058  0.046  0.153  0.069  0.056  0.040  0.042  0.076  0.070  0.084  0.095  0.073    NaN  0.020    NaN  0.081  0.145  0.109  0.071  0.010  0.108  0.068  0.103  0.059  0.127    NaN  0.092  0.048  0.057  0.140  0.111 
-0.079 -0.042    NaN -0.018 -0.027 -0.040 -0.028 -0.020 -0.028 -0.023  0.039  0.016  0.039  0.087  0.080  0.136  0.085  0.075  0.035  0.051  0.074  0.089  0.050  0.044  0.072  0.086  0.012  0.036  0.064    NaN  0.033  0.056    NaN  0.077  0.072    NaN  0.091  0.071  0.038  0.053  0.029  0.033  0.043  0.063 
   NaN -0.048 -0.009 -0.014 -0.056 -0.032 -0.029 -0.059  0.007  0.054 -0.006  0.043  0.045  0.029  0.044  0.082  0.086  0.074  0.083  0.062  0.125  0.107  0.050  0.066  0.113  0.092  0.082  0.020  0.115  0.041  0.120  0.119  0.080    NaN  0.091  0.051    NaN  0.041  0.067  0.110  0.110  0.056  0.021  0.072 
-0.115 -0.056 -0.056 -0.058 -0.035 -0.041 -0.049 -0.036 -0.033  0.023  0.008  0.010  0.052  0.051  0.028  0.004  0.068  0.042  0.037  0.072  0.093  0.031  0.021    NaN  0.063  0.043 -0.001  0.063  0.037  0.108  0.121  0.054    NaN  0.028  0.071    NaN  0.095  0.093  0.024  0.047  0.018 -0.033  0.016  0.057 
-0.103 -0.079 -0.048 -0.094 -0.042 -0.048  0.006 -0.021 -0.025 -0.038 -0.007  0.064  0.053  0.033  0.075  0.057  0.025  0.051  0.052  0.086  0.040 -0.014  0.041  0.060  0.077    NaN  0.022  0.106    NaN  0.088  0.110  0.107  0.137  0.074  0.047  0.007 -0.031  0.047  0.011    NaN  0.024  0.034  0.073  0.009 
-0.071 -0.005 -0.016 -0.082 -0.017 -0.031 -0.043 -0.061  0.004 -0.031  0.033  0.026  0.053  0.020  0.074  0.085  0.080  0.056  0.095  0.062  0.042  0.038  0.082  0.077  0.014  0.061  0.061    NaN  0.124  0.122  0.079  0.066  0.044  0.085  0.084  0.098  0.119  0.066  0.046  0.103 -0.021 -0.001  0.068  0.031 
-0.073 -0.055 -0.052 -0.058 -0.033 -0.087 -0.030 -0.014  0.000  0.042  0.025  0.037  0.063  0.047  0.063  0.080  0.108  0.076  0.069  0.080  0.099  0.032  0.030  0.035  0.015  0.063  0.106  0.111    NaN  0.067    NaN  0.077  0.088  0.080  0.023  0.108  0.129  0.040  0.095  0.112  0.059  0.005  0.032  0.025 
-0.077 -0.050 -0.066 -0.093 -0.054 -0.081 -0.077 -0.043 -0.032 -0.010  0.003  0.073  0.025  0.088  0.069  0.076  0.081  0.087  0.090  0.073  0.060  0.121  0.113  0.051  0.078  0.068  0.054  0.084    NaN  0.052  0.136    NaN  0.065  0.003  0.023    NaN  0.107  0.129    NaN  0.108  0.049  0.005  0.031    NaN 
-0.086 -0.082 -0.070 -0.069 -0.059 -0.047  0.018 -0.045 -0.015  0.041  0.014 -0.029  0.021  0.041  0.100  0.042  0.033  0.097  0.110  0.123  0.066  0.057  0.050  0.040  0.052    NaN  0.098  0.113  0.077  0.064  0.113  0.123    NaN  0.076    NaN  0.141  0.116  0.118    NaN  0.054  0.045 -0.006  0.085  0.069 
-0.086 -0.077 -0.078 -0.077 -0.098 -0.087 -0.048 -0.045 -0.043  0.000  0.035  0.014  0.061  0.089  0.078  0.048  0.097  0.097  0.085  0.052  0.039  0.084  0.092    NaN  0.047 -0.029  0.069    NaN  0.083  0.062  0.139  0.098    NaN  0.134  0.129  0.156  0.160  0.085  0.116  0.131  0.037  0.007  0.046    NaN 
   NaN -0.106 -0.092 -0.055 -0.088 -0.101 -0.061 -0.049 -0.012 -0.008  0.044  0.094  0.036  0.044  0.058  0.073  0.079  0.043  0.064  0.096  0.113  0.019  0.084  0.092  0.125    NaN  0.066  0.129  0.069  0.045  0.152  0.099  0.053  0.121  0.099  0.078  0.074  0.040  0.075  0.028  0.045  0.063  0.071    NaN 
-0.081 -0.094 -0.054 -0.041 -0.058 -0.073 -0.097 -0.041 -0.018 -0.022  0.024  0.034  0.032  0.031  0.023  0.036  0.086  0.103  0.095    NaN  0.145  0.072  0.071  0.064    NaN  0.042  0.066  0.114  0.117  0.157    NaN  0.081  0.093  0.126    NaN  0.032  0.096  0.150  0.158  0.108  0.101  0.119  0.078    NaN 
-0.112    NaN -0.031 -0.052 -0.046 -0.085 -0.019 -0.054 -0.033 -0.004 -0.007  0.014  0.049  0.041  0.055  0.050  0.090  0.036  0.016    NaN  0.097  0.089  0.057  0.106  0.108    NaN    NaN  0.078  0.109  0.051  0.051  0.107    NaN    NaN  0.047  0.056    NaN  0.069  0.062  0.073  0.037  0.079    NaN    NaN 
-0.070 -0.098 -0.052 -0.067 -0.055 -0.099 -0.089 -0.055 -0.064 -0.016 -0.013 -0.037  0.032  0.035  0.057  0.040  0.027  0.033  0.061  0.072  0.022  0.099  0.121  0.111    NaN    NaN  0.048    NaN    NaN  0.066  0.095    NaN  0.098  0.113    NaN    NaN    NaN    NaN  0.017    NaN  0.090    NaN -0.017    NaN 
-0.095 -0.066 -0.076 -0.076 -0.067 -0.069 -0.077 -0.063 -0.039 -0.008  0.028  0.074  0.023  0.010  0.078  0.063  0.079  0.059  0.074  0.076  0.123    NaN    NaN  0.080  0.082  0.054    NaN  0.073  0.120    NaN  0.149  0.075  0.063    NaN  0.075  0.108  0.142    NaN  0.005  0.075    NaN    NaN    NaN  0.092 
-0.082 -0.046    NaN -0.056 -0.092 -0.041 -0.033 -0.065 -0.023 -0.009  0.019  0.057 -0.010 -0.005  0.031  0.060  0.032  0.071  0.103  0.113  0.069  0.070    NaN    NaN  0.091  0.073  0.071  0.042    NaN  0.115  0.082  0.100  0.003  0.022  0.071 -0.002  0.026 -0.009 -0.027  0.090  0.062  0.066 -0.002  0.086 
-0.083 -0.104 -0.082 -0.099 -0.102 -0.064 -0.018 -0.052 -0.008  0.025  0.079  0.010  0.057  0.017  0.017  0.076  0.036  0.076  0.083  0.136  0.110    NaN  0.077 -0.001  0.095  0.094  0.034  0.056    NaN  0.071    NaN    NaN    NaN    NaN    NaN    NaN    NaN  0.010 -0.034    NaN  0.045  0.002  0.065    NaN 
-0.111 -0.088 -0.097 -0.087 -0.041 -0.006 -0.039 -0.073 -0.066 -0.027  0.006  0.017  0.058  0.071  0.069  0.086  0.076  0.075  0.077  0.063  0.076  0.039  0.092  0.024  0.010  0.003  0.014  0.004    NaN  0.117  0.128  0.051  0.030    NaN  0.002  0.055  0.012    NaN  0.072  0.111  0.058  0.009    NaN  0.068 
-0.091 -0.132 -0.098 -0.074 -0.048 -0.037 -0.044 -0.061 -0.002 -0.027  0.025  0.054  0.060  0.053  0.092  0.079  0.105  0.082  0.072  0.003  0.070  0.056  0.004 -0.022  0.033    NaN    NaN    NaN    NaN  0.027  0.092    NaN  0.034 -0.006    NaN  0.002 -0.002  0.047  0.009    NaN  0.086  0.108  0.016  0.091 
   NaN -0.114 -0.094 -0.071 -0.066 -0.073 -0.077 -0.045  0.009  0.018  0.050  0.054  0.061  0.068  0.079  0.072  0.122  0.093  0.072  0.069  0.037  0.090  0.030  0.020  0.044  0.074  0.023 -0.026  0.046  0.015 -0.020  0.037 -0.051    NaN  0.046  0.038    NaN    NaN    NaN    NaN    NaN -0.022 -0.070 -0.085 
-0.028 -0.047 -0.130 -0.088 -0.051 -0.054 -0.062 -0.010  0.023  0.007  0.033  0.068  0.046  0.067  0.064  0.079  0.082  0.094  0.063  0.078  0.002  0.095  0.059  0.077  0.073  0.042    NaN  0.039  0.045  0.085    NaN  0.074  0.071  0.043  0.071  0.084  0.037  0.066    NaN  0.104    NaN  0.029  0.047    NaN 
-0.134 -0.099 -0.039 -0.081 -0.049 -0.105 -0.039  0.009  0.022  0.053  0.090  0.060  0.100  0.088  0.066  0.051  0.055  0.054  0.021  0.012  0.076    NaN  0.070  0.078  0.025  0.058  0.087  0.077  0.040  0.087  0.079  0.027  0.072  0.045  0.012  0.032  0.113  0.070  0.013  0.083  0.043  0.037    NaN  0.092 
   NaN -0.055 -0.068 -0.073 -0.040 -0.075 -0.013 -0.026  0.011  0.002  0.022  0.058  0.065  0.050  0.007  0.049  0.069  0.066  0.050  0.041    NaN  0.106  0.008  0.069  0.036  0.059  0.040  0.008  0.029  0.053  0.062  0.077  0.063 -0.006  0.021  0.024 -0.023    NaN    NaN  0.026  0.020  0.016  0.011  0.001 
-0.099 -0.083 -0.085 -0.123 -0.055 -0.059 -0.052  0.017  0.029  0.071  0.039  0.017  0.038  0.052  0.082  0.115  0.058  0.120  0.108  0.050  0.082  0.075  0.078  0.081  0.043  0.031  0.071  0.095  0.093  0.079  0.074  0.048  0.117    NaN  0.038  0.051  0.039  0.096  0.135  0.089  0.047  0.051    NaN -0.057 
-0.104 -0.090 -0.104 -0.107 -0.063 -0.067 -0.052  0.005  0.004 -0.012  0.045  0.051  0.044  0.056  0.094  0.113  0.077  0.075  0.104  0.088  0.055  0.101  0.087  0.110  0.045  0.097  0.099  0.075  0.118  0.102  0.034  0.026  0.073  0.072  0.130  0.035 -0.035  0.006  0.139  0.101  0.037    NaN  0.089  0.063 
-0.092 -0.086 -0.105 -0.057 -0.042 -0.071 -0.055  0.000 -0.033  0.010  0.027  0.015  0.050  0.112  0.081  0.026  0.121  0.072  0.075  0.112  0.071  0.075  0.065  0.061  0.099  0.084  0.115    NaN  0.149  0.095  0.054    NaN  0.102  0.061  0.087  0.080  0.072  0.096  0.126  0.117  0.053  0.150    NaN  0.115 
-0.057 -0.097 -0.111 -0.105 -0.051 -0.035 -0.105 -0.058  0.021  0.005 -0.020  0.029  0.037  0.071  0.047  0.121  0.106  0.035  0.071  0.083  0.032  0.084    NaN  0.060  0.089  0.118  0.070    NaN    NaN  0.102    NaN -0.024    NaN  0.071    NaN  0.076    NaN  0.080  0.067    NaN    NaN  0.063  0.044    NaN 
-0.141 -0.096 -0.058 -0.087 -0.078 -0.122 -0.039 -0.010 -0.032  0.039  0.016  0.063  0.063  0.029  0.021  0.060  0.106  0.117  0.084  0.072  0.079  0.034  0.034  0.101  0.090  0.078  0.053    NaN    NaN  0.073  0.071    NaN  0.132    NaN  0.111  0.141  0.111  0.109  0.075    NaN  0.052    NaN    NaN -0.010 
-0.053 -0.089 -0.114 -0.060 -0.059 -0.035 -0.052 -0.011  0.010  0.011  0.029  0.033  0.005  0.084  0.053  0.053  0.053  0.108  0.130  0.057  0.072  0.125  0.073    NaN  0.087    NaN  0.143    NaN  0.167    NaN  0.084  0.089  0.153  0.100    NaN  0.066  0.053  0.075  0.077  0.022  0.080  0.088  0.094    NaN 
-0.125 -0.076 -0.121 -0.114 -0.108 -0.066 -0.069 -0.056  0.012  0.008  0.062  0.007 -0.009  0.057  0.093  0.070  0.081  0.063  0.117  0.087  0.118  0.070    NaN  0.120    NaN    NaN    NaN    NaN    NaN    NaN  0.128  0.124    NaN    NaN    NaN    NaN    NaN    NaN  0.096  0.060  0.030 -0.021  0.035    NaN 
-0.101 -0.112 -0.106 -0.095 -0.078 -0.081 -0.070 -0.040  0.020  0.047  0.005  0.068  0.046  0.058  0.087  0.126  0.063    NaN  0.066  0.074  0.051  0.120  0.089    NaN    NaN  0.106  0.161  0.080    NaN  0.108  0.167  0.156    NaN    NaN    NaN  0.075    NaN  0.091  0.080    NaN  0.131  0.103    NaN    NaN 
   NaN -0.095 -0.081 -0.103 -0.105 -0.054 -0.080 -0.053 -0.032 -0.006  0.024  0.025  0.048  0.088  0.055  0.072  0.092  0.101  0.097  0.029    NaN    NaN    NaN    NaN    NaN    NaN    NaN  0.116    NaN    NaN    NaN    NaN    NaN    NaN    NaN    NaN    NaN    NaN    NaN  0.155    NaN    NaN  0.129  0.138 
-0.120 -0.088 -0.092 -0.072 -0.070 -0.066 -0.042 -0.067 -0.012  0.006  0.033  0.025  0.046  0.027  0.090  0.072  0.105  0.041  0.075  0.073  0.135  0.119  0.116    NaN  0.141    NaN    NaN    NaN    NaN  0.143    NaN    NaN    NaN  0.054    NaN    NaN    NaN    NaN    NaN    NaN  0.003    NaN  0.104    NaN 
-0.046 -0.097 -0.112 -0.106 -0.110 -0.066 -0.049 -0.030 -0.052 -0.003  0.017  0.053  0.080  0.045  0.079  0.073  0.119  0.070  0.090  0.030  0.067  0.092    NaN    NaN    NaN  0.064    NaN    NaN  0.054  0.000    NaN  0.099  0.189    NaN  0.085    NaN    NaN  0.150  0.159  0.082    NaN  0.156  0.096    NaN 
-0.111 -0.077 -0.119 -0.109 -0.061 -0.078 -0.050 -0.073 -0.033 -0.011  0.023  0.013  0.076  0.062  0.081  0.067  0.081  0.049  0.040    NaN    NaN  0.074  0.088    NaN    NaN    NaN -0.016    NaN    NaN  0.137  0.058  0.059  0.050  0.031  0.029    NaN  0.051    NaN    NaN  0.141  0.082    NaN  0.035    NaN 
-0.109 -0.094 -0.088 -0.117 -0.089 -0.032 -0.046 -0.053 -0.063 -0.004  0.011    NaN  0.012  0.013  0.021  0.094  0.032  0.043  0.043  0.091  0.048    NaN  0.031  0.015  0.070  0.157  0.079  0.024  0.002  0.098    NaN  0.061  0.042    NaN  0.030    NaN  0.161  0.120    NaN    NaN  0.150    NaN  0.114    NaN 
   NaN -0.109 -0.087 -0.109 -0.051 -0.070 -0.070 -0.029 -0.002 -0.004  0.023  0.038  0.021  0.061  0.104  0.072  0.074  0.086    NaN  0.046  0.093  0.046 -0.007  0.113  0.111  0.019  0.039  0.061  0.004  0.033  0.063  0.015  0.075  0.088  0.030  0.006    NaN    NaN  0.080  0.037  0.122  0.134  0.090  0.004 
-0.113 -0.117 -0.086 -0.098 -0.092 -0.080 -0.046 -0.071 -0.041 -0.012  0.015  0.024  0.065  0.061  0.070  0.050  0.088  0.063    NaN  0.032    NaN  0.077  0.010  0.004    NaN  0.040    NaN  0.086    NaN  0.009    NaN  0.110  0.041  0.057    NaN    NaN  0.012  0.078    NaN    NaN  0.097    NaN  0.053  0.006 
-0.077 -0.097 -0.063 -0.062 -0.088 -0.046 -0.048 -0.027  0.004 -0.019  0.012  0.058  0.005  0.066  0.016  0.032  0.024  0.029  0.017  0.056  0.056    NaN    NaN -0.015  0.064  0.025  0.014    NaN  0.024  0.020    NaN    NaN -0.009    NaN    NaN    NaN    NaN  0.038    NaN  0.029 -0.019    NaN  0.066  0.059 
-0.116 -0.078 -0.064 -0.096 -0.073 -0.071 -0.094 -0.077 -0.044 -0.006 -0.005 -0.005 -0.021  0.069  0.069  0.079  0.058  0.067  0.072  0.031  0.071  0.045  0.069  0.014    NaN -0.009  0.051  0.055  0.037 -0.013 -0.034  0.035  0.022  0.007    NaN  0.032    NaN    NaN  0.017    NaN    NaN  0.029  0.060    NaN 
-0.133 -0.109 -0.092 -0.085 -0.098 -0.067 -0.048 -0.049 -0.002  0.047  0.048  0.019  0.049  0.017  0.050  0.037  0.104  0.116  0.066    NaN  0.074  0.058 -0.012    NaN  0.035  0.011    NaN  0.028    NaN  0.059  0.003  0.006  0.001    NaN    NaN  0.043    NaN -0.014  0.059  0.031    NaN    NaN  0.111  0.041 
-0.136    NaN -0.114 -0.043 -0.089 -0.073 -0.029 -0.051 -0.037 -0.011  0.012  0.013  0.055  0.017  0.059  0.027 -0.000  0.054  0.016  0.077  0.028  0.060  0.072  0.046  0.083  0.004  0.032  0.080  0.043  0.013  0.073    NaN  0.045    NaN  0.026    NaN    NaN    NaN    NaN    NaN  0.062  0.069    NaN    NaN 
-0.072 -0.181 -0.108 -0.098 -0.115 -0.059 -0.050 -0.036 -0.036  0.031  0.027  0.036  0.035  0.092  0.066  0.032  0.014  0.079  0.091  0.026  0.064  0.027  0.015  0.047  0.046  0.027  0.030  0.047    NaN  0.088    NaN  0.058    NaN  0.005  0.019    NaN  0.095    NaN    NaN    NaN    NaN    NaN    NaN    NaN 
-0.101 -0.100 -0.081 -0.067 -0.107 -0.090 -0.083 -0.042 -0.029  0.066  0.052  0.073  0.049  0.061  0.083  0.037  0.057  0.039  0.040  0.065  0.053  0.089  0.014 -0.012  0.074  0.031  0.095  0.108  0.039    NaN  0.029    NaN    NaN  0.026  0.069    NaN    NaN    NaN  0.106  0.071  0.036  0.105  0.080  0.068 
-0.101 -0.087 -0.067 -0.101 -0.121 -0.090 -0.042 -0.012  0.017  0.008  0.037  0.056  0.104  0.056  0.052  0.005  0.033  0.073  0.076  0.084  0.057  0.023  0.064  0.088  0.094  0.066    NaN    NaN  0.016  0.025  0.056  0.065  0.061  0.006  0.094    NaN    NaN  0.117    NaN    NaN    NaN    NaN    NaN    NaN 
-0.078 -0.099 -0.094 -0.127 -0.036 -0.105 -0.038  0.011  0.013  0.029  0.041  0.083  0.053  0.059  0.013  0.056  0.070  0.048  0.032  0.026  0.074  0.085  0.067  0.071  0.023  0.086  0.072    NaN  0.166  0.090    NaN  0.094  0.064  0.053    NaN    NaN  0.113    NaN  0.098    NaN    NaN    NaN    NaN  0.132 
-0.073 -0.099 -0.086 -0.080 -0.110 -0.025 -0.017  0.015  0.001  0.031  0.041  0.079  0.021  0.065  0.075  0.100  0.078  0.076  0.045  0.074    NaN  0.142  0.078  0.081    NaN    NaN    NaN  0.045  0.130  0.034    NaN    NaN  0.117  0.135    NaN    NaN    NaN    NaN    NaN    NaN    NaN  0.150  0.023    NaN 
   NaN -0.069 -0.092 -0.086 -0.112 -0.039 -0.044 -0.031  0.073  0.048  0.061  0.067  0.076  0.123  0.083  0.054  0.087  0.039  0.072  0.075  0.037  0.066  0.016  0.042  0.071  0.057  0.044    NaN  0.079  0.093  0.087  0.085  0.053  0.072  0.059  0.167  0.123  0.104  0.066    NaN  0.169  0.028  0.065  0.069 
-0.097 -0.098 -0.167 -0.070 -0.112 -0.072 -0.045 -0.037 -0.034 -0.002  0.033  0.017  0.055  0.073  0.038  0.080  0.065  0.113  0.096  0.033  0.011  0.055  0.056  0.053  0.072  0.060  0.102  0.131  0.048  0.074  0.045    NaN  0.064    NaN  0.101  0.101    NaN  0.068    NaN    NaN  0.096    NaN  0.067    NaN 
-0.078 -0.091 -0.072 -0.075 -0.066 -0.136 -0.081 -0.076  0.019  0.034  0.089  0.073  0.048  0.070  0.034  0.023  0.034  0.013  0.032  0.118  0.044  0.032  0.047  0.034  0.070  0.118    NaN  0.039  0.058  0.097  0.036  0.078  0.067    NaN    NaN  0.059  0.136    NaN    NaN    NaN    NaN    NaN    NaN    NaN 
-0.111 -0.106 -0.115 -0.077 -0.100 -0.076 -0.066 -0.009  0.013  0.031  0.025  0.006  0.049  0.081  0.074  0.015  0.087  0.088    NaN  0.037  0.041  0.065    NaN  0.088  0.047    NaN  0.076  0.057  0.103    NaN  0.103  0.051  0.097  0.129  0.126  0.043    NaN  0.176    NaN  0.203    NaN  0.078    NaN  0.086 
-0.121 -0.118 -0.146 -0.112 -0.112 -0.100 -0.090 -0.039  0.036  0.031  0.037    NaN  0.055  0.076  0.056  0.087  0.043  0.065  0.068  0.011  0.029    NaN  0.054    NaN  0.006  0.064  0.101  0.057 -0.002  0.077  0.020  0.059  0.055  0.090  0.014  0.028  0.060    NaN    NaN    NaN  0.265  0.186    NaN    NaN 
-0.111 -0.131 -0.128 -0.090 -0.092 -0.054 -0.011  0.022  0.044  0.007  0.051 -0.023 -0.032  0.001  0.067  0.067  0.059  0.067  0.041    NaN  0.070    NaN  0.104  0.037  0.097  0.109  0.129    NaN    NaN  0.030 -0.015  0.081  0.020  0.031    NaN -0.014  0.008  0.033  0.003    NaN    NaN  0.099    NaN    NaN 
-0.131 -0.083 -0.111 -0.065 -0.114 -0.079 -0.076 -0.045  0.012  0.059  0.077  0.011  0.037  0.031  0.065  0.026  0.067  0.046  0.042    NaN  0.067  0.042  0.003  0.052    NaN  0.021    NaN  0.111  0.072  0.033 -0.006  0.049  0.092  0.076  0.063  0.051  0.084  0.101  0.170  0.247    NaN    NaN    NaN    NaN 
-0.107 -0.130 -0.100 -0.079 -0.065 -0.093 -0.094 -0.043 -0.011  0.012  0.085  0.048 -0.001  0.084  0.049  0.042  0.099  0.108  0.087  0.030 -0.015  0.060  0.044  0.030    NaN  0.026  0.042  0.026  0.021  0.003    NaN    NaN -0.020  0.116  0.106    NaN    NaN    NaN  0.132  0.070  0.078  0.029  0.045  0.067 
-0.121 -0.125 -0.082 -0.104 -0.103 -0.088 -0.019 -0.034 -0.018 -0.002  0.034 -0.012  0.039  0.034  0.080  0.039  0.077  0.077  0.051    NaN  0.009  0.095    NaN  0.062  0.052  0.108  0.064  0.011  0.014    NaN  0.064  0.057    NaN  0.032  0.044    NaN    NaN    NaN    NaN    NaN    NaN    NaN  0.104    NaN 
   NaN -0.108 -0.107 -0.141 -0.088 -0.106 -0.103 -0.044  0.021 -0.001  0.048  0.039  0.082  0.043  0.073  0.030  0.057  0.011  0.046  0.083  0.070  0.065  0.059  0.043  0.013  0.008  0.035    NaN  0.028  0.022  0.074  0.007  0.032  0.102    NaN  0.096  0.098  0.115    NaN    NaN    NaN    NaN    NaN    NaN 
   NaN -0.084 -0.068 -0.100 -0.098 -0.144 -0.071 -0.041  0.026  0.009  0.014  0.061  0.031  0.060  0.046  0.065  0.065  0.075  0.040  0.061    NaN  0.072  0.078  0.029  0.035  0.050  0.072  0.027  0.083  0.073  0.077  0.052  0.072  0.108  0.039    NaN    NaN    NaN    NaN    NaN    NaN    NaN  0.173    NaN 
-0.119 -0.110 -0.101 -0.107 -0.106 -0.082 -0.074 -0.007 -0.024  0.038 -0.024  0.032 -0.014  0.031  0.018  0.020  0.028  0.027  0.066  0.061  0.029  0.025  0.089  0.112  0.057    NaN  0.081    NaN  0.062  0.054    NaN  0.073 -0.005  0.071  0.157    NaN  0.205    NaN    NaN    NaN    NaN    NaN    NaN    NaN 
-0.101 -0.094 -0.125 -0.136 -0.117 -0.076 -0.068 -0.030 -0.047  0.005 -0.025  0.038  0.000  0.083  0.033  0.086  0.018  0.011  0.035  0.065  0.015  0.047  0.042  0.065  0.040  0.064  0.089    NaN  0.121    NaN  0.041    NaN    NaN  0.028    NaN    NaN    NaN    NaN  0.211  0.231  0.207  0.134    NaN    NaN 
   NaN -0.184 -0.108 -0.118 -0.102 -0.098 -0.117 -0.100 -0.035 -0.034  0.045  0.006  0.035  0.047  0.075  0.063    NaN  0.074  0.132  0.159  0.073    NaN  0.143  0.104    NaN    NaN  0.065    NaN  0.101    NaN  0.108  0.129  0.002    NaN    NaN  0.130    NaN    NaN    NaN    NaN    NaN  0.007    NaN    NaN 
-0.096 -0.102 -0.112 -0.161 -0.126 -0.099 -0.038 -0.036 -0.016 -0.001 -0.018  0.050  0.027  0.037 -0.043    NaN  0.021  0.065    NaN  0.081    NaN    NaN    NaN    NaN    NaN  0.024    NaN    NaN    NaN    NaN    NaN    NaN -0.008    NaN    NaN    NaN    NaN    NaN    NaN    NaN  0.248  0.172  0.187    NaN 
-0.128 -0.116 -0.114 -0.074 -0.111 -0.114 -0.042 -0.001  0.003  0.025  0.003  0.062  0.064  0.054  0.025    NaN  0.013    NaN -0.007  0.068  0.084  0.078    NaN  0.034  0.034  0.048  0.079  0.068    NaN    NaN  0.096  0.044  0.170    NaN  0.179  0.127    NaN    NaN    NaN  0.102    NaN    NaN    NaN  0.083 
-0.134 -0.140 -0.126 -0.110 -0.143 -0.082 -0.058 -0.016  0.014  0.035  0.052  0.070  0.107  0.036  0.039  0.011 -0.008  0.055    NaN    NaN    NaN    NaN    NaN    NaN    NaN  0.082    NaN    NaN    NaN    NaN  0.075  0.063    NaN  0.114    NaN    NaN    NaN  0.112    NaN    NaN    NaN  0.125    NaN  0.087 
-0.153 -0.153 -0.134 -0.068 -0.126 -0.057  0.011  0.040  0.011 -0.005  0.046  0.042  0.022  0.057  0.011  0.037  0.025  0.102  0.021 -0.014  0.048  0.050 -0.008 -0.024  0.070    NaN  0.029  0.009    NaN  0.134    NaN    NaN    NaN  0.085    NaN    NaN    NaN    NaN  0.127    NaN    NaN    NaN    NaN    NaN 
-0.117 -0.086 -0.120 -0.101 -0.056 -0.094 -0.060  0.033  0.051  0.060  0.036  0.063  0.017  0.049  0.064  0.076  0.051  0.018 -0.026    NaN  0.046    NaN -0.045  0.001  0.036    NaN    NaN  0.054  0.053  0.040    NaN    NaN  0.024  0.008    NaN  0.121    NaN    NaN    NaN    NaN    NaN    NaN  0.082    NaN 
-0.150 -0.131 -0.116 -0.105 -0.136 -0.129 -0.085 -0.062  0.014  0.036  0.001  0.025  0.043  0.037  0.018  0.055  0.101  0.032  0.062  0.073  0.075    NaN  0.016  0.062  0.003    NaN    NaN  0.073  0.094  0.167    NaN    NaN    NaN  0.093    NaN    NaN    NaN  0.165    NaN    NaN    NaN    NaN  0.036    NaN 
-0.108 -0.148 -0.150 -0.121 -0.090 -0.090 -0.101 -0.039  0.003 -0.010  0.023  0.068  0.035  0.052  0.107    NaN  0.070  0.026 -0.005  0.087  0.095  0.045    NaN  0.076  0.062  0.061  0.049 -0.003  0.105  0.086  0.066  0.038  0.044  0.057    NaN  0.109    NaN    NaN    NaN    NaN    NaN    NaN  0.122  0.045 
-0.144 -0.106 -0.112 -0.137 -0.102 -0.128 -0.091 -0.034  0.001 -0.003  0.082  0.062  0.049  0.074    NaN  0.123  0.123    NaN  0.113  0.042  0.036  0.102  0.113    NaN  0.070  0.088    NaN  0.070  0.057  0.117  0.058    NaN  0.109  0.034    NaN  0.159  0.110    NaN  0.111    NaN    NaN  0.192    NaN    NaN 
-0.116 -0.111 -0.111 -0.108 -0.102 -0.134 -0.062 -0.045 -0.003 -0.020  0.047  0.021 -0.008 -0.002  0.095  0.042    NaN  0.114  0.088  0.055  0.047  0.099  0.063  0.070    NaN  0.034    NaN  0.042    NaN    NaN    NaN  0.079  0.032    NaN    NaN  0.092    NaN    NaN    NaN    NaN  0.253  0.187  0.098    NaN 
-0.130 -0.140 -0.097 -0.117 -0.122 -0.070 -0.085 -0.028 -0.006 -0.011  0.020  0.048  0.032    NaN  0.078  0.065  0.031  0.081  0.093  0.045    NaN  0.029    NaN  0.076    NaN  0.063  0.028  0.060  0.070    NaN -0.049    NaN -0.059  0.025    NaN  0.053    NaN    NaN    NaN    NaN    NaN    NaN    NaN    NaN 
-0.143 -0.134 -0.117 -0.119 -0.094 -0.124 -0.075 -0.064  0.002  0.013  0.031  0.025  0.034  0.062  0.040  0.057  0.039  0.069    NaN  0.024    NaN    NaN  0.034  0.022  0.008  0.061  0.048  0.048  0.117  0.115  0.036 -0.003  0.056  0.024    NaN  0.025    NaN    NaN    NaN  0.132    NaN    NaN    NaN    NaN 
-0.176 -0.178 -0.132 -0.087 -0.118 -0.113 -0.058 -0.049 -0.008  0.053 -0.017  0.041  0.012  0.037 -0.009  0.084    NaN  0.065  0.066  0.064  0.096    NaN  0.044  0.037  0.017  0.003    NaN    NaN  0.029  0.065 -0.007 -0.024 -0.015  0.115  0.059  0.097  0.049  0.103    NaN  0.264    NaN    NaN  0.056    NaN 
-0.113 -0.182 -0.081 -0.112 -0.111 -0.088 -0.052 -0.021  0.015  0.007  0.016  0.043  0.028  0.045    NaN  0.038  0.041  0.034  0.077  0.063  0.016    NaN  0.061  0.075    NaN    NaN  0.025    NaN  0.003 -0.028 -0.036  0.037    NaN    NaN  0.026    NaN    NaN  0.081    NaN  0.123  0.106  0.111    NaN    NaN 
-0.117 -0.102 -0.135 -0.133 -0.126 -0.104 -0.087 -0.042  0.025  0.008  0.008  0.029  0.068  0.017  0.046  0.075  0.051    NaN  0.104  0.094  0.107  0.043  0.076  0.040  0.001  0.031  0.018  0.023  0.064  0.070  0.022    NaN  0.022    NaN  0.071    NaN    NaN    NaN    NaN  0.197    NaN  0.217  0.187    NaN 
-0.151 -0.107 -0.097 -0.130 -0.147 -0.098 -0.059 -0.026  0.009  0.002 -0.024  0.029 -0.017  0.085  0.072  0.101    NaN  0.072  0.076  0.136  0.055    NaN  0.072    NaN    NaN -0.022    NaN    NaN  0.027  0.061    NaN  0.129    NaN    NaN    NaN    NaN    NaN  0.221    NaN    NaN    NaN    NaN    NaN  0.118 
-0.110 -0.131 -0.138 -0.142 -0.118 -0.101 -0.060 -0.034 -0.037  0.004  0.002  0.020  0.048  0.029  0.073  0.010    NaN  0.051  0.081  0.032    NaN  0.023  0.025    NaN    NaN    NaN    NaN    NaN    NaN    NaN    NaN    NaN    NaN    NaN    NaN    NaN  0.161    NaN    NaN    NaN    NaN    NaN    NaN    NaN 
-0.142 -0.129 -0.139 -0.121 -0.119 -0.137 -0.034 -0.025 -0.038  0.045  0.006  0.007  0.010  0.065  0.016  0.100  0.066  0.072  0.075  0.041  0.056  0.050    NaN  0.031    NaN    NaN    NaN    NaN    NaN    NaN    NaN    NaN    NaN    NaN  0.071    NaN    NaN    NaN    NaN    NaN  0.159  0.063    NaN    NaN 
-0.135 -0.153 -0.127 -0.116 -0.093 -0.072 -0.068 -0.038 -0.013 -0.005 -0.008  0.001  0.025  0.069  0.085  0.029  0.021  0.074  0.001  0.031 -0.008    NaN -0.010  0.012  0.062    NaN    NaN    NaN    NaN    NaN    NaN    NaN -0.004    NaN    NaN  0.006    NaN  0.019    NaN -0.006  0.077  0.019  0.032    NaN 
-0.135 -0.118 -0.142 -0.113 -0.102 -0.045 -0.098 -0.056  0.012  0.016 -0.043  0.059    NaN  0.054  0.066  0.006  0.011    NaN    NaN    NaN    NaN  0.066    NaN -0.031 -0.006 -0.087    NaN    NaN    NaN    NaN  0.012  0.013  0.076    NaN  0.016    NaN    NaN    NaN    NaN    NaN    NaN    NaN    NaN    NaN 
-0.123 -0.121 -0.094 -0.122 -0.090 -0.072 -0.077 -0.001  0.047  0.021    NaN  0.049  0.032  0.095  0.087    NaN  0.027  0.033  0.016  0.001  0.046  0.010    NaN -0.033    NaN -0.002  0.010    NaN    NaN    NaN    NaN    NaN -0.049    NaN -0.064    NaN    NaN    NaN    NaN    NaN    NaN    NaN    NaN  0.050 
-0.120 -0.136 -0.093 -0.073 -0.069 -0.042 -0.030 -0.002  0.059  0.003  0.021  0.054  0.065  0.052  0.076  0.037  0.034  0.083    NaN -0.016 -0.035  0.051    NaN    NaN    NaN    NaN  0.006 -0.080 -0.082 -0.061 -0.082 -0.055    NaN    NaN  0.030  0.079  0.068  0.058    NaN    NaN    NaN    NaN  0.056    NaN 
-0.129 -0.104 -0.104 -0.110 -0.119 -0.111 -0.025  0.036  0.015  0.002  0.061  0.034  0.072    NaN  0.032 -0.009  0.004  0.057  0.055  0.030  0.080  0.059  0.031    NaN  0.048  0.045    NaN  0.054    NaN    NaN  0.018  0.065  0.077    NaN  0.039  0.012    NaN    NaN    NaN  0.089    NaN    NaN  0.056    NaN 
-0.104 -0.101 -0.116 -0.132 -0.134 -0.071 -0.040 -0.020 -0.023  0.049  0.035  0.032  0.039  0.008  0.020  0.041    NaN  0.044  0.011  0.028  0.031  0.062  0.049  0.020    NaN    NaN -0.018  0.012    NaN    NaN    NaN    NaN  0.101  0.103  0.067    NaN    NaN  0.132    NaN    NaN    NaN    NaN    NaN    NaN 
-0.137 -0.087 -0.145 -0.127 -0.110 -0.059 -0.043 -0.010  0.032 -0.027  0.006    NaN  0.007 -0.003  0.111    NaN  0.076  0.004  0.031 -0.011  0.060  0.043 -0.004  0.006  0.013  0.013  0.016  0.034  0.049  0.029    NaN  0.049  0.044  0.009    NaN  0.074    NaN    NaN    NaN  0.184    NaN  0.086 -0.010    NaN 
-0.177 -0.116 -0.131 -0.117 -0.094 -0.051 -0.013 -0.050 -0.000 -0.012  0.034 -0.005 -0.021  0.061  0.031    NaN  0.031  0.031  0.038  0.058  0.042 -0.022    NaN  0.022  0.020  0.007 -0.022  0.022    NaN    NaN  0.064 -0.001    NaN -0.042    NaN    NaN    NaN  0.016    NaN    NaN  0.016    NaN    NaN    NaN 
-0.169 -0.096 -0.132 -0.152 -0.123 -0.031 -0.042 -0.028 -0.019  0.022  0.035  0.025  0.012  0.021  0.061    NaN  0.055  0.065  0.080  0.017    NaN -0.022    NaN  0.036    NaN  0.031    NaN    NaN    NaN -0.029  0.012    NaN  0.063    NaN  0.050    NaN    NaN    NaN    NaN    NaN    NaN    NaN  0.065    NaN 
-0.164 -0.118 -0.100 -0.146 -0.104 -0.092 -0.096 -0.034 -0.017 -0.002  0.001  0.008  0.044  0.068  0.059  0.026  0.037  0.045  0.072  0.043  0.038  0.043  0.056  0.035    NaN -0.019 -0.024  0.032  0.052  0.048    NaN  0.053  0.049  0.056  0.020    NaN    NaN  0.142    NaN    NaN    NaN    NaN  0.063    NaN 
-0.120 -0.143 -0.156 -0.131 -0.122 -0.125 -0.090 -0.066 -0.013  0.002  0.047  0.026  0.022  0.062  0.104  0.065  0.037  0.085  0.023  0.034  0.189  0.093  0.005    NaN  0.031  0.014  0.084  0.006  0.075  0.042 -0.017    NaN    NaN    NaN    NaN    NaN  0.069    NaN    NaN    NaN    NaN    NaN    NaN    NaN 
-0.136 -0.165 -0.151 -0.128 -0.121 -0.116 -0.093 -0.029  0.014  0.048  0.018  0.029  0.031  0.062  0.037  0.044  0.111  0.082  0.035  0.029  0.057    NaN  0.029  0.044  0.065  0.021    NaN  0.068  0.072  0.037  0.061    NaN -0.042 -0.092    NaN    NaN    NaN    NaN -0.066  0.086    NaN    NaN    NaN    NaN 
-0.150 -0.134 -0.126 -0.106 -0.101 -0.134 -0.080 -0.021 -0.012 -0.015  0.028  0.041  0.032  0.028  0.029  0.030  0.051  0.017  0.040  0.058  0.051  0.035  0.014  0.015  0.077    NaN    NaN -0.013 -0.056 -0.031  0.061  0.033    NaN  0.023 -0.046 -0.003  0.001    NaN  0.064    NaN -0.019  0.020    NaN  0.015 
-0.113 -0.079 -0.121 -0.117 -0.117 -0.069 -0.055 -0.035 -0.058  0.019 -0.012  0.037  0.054  0.071  0.056  0.037  0.060  0.012  0.044  0.053  0.082  0.033    NaN  0.021  0.032  0.065    NaN  0.023    NaN    NaN    NaN  0.050 -0.021 -0.041 -0.016    NaN    NaN  0.068    NaN    NaN    NaN  0.126  0.144    NaN 
-0.124 -0.098 -0.160 -0.110 -0.091 -0.075 -0.082 -0.044  0.025  0.014  0.008 -0.028  0.031 -0.020  0.030  0.025  0.016  0.046  0.035  0.024  0.041  0.026  0.115  0.101  0.028    NaN  0.068  0.037  0.087  0.052  0.029    NaN    NaN    NaN -0.022    NaN    NaN    NaN    NaN    NaN  0.017  0.085    NaN    NaN 
-0.196 -0.154 -0.156 -0.141 -0.150 -0.091 -0.059 -0.067  0.008 -0.024  0.019 -0.024  0.001  0.039  0.077  0.027  0.042  0.052  0.060    NaN  0.025  0.055  0.034    NaN    NaN    NaN    NaN    NaN    NaN    NaN    NaN -0.015    NaN  0.016    NaN    NaN    NaN    NaN    NaN    NaN    NaN    NaN  0.110    NaN 
   NaN -0.124 -0.171 -0.159 -0.123 -0.071 -0.098  0.013 -0.024 -0.035  0.027 -0.005  0.064  0.030  0.062  0.009  0.027  0.066  0.058  0.075  0.021  0.085    NaN  0.017    NaN -0.030    NaN -0.003    NaN    NaN    NaN    NaN    NaN    NaN  0.071    NaN    NaN -0.009    NaN    NaN    NaN  0.170    NaN    NaN 
-0.149 -0.122 -0.116 -0.086 -0.114 -0.055 -0.090 -0.045  0.004  0.006 -0.005 -0.017  0.051 -0.010  0.064 -0.003  0.032  0.064  0.049  0.043 -0.020 -0.023    NaN    NaN  0.035    NaN  0.037 -0.027  0.032    NaN -0.025  0.031  0.081 -0.010    NaN    NaN    NaN    NaN    NaN    NaN    NaN  0.040  0.087  0.003 
-0.125 -0.122 -0.117 -0.119 -0.111 -0.118 -0.074 -0.010 -0.023 -0.021 -0.009  0.013  0.028  0.053    NaN  0.071  0.059  0.033  0.019  0.073  0.007 -0.021 -0.004 -0.014  0.009    NaN    NaN  0.009  0.005    NaN    NaN  0.013  0.031    NaN -0.064    NaN    NaN    NaN    NaN    NaN    NaN    NaN    NaN    NaN 
-0.168 -0.137 -0.173 -0.110 -0.140 -0.117 -0.064  0.017 -0.039 -0.010 -0.018 -0.028 -0.018  0.049  0.033  0.018  0.115  0.081  0.095  0.101  0.016  0.012    NaN    NaN  0.004    NaN -0.039  0.036  0.061 -0.074    NaN    NaN    NaN    NaN    NaN    NaN  0.002    NaN    NaN    NaN    NaN    NaN    NaN    NaN 
-0.133 -0.155 -0.172 -0.117 -0.122 -0.116 -0.113 -0.056 -0.099 -0.026 -0.003  0.023  0.034  0.050  0.017  0.018  0.077  0.087    NaN  0.014  0.023  0.071  0.014  0.033 -0.045    NaN    NaN -0.005    NaN    NaN  0.009    NaN    NaN  0.043    NaN    NaN  0.033  0.016    NaN    NaN    NaN    NaN    NaN -0.053 
-0.131 -0.135 -0.150 -0.159 -0.122 -0.070 -0.028 -0.048  0.040  0.054 -0.004  0.018  0.024  0.066  0.063  0.084  0.019  0.008 -0.010 -0.017 -0.004    NaN -0.010 -0.033 -0.034 -0.004 -0.002    NaN  0.025    NaN -0.026    NaN -0.048    NaN  0.026 -0.068    NaN    NaN  0.047    NaN  0.057    NaN    NaN    NaN 
-0.165 -0.145 -0.143 -0.097 -0.119 -0.092 -0.070 -0.061  0.015 -0.017    NaN -0.014  0.012  0.001  0.042 -0.009  0.027    NaN  0.050  0.049 -0.019 -0.037    NaN -0.018 -0.027 -0.014 -0.015    NaN  0.046  0.006  0.020  0.019    NaN -0.000    NaN    NaN    NaN    NaN    NaN    NaN    NaN    NaN    NaN    NaN 
-0.074 -0.086 -0.118 -0.140 -0.089 -0.083 -0.057 -0.003 -0.027  0.023  0.008  0.039  0.042 -0.029  0.010  0.023 -0.029    NaN -0.036 -0.020  0.023 -0.008  0.017    NaN -0.023 -0.001    NaN -0.010  0.022  0.020    NaN -0.035 -0.071  0.005    NaN  0.080    NaN    NaN    NaN    NaN    NaN    NaN    NaN    NaN 
-0.095 -0.056 -0.084 -0.098 -0.153 -0.110 -0.046 -0.044 -0.019  0.014  0.060  0.096  0.105  0.092  0.015    NaN  0.051  0.059 -0.015 -0.016 -0.054  0.011  0.012 -0.017    NaN -0.024 -0.035 -0.046 -0.009    NaN -0.037 -0.045  0.041 -0.030    NaN    NaN  0.044    NaN -0.003 -0.034 -0.107 -0.026 -0.049 -0.020 
-0.053 -0.062    NaN -0.072 -0.048 -0.094 -0.083 -0.058 -0.001  0.016  0.063  0.093  0.082    NaN  0.140  0.102  0.126  0.094  0.051  0.037  0.005    NaN -0.041 -0.010    NaN -0.028 -0.084 -0.046 -0.033 -0.005 -0.018 -0.042 -0.038 -0.060 -0.008 -0.030 -0.014    NaN  0.051    NaN    NaN    NaN    NaN    NaN 
-0.102 -0.075 -0.033 -0.095 -0.055 -0.072 -0.075 -0.039 -0.006  0.040  0.041  0.056  0.129  0.100  0.106  0.140  0.155  0.161  0.184  0.185  0.164  0.155  0.134    NaN  0.034 -0.032 -0.092 -0.033  0.031 -0.007 -0.027 -0.003  0.012 -0.062  0.022  0.070    NaN    NaN  0.133    NaN -0.040 -0.034    NaN  0.079 
-0.055 -0.062 -0.053 -0.058 -0.047 -0.073 -0.044 -0.023 -0.040 -0.015  0.039  0.093  0.146  0.147  0.139  0.161  0.155  0.172  0.157  0.124  0.144  0.168  0.118  0.136  0.099  0.116  0.015 -0.011  0.009 -0.032 -0.021 -0.069 -0.054  0.011  0.064 -0.028  0.025  0.061  0.039    NaN    NaN    NaN    NaN    NaN 
-0.032 -0.071 -0.031 -0.057 -0.046 -0.037 -0.047 -0.049  0.008 -0.002  0.027  0.086  0.082  0.101  0.158  0.149  0.133  0.078  0.090  0.124  0.197  0.231  0.176  0.137  0.094  0.075  0.083  0.038  0.018  0.056    NaN -0.054  0.021  0.021  0.011  0.021 -0.009 -0.035  0.010  0.081  0.045    NaN  0.022    NaN 
-0.070 -0.104 -0.048 -0.059 -0.078 -0.079 -0.029 -0.068 -0.013 -0.005  0.031  0.078  0.041  0.195  0.115  0.136  0.135  0.170  0.164  0.193  0.194  0.156  0.130  0.148  0.083  0.100  0.094  0.022  0.048  0.013  0.036 -0.004 -0.068 -0.030 -0.007 -0.061  0.085  0.095  0.122  0.068 -0.095 -0.065 -0.060 -0.054 
   NaN -0.066    NaN -0.114 -0.027 -0.034 -0.031 -0.048  0.007 -0.037  0.079  0.081  0.069  0.132  0.134  0.177  0.166  0.217  0.210  0.218  0.177  0.144  0.195  0.157  0.093  0.016  0.038  0.016  0.025 -0.022  0.066  0.093  0.036 -0.013 -0.002  0.023  0.022  0.054  0.074  0.105  0.030 -0.060 -0.074 -0.053 
-0.111 -0.094    NaN -0.054 -0.064 -0.048 -0.100 -0.013 -0.020  0.030  0.085  0.122  0.095  0.166  0.204  0.156  0.187  0.183  0.171  0.148  0.144  0.113  0.144  0.027  0.072  0.017 -0.112 -0.112 -0.051 -0.009 -0.074 -0.084 -0.071 -0.018    NaN  0.014  0.079    NaN -0.006  0.144  0.086    NaN  0.018    NaN 
-0.033 -0.041 -0.103 -0.070 -0.095 -0.100 -0.045 -0.037 -0.017  0.086  0.078  0.084  0.068  0.103  0.110  0.082  0.130  0.102  0.053  0.056  0.035 -0.035 -0.023 -0.055 -0.074 -0.028 -0.065    NaN  0.020 -0.024 -0.047    NaN  0.015 -0.053 -0.071 -0.029 -0.021 -0.014  0.041  0.150    NaN  0.030  0.011    NaN 
   NaN -0.100 -0.062 -0.058 -0.090 -0.079 -0.040 -0.012 -0.015  0.087  0.047  0.069  0.088  0.153  0.154  0.053  0.102  0.145  0.067 -0.006 -0.022    NaN -0.014 -0.053 -0.086 -0.060 -0.041 -0.117 -0.093    NaN -0.033 -0.021    NaN -0.089    NaN    NaN    NaN  0.059    NaN  0.078  0.044  0.011  0.049    NaN 
-0.179 -0.148 -0.098 -0.090 -0.095 -0.077 -0.036 -0.017  0.050  0.091  0.068  0.075  0.090  0.079  0.042  0.089  0.085  0.042  0.026  0.016  0.028  0.033 -0.031 -0.030 -0.073 -0.031 -0.093    NaN -0.099    NaN    NaN    NaN    NaN    NaN -0.076    NaN  0.068  0.066    NaN  0.126    NaN    NaN    NaN    NaN 
-0.125 -0.106 -0.138 -0.090 -0.148 -0.083 -0.061 -0.011  0.021 -0.005  0.019  0.088  0.068  0.092  0.118  0.102 -0.012 -0.037 -0.011    NaN  0.084  0.021  0.003    NaN -0.055  0.007 -0.065 -0.117    NaN -0.174    NaN -0.215    NaN -0.013    NaN    NaN -0.011 -0.001    NaN    NaN  0.013 -0.004 -0.009  0.051 
-0.131 -0.116 -0.126 -0.117 -0.082 -0.110 -0.083 -0.075 -0.020  0.005  0.029  0.096  0.042  0.041  0.102  0.055 -0.001 -0.016 -0.009 -0.064 -0.048 -0.012  0.022    NaN -0.066 -0.024 -0.016 -0.049 -0.146 -0.171 -0.059    NaN -0.012 -0.109    NaN -0.035    NaN    NaN    NaN    NaN    NaN  0.067    NaN    NaN 
-0.144 -0.160 -0.139 -0.140 -0.127 -0.105 -0.083 -0.027 -0.029  0.022  0.065 -0.040  0.013  0.076  0.050  0.045  0.025  0.026  0.051  0.031 -0.012  0.027 -0.026    NaN -0.052    NaN  0.005  0.041 -0.021 -0.046  0.004  0.010 -0.037  0.020    NaN    NaN    NaN  0.196  0.154  0.134  0.076  0.089  0.016    NaN 
-0.143 -0.113 -0.122 -0.122 -0.126 -0.160 -0.108 -0.055 -0.016  0.039  0.036  0.011  0.057  0.082  0.038 -0.016 -0.014 -0.074 -0.083 -0.009  0.057  0.056  0.016  0.015    NaN -0.006    NaN    NaN    NaN    NaN    NaN    NaN -0.061    NaN    NaN    NaN    NaN    NaN    NaN    NaN    NaN -0.018 -0.025  0.068 
-0.168 -0.098 -0.119 -0.100 -0.113 -0.132 -0.074 -0.064 -0.022 -0.002  0.020  0.049  0.063  0.003 -0.004  0.020 -0.031  0.014 -0.024    NaN    NaN -0.042 -0.037 -0.015  0.049 -0.016 -0.047  0.030 -0.042    NaN    NaN -0.012  0.005  0.076    NaN    NaN    NaN    NaN    NaN    NaN  0.115  0.031    NaN    NaN 
-0.130 -0.104 -0.085 -0.094 -0.156 -0.127 -0.077 -0.048 -0.031  0.016 -0.012    NaN  0.033  0.101    NaN  0.036 -0.024 -0.013 -0.005 -0.024  0.060  0.006  0.016  0.009 -0.034 -0.007    NaN  0.017 -0.107 -0.125    NaN    NaN    NaN -0.019    NaN    NaN    NaN    NaN    NaN    NaN    NaN  0.032 -0.025  0.019 
-0.075 -0.163 -0.132 -0.131 -0.116 -0.089 -0.051 -0.019 -0.027 -0.016  0.006  0.011 -0.009  0.059  0.037  0.038  0.062  0.076  0.034 -0.001    NaN -0.010 -0.009    NaN -0.033    NaN    NaN -0.056 -0.070 -0.011    NaN -0.134    NaN    NaN -0.037    NaN    NaN -0.009 -0.024    NaN -0.019    NaN    NaN    NaN 
-0.092 -0.132 -0.137 -0.118 -0.113 -0.078 -0.048 -0.031 -0.041  0.019 -0.004  0.042  0.078  0.074  0.039  0.051  0.057  0.030  0.065  0.091 -0.039 -0.032  0.015    NaN    NaN    NaN    NaN    NaN    NaN    NaN    NaN    NaN    NaN    NaN -0.062    NaN    NaN    NaN    NaN  0.018 -0.028    NaN    NaN    NaN 
-0.180 -0.106 -0.086 -0.155 -0.100 -0.093 -0.074 -0.040 -0.046  0.016 -0.015 -0.009    NaN  0.053  0.055  0.062  0.037 -0.041 -0.007 -0.045 -0.026 -0.037  0.034    NaN    NaN  0.009    NaN    NaN    NaN -0.147    NaN    NaN -0.110 -0.117    NaN    NaN  0.032  0.059 -0.007  0.029  0.040 -0.011    NaN    NaN 
-0.111 -0.139 -0.088 -0.111 -0.121 -0.100 -0.076 -0.017 -0.044 -0.048 -0.055    NaN  0.085  0.094  0.078  0.058  0.014  0.027 -0.020  0.012  0.053  0.037    NaN    NaN    NaN    NaN    NaN -0.032 -0.119 -0.109 -0.138    NaN    NaN    NaN -0.091 -0.131    NaN    NaN    NaN    NaN    NaN -0.085 -0.050    NaN 
-0.135 -0.094 -0.153 -0.100 -0.138 -0.107 -0.013 -0.027  0.002  0.010 -0.024  0.001  0.039  0.033  0.073  0.092  0.060  0.008    NaN  0.017  0.029 -0.023 -0.116    NaN -0.009  0.008    NaN    NaN    NaN    NaN    NaN    NaN    NaN -0.124    NaN    NaN    NaN    NaN -0.126    NaN -0.066    NaN    NaN    NaN 
-0.132 -0.123 -0.206 -0.186 -0.105 -0.125 -0.041 -0.047 -0.007  0.022  0.052  0.083 -0.010 -0.008 -0.033    NaN  0.029    NaN  0.005    NaN  0.023  0.003 -0.035  0.020    NaN -0.050    NaN -0.082    NaN -0.148 -0.113    NaN    NaN    NaN -0.046 -0.058    NaN    NaN    NaN    NaN    NaN    NaN    NaN    NaN 
-0.133 -0.179 -0.162 -0.136 -0.066 -0.037 -0.031 -0.066 -0.007  0.021  0.003  0.021 -0.013    NaN -0.015 -0.041 -0.046 -0.010  0.007  0.021  0.041 -0.043    NaN -0.046    NaN -0.067    NaN -0.105 -0.145    NaN -0.100    NaN    NaN    NaN    NaN -0.138    NaN    NaN  0.008    NaN    NaN    NaN    NaN -0.072 
-0.120 -0.159 -0.111 -0.171 -0.121 -0.059 -0.010 -0.030 -0.042  0.007  0.054  0.006 -0.002    NaN -0.018 -0.031  0.032 -0.013  0.038  0.005  0.029    NaN -0.007    NaN -0.046    NaN -0.038    NaN -0.039 -0.002 -0.024 -0.058 -0.118    NaN -0.072 -0.091 -0.121 -0.087    NaN    NaN -0.077    NaN -0.046    NaN 
-0.108 -0.096 -0.083 -0.113 -0.095 -0.079 -0.058 -0.023 -0.020  0.010  0.040 -0.006  0.023 -0.030  0.015 -0.046 -0.034 -0.032  0.033 -0.040 -0.070 -0.042 -0.041    NaN -0.088 -0.013 -0.060 -0.052 -0.037 -0.106    NaN    NaN -0.160    NaN    NaN    NaN    NaN    NaN -0.183 -0.093    NaN -0.017 -0.034 -0.049 
   NaN -0.128 -0.105 -0.074 -0.094 -0.129 -0.076 -0.032 -0.020 -0.021  0.023  0.020 -0.012  0.078  0.018 -0.044 -0.017  0.043  0.004 -0.033 -0.032 -0.070 -0.080 -0.023 -0.121 -0.150    NaN    NaN    NaN    NaN    NaN    NaN    NaN -0.180 -0.120    NaN    NaN    NaN    NaN    NaN    NaN    NaN  0.065    NaN 
-0.081 -0.069 -0.097 -0.097 -0.082 -0.072 -0.089 -0.011    NaN -0.024  0.057  0.046  0.084  0.093  0.108  0.124    NaN  0.072  0.068    NaN  0.018 -0.075 -0.017 -0.103 -0.005 -0.070    NaN -0.116 -0.084 -0.091 -0.145    NaN -0.111    NaN    NaN -0.139 -0.183 -0.114    NaN    NaN    NaN    NaN    NaN    NaN 
-0.047 -0.129 -0.108 -0.021 -0.013 -0.080 -0.067 -0.088 -0.015 -0.044 -0.060 -0.048  0.006  0.008    NaN  0.110  0.094  0.117  0.075    NaN  0.092  0.044  0.005  0.034 -0.019 -0.041 -0.066 -0.016    NaN -0.055 -0.120    NaN -0.050 -0.085 -0.155    NaN    NaN    NaN -0.119    NaN  0.018 -0.071 -0.057 -0.059 
 0.027 -0.018 -0.027 -0.032 -0.049 -0.062 -0.032 -0.066 -0.080 -0.031 -0.025 -0.031  0.016  0.050  0.051  0.111  0.113  0.103  0.119  0.123  0.084  0.117  0.082  0.107  0.104    NaN -0.008    NaN -0.046 -0.020 -0.127 -0.110 -0.156 -0.167 -0.134 -0.008 -0.123 -0.114    NaN -0.117    NaN    NaN    NaN    NaN 
 0.053  0.027 -0.028  0.015 -0.022 -0.042 -0.037  0.006  0.006 -0.013 -0.025    NaN -0.016 -0.009  0.001  0.074  0.100    NaN    NaN  0.069  0.038  0.064  0.073  0.056  0.116  0.094  0.058 -0.024 -0.076 -0.028 -0.008 -0.043    NaN    NaN -0.126 -0.073    NaN -0.059  0.032 -0.030 -0.001 -0.116 -0.072 -0.033 
 0.040  0.124  0.078  0.079    NaN    NaN -0.017  0.050 -0.025  0.007 -0.026  0.052  0.034 -0.003  0.055  0.024 -0.006 -0.006  0.032  0.075  0.063  0.109  0.143  0.143  0.096    NaN  0.060  0.102 -0.007  0.011 -0.022 -0.130 -0.067 -0.147 -0.199 -0.113 -0.084  0.057 -0.055    NaN -0.022 -0.037 -0.021 -0.065 
 0.114  0.128    NaN  0.094  0.117  0.115  0.053  0.070  0.051 -0.001 -0.030 -0.015 -0.007  0.036  0.013  0.069  0.019  0.015  0.022  0.050  0.063  0.064  0.073  0.120  0.095  0.067  0.091  0.062  0.010 -0.032 -0.076 -0.092 -0.099 -0.184 -0.204    NaN    NaN    NaN -0.151 -0.075  0.003  0.000  0.032    NaN 
 0.102  0.113  0.153  0.099  0.076  0.069  0.084  0.066  0.053  0.087  0.015  0.009  0.032  0.055  0.063  0.068  0.057  0.074  0.028  0.025  0.068  0.073  0.062  0.106  0.099  0.139  0.106  0.058  0.028  0.006 -0.051 -0.099 -0.087 -0.072 -0.081    NaN -0.134    NaN    NaN -0.151 -0.067 -0.078 -0.112 -0.068 
 0.161  0.139  0.120  0.114  0.078  0.071  0.049  0.071  0.030  0.069  0.066 -0.006  0.032  0.026 -0.001 -0.005  0.019  0.023  0.012  0.034  0.115  0.089  0.145  0.110  0.039  0.016 -0.021  0.081  0.066 -0.010 -0.138 -0.093 -0.079 -0.134 -0.212 -0.179 -0.108 -0.090 -0.122 -0.097 -0.080 -0.091 -0.054 -0.110 
   NaN    NaN  0.096  0.116  0.099  0.062  0.081  0.026  0.053  0.033 -0.010  0.043  0.003  0.010  0.060  0.010  0.023 -0.052  0.010  0.082  0.105  0.128  0.134  0.144  0.125  0.068  0.049 -0.028 -0.053 -0.031 -0.096 -0.043 -0.087 -0.150 -0.094 -0.108    NaN -0.159 -0.115 -0.106 -0.132 -0.106 -0.131 -0.057 
 0.097  0.072  0.066  0.049  0.100  0.017 -0.021 -0.025 -0.015 -0.028 -0.031 -0.024 -0.018 -0.008 -0.008 -0.021  0.043  0.107  0.087  0.105  0.094  0.158  0.116  0.157  0.104 -0.017 -0.046  0.001 -0.002 -0.077 -0.155 -0.139 -0.169 -0.113 -0.072 -0.114 -0.131    NaN -0.115 -0.069 -0.039 -0.057 -0.089 -0.121 
 0.063  0.019  0.036  0.011  0.007 -0.031 -0.032  0.019 -0.001 -0.012 -0.002 -0.012 -0.026  0.011  0.037  0.080  0.092  0.149  0.148  0.070  0.093  0.127  0.084 -0.003  0.016 -0.077 -0.091 -0.076 -0.123 -0.191 -0.165 -0.114 -0.123 -0.155 -0.266 -0.180    NaN -0.051    NaN    NaN -0.053 -0.030 -0.088 -0.091 
-0.031 -0.040 -0.030 -0.050 -0.064 -0.024 -0.054 -0.026 -0.077 -0.037 -0.019  0.035  0.067  0.090  0.108  0.106  0.106  0.091  0.087  0.021  0.052  0.032 -0.001 -0.033  0.009 -0.051 -0.089 -0.071 -0.062 -0.067 -0.143 -0.101    NaN -0.166 -0.145 -0.097    NaN    NaN -0.085 -0.106  0.007  0.014 -0.100 -0.100 
-0.086 -0.082 -0.094 -0.090 -0.084 -0.097 -0.109 -0.069 -0.040 -0.002  0.060  0.030  0.079  0.106  0.068  0.082  0.082  0.075  0.070  0.047  0.019 -0.011 -0.050 -0.127 -0.072    NaN -0.100 -0.085 -0.129 -0.080 -0.087    NaN    NaN -0.123 -0.126    NaN -0.147    NaN -0.059    NaN -0.003  0.042 -0.065    NaN 
-0.126 -0.119 -0.094 -0.123 -0.078 -0.094 -0.082 -0.048  0.009 -0.029  0.027  0.098  0.085  0.061  0.094  0.094  0.065  0.064  0.066  0.014  0.010 -0.001 -0.065 -0.064 -0.123    NaN    NaN -0.053    NaN -0.110 -0.069    NaN    NaN    NaN    NaN    NaN -0.020 -0.065 -0.049    NaN -0.030 -0.064    NaN -0.023 
-0.095 -0.123 -0.114 -0.125 -0.066 -0.087 -0.028 -0.085  0.001  0.063  0.074  0.071  0.049  0.100  0.060  0.065  0.069  0.057  0.010    NaN  0.020 -0.073 -0.051 -0.130 -0.109 -0.149    NaN -0.130 -0.189 -0.187    NaN    NaN -0.074    NaN -0.089 -0.109    NaN -0.070    NaN -0.030 -0.003  0.028 -0.023 -0.002 
-0.129 -0.147 -0.094 -0.121 -0.085 -0.081 -0.077 -0.055  0.001  0.018  0.015  0.041  0.050  0.022  0.069  0.020 -0.035 -0.001  0.024  0.002 -0.022 -0.025 -0.026 -0.056 -0.045    NaN -0.074    NaN    NaN    NaN    NaN -0.112    NaN -0.130 -0.067    NaN    NaN -0.113 -0.032    NaN -0.014    NaN -0.018  0.004 
-0.111 -0.085 -0.098 -0.142 -0.128 -0.085 -0.048 -0.015  0.008  0.044  0.017  0.022  0.009  0.006  0.056  0.055  0.037 -0.010 -0.001 -0.036 -0.030 -0.071 -0.133    NaN    NaN -0.081 -0.052 -0.134 -0.076 -0.102    NaN -0.122    NaN -0.137 -0.093 -0.105    NaN    NaN -0.115    NaN -0.090 -0.081 -0.040    NaN 
-0.120 -0.137 -0.168 -0.139 -0.140 -0.148 -0.071 -0.049 -0.002  0.013 -0.034  0.012  0.034    NaN    NaN  0.047  0.015  0.008  0.024 -0.012 -0.050 -0.063    NaN -0.032    NaN -0.014 -0.014    NaN -0.117 -0.088    NaN    NaN    NaN    NaN    NaN    NaN -0.162    NaN -0.074    NaN -0.145    NaN    NaN    NaN 
-0.134 -0.123 -0.170 -0.099 -0.091 -0.104 -0.064 -0.019  0.008 -0.037  0.035  0.032  0.029  0.019  0.041  0.012  0.085  0.088    NaN  0.012  0.008 -0.018  0.024  0.014 -0.001 -0.012 -0.100 -0.148 -0.145    NaN -0.124 -0.169    NaN    NaN -0.291 -0.192 -0.206    NaN -0.085 -0.113    NaN -0.029 -0.017 -0.066 
-0.135 -0.146 -0.168 -0.140 -0.144 -0.095 -0.064 -0.082 -0.040  0.031  0.009 -0.004  0.067  0.013  0.013  0.021    NaN -0.010  0.011 -0.010 -0.023 -0.059  0.005  0.034 -0.042 -0.116    NaN -0.074 -0.093 -0.021 -0.121    NaN    NaN    NaN    NaN    NaN    NaN    NaN    NaN -0.007 -0.066    NaN -0.128 -0.124 
   NaN -0.170 -0.153 -0.138 -0.093 -0.085 -0.005 -0.043 -0.003  0.013  0.055  0.043  0.094  0.067  0.037    NaN  0.038  0.002 -0.075 -0.033 -0.087 -0.044 -0.045 -0.008 -0.082 -0.030 -0.082 -0.023 -0.040 -0.080    NaN -0.120 -0.214    NaN    NaN    NaN -0.102    NaN -0.083 -0.024  0.033    NaN -0.109    NaN 
-0.094 -0.139 -0.129 -0.100 -0.123 -0.111 -0.027  0.003  0.019  0.036  0.017  0.022  0.031  0.059  0.015  0.040    NaN  0.062  0.008  0.014  0.008  0.012 -0.058 -0.061    NaN    NaN -0.091 -0.069    NaN    NaN -0.116    NaN    NaN    NaN -0.238 -0.208    NaN -0.093 -0.053 -0.035  0.021    NaN -0.084    NaN 
-0.115 -0.089 -0.053 -0.091 -0.049 -0.088 -0.099 -0.071 -0.050  0.021  0.023  0.007  0.028  0.027  0.040  0.071  0.027  0.006 -0.017 -0.024 -0.003  0.024  0.020  0.016 -0.023 -0.032 -0.078    NaN -0.101 -0.080 -0.178    NaN    NaN    NaN    NaN    NaN    NaN    NaN -0.038    NaN -0.125 -0.047  0.025 -0.001 
-0.081 -0.077 -0.111 -0.066 -0.087 -0.058 -0.044 -0.026 -0.014  0.011  0.003  0.024  0.078  0.035  0.054  0.051  0.021  0.017  0.018 -0.006  0.039    NaN -0.008 -0.041 -0.012  0.008    NaN -0.125 -0.130    NaN -0.135    NaN    NaN -0.103    NaN -0.143 -0.163    NaN -0.060 -0.047 -0.023 -0.037  0.027    NaN 
-0.092 -0.070 -0.109 -0.080 -0.113 -0.091 -0.101 -0.007  0.011  0.010  0.054  0.090  0.072  0.073  0.028  0.064  0.059  0.022  0.008  0.027  0.020  0.090  0.071  0.020 -0.021    NaN -0.107    NaN -0.113 -0.145    NaN    NaN    NaN    NaN    NaN    NaN    NaN    NaN    NaN -0.076 -0.012 -0.044 -0.040    NaN 
-0.077 -0.117 -0.061 -0.083 -0.071 -0.110 -0.046 -0.022 -0.042  0.046  0.024  0.035  0.047  0.088  0.100  0.039  0.074  0.051  0.052  0.039  0.089  0.015  0.005  0.017 -0.045    NaN    NaN -0.035 -0.093 -0.104    NaN -0.050    NaN    NaN    NaN    NaN    NaN    NaN    NaN    NaN    NaN  0.005  0.108    NaN 
-0.054 -0.070 -0.059 -0.133 -0.096 -0.117 -0.057 -0.027 -0.041  0.011  0.017  0.033  0.033  0.058  0.095  0.047  0.071  0.077  0.040  0.059  0.044 -0.015  0.001 -0.019  0.007  0.034 -0.007 -0.030    NaN -0.043 -0.043    NaN    NaN    NaN    NaN    NaN    NaN    NaN    NaN -0.200    NaN -0.097 -0.135    NaN 
-0.054 -0.084 -0.088 -0.144 -0.036 -0.102 -0.068 -0.068 -0.014 -0.021 -0.010  0.053  0.028  0.079  0.114  0.065  0.007  0.039  0.029  0.010  0.061 -0.010 -0.040 -0.018    NaN -0.065 -0.069 -0.153 -0.146 -0.094    NaN    NaN    NaN    NaN    NaN    NaN    NaN    NaN    NaN -0.086    NaN -0.059 -0.138 -0.128 
-0.087 -0.082 -0.126 -0.123 -0.038 -0.099 -0.087 -0.049 -0.047 -0.019 -0.034  0.035  0.055  0.057  0.044  0.051  0.050  0.068  0.049  0.039 -0.002 -0.040  0.053  0.004 -0.030 -0.078 -0.077  0.008 -0.103 -0.079 -0.158 -0.121    NaN    NaN -0.175    NaN    NaN    NaN -0.152 -0.037  0.019 -0.057 -0.101    NaN 
-0.077 -0.053 -0.107 -0.136 -0.081 -0.038 -0.124 -0.081 -0.059  0.004 -0.011  0.030  0.090  0.062  0.118  0.147  0.117  0.117  0.030  0.045  0.088  0.044  0.044 -0.033 -0.065 -0.060 -0.002 -0.085 -0.039    NaN    NaN -0.239 -0.155 -0.162 -0.264 -0.232 -0.151 -0.095 -0.093 -0.065  0.005 -0.017 -0.050 -0.092 
-0.014 -0.089 -0.064 -0.124 -0.061 -0.080 -0.041 -0.057 -0.080  0.014  0.061  0.018  0.052  0.032  0.105  0.087  0.121  0.138  0.103  0.103  0.117  0.101  0.022 -0.063  0.004  0.051 -0.021 -0.063  0.012    NaN    NaN -0.139    NaN    NaN    NaN    NaN -0.193    NaN    NaN    NaN -0.103 -0.114 -0.059 -0.071 
-0.069 -0.089 -0.081 -0.088 -0.082 -0.082 -0.028 -0.075 -0.055 -0.007  0.007  0.009  0.043  0.046  0.119  0.114  0.099  0.137  0.137  0.095  0.054  0.094  0.057  0.043  0.031 -0.004 -0.025 -0.060 -0.037 -0.099 -0.048 -0.122    NaN    NaN    NaN    NaN    NaN    NaN -0.084 -0.062 -0.034 -0.125 -0.060    NaN 
-0.075 -0.051 -0.046 -0.094 -0.095 -0.068 -0.033 -0.019 -0.056 -0.032  0.028  0.022  0.070  0.027  0.079  0.102  0.101  0.070  0.111  0.153  0.111  0.149  0.081  0.095  0.075  0.045 -0.045 -0.019 -0.020    NaN -0.101 -0.170    NaN -0.188 -0.086 -0.046 -0.027 -0.128 -0.080 -0.136    NaN  0.044  0.010 -0.059 
-0.023 -0.033 -0.061 -0.050 -0.118 -0.054 -0.051 -0.042 -0.071 -0.010 -0.034 -0.005  0.068  0.073  0.052  0.084  0.092  0.133  0.093  0.111  0.077  0.075  0.081  0.034  0.055  0.096  0.017  0.039 -0.070 -0.070 -0.065 -0.124 -0.143    NaN    NaN    NaN    NaN -0.114    NaN    NaN    NaN -0.129 -0.055    NaN 
-0.061 -0.037 -0.046 -0.060 -0.068 -0.075 -0.075 -0.045 -0.020 -0.003  0.027  0.063  0.003  0.070  0.098  0.104  0.153  0.139  0.142  0.126  0.084  0.077  0.089  0.013  0.030  0.048 -0.040 -0.047 -0.122 -0.165 -0.140 -0.098 -0.171    NaN    NaN    NaN    NaN    NaN -0.088 -0.062    NaN -0.061 -0.041 -0.012 
-0.028 -0.081 -0.067 -0.095 -0.062 -0.076 -0.065 -0.046 -0.036 -0.048 -0.004  0.011  0.039  0.083  0.081  0.104  0.122  0.095  0.073  0.092  0.079  0.086  0.037  0.004 -0.015 -0.080 -0.122 -0.079 -0.173 -0.084 -0.097    NaN    NaN -0.131    NaN -0.158    NaN -0.133    NaN -0.091    NaN -0.048 -0.082 -0.019 
-0.023 -0.062 -0.065 -0.097 -0.088 -0.058 -0.110 -0.036 -0.015  0.007  0.000  0.016  0.018  0.066  0.067  0.030  0.126  0.065  0.053  0.029  0.014  0.004  0.002 -0.022  0.004 -0.089 -0.080 -0.071 -0.112 -0.125 -0.130 -0.109    NaN    NaN    NaN -0.158 -0.118 -0.160 -0.120 -0.083 -0.069    NaN -0.062 -0.106 
-0.055 -0.101 -0.081 -0.052 -0.102 -0.084 -0.085 -0.051 -0.022  0.048  0.014  0.015  0.009  0.016  0.014  0.062  0.048  0.029  0.062  0.032  0.016  0.045  0.037 -0.045 -0.015 -0.012 -0.099 -0.076 -0.052 -0.028    NaN    NaN    NaN    NaN -0.163    NaN    NaN -0.160 -0.107 -0.141 -0.121 -0.095  0.011 -0.051 
-0.064 -0.107 -0.091 -0.169 -0.115 -0.086 -0.063 -0.057  0.011  0.022  0.021  0.040  0.026  0.043  0.089  0.091  0.055  0.064  0.050  0.059  0.033  0.028 -0.088 -0.032 -0.042 -0.137    NaN    NaN -0.130 -0.083    NaN    NaN    NaN    NaN    NaN    NaN    NaN    NaN    NaN    NaN -0.080 -0.055  0.008    NaN 
-0.060 -0.094 -0.119 -0.084 -0.099 -0.096 -0.062 -0.077 -0.005 -0.008  0.013  0.029 -0.014  0.058  0.056  0.057  0.060  0.042  0.059  0.022  0.029  0.033  0.037  0.038 -0.031 -0.060 -0.075 -0.090 -0.104    NaN    NaN    NaN    NaN    NaN    NaN    NaN -0.054 -0.096 -0.131 -0.116    NaN -0.036 -0.048 -0.068 
-0.135 -0.106 -0.099 -0.061 -0.117 -0.119 -0.072 -0.050 -0.015  0.001  0.045  0.020  0.069  0.076  0.080  0.097  0.090  0.116  0.113  0.075 -0.016  0.044  0.020 -0.003 -0.015 -0.030 -0.055    NaN    NaN -0.106    NaN    NaN    NaN    NaN    NaN    NaN    NaN    NaN -0.029 -0.027 -0.040    NaN -0.053  0.036 
-0.092 -0.110 -0.113 -0.081 -0.090 -0.110 -0.075 -0.042 -0.053 -0.034  0.013  0.019  0.015  0.097  0.017  0.064  0.117  0.103  0.082  0.065  0.026 -0.011  0.012    NaN -0.057    NaN    NaN    NaN -0.056 -0.024    NaN    NaN    NaN    NaN    NaN -0.261    NaN    NaN -0.091    NaN -0.077 -0.022 -0.046    NaN 
-0.035 -0.081 -0.091 -0.090 -0.070 -0.098 -0.077 -0.052 -0.076  0.007  0.030  0.055  0.070  0.041  0.023  0.090  0.085  0.081  0.063  0.052 -0.029  0.055  0.032  0.014 -0.011  0.010    NaN -0.082 -0.108 -0.108    NaN    NaN    NaN    NaN    NaN    NaN    NaN -0.134    NaN    NaN    NaN -0.094 -0.030    NaN 
-0.079 -0.056 -0.144 -0.074 -0.082 -0.068 -0.031 -0.006  0.003  0.036  0.050  0.073  0.079  0.099  0.130  0.138  0.210  0.199  0.213  0.126  0.115  0.124  0.070  0.019  0.043  0.010 -0.044 -0.026 -0.019 -0.061 -0.081    NaN    NaN    NaN -0.214    NaN    NaN    NaN    NaN    NaN    NaN  0.002 -0.043    NaN 
-0.046 -0.097 -0.063 -0.090 -0.138 -0.065 -0.034 -0.003 -0.040  0.029  0.059  0.086  0.108  0.101  0.085  0.097  0.102  0.106  0.111  0.163  0.146  0.088  0.075  0.062  0.014  0.003 -0.004 -0.029 -0.044 -0.031 -0.104 -0.166    NaN    NaN    NaN -0.188    NaN    NaN -0.090 -0.065 -0.092 -0.038 -0.029 -0.070 
-0.092 -0.045 -0.081 -0.145 -0.097 -0.057 -0.073  0.006  0.010  0.077  0.042  0.044  0.093  0.104  0.123  0.104  0.108  0.141  0.175  0.128  0.089  0.085  0.072  0.027  0.019  0.004 -0.044 -0.010 -0.119 -0.127    NaN -0.148    NaN    NaN    NaN    NaN    NaN    NaN -0.048 -0.018    NaN  0.042    NaN -0.008 
-0.057 -0.074 -0.103 -0.083 -0.109 -0.080 -0.029 -0.038 -0.018  0.041  0.032  0.002  0.054  0.116  0.106  0.094  0.103  0.128  0.110  0.120  0.059  0.021  0.005 -0.021 -0.081 -0.080 -0.056 -0.112 -0.139    NaN -0.235    NaN    NaN    NaN -0.361    NaN -0.266    NaN    NaN    NaN    NaN  0.042 -0.103 -0.110 
-0.047 -0.092 -0.070 -0.131 -0.175 -0.117 -0.067 -0.046 -0.038  0.001  0.062  0.048  0.069  0.072  0.046  0.044  0.076  0.044  0.097  0.077  0.062  0.031 -0.068 -0.032 -0.035 -0.059 -0.065 -0.056 -0.118 -0.129 -0.189 -0.155    NaN -0.175    NaN    NaN    NaN    NaN    NaN -0.188    NaN  0.002 -0.046 -0.066 
-0.109 -0.099 -0.121 -0.111 -0.111 -0.085 -0.087 -0.043 -0.043 -0.036  0.013  0.103  0.087  0.106  0.052  0.087  0.125  0.071  0.068  0.068  0.056  0.004 -0.049 -0.033  0.028 -0.045 -0.119 -0.067    NaN -0.099 -0.051    NaN    NaN    NaN    NaN    NaN    NaN    NaN    NaN  0.051 -0.030    NaN    NaN    NaN 
-0.080 -0.085 -0.079 -0.121 -0.084 -0.074 -0.060 -0.029  0.009  0.016  0.008 -0.038  0.028  0.033  0.071  0.099  0.089  0.073  0.105  0.057  0.046  0.016  0.008  0.014 -0.005 -0.108    NaN -0.038 -0.079 -0.101 -0.081 -0.026    NaN    NaN    NaN    NaN    NaN    NaN    NaN    NaN    NaN -0.082 -0.010 -0.048 
-0.019 -0.089 -0.091 -0.139 -0.110 -0.096 -0.057 -0.059 -0.063 -0.005  0.023  0.062  0.081  0.077  0.083  0.111  0.099  0.067  0.077  0.028  0.021  0.012  0.019  0.002 -0.043 -0.053 -0.107 -0.044 -0.107    NaN -0.076 -0.128    NaN    NaN    NaN    NaN    NaN    NaN    NaN    NaN -0.119    NaN -0.109 -0.128 
-0.058 -0.082 -0.073 -0.066 -0.091 -0.087 -0.082 -0.070 -0.053 -0.048 -0.043  0.015  0.056  0.112  0.081  0.055  0.054  0.072  0.099  0.085  0.113  0.087  0.061 -0.011  0.022 -0.013 -0.049 -0.114 -0.070 -0.039 -0.076 -0.208 -0.136    NaN    NaN    NaN    NaN    NaN    NaN    NaN -0.087 -0.067 -0.103    NaN 
 0.008 -0.005 -0.012 -0.041 -0.062 -0.080 -0.076 -0.083 -0.035 -0.029  0.008  0.054  0.107  0.062  0.110  0.090  0.087  0.149  0.167  0.171  0.097  0.100  0.082  0.018 -0.014 -0.020 -0.000 -0.018 -0.106 -0.048 -0.063 -0.048    NaN    NaN    NaN    NaN    NaN    NaN    NaN -0.147 -0.143 -0.239 -0.046 -0.137 
   NaN  0.033  0.003  0.005 -0.006 -0.038 -0.027 -0.057 -0.030 -0.048  0.009 -0.022 -0.010  0.026  0.031  0.081  0.105  0.095  0.103  0.117  0.117  0.164  0.121  0.117  0.119  0.038  0.009 -0.018  0.029 -0.003 -0.093 -0.027 -0.148 -0.163    NaN    NaN    NaN    NaN    NaN    NaN -0.074 -0.016 -0.128 -0.136 
   NaN -0.014 -0.017  0.057  0.047  0.055  0.017  0.026  0.009 -0.033 -0.061  0.011 -0.031 -0.054 -0.019  0.022  0.030  0.039  0.037  0.099  0.111  0.153  0.062  0.119  0.108  0.068  0.020 -0.001 -0.000 -0.021 -0.069 -0.055 -0.103 -0.144    NaN -0.261    NaN    NaN    NaN    NaN -0.149 -0.091 -0.080    NaN 
   NaN  0.063  0.069  0.086  0.079  0.064  0.052  0.093  0.022  0.011 -0.003  0.014 -0.000  0.016 -0.003  0.012  0.045  0.046  0.065  0.040  0.040  0.122  0.041  0.092  0.144  0.195  0.036  0.013 -0.021 -0.037 -0.089 -0.039 -0.042 -0.062    NaN -0.179    NaN    NaN    NaN    NaN    NaN    NaN -0.130 -0.201 
   NaN  0.050  0.072  0.063  0.081  0.063  0.084  0.058  0.043  0.065  0.024  0.030  0.012 -0.001  0.049  0.016  0.031  0.027  0.050  0.042  0.063  0.072  0.090  0.150  0.063    NaN  0.095  0.026 -0.008 -0.021 -0.079 -0.071 -0.078 -0.096 -0.199    NaN    NaN    NaN    NaN    NaN    NaN    NaN    NaN -0.149 
 0.078  0.088  0.078  0.084  0.079  0.075  0.061  0.072  0.072  0.079  0.044  0.027  0.012  0.006  0.054  0.031 -0.003  0.060  0.051  0.079  0.100  0.034  0.045  0.158  0.130  0.098 -0.038 -0.007    NaN -0.025 -0.089 -0.114 -0.093    NaN    NaN    NaN    NaN    NaN    NaN    NaN -0.143 -0.134 -0.087 -0.074 
 0.099  0.134  0.066  0.084  0.078  0.075  0.037  0.023  0.007  0.030  0.016  0.002 -0.021 -0.039 -0.007 -0.002 -0.015  0.048  0.071  0.053  0.060  0.021  0.094  0.029  0.153  0.093  0.054 -0.038 -0.047 -0.023 -0.127 -0.112 -0.172 -0.127 -0.176 -0.155    NaN    NaN    NaN    NaN    NaN    NaN -0.063 -0.063 
 0.072  0.036  0.034  0.085  0.078  0.041 -0.030  0.035  0.024  0.008  0.011 -0.047 -0.045 -0.045  0.008 -0.031 -0.020  0.056  0.026    NaN  0.057  0.061  0.082  0.080  0.111  0.076  0.028 -0.026 -0.024 -0.084 -0.075 -0.074 -0.049 -0.067 -0.073 -0.095    NaN    NaN    NaN    NaN    NaN    NaN    NaN    NaN 
 0.092  0.015  0.035  0.039  0.031  0.032  0.022 -0.001 -0.037 -0.034 -0.044 -0.008 -0.037 -0.062 -0.033  0.012 -0.028  0.034  0.003  0.028  0.051  0.128  0.100  0.023  0.063  0.059  0.028 -0.029 -0.022 -0.075 -0.044 -0.083 -0.067 -0.017 -0.181 -0.141    NaN    NaN    NaN    NaN    NaN -0.155 -0.170 -0.049 
 0.020  0.019 -0.018 -0.020 -0.012 -0.041 -0.074 -0.067 -0.048 -0.080 -0.052  0.001  0.014  0.035  0.021  0.070  0.075  0.073  0.105  0.073  0.137  0.114  0.124  0.073  0.005  0.004 -0.054 -0.043 -0.101 -0.019 -0.035    NaN    NaN    NaN -0.120    NaN    NaN    NaN    NaN    NaN    NaN    NaN    NaN -0.063 
   NaN -0.021  0.004 -0.051 -0.061 -0.038 -0.069 -0.069 -0.072 -0.034 -0.027 -0.017  0.036  0.088  0.102  0.113  0.103  0.089  0.092  0.129  0.092  0.124  0.059  0.043  0.000  0.044 -0.048  0.026  0.022  0.002    NaN -0.050 -0.078 -0.124 -0.167 -0.112    NaN    NaN    NaN    NaN    NaN    NaN    NaN    NaN 
 0.008  0.020 -0.081 -0.090 -0.075 -0.040 -0.044 -0.071 -0.003 -0.009 -0.034  0.002  0.038  0.096  0.125  0.142  0.147  0.130  0.108  0.093  0.068  0.109  0.078  0.070  0.079  0.104  0.024  0.041 -0.077 -0.088 -0.035 -0.026 -0.011 -0.081    NaN -0.117    NaN    NaN    NaN    NaN    NaN    NaN -0.078    NaN 
-0.025 -0.069 -0.083 -0.088 -0.059 -0.071 -0.060  0.020  0.015  0.040  0.056  0.059  0.051  0.109  0.094  0.069  0.088  0.138  0.132  0.111  0.011  0.009  0.022  0.065 -0.005  0.023 -0.007 -0.060 -0.017 -0.031 -0.052 -0.024 -0.136 -0.125    NaN    NaN    NaN    NaN    NaN    NaN    NaN    NaN -0.142 -0.079 
-0.023 -0.042 -0.063 -0.086 -0.072 -0.071 -0.047 -0.005 -0.043  0.022  0.046  0.042  0.050  0.061  0.094  0.091  0.118  0.087  0.117  0.102  0.151  0.084  0.105  0.094  0.037  0.025 -0.048 -0.032 -0.084 -0.126 -0.056 -0.074 -0.155 -0.124 -0.074    NaN    NaN    NaN -0.189    NaN    NaN    NaN -0.074 -0.108 
-0.019 -0.029 -0.066 -0.109 -0.053 -0.063 -0.015  0.023  0.014  0.056  0.066  0.049  0.064  0.077  0.104  0.113  0.139  0.123  0.116  0.027    NaN  0.078  0.071 -0.025 -0.041 -0.053 -0.015  0.026  0.028  0.039 -0.008  0.030  0.017    NaN    NaN    NaN    NaN    NaN    NaN    NaN    NaN    NaN -0.142    NaN 
-0.046 -0.068 -0.092 -0.075 -0.089 -0.070 -0.040  0.039  0.023  0.073  0.058  0.036  0.070  0.086  0.076  0.061  0.088  0.094  0.080  0.116  0.052  0.002 -0.002 -0.032 -0.061 -0.024 -0.056    NaN -0.097 -0.040 -0.076 -0.139 -0.132    NaN    NaN    NaN    NaN    NaN    NaN    NaN    NaN    NaN    NaN -0.017 
-0.063 -0.097 -0.056 -0.090 -0.090 -0.057 -0.049 -0.030  0.012  0.015  0.096  0.045  0.028  0.078  0.100  0.120  0.104  0.119  0.109  0.086  0.040  0.024  0.044 -0.034 -0.026 -0.007 -0.019 -0.034 -0.036 -0.083 -0.070 -0.122 -0.195    NaN    NaN    NaN    NaN    NaN    NaN    NaN    NaN    NaN    NaN    NaN 
-0.017 -0.082 -0.076 -0.129 -0.095 -0.102 -0.020 -0.020 -0.014  0.016  0.032  0.034  0.088  0.088  0.093  0.081  0.087  0.109  0.109  0.110  0.120  0.069  0.063  0.039 -0.043 -0.080 -0.076 -0.022 -0.028 -0.107 -0.133 -0.088    NaN    NaN -0.205    NaN    NaN    NaN    NaN    NaN    NaN    NaN    NaN    NaN 
-0.018 -0.046 -0.019 -0.060 -0.077 -0.118 -0.047 -0.033 -0.015  0.020  0.019  0.016  0.074  0.074  0.107  0.128  0.119  0.093  0.113  0.095  0.089  0.078  0.037  0.070  0.066  0.025  0.039 -0.016 -0.015 -0.017 -0.065 -0.089 -0.069 -0.097    NaN    NaN    NaN    NaN    NaN    NaN    NaN    NaN    NaN    NaN 
-0.030 -0.067 -0.077 -0.066 -0.061 -0.050 -0.074 -0.022  0.049  0.031  0.064  0.086  0.161  0.151  0.155  0.182  0.149  0.186  0.191  0.175  0.126  0.146  0.149  0.156  0.098  0.037  0.054  0.018  0.025 -0.047 -0.013  0.002 -0.056 -0.122    NaN -0.157    NaN    NaN    NaN    NaN    NaN    NaN    NaN    NaN 
-0.018 -0.039 -0.068 -0.023 -0.059 -0.077 -0.046 -0.021  0.019  0.106  0.097  0.102  0.144  0.127  0.176  0.146  0.166  0.135  0.181  0.208  0.194  0.160  0.145  0.161  0.157  0.123  0.143  0.132  0.103  0.073  0.063  0.011  0.014 -0.016 -0.016    NaN    NaN    NaN    NaN    NaN    NaN    NaN    NaN    NaN 
-0.001 -0.042 -0.078 -0.039 -0.074 -0.067 -0.038 -0.090 -0.046  0.070  0.038  0.074  0.050  0.085  0.073  0.090  0.095  0.107  0.114  0.081  0.077  0.147  0.172  0.074  0.091  0.129  0.168  0.083  0.057 -0.056 -0.042  0.023 -0.057 -0.124 -0.032  0.009    NaN    NaN    NaN    NaN    NaN    NaN    NaN -0.165 
 0.020  0.029 -0.028 -0.007 -0.021 -0.055 -0.045 -0.015 -0.023 -0.027  0.005  0.035  0.046  0.024  0.089  0.080  0.059  0.059  0.088  0.082  0.103  0.058  0.154  0.086  0.081  0.088  0.003  0.094  0.065 -0.037 -0.047 -0.070 -0.049 -0.024  0.007 -0.056    NaN    NaN    NaN    NaN    NaN    NaN    NaN    NaN 
 0.039  0.018 -0.019 -0.020 -0.046 -0.023  0.003 -0.052 -0.034 -0.067 -0.063  0.037  0.032  0.061  0.055  0.056  0.081  0.119  0.099  0.125  0.126  0.122  0.052  0.134  0.091  0.036  0.079  0.066  0.065  0.030  0.016 -0.045 -0.016 -0.072 -0.050    NaN    NaN -0.165    NaN    NaN    NaN    NaN -0.009    NaN 
 0.062  0.033  0.076  0.020  0.022  0.015 -0.025 -0.037 -0.013 -0.028 -0.024 -0.030 -0.011  0.027  0.099  0.095  0.085  0.072  0.080  0.089  0.130  0.094  0.060  0.097  0.099  0.094 -0.005  0.004  0.020  0.024 -0.023 -0.015 -0.061 -0.010 -0.083    NaN    NaN    NaN    NaN    NaN    NaN    NaN    NaN    NaN 
   NaN  0.029 -0.016  0.043  0.071  0.039  0.008  0.011  0.036  0.023  0.011 -0.007  0.006  0.074  0.068  0.027  0.085  0.062  0.040  0.116  0.186  0.097  0.130  0.113  0.047  0.113  0.134  0.093  0.034 -0.025 -0.006 -0.084 -0.059 -0.093 -0.156    NaN    NaN    NaN    NaN    NaN    NaN    NaN -0.032 -0.064 
   NaN  0.031  0.087  0.078  0.078  0.069  0.036  0.025  0.040  0.017 -0.005  0.016  0.047  0.056  0.014  0.084  0.024  0.114  0.122  0.088  0.088  0.104  0.105  0.129  0.070  0.042    NaN  0.127  0.094  0.071  0.017 -0.014 -0.090    NaN -0.112 -0.140 -0.174    NaN    NaN    NaN    NaN    NaN -0.047 -0.029 
 0.033  0.079  0.055  0.082  0.076  0.067  0.084  0.086  0.055  0.021  0.013  0.009  0.025 -0.012 -0.013  0.006  0.097  0.083  0.083  0.110  0.057  0.161  0.118  0.091  0.148  0.088  0.120    NaN  0.080 -0.002 -0.040 -0.073 -0.100 -0.152 -0.085 -0.068    NaN    NaN    NaN    NaN    NaN    NaN    NaN    NaN 
   NaN  0.087  0.084  0.067  0.048  0.084  0.042  0.026 -0.004 -0.003 -0.024  0.031  0.021  0.048  0.060  0.047  0.017  0.098  0.069  0.100  0.130    NaN  0.140    NaN  0.150    NaN  0.040  0.038 -0.028  0.007    NaN -0.088 -0.022 -0.087 -0.082 -0.016    NaN -0.185    NaN    NaN    NaN    NaN    NaN    NaN 
 0.099  0.121  0.066  0.055  0.041  0.022  0.016 -0.013 -0.018 -0.012 -0.024  0.043  0.090  0.017  0.029  0.096  0.101  0.100  0.107  0.144  0.114  0.089  0.089  0.175  0.100  0.138  0.095 -0.005 -0.012 -0.006 -0.001  0.059  0.023    NaN -0.091 -0.094    NaN    NaN    NaN    NaN    NaN    NaN    NaN -0.114 
-0.001  0.024  0.077  0.054 -0.024 -0.022 -0.004 -0.076 -0.073 -0.129 -0.046  0.028 -0.007  0.014  0.067  0.072  0.061  0.093  0.108  0.084  0.083  0.038  0.078  0.127  0.129  0.034  0.110  0.109  0.000 -0.063 -0.020 -0.002  0.009 -0.071 -0.088 -0.103 -0.050    NaN  0.070    NaN    NaN    NaN    NaN    NaN 
 0.048  0.056  0.019 -0.039  0.007 -0.033 -0.032 -0.057 -0.038  0.005 -0.022  0.004  0.009  0.037  0.064  0.069  0.033  0.071  0.070  0.072  0.069  0.107  0.141    NaN  0.078  0.109  0.024  0.020 -0.029  0.014 -0.002 -0.061 -0.035 -0.149 -0.024 -0.065    NaN    NaN    NaN  0.051    NaN    NaN    NaN -0.042 
 0.035 -0.008 -0.014  0.023 -0.044 -0.026 -0.079 -0.050  0.014  0.006  0.058  0.063  0.012  0.099  0.098  0.132  0.166  0.087  0.049  0.095  0.099  0.158  0.123  0.138  0.108  0.033  0.014  0.053 -0.056 -0.029  0.011 -0.014 -0.111 -0.128 -0.115 -0.081  0.030    NaN  0.083    NaN    NaN    NaN    NaN    NaN 
 0.013  0.017  0.001  0.013 -0.006 -0.094 -0.062 -0.050  0.007  0.017  0.025  0.062  0.073  0.082  0.097  0.133  0.147  0.086  0.090  0.077  0.109  0.063  0.099  0.053  0.006    NaN  0.011 -0.037 -0.089 -0.155 -0.199 -0.127 -0.125 -0.115    NaN -0.150    NaN    NaN  0.036    NaN    NaN    NaN -0.027 -0.068 
 0.032  0.018 -0.053 -0.009 -0.062 -0.092 -0.047 -0.033 -0.057 -0.038  0.018  0.043  0.035  0.061  0.061  0.100 -0.007  0.076  0.095  0.090  0.081  0.065  0.029  0.065  0.084  0.071  0.070  0.068 -0.037    NaN    NaN -0.157 -0.075 -0.075    NaN    NaN    NaN    NaN    NaN    NaN    NaN    NaN -0.087    NaN 
-0.019  0.006 -0.053 -0.053 -0.041 -0.058 -0.039 -0.076 -0.056 -0.026 -0.016  0.032  0.062  0.069  0.023  0.060  0.089  0.097  0.096  0.041  0.091  0.089  0.070  0.014    NaN -0.010 -0.046 -0.074 -0.041 -0.080 -0.106 -0.074 -0.132    NaN -0.012    NaN    NaN    NaN    NaN    NaN -0.119 -0.084 -0.087 -0.076 
   NaN -0.065 -0.066 -0.032 -0.081 -0.069    NaN -0.086 -0.075 -0.047 -0.026  0.002  0.003  0.037  0.025  0.083  0.081  0.052  0.071  0.072  0.060  0.076  0.081  0.050  0.039    NaN -0.024    NaN -0.040  0.040 -0.036 -0.044    NaN    NaN    NaN    NaN    NaN    NaN    NaN    NaN -0.065 -0.034 -0.080 -0.084 
   NaN -0.044 -0.067 -0.003 -0.117 -0.088 -0.063 -0.058 -0.076  0.021 -0.018  0.028  0.063  0.061  0.095  0.091  0.067  0.097  0.090  0.053  0.099    NaN  0.016  0.077  0.056  0.045  0.035 -0.055 -0.126    NaN    NaN -0.063    NaN    NaN    NaN -0.006  0.066    NaN    NaN    NaN -0.011 -0.057  0.015  0.004 
   NaN -0.042 -0.031 -0.075 -0.049 -0.101 -0.080 -0.048 -0.045 -0.016 -0.029  0.013  0.042  0.005  0.020  0.091  0.088  0.081  0.072  0.098  0.025  0.006  0.027  0.070  0.096  0.154 -0.011  0.014  0.053 -0.075    NaN -0.054    NaN    NaN    NaN    NaN    NaN    NaN    NaN -0.037 -0.076 -0.083 -0.085    NaN 
 0.020  0.015 -0.048 -0.099 -0.105 -0.093 -0.094 -0.093 -0.023 -0.012 -0.029 -0.022  0.012  0.057  0.061  0.053  0.128  0.078  0.070  0.116  0.106  0.028  0.048 -0.004 -0.057 -0.019 -0.066    NaN -0.027 -0.108 -0.177    NaN  0.030    NaN    NaN    NaN    NaN    NaN    NaN    NaN -0.062 -0.074 -0.062 -0.122 
   NaN  0.002 -0.033 -0.053 -0.088 -0.078 -0.095 -0.053 -0.067 -0.024  0.019 -0.004  0.030  0.023  0.061  0.071  0.126  0.063  0.069  0.090  0.104  0.049  0.002 -0.007 -0.012  0.011 -0.041 -0.038 -0.007 -0.049    NaN    NaN    NaN    NaN    NaN    NaN    NaN    NaN    NaN    NaN -0.125 -0.115 -0.143    NaN 
 0.032 -0.027 -0.016 -0.052 -0.063 -0.060 -0.073 -0.023  0.007  0.008 -0.001  0.046  0.010  0.039  0.001  0.057  0.096  0.092  0.078  0.104  0.089  0.068  0.051  0.052  0.055  0.031    NaN    NaN    NaN -0.005 -0.042 -0.074    NaN    NaN    NaN    NaN    NaN    NaN    NaN    NaN -0.149 -0.155 -0.105 -0.100 
-0.029 -0.038 -0.020  0.018  0.019 -0.027 -0.043 -0.013 -0.029  0.024  0.018  0.022 -0.007  0.063  0.085  0.128  0.117  0.141    NaN    NaN    NaN    NaN -0.020    NaN    NaN    NaN -0.031  0.007  0.025  0.034    NaN  0.016    NaN    NaN    NaN    NaN    NaN    NaN    NaN    NaN    NaN    NaN -0.152 -0.113 
   NaN  0.039 -0.007  0.032 -0.026 -0.007 -0.046 -0.034 -0.004 -0.013  0.023  0.054  0.039  0.024  0.057  0.049  0.088  0.060  0.071    NaN    NaN    NaN    NaN  0.091  0.061 -0.018  0.060 -0.006  0.027  0.030    NaN    NaN  0.078    NaN  0.019    NaN    NaN  0.004  0.034 -0.051 -0.059 -0.110 -0.108 -0.046 
   NaN  0.003 -0.007  0.057 -0.007  0.001  0.003 -0.026  0.019 -0.063  0.021 -0.006  0.008  0.050  0.094  0.177  0.069  0.142  0.133  0.117  0.146  0.130  0.110    NaN    NaN  0.168  0.122    NaN  0.070    NaN  0.153  0.143    NaN  0.101  0.107  0.112  0.078  0.047 -0.083 -0.019 -0.062 -0.094 -0.065 -0.092 
 0.075  0.063  0.091  0.035  0.028  0.040  0.032 -0.043  0.002 -0.018  0.005  0.008  0.003  0.048  0.058  0.056  0.086  0.109  0.113  0.081  0.177  0.181  0.213    NaN    NaN    NaN  0.124  0.100    NaN  0.000 -0.009 -0.028 -0.001  0.078  0.017  0.046  0.008 -0.064 -0.140 -0.070 -0.104 -0.080 -0.075 -0.096 
   NaN    NaN  0.062  0.038  0.037  0.000  0.024  0.019  0.008  0.009  0.015 -0.028 -0.001  0.053  0.031  0.063  0.153  0.136  0.125  0.190  0.088  0.040  0.163  0.196    NaN    NaN    NaN    NaN    NaN  0.067    NaN    NaN -0.000    NaN  0.047    NaN -0.016 -0.048 -0.079 -0.105 -0.086 -0.093 -0.125 -0.056 
 0.021    NaN  0.057  0.063  0.014  0.022  0.038  0.031  0.040 -0.016  0.007 -0.028 -0.009 -0.000  0.030  0.052 -0.021  0.076  0.063    NaN    NaN    NaN  0.084    NaN    NaN    NaN    NaN    NaN    NaN  0.013    NaN    NaN    NaN -0.029  0.042  0.020 -0.039 -0.062 -0.105 -0.093 -0.111 -0.146 -0.120 -0.157 
 0.009  0.059  0.063  0.035  0.017  0.059  0.037  0.011  0.026  0.013 -0.039 -0.001 -0.003  0.000  0.025  0.028 -0.019  0.063  0.076  0.140    NaN    NaN    NaN    NaN    NaN    NaN    NaN    NaN -0.038  0.013  0.048 -0.001 -0.034 -0.051 -0.074 -0.048 -0.087 -0.129 -0.101 -0.107 -0.104 -0.145 -0.147 -0.122 
 0.028  0.036  0.063  0.091  0.061  0.003  0.023  0.037  0.032 -0.018  0.023 -0.008 -0.003 -0.004  0.046  0.046    NaN    NaN    NaN    NaN  0.042  0.082  0.114  0.122  0.146  0.091  0.097  0.071  0.027 -0.004  0.021 -0.021 -0.046 -0.140 -0.072 -0.058 -0.111 -0.099 -0.132 -0.112 -0.122 -0.057 -0.107 -0.115 
 0.047  0.051  0.033  0.022  0.092  0.036  0.027  0.016  0.005 -0.003 -0.011  0.021  0.034  0.021  0.021  0.067  0.105  0.077  0.126  0.150  0.179  0.181  0.210  0.153  0.122  0.035  0.027  0.043  0.009 -0.044 -0.052 -0.074 -0.094 -0.072 -0.089 -0.059 -0.123 -0.108 -0.116 -0.129 -0.093 -0.082 -0.147 -0.100 
   NaN  0.047  0.003  0.004  0.018 -0.000 -0.001 -0.031 -0.019 -0.049  0.002 -0.009 -0.047  0.106  0.045  0.071  0.077  0.056    NaN    NaN    NaN  0.101  0.065  0.075  0.072  0.103  0.098  0.068  0.042  0.001 -0.017 -0.036 -0.050 -0.073 -0.076 -0.108 -0.119 -0.128 -0.135 -0.114 -0.098 -0.088 -0.101 -0.096 
 0.039    NaN -0.026  0.000 -0.015  0.035 -0.015 -0.074 -0.073 -0.047 -0.017  0.007  0.068    NaN    NaN  0.005 -0.002  0.087  0.133  0.130  0.101  0.140  0.055  0.066  0.047  0.060  0.023 -0.018  0.022  0.007 -0.050 -0.070 -0.088 -0.033 -0.103 -0.113 -0.083 -0.145 -0.126 -0.136 -0.140 -0.089 -0.090 -0.064 
   NaN  0.032 -0.024  0.010 -0.025 -0.088 -0.068 -0.050 -0.011    NaN  0.006  0.027  0.077  0.162  0.102  0.116    NaN    NaN    NaN    NaN  0.189  0.160  0.122  0.159  0.183  0.109  0.074  0.043  0.041  0.025 -0.021 -0.005 -0.058 -0.091 -0.065 -0.096 -0.125 -0.146 -0.129 -0.101 -0.123 -0.103 -0.091 -0.141 
 0.047  0.015 -0.006 -0.059 -0.058 -0.030 -0.088 -0.028 -0.010 -0.010  0.041    NaN    NaN    NaN    NaN    NaN  0.099  0.124  0.143    NaN    NaN    NaN  0.105    NaN  0.109  0.110  0.133  0.034 -0.001 -0.020 -0.033 -0.039 -0.057 -0.068 -0.036 -0.064 -0.058 -0.120 -0.105 -0.103 -0.092 -0.080 -0.068 -0.035 
   NaN    NaN -0.033 -0.057 -0.107 -0.071 -0.053 -0.021  0.030  0.086    NaN    NaN    NaN    NaN    NaN    NaN    NaN    NaN    NaN    NaN    NaN    NaN  0.088  0.110  0.090    NaN    NaN  0.004 -0.007  0.003 -0.042 -0.057 -0.047 -0.044 -0.090 -0.072 -0.053 -0.037 -0.062 -0.089 -0.059 -0.058 -0.111 -0.126 
-0.008    NaN    NaN -0.071  0.000 -0.048 -0.031 -0.046 -0.014  0.040    NaN    NaN    NaN    NaN    NaN    NaN    NaN    NaN    NaN    NaN    NaN  0.096  0.104  0.094  0.077  0.058  0.047  0.005  0.008 -0.021 -0.080 -0.105 -0.041 -0.046 -0.070 -0.087 -0.084 -0.130 -0.089 -0.133 -0.080 -0.077 -0.087 -0.080 
-0.027  0.011  0.030    NaN    NaN -0.002 -0.031 -0.031    NaN    NaN    NaN    NaN    NaN    NaN    NaN    NaN    NaN  0.081  0.036  0.104  0.043  0.030  0.040  0.105  0.100  0.084  0.034 -0.021 -0.021 -0.071 -0.033 -0.030 -0.028  0.008 -0.075 -0.102 -0.072 -0.066 -0.049 -0.088 -0.098 -0.128 -0.115 -0.096 
 0.007 -0.076 -0.035 -0.053 -0.063 -0.060 -0.058 -0.048 -0.041    NaN    NaN    NaN    NaN    NaN    NaN  0.105  0.090  0.119  0.064  0.096  0.092  0.056  0.055  0.032  0.042  0.039  0.025  0.019 -0.064 -0.098 -0.017 -0.095 -0.062 -0.062 -0.070 -0.096 -0.117 -0.082 -0.092 -0.138 -0.085 -0.098 -0.057 -0.071 
 0.036 -0.024    NaN    NaN    NaN    NaN    NaN    NaN    NaN    NaN    NaN    NaN    NaN    NaN  0.099  0.085  0.137  0.148  0.105  0.123  0.074  0.111  0.074  0.115  0.077  0.045 -0.006 -0.000 -0.036 -0.029 -0.037 -0.030 -0.068 -0.085 -0.065 -0.051 -0.044 -0.092 -0.106 -0.103 -0.105 -0.102 -0.091 -0.082 
 0.032    NaN    NaN    NaN    NaN    NaN    NaN    NaN    NaN    NaN  0.063  0.070  0.076  0.119  0.113  0.120  0.037  0.084  0.066  0.102  0.098  0.127  0.078  0.051  0.054  0.041  0.008  0.019 -0.003 -0.017  0.008 -0.064 -0.063 -0.067 -0.064 -0.051 -0.052 -0.042 -0.068 -0.046 -0.060 -0.077 -0.092 -0.065 
-0.017 -0.004 -0.057    NaN    NaN    NaN    NaN    NaN    NaN    NaN    NaN  0.063  0.078  0.073  0.083  0.115  0.097  0.096  0.092  0.130  0.080  0.082  0.076  0.031  0.030  0.069  0.040 -0.023 -0.075 -0.035 -0.016 -0.061 -0.075 -0.087 -0.094 -0.098 -0.104 -0.060 -0.094 -0.139 -0.107 -0.110 -0.108 -0.123 
 0.021 -0.009 -0.007    NaN    NaN    NaN    NaN -0.011  0.001  0.004 -0.038  0.083  0.087  0.111  0.094  0.126  0.144  0.129  0.128  0.120  0.113  0.066  0.091  0.084  0.072  0.069  0.015 -0.004 -0.032 -0.037 -0.045 -0.016 -0.074 -0.092 -0.039 -0.066 -0.099 -0.078 -0.088 -0.077 -0.060 -0.097 -0.083 -0.076 
 0.002  0.000 -0.026    NaN    NaN    NaN    NaN    NaN    NaN -0.010 -0.015  0.030  0.009  0.085  0.127  0.089  0.085  0.139  0.137  0.100  0.090  0.093  0.051  0.035  0.081  0.062  0.074  0.084  0.009 -0.025 -0.016 -0.006 -0.060 -0.092 -0.059 -0.085 -0.092 -0.057 -0.114 -0.095 -0.061 -0.121 -0.145 -0.098 
 0.037  0.018  0.020  0.011 -0.018 -0.016 -0.058 -0.055 -0.016 -0.012 -0.019  0.009  0.028  0.022  0.107  0.066  0.075  0.111  0.129  0.094  0.097  0.113  0.082  0.043  0.066  0.086  0.018  0.017  0.023  0.004 -0.009 -0.045 -0.031 -0.036 -0.027 -0.057 -0.083 -0.118 -0.119 -0.102 -0.099 -0.126 -0.160 -0.120 
 0.024    NaN    NaN    NaN    NaN    NaN -0.044 -0.029 -0.039 -0.040  0.008 -0.038  0.005  0.062  0.074  0.034  0.068  0.072  0.129  0.037  0.061  0.036  0.073  0.017  0.067  0.068  0.072  0.026  0.022 -0.015 -0.029  0.020 -0.049 -0.051 -0.079 -0.082 -0.092 -0.119 -0.150 -0.120 -0.149 -0.161 -0.160 -0.156 
 0.062    NaN    NaN    NaN    NaN  0.036 -0.008 -0.007 -0.041 -0.060 -0.064 -0.035  0.008  0.048  0.000  0.016  0.061  0.105  0.089  0.097  0.092  0.128  0.137  0.110  0.082  0.054  0.068  0.017  0.057  0.003 -0.043 -0.049 -0.024 -0.020 -0.057 -0.100 -0.085 -0.095 -0.105 -0.109 -0.086 -0.115 -0.124 -0.166 
 0.054  0.059  0.062    NaN    NaN -0.035  0.021  0.016 -0.027 -0.037 -0.051 -0.019  0.002 -0.002  0.023  0.066  0.070  0.078  0.062  0.106  0.069  0.029  0.076  0.043  0.036  0.035  0.084  0.016 -0.013  0.007 -0.015 -0.013 -0.080 -0.040 -0.081 -0.085 -0.060 -0.122 -0.110 -0.101 -0.139 -0.122 -0.138 -0.133 
 0.105  0.092  0.057  0.071  0.071  0.071  0.055  0.046  0.022 -0.020  0.010 -0.007 -0.018  0.010  0.023  0.038  0.050  0.078  0.078  0.084  0.053  0.124  0.096  0.059  0.039  0.058  0.031  0.043 -0.014 -0.022 -0.015 -0.050 -0.063 -0.035 -0.091 -0.073 -0.103 -0.065 -0.155 -0.144 -0.128 -0.133 -0.159 -0.095 
 0.047  0.118  0.123  0.073  0.107  0.074  0.053  0.071  0.030  0.054  0.011 -0.028  0.008  0.003  0.028  0.017  0.061  0.042  0.050  0.084  0.086  0.077  0.091  0.093  0.073  0.029  0.066  0.029 -0.018 -0.017  0.007 -0.072 -0.073 -0.015 -0.047 -0.077 -0.071 -0.068 -0.106 -0.168 -0.173 -0.144 -0.136 -0.171 
 0.079  0.090  0.103  0.086  0.079  0.098  0.079 -0.025  0.018 -0.003 -0.014  0.039 -0.013  0.014  0.026 -0.013 -0.015  0.044  0.100  0.097  0.111  0.096  0.056  0.052  0.054  0.083  0.037  0.038  0.043 -0.063 -0.065 -0.071 -0.054 -0.092 -0.100 -0.052 -0.096 -0.086 -0.093 -0.149 -0.149 -0.164 -0.135 -0.132 
 0.092  0.035  0.085  0.075  0.077  0.048  0.072  0.038  0.042  0.062  0.027  0.004  0.024  0.009 -0.024  0.056  0.019  0.073  0.086  0.082  0.102  0.089  0.126  0.067  0.072  0.067  0.013 -0.021  0.002 -0.053 -0.036 -0.047 -0.042 -0.044 -0.043 -0.037 -0.098 -0.080 -0.124 -0.108 -0.162 -0.141 -0.169 -0.135 
 0.109  0.074  0.058  0.129  0.075  0.073  0.063  0.062  0.019 -0.014 -0.046 -0.013 -0.025 -0.014  0.023  0.012  0.044  0.079  0.084  0.080  0.054  0.061  0.086  0.045  0.068  0.060  0.065  0.052 -0.002 -0.015 -0.041 -0.079 -0.038 -0.013 -0.062 -0.052 -0.041 -0.076 -0.065 -0.109 -0.119 -0.101 -0.110 -0.120 
 0.063  0.069  0.092  0.058  0.084  0.037  0.013  0.017 -0.001 -0.014  0.026 -0.033 -0.016 -0.007  0.020  0.020  0.062  0.089  0.086  0.076  0.079  0.054  0.034  0.019  0.057  0.024 -0.005 -0.020 -0.019 -0.024 -0.041  0.002 -0.002 -0.021 -0.077 -0.065 -0.099 -0.109 -0.055 -0.125 -0.112 -0.152 -0.131 -0.061 
 0.108  0.066  0.003  0.088  0.026  0.058  0.003  0.010 -0.018 -0.070 -0.003 -0.032 -0.021 -0.008  0.040  0.023  0.032  0.018  0.034  0.091  0.046  0.079  0.060  0.048  0.083  0.045  0.019 -0.006 -0.009 -0.042 -0.022 -0.044 -0.066 -0.060 -0.101 -0.126 -0.047 -0.104 -0.153 -0.128 -0.085 -0.090 -0.080    NaN 
 0.064  0.041 -0.016  0.010  0.005 -0.007 -0.062 -0.040 -0.064 -0.031 -0.066 -0.028 -0.017  0.003  0.021  0.014  0.034  0.036  0.074  0.042  0.062  0.056  0.022  0.041  0.057  0.081  0.011  0.024  0.001 -0.020 -0.023 -0.069 -0.062 -0.029 -0.081 -0.033 -0.102 -0.094 -0.110 -0.105 -0.118 -0.125 -0.115 -0.111 
 0.015  0.032  0.016  0.005 -0.038 -0.024 -0.039 -0.062 -0.119 -0.051 -0.040 -0.062 -0.004 -0.003  0.058  0.046  0.062  0.051  0.036  0.065  0.078  0.129  0.104  0.032  0.020  0.030  0.035  0.018 -0.039  0.039 -0.033 -0.032 -0.024 -0.049 -0.070 -0.048 -0.058 -0.085 -0.098 -0.078 -0.076 -0.061 -0.115 -0.074 
 0.012  0.012  0.024  0.010 -0.034 -0.042 -0.051 -0.058 -0.043  0.003 -0.051 -0.014  0.002 -0.006 -0.001  0.024  0.071  0.101  0.089  0.086  0.059  0.041  0.066  0.036  0.025  0.007 -0.003  0.026  0.001  0.002 -0.050 -0.059 -0.057  0.003 -0.073 -0.043 -0.076 -0.114 -0.067 -0.122 -0.102 -0.131 -0.085 -0.111 
 0.076  0.045 -0.030 -0.001  0.008 -0.033 -0.073 -0.068 -0.069 -0.073 -0.031 -0.024 -0.013  0.013  0.029  0.009  0.079  0.097  0.092  0.056  0.053  0.076  0.064  0.022  0.017  0.012  0.021 -0.028 -0.008 -0.005 -0.022 -0.070 -0.062 -0.052 -0.039 -0.052 -0.071 -0.074 -0.129 -0.131 -0.087 -0.093 -0.117 -0.065 
-0.007  0.038 -0.003  0.009  0.010 -0.027 -0.078 -0.034 -0.083 -0.074 -0.051 -0.017  0.013  0.023 -0.009  0.003  0.048  0.032  0.073  0.088  0.120  0.074  0.030  0.018  0.005  0.049  0.037  0.020 -0.009 -0.059 -0.049 -0.019 -0.036 -0.030 -0.038 -0.094 -0.133 -0.160 -0.117 -0.166 -0.119 -0.137 -0.159 -0.143 
 0.017  0.026  0.002 -0.018  0.030 -0.016 -0.071 -0.055 -0.040 -0.040 -0.052 -0.010  0.007  0.010  0.038 -0.028  0.032  0.083  0.097  0.078  0.082  0.071  0.083  0.054  0.054  0.012 -0.004 -0.035 -0.026 -0.027  0.014 -0.024 -0.057 -0.042 -0.046 -0.061 -0.107 -0.143 -0.124 -0.135 -0.158 -0.143 -0.133 -0.116 
 0.064  0.037  0.007  0.036  0.017  0.007 -0.024 -0.016 -0.067 -0.024  0.003 -0.035  0.012  0.077  0.071  0.070  0.080  0.064  0.037  0.092  0.105  0.102  0.093  0.084  0.061  0.022  0.025  0.026  0.023  0.006 -0.039 -0.018 -0.070 -0.035 -0.086 -0.094 -0.108 -0.116 -0.059 -0.126 -0.161 -0.145 -0.115 -0.176 
 0.053  0.040  0.036  0.008 -0.018  0.049  0.006 -0.052 -0.018 -0.010  0.045  0.025  0.012  0.050  0.081  0.062  0.121  0.145  0.137  0.084  0.158  0.087  0.094  0.037  0.089  0.045  0.050 -0.011  0.057  0.030 -0.004 -0.029 -0.082 -0.074 -0.103 -0.047 -0.108 -0.101 -0.109 -0.146 -0.129 -0.129 -0.131 -0.074 
 0.070  0.058  0.035  0.055  0.028 -0.007 -0.026 -0.074 -0.058 -0.040 -0.001  0.000  0.042  0.048  0.063  0.046  0.117  0.109  0.069  0.119  0.103  0.064  0.100  0.077  0.111  0.073  0.062  0.037  0.028  0.014 -0.004 -0.002 -0.067 -0.066 -0.044 -0.091 -0.080 -0.080 -0.123 -0.073 -0.144 -0.055 -0.094 -0.111 
 0.010 -0.006  0.013  0.041  0.015  0.013  0.022 -0.043 -0.076 -0.026 -0.041  0.022 -0.009  0.048  0.061  0.075  0.102  0.104  0.090  0.098  0.081  0.072  0.051  0.049  0.075  0.029  0.018  0.021 -0.017  0.004 -0.036 -0.036 -0.045 -0.087 -0.099 -0.095 -0.120 -0.117 -0.146 -0.106 -0.117 -0.127 -0.123 -0.151 
-0.019  0.042  0.014  0.032  0.037 -0.008 -0.045 -0.042 -0.038  0.030  0.012  0.009  0.045  0.056  0.087  0.067  0.084  0.086  0.122  0.084  0.093  0.085  0.074  0.090  0.106  0.051 -0.011  0.032  0.009 -0.018  0.002 -0.063 -0.063 -0.121 -0.096 -0.090 -0.108 -0.167 -0.105 -0.078 -0.106 -0.183 -0.098    NaN 
 0.042 -0.002 -0.005  0.044 -0.004  0.020 -0.053 -0.144 -0.067 -0.026  0.003  0.024  0.007  0.069  0.052  0.058  0.049  0.095  0.093  0.082  0.085  0.079  0.068  0.079  0.052  0.071  0.078  0.048 -0.019 -0.049 -0.034 -0.068 -0.062 -0.103 -0.078 -0.100 -0.102 -0.095 -0.119 -0.158 -0.160 -0.151 -0.106 -0.126 
 0.064  0.029  0.009 -0.031 -0.045 -0.011 -0.043 -0.076 -0.044 -0.037  0.023  0.025  0.065  0.041  0.039  0.051  0.106  0.105  0.099  0.117  0.094  0.045  0.108  0.085  0.114  0.057  0.032 -0.016 -0.047 -0.032 -0.041 -0.112 -0.074 -0.119 -0.109 -0.113 -0.116 -0.081 -0.087 -0.168 -0.109 -0.161 -0.113    NaN 
 0.059  0.059  0.033  0.016 -0.004 -0.041 -0.031  0.013 -0.043 -0.029 -0.008  0.006  0.029  0.038  0.059  0.073  0.066  0.106  0.090  0.085  0.077  0.027  0.038  0.075  0.030  0.088 -0.041 -0.015 -0.015 -0.034 -0.050 -0.098 -0.081 -0.095 -0.118 -0.136 -0.102 -0.142 -0.150 -0.172 -0.146 -0.083 -0.068 -0.106 
 0.014  0.019  0.020  0.006  0.033  0.042 -0.036 -0.024 -0.064 -0.044  0.017  0.037  0.002  0.033  0.085  0.087  0.077  0.078  0.094  0.067  0.132  0.081  0.102  0.018  0.035  0.077  0.048  0.029  0.043 -0.027 -0.050 -0.066 -0.034 -0.064 -0.137 -0.066 -0.106 -0.105 -0.100 -0.096 -0.082 -0.098 -0.060 -0.070 
 0.054  0.082  0.036  0.005  0.019  0.011  0.002 -0.019  0.001 -0.056 -0.013 -0.042  0.019  0.054  0.040  0.089  0.049  0.054  0.075  0.082  0.110  0.076  0.080  0.091  0.115  0.129  0.050  0.025 -0.008 -0.045 -0.006 -0.055 -0.079 -0.058 -0.110 -0.150 -0.121 -0.105 -0.154 -0.132 -0.177 -0.130 -0.093 -0.114 
 0.044  0.068  0.028  0.072  0.051  0.034 -0.028 -0.019 -0.009 -0.056 -0.024 -0.019 -0.010  0.024  0.068  0.078  0.111  0.073  0.096  0.129  0.071  0.097  0.086  0.104  0.078  0.072  0.040  0.004 -0.005 -0.041 -0.048 -0.080 -0.123 -0.100 -0.087 -0.093 -0.155 -0.118 -0.138 -0.127 -0.152 -0.100 -0.110    NaN 
 0.080  0.080  0.031  0.066  0.074  0.052  0.030  0.014  0.006  0.013 -0.029  0.021  0.074  0.015  0.063  0.087  0.062  0.065  0.044  0.092  0.120  0.105  0.087  0.061  0.056  0.053  0.059  0.028 -0.018 -0.029 -0.068 -0.095 -0.111 -0.067 -0.059 -0.118 -0.113 -0.178 -0.169 -0.131 -0.106 -0.131 -0.144 -0.161 
 0.104  0.028  0.023  0.071 -0.004  0.069  0.027 -0.004  0.001  0.018 -0.011 -0.038  0.012  0.034  0.056  0.074  0.096  0.058  0.087  0.107  0.093  0.117  0.117  0.133  0.089  0.087  0.084 -0.016 -0.032 -0.023 -0.071 -0.038 -0.109 -0.069 -0.087 -0.079 -0.144 -0.131 -0.117 -0.124 -0.111 -0.129 -0.114 -0.144 
 0.029  0.034  0.039  0.063  0.017  0.016 -0.013  0.001  0.027 -0.045 -0.054 -0.043  0.009  0.034  0.087  0.077  0.121  0.077  0.101  0.109  0.109  0.115  0.089  0.050  0.070  0.032  0.081  0.057 -0.016  0.036 -0.005 -0.055 -0.104 -0.076 -0.110 -0.110 -0.125 -0.157 -0.133 -0.113 -0.103 -0.106 -0.092    NaN 
 0.078  0.057  0.016  0.024  0.020  0.018  0.010  0.002 -0.002 -0.031 -0.034 -0.017  0.016  0.032  0.049  0.058  0.057  0.073  0.062  0.066  0.116  0.128  0.109  0.082  0.041  0.062  0.030  0.036  0.004 -0.036 -0.049 -0.061 -0.074 -0.089 -0.081 -0.085 -0.112 -0.126 -0.125 -0.101 -0.101 -0.098 -0.134 -0.193 
 0.028  0.043  0.049  0.047  0.052 -0.000 -0.018 -0.036 -0.029 -0.008  0.009  0.027  0.009  0.055  0.091  0.109  0.063  0.074  0.110  0.107  0.097  0.074  0.061  0.124  0.064  0.032  0.056  0.062 -0.023 -0.049 -0.105 -0.106 -0.089 -0.078 -0.068 -0.110 -0.119 -0.113 -0.117 -0.139 -0.147 -0.152 -0.118 -0.144 
 0.046  0.060  0.031  0.030 -0.019  0.019 -0.030 -0.047 -0.040 -0.018 -0.027  0.025  0.020  0.069  0.045  0.039  0.095  0.129  0.091  0.118  0.141  0.127  0.149  0.088  0.067  0.044  0.092  0.060 -0.015 -0.051 -0.061 -0.065 -0.093 -0.073 -0.073 -0.062 -0.086 -0.091 -0.084 -0.111 -0.103 -0.054 -0.098    NaN 
 0.070 -0.007  0.031  0.038  0.018 -0.022  0.003 -0.063 -0.058 -0.039 -0.036  0.043  0.058  0.029  0.070  0.086  0.111  0.116  0.135  0.071  0.079  0.103  0.089  0.071  0.105  0.098  0.019  0.051  0.030 -0.010 -0.051 -0.066 -0.063 -0.091 -0.090 -0.064 -0.084 -0.114 -0.067 -0.082 -0.061 -0.032  0.025    NaN 
 0.019  0.055  0.007 -0.043  0.002 -0.062 -0.036 -0.092 -0.003 -0.021 -0.006  0.005  0.068  0.032  0.068  0.076  0.095  0.081  0.106  0.110  0.065  0.068  0.073  0.039  0.091  0.044  0.001  0.010 -0.027 -0.034    NaN -0.080 -0.073 -0.089 -0.059 -0.075 -0.049 -0.110 -0.111 -0.117 -0.122 -0.081 -0.100    NaN 
 0.058  0.033  0.023  0.033 -0.023 -0.012 -0.018 -0.061 -0.020 -0.034 -0.003  0.071  0.056  0.067  0.068  0.035  0.092  0.038  0.086  0.116  0.129  0.073  0.036  0.089  0.066  0.103  0.027 -0.000 -0.009 -0.015 -0.023 -0.057 -0.036 -0.071 -0.105 -0.086 -0.180 -0.133 -0.157 -0.094 -0.143 -0.124 -0.123    NaN 
-0.051  0.027  0.027  0.031 -0.031 -0.021 -0.042 -0.057 -0.068  0.015  0.031  0.040  0.080  0.053  0.072  0.064  0.106  0.101  0.098  0.098  0.117  0.116  0.116  0.071  0.046  0.041  0.036  0.011 -0.012 -0.026 -0.042  0.001 -0.030 -0.057 -0.128 -0.089 -0.127 -0.126 -0.111 -0.093 -0.060 -0.124 -0.153 -0.131 
-0.008  0.007  0.013 -0.019 -0.034 -0.018 -0.022 -0.055 -0.013 -0.031  0.004  0.033  0.023  0.055  0.059  0.111  0.104  0.069  0.112  0.102  0.058  0.103  0.053  0.082  0.064  0.076  0.058  0.083  0.026  0.008 -0.024 -0.011 -0.083 -0.079 -0.097 -0.110 -0.079 -0.118 -0.139 -0.110 -0.078 -0.098 -0.100    NaN 
-0.022 -0.057 -0.044 -0.020 -0.032 -0.071 -0.069 -0.022 -0.077  0.014 -0.019  0.029  0.057  0.030  0.042    NaN    NaN    NaN    NaN  0.087  0.133  0.099  0.071  0.061  0.112  0.092  0.055  0.052  0.039  0.039 -0.033 -0.041 -0.063 -0.087 -0.126 -0.057 -0.080 -0.069 -0.106 -0.132 -0.118 -0.118 -0.069    NaN 
 0.017  0.004  0.013 -0.047  0.017 -0.022 -0.047 -0.076 -0.061 -0.033 -0.012  0.009  0.026  0.048  0.063  0.116  0.108  0.133  0.151  0.128  0.131  0.082  0.056  0.066  0.074  0.062  0.016  0.026 -0.008 -0.024 -0.066 -0.073 -0.097 -0.102 -0.095 -0.112 -0.090 -0.094 -0.109 -0.090 -0.116 -0.089 -0.133    NaN 
 0.006  0.007 -0.023  0.013  0.014 -0.028 -0.013 -0.014 -0.027 -0.041 -0.025  0.014  0.030  0.071  0.077  0.071  0.142  0.166  0.117  0.115  0.157  0.099  0.079  0.096  0.059  0.062  0.045  0.059 -0.020 -0.074 -0.032 -0.046 -0.143 -0.106 -0.078 -0.098 -0.091 -0.093 -0.087 -0.098 -0.106 -0.142 -0.130    NaN 
 0.070  0.006 -0.006 -0.007 -0.034 -0.025  0.042 -0.023 -0.065 -0.039  0.014  0.007  0.046  0.075  0.060  0.104  0.076  0.113  0.139  0.122  0.104  0.107  0.088  0.060  0.092  0.098  0.041  0.034 -0.013 -0.040 -0.060 -0.074 -0.109 -0.098 -0.106 -0.084 -0.099 -0.134 -0.091 -0.110 -0.107 -0.087 -0.072    NaN 
 0.028  0.021  0.015  0.011 -0.018 -0.006 -0.020 -0.041 -0.050 -0.042 -0.029  0.011  0.039  0.068  0.079  0.108  0.100  0.094  0.087  0.138  0.083  0.089  0.085  0.056  0.044  0.091  0.033  0.069  0.003  0.002 -0.029 -0.087 -0.053 -0.082 -0.019 -0.058 -0.063 -0.047 -0.103 -0.107 -0.102 -0.097 -0.115    NaN 
 0.039  0.042  0.002  0.002 -0.011 -0.055 -0.026 -0.022 -0.070 -0.023 -0.040  0.031  0.027  0.017  0.102  0.071  0.104  0.085  0.102  0.103  0.115  0.096  0.106  0.062  0.040  0.084  0.008  0.010 -0.020 -0.034 -0.051 -0.127 -0.105 -0.112 -0.086 -0.129 -0.089 -0.080 -0.104 -0.125 -0.104 -0.088 -0.139 -0.103 
 0.002  0.034  0.027 -0.006  0.007 -0.028 -0.052 -0.033 -0.042 -0.061 -0.020  0.055  0.050  0.076  0.052  0.063  0.081  0.079  0.126  0.127  0.112  0.045  0.066  0.091  0.049  0.023  0.018 -0.004 -0.015 -0.019 -0.067 -0.123 -0.117 -0.124 -0.142 -0.110 -0.098 -0.118 -0.126 -0.086 -0.138 -0.142 -0.117    NaN 
-0.003  0.004  0.030  0.025 -0.025 -0.035 -0.057 -0.083 -0.045  0.013  0.012  0.057  0.026  0.062  0.046  0.070  0.060  0.100  0.107  0.093  0.085  0.033  0.029  0.063  0.076  0.015  0.009  0.007 -0.035 -0.036 -0.081 -0.095 -0.122 -0.062 -0.112 -0.113 -0.059 -0.051 -0.066 -0.095 -0.095 -0.033    NaN    NaN 
 0.025 -0.028 -0.063 -0.024 -0.044 -0.056 -0.081 -0.068 -0.070 -0.025 -0.025 -0.015  0.067  0.070  0.056  0.111  0.087  0.079  0.076  0.092  0.082  0.064  0.023  0.050  0.055  0.014  0.010  0.020  0.006 -0.074 -0.128 -0.071 -0.050 -0.043 -0.106 -0.107 -0.146 -0.143 -0.087 -0.103 -0.078 -0.105 -0.115    NaN 
 0.011 -0.000 -0.005  0.003 -0.058 -0.070 -0.080 -0.018 -0.005 -0.015 -0.018 -0.007  0.026  0.100  0.109  0.099  0.131  0.116  0.138  0.151  0.091  0.074  0.047  0.054  0.035  0.026  0.046  0.018 -0.023 -0.051 -0.089 -0.099 -0.079 -0.084 -0.120 -0.082 -0.100 -0.066 -0.119 -0.101 -0.091 -0.103 -0.089 -0.092 
-0.002 -0.041  0.011 -0.020 -0.005 -0.032 -0.013 -0.056 -0.054  0.009  0.036  0.027  0.036  0.102  0.097  0.081  0.093  0.056  0.102  0.146  0.140  0.162  0.135  0.066  0.008  0.041  0.028  0.001 -0.019 -0.037 -0.022 -0.083 -0.057 -0.046 -0.105 -0.099 -0.098 -0.089 -0.093 -0.104 -0.113 -0.117 -0.126    NaN 
 0.016  0.013  0.022  0.002 -0.024 -0.043 -0.078 -0.024 -0.011  0.007  0.019  0.069  0.059  0.061  0.048  0.102  0.050  0.151  0.128  0.119  0.123  0.100  0.068  0.086  0.077  0.046  0.042  0.004 -0.015 -0.018 -0.028 -0.041 -0.004 -0.061 -0.102 -0.063 -0.090 -0.114 -0.101 -0.126 -0.135 -0.130 -0.079    NaN 
-0.001  0.028  0.004 -0.035 -0.036  0.003 -0.026 -0.025 -0.036 -0.012  0.047  0.088  0.073  0.079  0.114  0.142  0.074  0.099  0.119  0.138  0.107  0.075  0.100  0.151  0.102  0.060  0.057 -0.009 -0.063 -0.055 -0.027  0.008 -0.071 -0.029 -0.091 -0.068 -0.091 -0.067 -0.072 -0.100 -0.090 -0.079 -0.083    NaN 
 0.022  0.021  0.002 -0.029 -0.019 -0.037 -0.039 -0.031 -0.022  0.025  0.074  0.078  0.066  0.063  0.116  0.095  0.110  0.125  0.105  0.067  0.072  0.107  0.093  0.106  0.063  0.031  0.019 -0.009 -0.053 -0.037 -0.054 -0.047 -0.057 -0.053 -0.104 -0.092 -0.115 -0.066 -0.093 -0.068 -0.079 -0.100 -0.108    NaN 
 0.028 -0.003 -0.032 -0.008  0.000 -0.046 -0.047 -0.024 -0.038  0.023  0.048  0.043  0.076  0.086  0.101  0.112  0.096  0.083  0.064  0.102  0.074  0.092  0.088  0.064  0.090  0.065  0.020 -0.071 -0.048 -0.017 -0.066 -0.032 -0.085 -0.116 -0.043 -0.117 -0.071 -0.098 -0.086 -0.058 -0.045 -0.091 -0.078    NaN 
-0.046 -0.005 -0.036 -0.002 -0.034 -0.073 -0.054 -0.038  0.000 -0.012  0.005  0.059  0.050  0.088  0.046  0.062  0.080  0.071  0.069  0.117  0.059  0.098  0.120  0.117  0.076  0.065  0.013 -0.030 -0.054 -0.038 -0.069 -0.052 -0.055 -0.025 -0.085 -0.077 -0.090 -0.120 -0.116 -0.113 -0.071 -0.094    NaN    NaN 
-0.030 -0.022 -0.020 -0.055 -0.032 -0.050 -0.053 -0.016  0.001  0.027  0.064  0.023  0.077  0.060  0.091  0.115  0.060  0.116  0.104  0.034  0.071  0.068  0.099  0.073  0.014  0.019 -0.003 -0.015 -0.084 -0.069 -0.077 -0.048 -0.043 -0.053 -0.082 -0.125 -0.109 -0.127 -0.097 -0.081 -0.069 -0.117 -0.111    NaN 
 0.008 -0.006  0.002 -0.055 -0.039 -0.043 -0.054 -0.048 -0.052  0.042  0.065  0.030  0.047  0.075  0.102  0.092  0.102  0.058  0.069  0.058  0.087  0.075  0.059  0.042  0.076 -0.024 -0.047 -0.071 -0.061 -0.058 -0.019 -0.073 -0.053 -0.062 -0.091 -0.060 -0.069 -0.105 -0.121 -0.065 -0.054 -0.117 -0.149    NaN 
 0.016  0.033 -0.021  0.016    NaN -0.057 -0.039 -0.010  0.028  0.038  0.054  0.080  0.082  0.113  0.054  0.074  0.120  0.107  0.117  0.143  0.142  0.108  0.087  0.042  0.012  0.036 -0.055 -0.054 -0.073 -0.067 -0.004 -0.060 -0.086 -0.080 -0.050 -0.073 -0.064 -0.106 -0.083 -0.125 -0.089 -0.119 -0.111    NaN 
-0.002  0.001  0.012 -0.025 -0.061 -0.049 -0.059 -0.020  0.012  0.060  0.095  0.052  0.107  0.094  0.114  0.157  0.119  0.113  0.133  0.143  0.111  0.145  0.124  0.088  0.082  0.062  0.011 -0.037 -0.016 -0.025 -0.018 -0.006 -0.027 -0.050 -0.048 -0.083 -0.069 -0.075 -0.137 -0.081 -0.125 -0.109 -0.131    NaN 
 0.033 -0.033 -0.063 -0.047 -0.022 -0.062 -0.028 -0.012  0.055  0.066  0.048  0.098  0.132  0.089  0.115  0.134  0.134  0.139  0.136  0.128  0.105  0.077  0.109  0.105  0.107  0.055  0.030 -0.053 -0.049 -0.048 -0.028 -0.017 -0.009 -0.039 -0.057 -0.081 -0.048 -0.082 -0.082 -0.100 -0.116 -0.138 -0.142    NaN 
 0.005  0.016 -0.030 -0.057 -0.025 -0.016 -0.036 -0.005  0.043  0.068  0.046  0.074  0.092  0.085  0.091  0.070  0.096  0.071  0.061  0.083  0.080  0.128  0.099  0.109  0.030  0.099  0.054 -0.055 -0.035 -0.035 -0.022 -0.058 -0.016 -0.070 -0.085 -0.100 -0.111 -0.051 -0.059 -0.092 -0.071 -0.096 -0.063    NaN 
 0.007 -0.022 -0.044  0.006 -0.020 -0.069 -0.044 -0.020  0.024  0.019  0.013  0.093  0.099  0.111  0.106  0.129  0.122  0.110  0.123  0.127  0.113  0.098  0.110  0.104  0.076  0.083  0.036 -0.040 -0.015  0.003  0.010 -0.032 -0.007 -0.039 -0.119 -0.110 -0.055 -0.072 -0.099 -0.127 -0.121 -0.073 -0.101    NaN 
 0.023  0.014 -0.021 -0.017 -0.056 -0.105 -0.064 -0.007  0.002  0.011  0.055  0.010  0.042  0.050  0.083  0.078  0.098  0.153  0.137  0.130  0.175  0.117  0.129  0.022  0.099  0.039 -0.030 -0.034 -0.097 -0.085 -0.074 -0.068 -0.027 -0.071 -0.061 -0.106 -0.053 -0.090 -0.086 -0.089 -0.124 -0.114    NaN    NaN 
 0.010  0.005 -0.014 -0.005 -0.067 -0.055 -0.037 -0.019 -0.024  0.010  0.011  0.042  0.020  0.057  0.081  0.118  0.102  0.131  0.142  0.131  0.123  0.093  0.080  0.104  0.115  0.053  0.061  0.024 -0.026 -0.056 -0.017 -0.064 -0.022 -0.116 -0.095 -0.100 -0.106 -0.089 -0.123 -0.115 -0.127 -0.131 -0.110    NaN 
 0.028  0.044  0.007  0.020 -0.048 -0.050 -0.005  0.010  0.020  0.015  0.034  0.030  0.060  0.044  0.125  0.102  0.103  0.125  0.120  0.140  0.111  0.081  0.072  0.058  0.089  0.112  0.033 -0.008 -0.038 -0.000 -0.005 -0.001 -0.037 -0.054 -0.106 -0.021 -0.082 -0.087 -0.125 -0.100 -0.112 -0.128 -0.142    NaN 
 0.018 -0.015 -0.023 -0.020 -0.005 -0.039 -0.110 -0.055  0.004  0.055  0.069  0.082  0.085  0.101  0.097  0.058  0.127  0.151  0.146  0.165  0.086  0.108  0.075  0.079  0.050  0.074  0.026  0.014 -0.013 -0.069 -0.027 -0.050 -0.099 -0.052 -0.067 -0.076 -0.061 -0.064 -0.095 -0.127 -0.108 -0.125 -0.074    NaN 
 0.023  0.053  0.010 -0.021 -0.048  0.004 -0.026 -0.023 -0.037 -0.002  0.056  0.069  0.066  0.074  0.162  0.125  0.122  0.142  0.133  0.140  0.122  0.108  0.130  0.067  0.053  0.068  0.060 -0.002 -0.032 -0.041 -0.022 -0.071 -0.056 -0.087 -0.032 -0.061 -0.120 -0.042 -0.100 -0.083 -0.140 -0.117 -0.159    NaN 
 0.054  0.049  0.038 -0.008 -0.009 -0.006 -0.049 -0.034 -0.032 -0.019  0.028  0.053  0.071  0.061  0.111  0.108  0.105  0.100  0.089  0.112  0.103  0.075  0.054  0.110  0.082  0.066  0.031 -0.033 -0.013 -0.027 -0.019 -0.056 -0.063 -0.047 -0.061 -0.071 -0.093 -0.080 -0.068 -0.070 -0.094 -0.093 -0.136    NaN 
 0.049  0.045 -0.004 -0.004  0.025  0.011 -0.051 -0.044 -0.067 -0.021 -0.025  0.027  0.054  0.095  0.083  0.116  0.100  0.103  0.104  0.120  0.140  0.085  0.042  0.121  0.089  0.053  0.021 -0.037 -0.023  0.025 -0.029 -0.094 -0.109 -0.078 -0.113 -0.096 -0.092 -0.107 -0.083 -0.112 -0.095 -0.053 -0.039    NaN 
 0.067  0.002  0.013 -0.025  0.020 -0.029 -0.051 -0.070 -0.014 -0.009  0.009  0.028  0.058  0.051  0.063  0.099  0.110  0.129  0.108  0.086  0.118  0.124  0.080  0.049  0.067  0.018 -0.008 -0.057 -0.059  0.010 -0.090 -0.087 -0.075 -0.111 -0.095 -0.080 -0.069 -0.101 -0.102 -0.095 -0.082 -0.134 -0.138    NaN 
 0.059  0.006 -0.024  0.000  0.036  0.014 -0.018 -0.019 -0.059 -0.027 -0.002  0.027  0.040  0.096  0.061  0.063  0.099  0.117  0.089  0.088  0.103  0.082  0.091  0.053  0.071 -0.006 -0.039 -0.027 -0.042 -0.047  0.028 -0.086 -0.096 -0.074 -0.076 -0.096 -0.102 -0.100 -0.094 -0.080 -0.140 -0.136 -0.143    NaN 
-0.005 -0.022  0.018  0.033 -0.004 -0.018 -0.029 -0.006 -0.060 -0.001  0.005 -0.007  0.027  0.075  0.066  0.078  0.058  0.088  0.110  0.079  0.077  0.095  0.102  0.040  0.024 -0.013 -0.019 -0.034 -0.020 -0.004 -0.061 -0.028 -0.048 -0.108 -0.123 -0.098 -0.081 -0.106 -0.092 -0.083 -0.062 -0.077 -0.126    NaN 
 0.038  0.030  0.058 -0.004 -0.005 -0.018 -0.030  0.002  0.001 -0.084 -0.025  0.024  0.015  0.048  0.089  0.091  0.084  0.111  0.101  0.156  0.087  0.074  0.072  0.072  0.053  0.033 -0.029 -0.006 -0.031 -0.029 -0.049 -0.090 -0.106 -0.043 -0.064 -0.093 -0.080 -0.098 -0.124 -0.052 -0.057 -0.092 -0.056    NaN 
 0.032  0.014  0.034  0.008  0.032 -0.006 -0.057 -0.011 -0.048 -0.043 -0.021 -0.009  0.026  0.079  0.074  0.074  0.060  0.100  0.088  0.102  0.112  0.064  0.081  0.132  0.067  0.022 -0.047 -0.036 -0.012  0.022 -0.031 -0.056 -0.037 -0.067 -0.117 -0.119 -0.131 -0.133 -0.100 -0.089 -0.086    NaN    NaN    NaN 
 0.045  0.095  0.047  0.069 -0.002  0.006 -0.041 -0.028 -0.034 -0.054 -0.017  0.021  0.034  0.063  0.122  0.043  0.099  0.100  0.124  0.079  0.066  0.113  0.137  0.122  0.095  0.049 -0.012 -0.017  0.024  0.018 -0.007  0.017 -0.021 -0.080 -0.106 -0.074 -0.090 -0.102 -0.111 -0.078 -0.136 -0.118 -0.123    NaN 
 0.052  0.010  0.058  0.022  0.029  0.007  0.007 -0.027 -0.014 -0.059  0.015  0.055  0.006  0.021  0.058  0.046  0.056  0.100  0.118  0.104  0.102  0.084  0.064  0.145  0.117  0.071  0.009  0.008  0.019 -0.009 -0.003 -0.005 -0.062 -0.034 -0.041 -0.089 -0.056 -0.076 -0.106 -0.098 -0.119 -0.131 -0.084    NaN 
 0.019  0.033  0.006  0.077  0.006 -0.017  0.032 -0.043 -0.056 -0.045  0.017 -0.011  0.034  0.068  0.047  0.072  0.091  0.071  0.056  0.100  0.086  0.079  0.093  0.092  0.119  0.032  0.053 -0.013  0.023 -0.042 -0.031 -0.046 -0.043 -0.095 -0.044 -0.039 -0.084 -0.114 -0.071 -0.131 -0.091 -0.105 -0.101    NaN 
 0.051  0.046  0.056  0.014  0.033 -0.012 -0.011 -0.020  0.004 -0.030 -0.051 -0.004  0.002  0.037  0.072  0.040  0.083  0.047  0.044  0.039  0.030  0.063  0.076  0.062  0.080  0.059 -0.008 -0.050  0.002 -0.005 -0.046 -0.088 -0.039 -0.031 -0.060 -0.131 -0.056 -0.138 -0.113 -0.096 -0.133 -0.119 -0.125    NaN 
 0.031  0.038  0.010  0.006  0.012 -0.047 -0.059  0.022 -0.002 -0.043 -0.055 -0.003  0.043  0.057  0.025  0.064  0.052  0.008  0.051  0.018  0.099  0.081  0.055  0.075  0.075  0.030 -0.002 -0.016 -0.014 -0.067 -0.032 -0.028 -0.064 -0.082 -0.098 -0.079 -0.101 -0.097 -0.084 -0.095 -0.094 -0.091 -0.100    NaN 
 0.072  0.051  0.047  0.025  0.036  0.010 -0.023 -0.032 -0.037 -0.077  0.000 -0.013 -0.023  0.067  0.056  0.039  0.024  0.024  0.074  0.037  0.043  0.073  0.065  0.061 -0.019  0.034 -0.040 -0.077 -0.066 -0.009 -0.064 -0.086 -0.073 -0.061 -0.103 -0.124 -0.106 -0.159 -0.148 -0.082 -0.088 -0.075 -0.159    NaN 
 0.016  0.022  0.041  0.034  0.018 -0.022 -0.036 -0.029 -0.015 -0.064 -0.042  0.001 -0.016  0.032  0.038  0.038  0.080  0.040  0.055  0.055  0.089  0.093  0.038  0.095  0.028 -0.008 -0.001 -0.010 -0.030 -0.045 -0.036 -0.006 -0.065 -0.071 -0.082 -0.114 -0.082 -0.084 -0.130 -0.112 -0.128 -0.188 -0.156    NaN 
 0.077  0.120  0.022 -0.008 -0.001 -0.005 -0.017  0.000  0.002  0.029  0.039  0.027 -0.002  0.034  0.020  0.066  0.089  0.085  0.069  0.078  0.060  0.059  0.086  0.073  0.031 -0.004 -0.065 -0.003 -0.030 -0.035 -0.056 -0.076 -0.088 -0.072 -0.124 -0.092 -0.089 -0.076 -0.080 -0.107 -0.109 -0.074 -0.146    NaN 
 0.051  0.023  0.016  0.006  0.013  0.029 -0.024 -0.003  0.004 -0.010 -0.085 -0.051 -0.000 -0.002  0.019  0.045  0.027  0.040  0.043  0.098  0.071  0.090  0.080  0.061  0.027 -0.040 -0.027 -0.041 -0.062 -0.066 -0.093 -0.052 -0.075 -0.118 -0.087 -0.126 -0.119 -0.090 -0.097 -0.097 -0.112 -0.164 -0.157    NaN 
 0.059  0.025 -0.005  0.006  0.008 -0.009  0.008 -0.049 -0.014 -0.012 -0.042 -0.033 -0.012 -0.018 -0.019  0.037  0.029  0.081  0.084  0.057  0.051  0.088  0.058  0.082  0.036 -0.021 -0.034 -0.053 -0.073 -0.081 -0.087 -0.104 -0.114 -0.053 -0.114 -0.141 -0.112 -0.128 -0.111 -0.096 -0.111 -0.134 -0.122    NaN 
 0.061  0.070  0.048  0.039  0.025  0.020  0.027  0.014 -0.011  0.008 -0.040 -0.009 -0.017  0.023  0.040  0.014  0.057  0.071  0.043  0.052  0.066  0.063  0.110  0.077  0.052 -0.013 -0.052 -0.026 -0.032 -0.041 -0.045 -0.028 -0.105 -0.111 -0.101 -0.083 -0.115 -0.066 -0.119 -0.064 -0.099 -0.142 -0.098    NaN 
 0.043  0.054  0.079  0.067  0.005  0.039  0.035 -0.004  0.008  0.048 -0.024 -0.016  0.043  0.061  0.068  0.040  0.047  0.088  0.115  0.058  0.021  0.076  0.076  0.106  0.094    NaN -0.059 -0.046 -0.042 -0.065 -0.080 -0.077 -0.097 -0.083 -0.091 -0.071 -0.126 -0.107 -0.127 -0.129 -0.135 -0.135    NaN    NaN 
 0.059  0.058  0.040  0.109  0.038  0.069  0.022 -0.019 -0.014 -0.019 -0.020 -0.003 -0.016  0.015  0.016  0.040  0.069  0.079  0.042  0.072  0.095  0.094  0.103  0.060  0.144  0.027 -0.004 -0.075 -0.076 -0.066 -0.048 -0.050 -0.066 -0.046 -0.073 -0.092 -0.130 -0.135 -0.135 -0.122 -0.140 -0.146    NaN    NaN 
 0.099  0.081  0.074  0.096  0.034  0.047  0.043  0.021 -0.017  0.007 -0.007  0.017 -0.001  0.014  0.004  0.045  0.062  0.097  0.089  0.092  0.087  0.048  0.105  0.091  0.094  0.008  0.015 -0.045 -0.057 -0.072 -0.066 -0.093 -0.061 -0.078 -0.087 -0.121 -0.151 -0.133 -0.144 -0.149 -0.164 -0.189    NaN    NaN 
 0.051  0.038  0.056  0.034  0.029  0.009  0.034  0.020  0.016 -0.014  0.015 -0.007  0.019  0.072  0.041  0.089  0.048  0.072  0.096  0.089  0.077  0.099  0.132  0.149  0.074  0.043  0.015 -0.029 -0.067 -0.068 -0.062 -0.035 -0.061 -0.077 -0.094 -0.111 -0.092 -0.098 -0.094 -0.160 -0.074 -0.097 -0.094    NaN 
 0.052  0.079  0.059  0.040  0.062  0.061  0.032  0.035  0.013 -0.044 -0.022 -0.029  0.048  0.024  0.041  0.085  0.090  0.059  0.098  0.079  0.086  0.074  0.109  0.142  0.082  0.066    NaN -0.002 -0.036 -0.105 -0.058 -0.072 -0.114 -0.099 -0.105 -0.122 -0.070 -0.073 -0.096 -0.146 -0.167 -0.080 -0.152    NaN 
 0.029  0.103  0.028  0.047  0.065  0.043  0.070  0.065  0.020  0.006 -0.030 -0.000  0.009  0.024  0.036  0.046  0.075  0.069  0.043  0.081  0.046  0.050  0.085  0.093  0.103  0.090    NaN -0.043 -0.019 -0.066 -0.050 -0.106 -0.117 -0.079 -0.113 -0.114 -0.113 -0.162 -0.107 -0.149 -0.142    NaN    NaN    NaN 
 0.066  0.095  0.071  0.067  0.056  0.049  0.017  0.005  0.015 -0.008 -0.008  0.016  0.046  0.071  0.043  0.043  0.054  0.075  0.027  0.028  0.118  0.057  0.018  0.042  0.077  0.078    NaN -0.017 -0.002 -0.069 -0.090 -0.085 -0.090 -0.105 -0.094 -0.141 -0.129 -0.172 -0.157 -0.137 -0.169 -0.168 -0.169    NaN 
 0.041  0.029  0.028  0.081  0.016  0.027  0.053  0.002 -0.057 -0.030 -0.015  0.047  0.014  0.037  0.037  0.078  0.055  0.060  0.029  0.094  0.109  0.068  0.072  0.069  0.058  0.083    NaN -0.042 -0.075 -0.025 -0.059 -0.028 -0.068 -0.101 -0.103 -0.147 -0.136 -0.184 -0.199 -0.148 -0.154 -0.118 -0.130    NaN 
 0.065  0.065  0.078  0.064  0.071 -0.009  0.024  0.023 -0.062 -0.019 -0.013 -0.008  0.011  0.053  0.049  0.063  0.053  0.028  0.089  0.083  0.095  0.054  0.055  0.084  0.032  0.027  0.016  0.002 -0.032 -0.108 -0.096 -0.084 -0.075 -0.078 -0.050 -0.077 -0.125 -0.137 -0.141 -0.115 -0.186 -0.176 -0.144    NaN 
 0.037  0.078  0.034  0.015  0.017 -0.016  0.001 -0.014 -0.055 -0.021 -0.003 -0.004  0.029  0.029  0.059  0.075  0.074  0.051  0.085  0.100  0.138  0.120  0.064  0.108  0.051  0.062  0.011  0.033 -0.005 -0.035 -0.038 -0.080 -0.141 -0.074 -0.074 -0.095 -0.144 -0.100 -0.105 -0.088 -0.141 -0.098 -0.095    NaN 
 0.023  0.050  0.033  0.047  0.050  0.017 -0.029 -0.012 -0.013  0.020  0.022  0.062  0.040  0.047  0.067  0.052  0.087  0.093  0.115  0.125  0.151  0.113  0.062  0.080  0.078  0.069  0.086  0.014  0.014 -0.046 -0.060 -0.057 -0.073 -0.091 -0.113 -0.076 -0.082 -0.116 -0.122 -0.122 -0.065 -0.134 -0.115    NaN 
 0.061  0.044  0.055  0.026  0.018  0.013 -0.003 -0.029 -0.012  0.033  0.040  0.027  0.099  0.046  0.036  0.085  0.090  0.100  0.124  0.154  0.129  0.118  0.126  0.134  0.102  0.129  0.077  0.026 -0.058 -0.030 -0.085 -0.122 -0.071 -0.122 -0.109 -0.113 -0.138 -0.101 -0.115 -0.138 -0.129 -0.144 -0.157    NaN 
 0.069  0.066  0.038  0.030  0.004  0.002  0.028  0.029  0.027  0.063  0.034  0.040  0.037  0.070  0.092  0.086  0.141  0.118  0.125  0.145  0.153  0.155  0.135  0.074  0.079  0.087  0.066    NaN  0.008 -0.038 -0.021 -0.033 -0.095 -0.068 -0.054 -0.085 -0.152 -0.121 -0.108 -0.075 -0.122 -0.126 -0.154    NaN 
 0.038  0.022 -0.002  0.050  0.018 -0.011 -0.049 -0.058 -0.005  0.033  0.040  0.048  0.049  0.073  0.078  0.138  0.108  0.106  0.107  0.143  0.123  0.143  0.114  0.085  0.062  0.076  0.102  0.002 -0.059 -0.031 -0.039 -0.087 -0.086 -0.069 -0.081 -0.106 -0.105 -0.137 -0.106 -0.142 -0.145 -0.123 -0.103    NaN 
 0.012 -0.025 -0.038  0.009 -0.022 -0.022 -0.023 -0.035 -0.016 -0.002  0.004  0.026  0.080  0.029  0.082  0.114  0.084  0.104  0.099  0.131  0.122  0.100  0.073  0.073  0.049  0.073  0.069    NaN  0.012 -0.005 -0.038 -0.038 -0.061 -0.077 -0.091 -0.065 -0.085 -0.087 -0.115 -0.092 -0.124 -0.097 -0.078    NaN 
 0.011  0.019  0.008  0.031 -0.059 -0.034 -0.037 -0.028 -0.018  0.012  0.024  0.033  0.045  0.076  0.055  0.064  0.101  0.116  0.087  0.126  0.066  0.088  0.103  0.100  0.089  0.086  0.035 -0.025 -0.017 -0.017 -0.032 -0.015 -0.026 -0.036 -0.067 -0.070 -0.105 -0.118 -0.076 -0.141 -0.096 -0.163 -0.148    NaN 
 0.046  0.026 -0.041 -0.002 -0.030 -0.014 -0.025 -0.017 -0.028  0.035  0.029  0.051  0.052  0.061  0.089  0.095  0.116  0.099  0.098  0.112  0.137  0.063  0.120  0.086  0.094  0.135  0.070 -0.003 -0.021  0.008 -0.051 -0.094 -0.074 -0.069 -0.088 -0.091 -0.078 -0.090 -0.117 -0.116 -0.111 -0.148    NaN    NaN 
 0.002 -0.006 -0.022  0.003 -0.032    NaN -0.041  0.004 -0.040  0.003  0.009  0.041  0.056  0.086  0.056  0.076  0.084  0.110  0.111  0.116  0.109  0.172  0.111  0.109  0.139  0.133    NaN  0.011 -0.034 -0.028 -0.017 -0.012 -0.031 -0.063 -0.058 -0.085 -0.094 -0.061 -0.097 -0.120 -0.140    NaN    NaN    NaN 
 0.036  0.010  0.001 -0.051 -0.026 -0.071 -0.072 -0.024 -0.027 -0.009  0.002  0.069  0.012  0.055  0.029  0.035  0.087  0.094  0.071  0.083  0.042  0.068  0.093  0.093  0.126  0.085  0.091 -0.017 -0.003 -0.043 -0.033 -0.020 -0.043 -0.107 -0.118 -0.097 -0.100 -0.122 -0.112 -0.177 -0.165 -0.156 -0.178    NaN 
 0.014 -0.002 -0.030 -0.042 -0.055 -0.014 -0.065 -0.044  0.010 -0.001  0.028  0.065  0.065  0.077  0.097  0.069  0.085  0.095  0.102  0.131  0.139  0.156  0.087  0.120  0.119  0.107  0.086  0.017  0.006 -0.027 -0.015 -0.052 -0.072 -0.061 -0.070 -0.066 -0.111 -0.115 -0.104 -0.104 -0.121 -0.080 -0.122    NaN 
 0.008  0.001  0.005 -0.001 -0.051 -0.009 -0.016 -0.042 -0.020  0.021  0.015  0.020  0.052  0.114  0.047  0.086  0.122  0.105  0.108  0.107  0.085  0.089  0.133  0.117  0.083  0.104  0.079    NaN -0.002 -0.011 -0.005 -0.061 -0.060 -0.037 -0.062 -0.082 -0.116 -0.199 -0.140 -0.169 -0.143 -0.187    NaN    NaN 
 0.004  0.014  0.020  0.002  0.002 -0.002  0.006 -0.074 -0.051 -0.012  0.011  0.029  0.039  0.084  0.099  0.088  0.080  0.113  0.109  0.108  0.138  0.113  0.123  0.106  0.097  0.047  0.078  0.051  0.002 -0.030 -0.012 -0.041 -0.082 -0.084 -0.075 -0.100 -0.091 -0.126 -0.132 -0.094 -0.116 -0.183    NaN    NaN 
 0.043 -0.003  0.014  0.000 -0.021  0.008 -0.001 -0.026 -0.045 -0.039 -0.031 -0.016  0.029  0.014  0.055  0.079  0.039  0.092  0.036  0.056  0.095  0.048  0.093  0.068  0.079  0.115  0.067  0.053    NaN -0.015 -0.032 -0.039 -0.062 -0.082 -0.122 -0.091 -0.080 -0.122 -0.106 -0.130 -0.136 -0.142 -0.188    NaN 
 0.060  0.050  0.065  0.020 -0.025  0.023 -0.014 -0.051 -0.038 -0.001 -0.012  0.042  0.025  0.048  0.053  0.090  0.108  0.098  0.105  0.101  0.068  0.087  0.084  0.076  0.070  0.082  0.056  0.049    NaN -0.059 -0.032 -0.069 -0.075 -0.100 -0.087 -0.138 -0.138 -0.155 -0.185 -0.156 -0.191 -0.156 -0.165    NaN 
 0.075  0.047  0.013  0.065  0.011  0.037 -0.034  0.016 -0.042 -0.030 -0.020  0.021 -0.001  0.037  0.065  0.088  0.059  0.042  0.051  0.098  0.089  0.094  0.102  0.104  0.136  0.075  0.061  0.052    NaN  0.013 -0.017 -0.055 -0.079 -0.071 -0.091 -0.109 -0.117 -0.103 -0.100 -0.139 -0.118 -0.182 -0.144    NaN 
 0.113  0.016  0.006  0.026  0.051  0.027  0.023  0.029 -0.001  0.020  0.007 -0.017  0.017  0.064  0.099  0.069  0.074  0.036  0.086  0.072  0.105  0.082  0.072  0.107  0.094  0.103  0.064  0.101  0.081 -0.002 -0.017 -0.044 -0.086    NaN    NaN    NaN -0.105 -0.095 -0.122 -0.143 -0.138 -0.152 -0.161    NaN 
 0.077  0.073  0.046  0.043  0.023  0.001 -0.015  0.003  0.007 -0.050 -0.042  0.010  0.003    NaN    NaN  0.060  0.081  0.121  0.106  0.072  0.094  0.122  0.077  0.112  0.104  0.070  0.085  0.088 -0.006 -0.046 -0.027 -0.065 -0.077 -0.074 -0.092 -0.092 -0.162 -0.156 -0.081 -0.157 -0.163 -0.108    NaN    NaN 
 0.088  0.044  0.030  0.085  0.051  0.048  0.012  0.074  0.028 -0.005 -0.018 -0.021 -0.031  0.035  0.031  0.085  0.019  0.079  0.082  0.103  0.103  0.057  0.119  0.143  0.032  0.062  0.091  0.059  0.045  0.015 -0.027 -0.037 -0.079 -0.070 -0.084 -0.075 -0.088 -0.098 -0.125 -0.119 -0.137 -0.105 -0.125    NaN 
 0.062  0.050  0.105  0.070  0.065  0.045  0.011 -0.003 -0.006 -0.000 -0.001  0.009  0.022  0.065  0.051  0.086  0.056  0.067  0.078  0.072  0.095  0.099  0.070  0.084  0.082  0.065  0.060  0.047  0.023 -0.004 -0.064 -0.071 -0.069 -0.090 -0.033 -0.056 -0.092 -0.144 -0.151 -0.099 -0.123 -0.109    NaN    NaN 
 0.058  0.057  0.095  0.076  0.039  0.012  0.056  0.060  0.039  0.023 -0.028  0.021  0.035  0.024  0.021  0.051  0.065  0.078  0.127  0.123  0.134  0.089  0.109  0.075  0.140  0.094  0.061  0.048  0.022 -0.034 -0.034 -0.081 -0.040 -0.077 -0.090 -0.087 -0.113 -0.102 -0.090 -0.091 -0.129 -0.071 -0.078    NaN 
 0.079  0.066  0.074  0.050  0.081  0.058  0.051 -0.003 -0.029  0.007 -0.036  0.020  0.026  0.088  0.042  0.052  0.111  0.123  0.132  0.157  0.141  0.109  0.082  0.075  0.136  0.085  0.060  0.000  0.034 -0.015 -0.036 -0.024 -0.039 -0.076 -0.107 -0.098 -0.118 -0.100 -0.116 -0.124 -0.106 -0.102 -0.105    NaN 
 0.067  0.054  0.066  0.056 -0.005  0.021 -0.001 -0.004 -0.043  0.020  0.012  0.040 -0.005  0.078  0.032  0.042  0.101  0.106  0.099  0.095  0.112  0.110  0.152  0.083  0.076  0.049  0.011 -0.013 -0.036 -0.021 -0.059 -0.059 -0.081 -0.124 -0.107 -0.109 -0.110 -0.125 -0.107 -0.100 -0.138 -0.145 -0.119    NaN 
 0.045 -0.011  0.047  0.021 -0.047 -0.057 -0.040 -0.024 -0.040 -0.027  0.019  0.024  0.037  0.047  0.073  0.093  0.058  0.110  0.086  0.068  0.075  0.114  0.081  0.072  0.093  0.031 -0.001 -0.035 -0.014 -0.031 -0.037 -0.040 -0.093 -0.131 -0.141 -0.115 -0.120 -0.169 -0.151 -0.088 -0.175 -0.121 -0.125    NaN 
 0.004  0.010  0.013 -0.061 -0.026 -0.022 -0.034 -0.036 -0.066 -0.014  0.000  0.001 -0.021  0.041  0.068  0.059  0.113  0.099  0.111  0.123  0.101  0.074  0.092  0.104  0.093  0.081  0.023 -0.026 -0.006 -0.065 -0.037 -0.056 -0.119 -0.104 -0.118 -0.091 -0.129 -0.099 -0.111 -0.134 -0.133 -0.145    NaN    NaN 
 0.044  0.029  0.016 -0.020 -0.014 -0.016 -0.019 -0.008 -0.058 -0.015 -0.009  0.046  0.045  0.028  0.084  0.065  0.099  0.113  0.118  0.157  0.143  0.133  0.100  0.104  0.092  0.041  0.029  0.007  0.014 -0.055 -0.034 -0.068 -0.057 -0.091 -0.117 -0.056 -0.072 -0.184 -0.166 -0.125 -0.130 -0.089 -0.101    NaN 
-0.007  0.027  0.030 -0.002 -0.000 -0.003 -0.032  0.012 -0.028  0.006  0.006 -0.015  0.045  0.092  0.077  0.100  0.120  0.123  0.125  0.126  0.129  0.132  0.091  0.099  0.085  0.109  0.012  0.041  0.042 -0.045  0.005 -0.068 -0.091 -0.115 -0.106 -0.142 -0.135 -0.124 -0.138 -0.121 -0.195 -0.095 -0.170    NaN 
 0.111  0.056  0.060  0.040 -0.030 -0.034 -0.010 -0.022 -0.029 -0.009  0.034  0.051  0.065  0.069  0.092  0.095  0.108  0.150  0.136  0.138  0.131  0.149  0.120  0.116  0.079  0.072  0.048 -0.006 -0.024 -0.041 -0.038 -0.085 -0.055 -0.099 -0.125 -0.109 -0.120 -0.144 -0.154 -0.123 -0.111 -0.151 -0.124    NaN 
 0.081  0.049  0.073  0.053  0.019  0.028  0.009  0.060  0.027 -0.009 -0.005 -0.004  0.012  0.075  0.074  0.070  0.052  0.112  0.096  0.051  0.068  0.074  0.133  0.091  0.090  0.096  0.067  0.035  0.020 -0.018 -0.052 -0.067 -0.093 -0.094 -0.113 -0.097 -0.075 -0.147 -0.098 -0.159 -0.164 -0.154 -0.112    NaN 
 0.079  0.038  0.070  0.063  0.063  0.078  0.061  0.053  0.029 -0.011  0.010  0.048  0.021  0.042  0.034  0.099  0.052  0.090  0.099  0.072  0.088  0.089  0.088  0.083  0.093  0.066  0.066  0.045  0.023  0.002 -0.033 -0.033 -0.111 -0.105 -0.146 -0.138 -0.121 -0.146 -0.092 -0.056 -0.122 -0.133 -0.135    NaN 
 0.121  0.101  0.078  0.100  0.071  0.045  0.077  0.049  0.038  0.060  0.019  0.032 -0.030 -0.046  0.021  0.027  0.071  0.077  0.057  0.105  0.111  0.099  0.090  0.101  0.070  0.064  0.048  0.059  0.012 -0.022  0.000 -0.058 -0.017 -0.122 -0.101 -0.178 -0.141 -0.182 -0.159 -0.108 -0.116 -0.149 -0.106    NaN 
 0.089  0.115  0.066  0.080  0.107  0.052  0.115  0.079  0.033  0.050 -0.006  0.036 -0.023 -0.003 -0.001  0.035  0.033  0.088  0.073  0.028  0.120  0.068  0.094  0.085  0.064  0.090  0.066  0.092 -0.000  0.018 -0.006 -0.057 -0.072 -0.106 -0.129 -0.133 -0.134 -0.156 -0.151 -0.131 -0.091 -0.183 -0.170    NaN 
 0.075  0.071  0.111  0.074  0.063  0.098  0.117  0.084  0.081  0.028  0.024  0.046  0.047  0.005 -0.015  0.032  0.036  0.063  0.040  0.067  0.104  0.020  0.048  0.111  0.096  0.124  0.096  0.044  0.018  0.016 -0.014 -0.050 -0.113 -0.067 -0.102 -0.136 -0.114 -0.138 -0.132 -0.113    NaN    NaN    NaN    NaN 
 0.152  0.079  0.089  0.097  0.058  0.093  0.067  0.080  0.057  0.070  0.021  0.021 -0.069 -0.061  0.007  0.033  0.056  0.039  0.034  0.048  0.056  0.085  0.068  0.070  0.044  0.048  0.079  0.059  0.050  0.046 -0.049 -0.057 -0.082 -0.076 -0.127 -0.129 -0.146 -0.160 -0.114 -0.164 -0.120 -0.178 -0.148    NaN 
 0.101  0.079  0.098  0.087  0.058  0.066  0.093  0.066  0.121  0.074  0.046  0.062  0.061  0.012 -0.018  0.034  0.025 -0.002  0.012  0.021  0.026  0.072  0.133  0.111  0.101  0.077  0.044  0.047  0.057  0.033 -0.044 -0.048 -0.035 -0.090 -0.080 -0.134 -0.078 -0.101 -0.144 -0.160 -0.201 -0.148 -0.178    NaN 
 0.109  0.080  0.119  0.110  0.138  0.101  0.122  0.097  0.040  0.085  0.048  0.043  0.031 -0.007 -0.013 -0.012  0.033  0.058  0.066  0.066  0.052  0.070  0.136  0.108  0.093  0.044  0.044  0.090  0.001 -0.019 -0.036 -0.048 -0.091 -0.094 -0.099 -0.118 -0.139 -0.128 -0.139 -0.167 -0.158 -0.208 -0.154    NaN 
 0.116  0.115  0.135  0.093  0.060  0.078  0.127  0.106  0.079  0.058  0.028  0.034  0.010 -0.005 -0.012  0.057  0.003  0.017  0.033  0.079  0.093  0.063  0.111  0.110  0.037  0.053  0.100  0.067  0.087  0.048 -0.022 -0.061 -0.118 -0.108 -0.084 -0.099 -0.105 -0.124 -0.128 -0.168 -0.178 -0.168 -0.149    NaN 
 0.104  0.090  0.093  0.098  0.102  0.103  0.091  0.073  0.043  0.096  0.054 -0.006  0.015  0.003  0.002  0.048  0.037  0.027  0.030  0.037  0.084  0.076  0.056  0.089  0.095  0.063  0.048  0.065  0.006 -0.101 -0.100 -0.064 -0.141 -0.156 -0.145 -0.131 -0.094 -0.090 -0.144 -0.112 -0.102 -0.124 -0.120    NaN 
 0.066  0.117  0.157  0.130  0.109  0.118  0.089  0.105  0.041  0.018  0.050 -0.022 -0.028  0.033 -0.003  0.000  0.033  0.050  0.060  0.074  0.096  0.085  0.090  0.053  0.050  0.090  0.069  0.035  0.033 -0.072 -0.067 -0.072 -0.069 -0.083 -0.070 -0.122 -0.138 -0.131 -0.162 -0.108 -0.120 -0.144 -0.129    NaN 
 0.097  0.070  0.096  0.106  0.166  0.114  0.101  0.067  0.036  0.049  0.010  0.003  0.034 -0.016  0.017  0.006  0.027  0.070  0.072  0.049  0.048  0.058  0.057  0.099  0.073  0.058  0.072  0.060  0.025  0.001 -0.053 -0.063 -0.137 -0.105 -0.109 -0.116 -0.116 -0.095 -0.088 -0.146 -0.162 -0.183 -0.191    NaN 
 0.078  0.092  0.124  0.078  0.084  0.100  0.133  0.109  0.067  0.076  0.076  0.048  0.007 -0.027 -0.011  0.025  0.024  0.009  0.061  0.035  0.044  0.039  0.064  0.077  0.094  0.055  0.076  0.060  0.094 -0.019 -0.056 -0.076 -0.096 -0.093 -0.103 -0.079 -0.122 -0.108 -0.108 -0.155 -0.147 -0.164 -0.127    NaN 
 0.126  0.100  0.036  0.084  0.091  0.106  0.079  0.038  0.079  0.050  0.078  0.063  0.045  0.023  0.023  0.023  0.019  0.025  0.015  0.048  0.089  0.063  0.088  0.097  0.102  0.064  0.069  0.084  0.028 -0.055 -0.089 -0.083 -0.119 -0.086 -0.157 -0.122 -0.098 -0.137 -0.112 -0.121 -0.146 -0.134 -0.205    NaN 
 0.111  0.075  0.081  0.092  0.095  0.150  0.074  0.074  0.047  0.054  0.067  0.025  0.057  0.023 -0.023  0.072  0.069  0.015  0.058  0.082  0.095  0.084  0.089  0.068  0.091  0.123  0.085  0.053  0.057 -0.020 -0.070 -0.059 -0.069 -0.088 -0.107 -0.104 -0.118 -0.149 -0.156 -0.151 -0.139 -0.139 -0.135    NaN 
 0.097  0.075  0.115  0.102  0.112  0.095  0.092    NaN  0.050  0.051  0.017  0.031  0.050 -0.011 -0.065 -0.009  0.027  0.071  0.084  0.047  0.051  0.050  0.111  0.075  0.091  0.045  0.059  0.059  0.091 -0.016 -0.009 -0.078 -0.117 -0.121 -0.124 -0.103 -0.141 -0.179 -0.152 -0.144 -0.177 -0.138    NaN    NaN 
 0.122  0.138  0.111  0.061  0.081  0.103  0.045  0.050  0.047  0.078  0.028  0.014  0.027 -0.015  0.004 -0.034  0.005  0.035  0.029  0.058  0.069  0.065  0.077  0.097  0.068  0.055  0.114  0.128  0.074  0.004 -0.105 -0.075 -0.053 -0.112 -0.130 -0.091 -0.151 -0.145 -0.185 -0.181 -0.224 -0.205 -0.222    NaN 
 0.092  0.110  0.115  0.084  0.090  0.100  0.067  0.052  0.055  0.036  0.051 -0.011 -0.006  0.015  0.001 -0.004  0.008  0.046  0.047  0.073  0.092  0.112  0.068  0.108  0.061  0.072  0.121  0.062  0.031  0.047 -0.053 -0.082 -0.045 -0.091 -0.128 -0.118 -0.137 -0.198 -0.145 -0.155 -0.181 -0.221    NaN    NaN 
 0.121  0.104  0.075  0.087  0.085  0.102  0.091  0.069  0.055  0.039  0.039  0.049  0.011 -0.021 -0.026  0.050  0.015  0.046  0.007  0.039  0.099  0.081  0.101  0.089  0.117  0.118  0.140  0.106  0.051 -0.003 -0.045 -0.096 -0.070 -0.108 -0.094 -0.114 -0.139 -0.099 -0.099 -0.133 -0.131 -0.114 -0.159    NaN 
 0.102  0.101  0.084  0.113  0.100  0.099  0.086  0.073  0.122  0.034  0.042  0.015  0.010  0.019  0.048  0.072  0.055  0.040  0.063  0.098  0.115  0.119  0.117  0.077  0.126  0.113  0.084  0.077  0.052  0.022 -0.026 -0.018 -0.055 -0.101 -0.125 -0.139 -0.116 -0.100 -0.105 -0.129 -0.138    NaN    NaN    NaN 
 0.152  0.130  0.120  0.053  0.111  0.085  0.066  0.083  0.075  0.087  0.087  0.060  0.056  0.002  0.032  0.016 -0.006  0.043  0.036  0.112  0.090  0.107  0.096  0.108  0.080  0.078  0.102  0.054  0.003 -0.055 -0.091 -0.084 -0.069 -0.076 -0.121 -0.107 -0.101 -0.134 -0.141 -0.165 -0.167 -0.159 -0.173    NaN 
 0.137  0.107  0.097  0.144  0.105  0.093  0.066  0.055  0.064  0.075  0.045  0.025  0.049  0.040  0.032  0.014  0.031  0.045  0.022  0.070  0.096  0.081  0.098  0.102  0.111  0.046  0.072  0.081  0.016  0.007 -0.073 -0.016 -0.069 -0.079 -0.110 -0.136 -0.132 -0.100 -0.123 -0.160 -0.113 -0.098 -0.160    NaN 
 0.155  0.162  0.114  0.099  0.087  0.123  0.139  0.111  0.105  0.094  0.053  0.088  0.092  0.080  0.030  0.034 -0.023 -0.002  0.005  0.038  0.042  0.089  0.065  0.142  0.108  0.093  0.057  0.080  0.077 -0.039 -0.034 -0.054 -0.096 -0.101 -0.102 -0.145 -0.158 -0.084 -0.096 -0.169 -0.162 -0.169    NaN    NaN 
 0.106  0.156  0.141  0.106  0.106  0.136  0.117  0.092  0.098  0.128  0.091  0.063  0.040  0.054  0.071  0.021  0.018 -0.019  0.015  0.035  0.077  0.062  0.122  0.094  0.097  0.040  0.061  0.085  0.098  0.021 -0.051 -0.066 -0.071 -0.074 -0.131 -0.118 -0.150 -0.126 -0.148 -0.160 -0.137 -0.107 -0.176    NaN 
 0.105  0.104  0.124  0.126  0.114  0.170  0.112  0.110  0.100  0.080  0.074  0.085  0.079  0.037  0.031  0.049 -0.026  0.033 -0.001  0.003  0.053  0.075  0.061  0.090  0.083  0.105  0.086  0.042  0.070 -0.026 -0.029 -0.054 -0.067 -0.102 -0.130 -0.125 -0.095 -0.125 -0.144 -0.176 -0.155 -0.198 -0.161    NaN 
 0.100  0.145  0.135  0.088  0.135  0.169  0.107  0.080  0.097  0.103  0.076  0.054  0.063  0.053  0.054  0.002 -0.000  0.006  0.026  0.070  0.095  0.073  0.041  0.050  0.055  0.081  0.070  0.055  0.035  0.001  0.001 -0.082 -0.051 -0.098 -0.074 -0.094 -0.088 -0.153 -0.141 -0.145 -0.129 -0.160    NaN    NaN 
 0.084  0.093  0.118  0.113  0.124  0.115  0.072  0.078  0.093  0.066  0.055  0.068  0.028  0.088  0.015  0.007  0.011 -0.007  0.045  0.034  0.045  0.046  0.092  0.058  0.087  0.076  0.077  0.065  0.086  0.018 -0.011 -0.066 -0.102 -0.090 -0.115 -0.058 -0.141 -0.146 -0.128 -0.178 -0.127 -0.148 -0.150    NaN 
 0.155  0.094  0.081  0.100  0.085  0.087  0.078  0.043  0.087  0.048  0.071  0.055  0.053  0.006 -0.015  0.002  0.023  0.032  0.053  0.065  0.073  0.076  0.076  0.087  0.096  0.131  0.084  0.082  0.065  0.000 -0.027 -0.056 -0.073 -0.063 -0.117 -0.165 -0.161 -0.125 -0.114 -0.131 -0.144 -0.141 -0.130    NaN 
 0.114  0.099  0.165  0.165  0.123  0.112  0.103  0.078  0.080  0.034  0.082  0.055  0.045  0.007  0.015 -0.004  0.072  0.086  0.091  0.117  0.097  0.131  0.125  0.174  0.111  0.094  0.104  0.112  0.049  0.008 -0.056 -0.046 -0.026 -0.101 -0.169 -0.084 -0.089 -0.147 -0.166 -0.109 -0.115 -0.159    NaN    NaN 
 0.091  0.098  0.103  0.103  0.094  0.110  0.083  0.039  0.041  0.058  0.048  0.039  0.043  0.004  0.035  0.049  0.046  0.081  0.118  0.107  0.129  0.109  0.122  0.130  0.146  0.130  0.115  0.070 -0.007 -0.032 -0.039  0.012 -0.048 -0.115 -0.088 -0.093 -0.125 -0.108 -0.142 -0.120 -0.144 -0.123 -0.119    NaN 
 0.134  0.076  0.093  0.103    NaN  0.069  0.094  0.101    NaN    NaN    NaN -0.003  0.033  0.038  0.049  0.075  0.033  0.088  0.123  0.137  0.128  0.148  0.099  0.097  0.112  0.103  0.068  0.035  0.023 -0.021 -0.072 -0.087 -0.152 -0.185 -0.116 -0.102 -0.109 -0.107 -0.108 -0.109 -0.120 -0.101 -0.190    NaN 
 0.120  0.102  0.073  0.114  0.105  0.106  0.093  0.023  0.019  0.016  0.061  0.003  0.020  0.093  0.081  0.139  0.179  0.179  0.144  0.194  0.179  0.177  0.120  0.119    NaN  0.074  0.042  0.014 -0.030 -0.002 -0.044 -0.081 -0.094 -0.101 -0.043 -0.137 -0.106 -0.112 -0.121 -0.118 -0.135 -0.184 -0.119    NaN 
 0.088  0.078  0.131  0.101  0.082  0.053  0.057  0.058  0.052 -0.010  0.007 -0.024  0.047  0.104  0.051  0.079  0.086  0.102  0.142  0.134  0.131  0.161  0.105  0.066  0.084  0.077  0.037  0.003 -0.007 -0.021 -0.034 -0.074 -0.114 -0.122    NaN -0.098 -0.082 -0.126 -0.189 -0.131 -0.131 -0.090 -0.107    NaN 
 0.070  0.102  0.086  0.088  0.106  0.063  0.067  0.074  0.030  0.046  0.012 -0.015  0.053  0.069  0.045  0.102  0.053  0.090  0.097  0.156  0.116  0.091  0.082  0.099  0.073  0.122  0.085  0.021 -0.029 -0.044 -0.039 -0.084 -0.097 -0.108 -0.138 -0.143 -0.096 -0.138 -0.193 -0.134 -0.075 -0.147 -0.130    NaN 
 0.107  0.129  0.077  0.072  0.118  0.071  0.080  0.038  0.068  0.040  0.028  0.047  0.034 -0.012  0.014  0.056  0.071  0.059  0.068  0.073  0.121  0.072  0.078  0.100  0.070  0.041  0.028  0.050 -0.003 -0.021 -0.065 -0.100 -0.108 -0.131 -0.103 -0.096 -0.134 -0.138 -0.155 -0.129 -0.155 -0.124 -0.153    NaN 
 0.151  0.146  0.127  0.079  0.070  0.098  0.152  0.078  0.060  0.080  0.057  0.029  0.053  0.034  0.020  0.031  0.016  0.094  0.126  0.063  0.082  0.111  0.138  0.107  0.097  0.122  0.091  0.038  0.048  0.015 -0.012 -0.087 -0.102 -0.140 -0.099 -0.148 -0.130 -0.152 -0.120 -0.155 -0.153 -0.178    NaN    NaN 
 0.123  0.134  0.127  0.132  0.116  0.101  0.118  0.140  0.096  0.081  0.081  0.052  0.072  0.040  0.029 -0.028  0.038  0.038  0.052  0.022  0.089  0.097  0.068  0.070  0.099  0.149  0.091  0.079  0.041  0.016 -0.063 -0.077 -0.143 -0.154 -0.131 -0.145 -0.144 -0.138 -0.141 -0.145 -0.139 -0.158    NaN    NaN 
 0.165  0.157  0.140  0.139  0.145  0.131  0.148  0.112  0.104  0.107  0.119  0.079  0.080  0.059  0.025  0.038 -0.006  0.044  0.064  0.065  0.054  0.074  0.085  0.070  0.075  0.029  0.128  0.085  0.083  0.006  0.026 -0.018 -0.082 -0.098 -0.113 -0.106 -0.116 -0.125 -0.172 -0.159 -0.160 -0.148 -0.122    NaN 
 0.140  0.105  0.113  0.113  0.148  0.179  0.151  0.112  0.073  0.084  0.126  0.054  0.047  0.048  0.009  0.001  0.051  0.087  0.098  0.072  0.064  0.087  0.082  0.104  0.096  0.127  0.093  0.092  0.101  0.072  0.036 -0.047 -0.071 -0.094 -0.144 -0.126 -0.170 -0.162 -0.137 -0.171 -0.177 -0.200    NaN    NaN 
 0.058  0.079  0.119  0.111  0.097  0.145  0.124  0.085  0.093  0.095  0.073  0.071  0.077  0.040  0.065  0.043  0.035  0.059  0.066  0.050  0.101  0.087  0.111  0.116  0.099  0.135  0.099  0.114  0.086  0.070 -0.035 -0.049 -0.071 -0.118 -0.114 -0.114 -0.193 -0.160 -0.179 -0.132 -0.197 -0.126 -0.121    NaN 
 0.147  0.128  0.101  0.118  0.127  0.060  0.153  0.120  0.082  0.089  0.107  0.070  0.063  0.033  0.063  0.040  0.063  0.095  0.074  0.083  0.090  0.136  0.143  0.124  0.151  0.190  0.140  0.110  0.072  0.050  0.003 -0.083 -0.111 -0.143 -0.162 -0.103 -0.083 -0.077 -0.113 -0.100 -0.142 -0.159 -0.152    NaN 
 0.110  0.095  0.117  0.115  0.104  0.109  0.061  0.092  0.068  0.086  0.070  0.050  0.038  0.038  0.059  0.045  0.060  0.114  0.106  0.089  0.125  0.130  0.158  0.127  0.159  0.165  0.102  0.111 -0.001 -0.030 -0.046 -0.075 -0.094 -0.096 -0.148 -0.114 -0.090 -0.121 -0.139 -0.179 -0.160 -0.147 -0.198    NaN 
 0.106  0.066  0.099  0.150  0.139  0.111  0.085  0.090  0.067  0.016  0.014  0.022  0.041  0.047  0.053  0.069  0.087  0.112  0.095  0.097  0.127  0.152  0.164  0.105  0.167  0.120  0.103  0.073  0.048 -0.031 -0.062 -0.063 -0.121 -0.112 -0.106 -0.055 -0.096 -0.086 -0.113 -0.135 -0.145 -0.195 -0.167    NaN 
 0.097  0.124  0.117  0.091  0.094  0.089  0.078  0.082  0.047  0.064  0.008  0.043 -0.005  0.032  0.073  0.070  0.066  0.072  0.115  0.101  0.133  0.112  0.123  0.139  0.094  0.140  0.077  0.062 -0.031 -0.039 -0.044 -0.101 -0.143 -0.122 -0.104 -0.090 -0.135 -0.141 -0.154 -0.152 -0.172 -0.177 -0.141    NaN 
 0.120  0.097  0.084  0.082  0.043  0.066  0.063  0.050  0.040  0.033  0.036  0.039  0.014  0.096  0.073  0.084  0.104  0.147  0.152  0.137  0.147  0.162  0.134  0.118  0.117  0.113  0.079  0.012  0.013 -0.078 -0.074 -0.118 -0.114 -0.084 -0.089 -0.112 -0.079 -0.065 -0.113 -0.140 -0.104 -0.187 -0.154    NaN 
 0.070  0.089  0.083  0.111  0.078  0.042  0.033  0.066  0.111  0.053  0.024  0.009  0.042  0.078  0.066  0.101  0.089  0.071  0.077  0.128  0.081  0.142  0.107  0.101  0.117  0.066  0.072  0.012 -0.041 -0.071 -0.115 -0.079 -0.090 -0.105 -0.048 -0.105 -0.108 -0.108 -0.147 -0.121 -0.130 -0.100 -0.122    NaN 
 0.107  0.107  0.121  0.112  0.127  0.090  0.105  0.077  0.077  0.039  0.038  0.046  0.040  0.010 -0.004  0.067  0.054  0.072  0.063  0.097  0.089  0.104  0.122  0.111  0.092  0.118  0.087  0.040  0.029 -0.007 -0.096 -0.072 -0.116 -0.105    NaN -0.091 -0.117 -0.066 -0.174 -0.154 -0.138 -0.152 -0.127    NaN 
 0.098  0.115  0.112  0.119  0.105  0.132  0.102  0.081  0.048  0.069  0.082  0.072  0.063  0.013  0.039  0.032  0.069  0.064  0.071  0.061  0.044  0.098  0.104  0.090  0.104  0.078  0.039  0.058  0.036 -0.043 -0.048 -0.119 -0.104 -0.092 -0.088 -0.111 -0.124 -0.106 -0.153 -0.130 -0.165 -0.111 -0.101    NaN 
 0.127  0.149  0.146  0.049  0.087  0.158  0.111  0.123  0.115  0.097  0.115  0.115  0.059  0.049    NaN  0.086  0.055  0.047  0.046  0.044  0.044  0.061  0.060  0.064  0.029  0.071  0.088  0.053  0.081  0.026 -0.048 -0.097 -0.084 -0.077 -0.126 -0.128 -0.080 -0.110 -0.117 -0.117 -0.046 -0.092 -0.094    NaN 
 0.111  0.099  0.106  0.120  0.113  0.128  0.121  0.132  0.111  0.078  0.082  0.097  0.088  0.062  0.067  0.039  0.067  0.027  0.042  0.024  0.021  0.052  0.050  0.057  0.036  0.056  0.090  0.070  0.012  0.025 -0.057 -0.064 -0.066 -0.043 -0.102 -0.131 -0.109 -0.111 -0.118 -0.162 -0.142 -0.137 -0.161    NaN 
 0.111  0.120  0.105  0.110  0.129  0.126  0.120  0.123  0.069  0.089  0.070  0.116  0.115  0.076  0.052    NaN  0.054  0.023  0.055  0.083  0.068  0.081  0.067  0.070  0.087  0.088  0.044  0.102  0.051  0.015 -0.069 -0.095 -0.115 -0.100 -0.120 -0.130 -0.094 -0.111 -0.136 -0.154 -0.088 -0.149 -0.187    NaN 
 0.087  0.101  0.083  0.148  0.131  0.116  0.161  0.127  0.101  0.068  0.083  0.101  0.064  0.034  0.070  0.043  0.053  0.090  0.071  0.077  0.148  0.135  0.126  0.124  0.108  0.108  0.092  0.106  0.071  0.003 -0.031 -0.062 -0.044 -0.072 -0.081 -0.110 -0.146 -0.103 -0.116 -0.132 -0.133    NaN    NaN    NaN 
 0.127  0.096  0.068  0.111  0.070  0.095  0.105  0.141  0.110  0.080  0.091  0.010  0.012  0.024  0.040  0.039  0.081  0.048  0.061  0.124  0.111  0.145  0.113  0.122  0.123  0.132  0.122  0.067  0.051 -0.037 -0.021 -0.051 -0.056 -0.064 -0.055 -0.056 -0.075 -0.051 -0.134 -0.122 -0.139 -0.113 -0.100    NaN 
 0.065  0.100  0.077  0.098  0.100  0.067  0.053  0.030  0.023  0.055  0.053  0.085  0.035  0.047  0.028  0.057  0.008  0.097  0.106  0.103  0.099  0.116  0.159  0.147  0.152  0.146  0.129  0.119  0.052 -0.002 -0.046 -0.058 -0.073 -0.075 -0.075 -0.116 -0.105 -0.163 -0.133 -0.109 -0.146 -0.150    NaN    NaN 
 0.073  0.078  0.057  0.084  0.078  0.049  0.066  0.011 -0.032  0.009 -0.006  0.026  0.027  0.048  0.077  0.067  0.077  0.101  0.106  0.137  0.149  0.170  0.143  0.183  0.172  0.142  0.108  0.110  0.058  0.024 -0.030 -0.040 -0.058 -0.087 -0.084 -0.091 -0.096 -0.083 -0.103 -0.097 -0.123 -0.149 -0.128    NaN 
 0.099  0.066  0.096  0.048  0.104  0.022  0.013  0.029    NaN  0.012  0.071  0.004  0.038  0.077  0.062  0.106  0.107  0.065  0.105  0.170  0.179  0.177  0.183  0.176  0.175  0.142  0.093  0.067  0.052  0.001 -0.043 -0.073 -0.083 -0.067 -0.079 -0.099 -0.044 -0.111 -0.118 -0.100 -0.165 -0.116 -0.112    NaN 
 0.054  0.042  0.133  0.084  0.085  0.084  0.101  0.048  0.041  0.071  0.033  0.074  0.042  0.087  0.116  0.120  0.141  0.148  0.116  0.142  0.182  0.133  0.183  0.150  0.128  0.135  0.114  0.093  0.027 -0.017 -0.049 -0.078 -0.117 -0.062 -0.088 -0.094 -0.102 -0.100 -0.135 -0.097 -0.157 -0.130    NaN    NaN 
 0.099  0.137  0.120  0.142  0.113  0.074  0.155  0.050  0.092  0.044    NaN    NaN  0.018  0.061  0.114  0.066  0.107  0.140  0.143  0.101  0.142  0.105  0.121  0.160  0.133  0.163  0.109  0.139  0.077  0.013 -0.022 -0.059 -0.080 -0.134 -0.076 -0.140 -0.099 -0.095 -0.073 -0.177 -0.121 -0.097 -0.119    NaN 
 0.092  0.100  0.093  0.109  0.125  0.115  0.114  0.130  0.077  0.115  0.103  0.037  0.058  0.037  0.115  0.122  0.112  0.103  0.092  0.113  0.159  0.142  0.122  0.159  0.134  0.115  0.121  0.100  0.099  0.012 -0.044 -0.042 -0.091 -0.114 -0.068 -0.072 -0.107 -0.091 -0.141 -0.141 -0.145 -0.101    NaN    NaN 
 0.071  0.090  0.096  0.124  0.138  0.129  0.148  0.134  0.127  0.074  0.094  0.067  0.032  0.050  0.087  0.084  0.079  0.105  0.078  0.106  0.062  0.117  0.097  0.105  0.091  0.141  0.113  0.130  0.110  0.036  0.012 -0.061 -0.039 -0.084 -0.064 -0.112 -0.118 -0.090 -0.096 -0.133 -0.139 -0.121 -0.157    NaN 
 0.124  0.120  0.152  0.130  0.127  0.128  0.134  0.108  0.122  0.082  0.043  0.005  0.017 -0.009  0.019  0.070  0.096  0.096  0.127  0.073  0.083  0.071  0.116  0.100  0.113  0.072  0.060  0.106  0.062  0.029  0.001 -0.070 -0.048 -0.103 -0.068 -0.045 -0.058 -0.127 -0.124 -0.155 -0.138 -0.130 -0.157    NaN 
 0.079  0.094  0.123  0.087  0.137  0.080  0.077  0.075  0.079  0.037  0.034  0.048  0.030  0.060  0.072  0.076  0.066  0.097  0.075  0.079  0.105  0.096  0.062  0.062  0.097  0.078  0.121  0.100  0.075  0.061 -0.000 -0.020 -0.029 -0.093 -0.094 -0.050 -0.114 -0.035 -0.086 -0.155 -0.108 -0.117    NaN    NaN 
 0.054  0.069  0.057  0.051  0.035  0.054  0.040  0.031  0.033  0.023  0.026  0.068  0.016  0.047  0.051  0.088  0.054  0.056  0.071  0.071  0.004  0.070  0.047  0.092  0.082  0.097  0.082  0.127  0.073  0.064  0.005 -0.053 -0.100 -0.102 -0.094 -0.105 -0.081 -0.098 -0.103 -0.158 -0.145 -0.107 -0.114    NaN 
 0.055  0.112  0.072  0.116  0.101  0.069  0.043  0.028  0.082  0.038  0.019  0.012  0.034  0.046  0.001  0.016  0.028  0.041  0.055  0.084  0.052  0.092  0.092  0.104  0.159  0.121  0.085  0.106  0.073  0.070  0.044 -0.070 -0.065 -0.044 -0.096 -0.059 -0.044 -0.069 -0.117 -0.092 -0.093 -0.120    NaN    NaN 
 0.087  0.026  0.090  0.106  0.061  0.114  0.048  0.046  0.011  0.022  0.022  0.005  0.025  0.020  0.036  0.094  0.073  0.044  0.083  0.051  0.048  0.128  0.084  0.063  0.125  0.106  0.122  0.086  0.066  0.040  0.033 -0.033 -0.079 -0.058 -0.075 -0.047 -0.104 -0.099 -0.092 -0.096 -0.080 -0.102 -0.092    NaN 
 0.061  0.080  0.087  0.120  0.109  0.085  0.091  0.091  0.046  0.048  0.052  0.006  0.079  0.013  0.042  0.078  0.099  0.098  0.077  0.080  0.095  0.115  0.100  0.130  0.129  0.123  0.151  0.115  0.133  0.051  0.020 -0.003 -0.047 -0.082 -0.039 -0.081 -0.119 -0.152 -0.125 -0.103 -0.160 -0.143    NaN    NaN 
 0.063  0.104  0.090  0.092  0.095  0.101  0.065  0.072  0.076  0.055  0.030  0.028  0.073  0.031  0.101  0.115  0.079  0.112  0.107  0.069  0.119  0.154  0.129  0.150  0.179  0.147  0.155  0.141  0.102  0.047  0.030 -0.031 -0.016  0.005 -0.023 -0.062 -0.083 -0.038 -0.085 -0.101 -0.110 -0.153    NaN    NaN 
 0.081  0.066  0.090  0.106  0.058  0.061  0.070  0.061  0.082  0.050  0.064  0.091  0.051  0.132  0.107  0.131  0.107  0.096  0.109  0.141  0.108  0.187  0.147  0.190  0.168  0.113  0.114  0.112  0.065  0.008  0.005 -0.072 -0.039 -0.045 -0.088 -0.078 -0.080 -0.110 -0.116 -0.085 -0.081 -0.139 -0.172    NaN 
 0.094  0.127  0.086  0.072  0.083  0.080  0.093    NaN  0.020  0.048  0.020  0.032  0.086  0.101  0.096  0.108  0.094  0.145  0.147  0.097  0.127  0.137  0.128  0.180  0.132  0.125  0.135  0.118  0.092  0.000 -0.001 -0.010 -0.051 -0.108 -0.162 -0.074 -0.103 -0.124 -0.125 -0.091 -0.082 -0.100    NaN    NaN 
 0.038  0.059  0.082  0.121  0.083  0.042  0.088  0.079  0.079  0.025  0.060  0.078  0.098  0.071  0.067  0.119  0.149  0.092  0.127  0.144  0.139  0.143  0.156  0.189  0.162  0.148  0.135 -0.019 -0.035 -0.039 -0.030 -0.074 -0.098 -0.095 -0.058 -0.124 -0.106 -0.039 -0.090 -0.114 -0.128 -0.145 -0.150    NaN 
 0.103  0.061  0.062  0.029  0.072  0.054  0.050  0.004  0.019  0.018  0.055  0.088  0.133  0.084  0.164  0.152  0.148  0.121  0.120  0.170  0.175  0.199  0.170  0.174  0.171  0.109  0.080  0.032  0.006 -0.027 -0.088 -0.124 -0.095 -0.078 -0.117 -0.085 -0.104 -0.085 -0.111 -0.117 -0.131 -0.136 -0.156    NaN 
 0.081  0.095  0.066  0.090  0.077  0.083  0.038  0.050  0.049  0.040  0.035  0.036  0.037  0.120  0.135  0.109  0.090  0.117  0.100  0.086  0.100  0.150  0.159  0.174  0.158  0.085  0.066  0.026  0.012 -0.028 -0.042 -0.038 -0.063 -0.068 -0.130 -0.059 -0.116 -0.104 -0.138 -0.136 -0.146 -0.162    NaN    NaN 
 0.068  0.149  0.101  0.107  0.038  0.044  0.035  0.069  0.029  0.065  0.015  0.071  0.066  0.085  0.092  0.099  0.147  0.113  0.136  0.126  0.115  0.169  0.103  0.153  0.171  0.093  0.117  0.065  0.052 -0.044 -0.033 -0.097 -0.117 -0.098 -0.076 -0.075 -0.107 -0.075 -0.107 -0.145 -0.140 -0.063    NaN    NaN 
 0.074  0.113  0.115  0.064  0.073  0.091  0.087  0.070  0.021  0.067  0.065  0.069  0.043 -0.004  0.059  0.071  0.083  0.079  0.109  0.178  0.106  0.081  0.069  0.125  0.164  0.167  0.139  0.104  0.077  0.070  0.029 -0.022 -0.054 -0.098 -0.053 -0.078 -0.087 -0.100 -0.087 -0.126 -0.139 -0.165    NaN    NaN 
 0.063  0.028  0.058  0.081  0.116  0.075  0.104  0.046  0.043  0.070  0.079  0.069  0.087  0.052  0.055  0.074  0.079  0.136  0.131  0.148  0.137  0.147  0.170  0.123  0.147  0.165  0.096  0.139  0.079  0.086 -0.019 -0.044 -0.020 -0.045 -0.072 -0.090 -0.080 -0.081 -0.135 -0.129 -0.141 -0.083    NaN    NaN 
 0.101  0.127  0.106  0.088  0.105  0.076  0.073  0.084  0.088  0.095  0.085    NaN  0.079  0.071  0.075  0.075  0.055  0.091  0.123  0.087  0.088  0.115  0.116  0.121  0.097  0.128  0.132  0.113  0.121  0.109  0.068  0.022 -0.017 -0.044 -0.072 -0.088 -0.042 -0.094 -0.089 -0.112    NaN    NaN    NaN    NaN 
 0.138  0.105  0.110  0.102  0.075  0.092  0.089  0.067  0.062  0.040  0.039  0.031  0.052  0.052  0.061  0.061  0.055  0.122  0.074  0.067  0.114  0.066  0.082  0.124  0.122  0.125  0.109  0.129  0.120  0.082  0.015  0.020 -0.004 -0.089 -0.093 -0.091 -0.089 -0.074 -0.077 -0.096 -0.077 -0.130 -0.083    NaN 
 0.130  0.118  0.100  0.091  0.101  0.072  0.119  0.129  0.056  0.064  0.026  0.055  0.056  0.072  0.023  0.035  0.062  0.096  0.100  0.104  0.114  0.098  0.132  0.088  0.123  0.127  0.162  0.115  0.102  0.045  0.064 -0.005 -0.044 -0.104 -0.083 -0.108 -0.090 -0.103 -0.115 -0.123 -0.090 -0.092 -0.128    NaN 
 0.135  0.089  0.108  0.091  0.097  0.091  0.062  0.115  0.088  0.104  0.066  0.071  0.074  0.076  0.023  0.057  0.067  0.051  0.063  0.107  0.101  0.110  0.109  0.117  0.144  0.121  0.110  0.150  0.103  0.056  0.051 -0.018 -0.052 -0.080 -0.118 -0.135 -0.104 -0.091 -0.143 -0.111 -0.140 -0.134 -0.164    NaN 
 0.114  0.100  0.058  0.114  0.110  0.105  0.129  0.095  0.128  0.066  0.052  0.107  0.093  0.051  0.082  0.068  0.123  0.106  0.082  0.094  0.095  0.108  0.102  0.136  0.113  0.128  0.139  0.108  0.094  0.067  0.068 -0.033 -0.070 -0.100 -0.082 -0.125 -0.142 -0.147 -0.084 -0.126 -0.132 -0.151 -0.172    NaN 
 0.110  0.129  0.132  0.092  0.114  0.098  0.055  0.046  0.064  0.074  0.087  0.080  0.093  0.045  0.055  0.069  0.113  0.082  0.070  0.100  0.127  0.081  0.096  0.102  0.124  0.104  0.123  0.087  0.116  0.019 -0.004 -0.028 -0.059 -0.106 -0.097 -0.137 -0.139 -0.127 -0.167 -0.113 -0.141 -0.127    NaN    NaN 
 0.134  0.103  0.135  0.093  0.107  0.082  0.116  0.096  0.090  0.053  0.066  0.067  0.037  0.052  0.084  0.098  0.091  0.095  0.090  0.094  0.123  0.138  0.117  0.128  0.135  0.130  0.143  0.095  0.064  0.061 -0.007 -0.065 -0.076 -0.117 -0.149 -0.151 -0.136 -0.141 -0.121 -0.102 -0.144 -0.147    NaN    NaN 
 0.125  0.110  0.135  0.137  0.119  0.120  0.118  0.126  0.112  0.137  0.096  0.078  0.069  0.095  0.061  0.102  0.148  0.126  0.118  0.091  0.132  0.080  0.142  0.151  0.148  0.100  0.101  0.141  0.141  0.101  0.023 -0.023 -0.111 -0.092 -0.115 -0.158 -0.100 -0.109 -0.139 -0.148 -0.155 -0.146    NaN    NaN 
 0.145  0.132  0.116  0.106  0.119  0.119  0.117  0.129  0.116  0.083  0.099  0.100  0.112  0.123  0.114  0.109  0.096  0.124  0.125  0.111  0.079  0.123  0.107  0.145  0.137  0.132  0.155  0.123  0.111  0.067  0.031  0.012 -0.001    NaN -0.095 -0.085 -0.096 -0.067 -0.175 -0.128 -0.143 -0.141 -0.149    NaN 
 0.133  0.135  0.135  0.156  0.103  0.091  0.078  0.115  0.108  0.087  0.133  0.110  0.092  0.085  0.096  0.109  0.132  0.109  0.125  0.125  0.106  0.098  0.102  0.121  0.132  0.146  0.172  0.146  0.134  0.063  0.114  0.026 -0.028 -0.103 -0.077 -0.037 -0.079 -0.072 -0.095 -0.102 -0.118 -0.162 -0.162    NaN 
 0.114  0.152  0.144  0.131  0.142  0.121  0.100  0.140  0.111  0.136  0.084  0.065  0.038  0.077  0.132  0.106  0.114  0.130  0.102  0.125  0.079  0.115  0.105  0.137  0.135  0.140  0.117  0.069  0.069  0.078  0.060  0.001 -0.040 -0.111 -0.056 -0.060 -0.067 -0.097 -0.098 -0.083 -0.163 -0.148    NaN    NaN 
 0.164  0.174  0.145  0.196  0.129  0.115  0.124  0.108  0.152  0.109  0.122  0.108  0.096  0.082  0.038  0.097  0.049  0.077  0.060  0.080  0.139  0.141  0.104  0.111  0.127  0.113  0.149  0.128  0.117  0.125  0.067  0.031 -0.034 -0.068    NaN -0.039 -0.071 -0.044 -0.115 -0.091 -0.110 -0.092    NaN    NaN 
 0.105  0.117  0.142  0.156  0.107  0.146  0.155  0.109  0.123  0.115  0.129  0.082  0.097  0.144  0.111  0.115  0.069  0.049  0.051  0.095  0.095  0.139  0.166  0.116  0.103  0.137  0.164  0.152  0.102  0.128  0.103  0.040  0.005 -0.074    NaN    NaN -0.053 -0.058 -0.133 -0.099 -0.097 -0.120 -0.170    NaN 
 0.122  0.124  0.132  0.118  0.116  0.103  0.129  0.092  0.118  0.070  0.111  0.096  0.077  0.069  0.069  0.090  0.067  0.045  0.106  0.117  0.096  0.101  0.145  0.079  0.130  0.126  0.125  0.129  0.107  0.094  0.035  0.011 -0.076 -0.080 -0.059    NaN -0.068 -0.035 -0.120 -0.050 -0.130 -0.136 -0.162    NaN 
 0.103  0.098  0.094  0.085  0.076  0.106  0.096  0.126  0.068  0.041  0.052  0.086  0.061  0.026  0.051  0.040  0.118  0.075  0.111  0.071  0.081  0.131  0.129  0.097  0.110  0.119  0.170  0.097  0.110  0.099  0.044  0.028 -0.039 -0.049 -0.077 -0.063 -0.072 -0.087 -0.126 -0.109 -0.148 -0.151    NaN    NaN 
 0.081  0.097  0.103  0.071  0.071  0.075  0.147  0.098  0.051  0.068  0.050  0.067  0.040  0.043  0.056  0.061  0.047  0.079  0.064  0.096  0.074  0.072  0.117  0.111  0.136  0.130  0.050  0.083  0.056  0.058  0.026  0.050 -0.013 -0.072 -0.073 -0.100 -0.072 -0.099 -0.118 -0.092 -0.147 -0.160    NaN    NaN 
 0.082  0.071  0.108  0.115  0.111  0.119  0.069  0.054  0.084  0.078  0.080  0.051  0.058  0.079  0.113  0.130  0.119  0.100  0.109  0.074  0.106  0.081  0.154  0.124  0.156  0.097  0.058  0.065  0.058  0.053 -0.063 -0.068 -0.022 -0.030 -0.037 -0.060 -0.100 -0.109 -0.142 -0.099 -0.092 -0.066    NaN    NaN 
 0.143  0.125  0.082  0.101  0.108  0.114  0.126  0.066  0.093  0.072  0.081  0.088  0.079  0.105  0.057  0.130  0.119  0.114  0.110  0.082  0.037  0.090  0.108  0.108  0.079  0.108  0.066  0.077  0.040  0.024  0.026  0.005 -0.021 -0.041 -0.044 -0.013 -0.063 -0.095 -0.059 -0.126 -0.142 -0.107 -0.131    NaN 
 0.105  0.104  0.118  0.143  0.116  0.104  0.123  0.145  0.115  0.087  0.096  0.088  0.108  0.083  0.133  0.062  0.091  0.119  0.096  0.114  0.098  0.082  0.066  0.128  0.116  0.097  0.095  0.093  0.034  0.023 -0.006 -0.036 -0.039 -0.020 -0.062 -0.064 -0.116 -0.072 -0.145 -0.127 -0.084    NaN    NaN    NaN 
 0.111  0.090  0.125  0.135  0.129  0.134  0.132  0.105  0.134  0.068  0.087  0.116  0.108  0.114  0.101  0.090  0.097  0.061  0.096  0.057  0.088  0.125  0.097  0.120  0.115  0.108  0.081  0.071  0.062  0.023 -0.043 -0.069 -0.017 -0.041 -0.063 -0.081 -0.088 -0.058 -0.080 -0.078 -0.085 -0.087    NaN    NaN 
 0.109  0.117  0.127  0.127  0.070  0.126  0.108  0.088  0.084  0.143  0.087  0.092  0.066  0.125  0.098  0.055  0.066  0.088  0.076  0.069  0.071  0.132  0.137  0.125  0.114  0.108  0.117  0.078 -0.004 -0.030 -0.030  0.005 -0.028 -0.070 -0.085 -0.078 -0.063 -0.107 -0.113 -0.128 -0.098 -0.088 -0.102    NaN 
 0.109  0.031  0.112  0.130  0.147  0.122  0.088  0.102  0.074  0.097  0.085  0.048  0.087  0.098  0.078  0.063  0.058  0.067  0.080  0.119  0.135  0.151  0.125  0.128  0.132  0.118  0.122  0.148  0.057  0.015  0.025  0.003 -0.028 -0.065 -0.112 -0.066 -0.043 -0.089 -0.050 -0.055 -0.110 -0.122 -0.114    NaN 
 0.111  0.061  0.104  0.087  0.075  0.078  0.034  0.036  0.067  0.051  0.035  0.036  0.050  0.096  0.084  0.060  0.073  0.079  0.098  0.098  0.106  0.119  0.187  0.160  0.143  0.161  0.180  0.079  0.054  0.020 -0.004  0.025 -0.022 -0.015 -0.043 -0.081 -0.104 -0.077 -0.102 -0.126 -0.096 -0.111    NaN    NaN 
 0.072  0.062  0.104  0.089  0.089  0.079  0.066  0.075  0.109  0.093  0.082  0.059  0.075  0.070  0.082  0.046  0.057  0.067  0.104  0.087  0.109  0.136  0.179  0.169  0.145  0.157  0.136  0.090  0.071  0.059  0.031 -0.051  0.020 -0.020 -0.021 -0.035 -0.046 -0.071 -0.103 -0.075 -0.064 -0.069 -0.103    NaN 
 0.090  0.097  0.068  0.102  0.078  0.058  0.083  0.071  0.047  0.088  0.069  0.107  0.093  0.134  0.069  0.100  0.068  0.083  0.077  0.148  0.134  0.104  0.094  0.148  0.160  0.193  0.166  0.087  0.070  0.034  0.033  0.016 -0.006 -0.036 -0.020 -0.091 -0.067 -0.083 -0.057 -0.081 -0.126 -0.081    NaN    NaN 
 0.109  0.058  0.130  0.098  0.118  0.069  0.113  0.088  0.086  0.124  0.078  0.073  0.092  0.114  0.130  0.109  0.112  0.145  0.165  0.151  0.171  0.170  0.178  0.155  0.121  0.170  0.154  0.155  0.069  0.096  0.076  0.004  0.034 -0.023 -0.049 -0.075 -0.022 -0.059 -0.126 -0.158 -0.105 -0.095    NaN    NaN 
 0.122  0.153  0.106  0.096  0.097  0.077  0.097  0.119  0.092  0.099  0.104  0.104  0.095  0.121  0.087  0.128  0.138  0.103  0.121  0.106  0.127  0.140  0.148  0.171  0.181  0.173  0.154  0.130  0.096  0.125  0.009  0.049  0.010 -0.059 -0.019 -0.007  0.003 -0.054 -0.090 -0.066 -0.048 -0.092    NaN    NaN 
 0.051  0.103  0.108  0.080  0.116  0.080  0.112  0.085  0.095  0.056  0.093  0.082  0.101  0.051  0.074  0.042  0.088  0.096  0.127  0.130  0.177  0.169  0.158  0.134  0.167  0.145  0.111  0.158  0.110  0.115  0.041 -0.051  0.005    NaN -0.031 -0.086 -0.088 -0.071 -0.077 -0.057 -0.104 -0.113 -0.136    NaN 
 0.082  0.090  0.107  0.080  0.105  0.084  0.070  0.057  0.117  0.061  0.051  0.091  0.059  0.088  0.071  0.086  0.129  0.116  0.135  0.136  0.152  0.146  0.180  0.118  0.160  0.161  0.108  0.140  0.089  0.001 -0.010 -0.014 -0.040 -0.071 -0.047 -0.072 -0.061 -0.065 -0.130 -0.126 -0.124 -0.125 -0.206    NaN 
 0.056  0.055  0.085  0.079  0.067  0.106  0.056  0.093  0.080  0.088  0.055  0.047  0.076  0.066  0.090  0.107  0.106  0.154  0.134  0.099  0.156  0.146  0.145  0.151  0.179  0.132  0.126  0.094  0.061  0.007  0.007 -0.009    NaN -0.041 -0.042 -0.068 -0.109 -0.084 -0.065 -0.069    NaN -0.090 -0.126    NaN 
 0.060  0.084  0.079  0.048  0.044  0.073  0.080  0.088  0.069  0.067  0.041  0.084  0.078  0.095  0.086  0.138  0.119  0.147  0.125  0.130  0.133  0.158  0.122  0.122  0.116  0.125  0.060  0.056 -0.021 -0.022 -0.010  0.003  0.002  0.019 -0.016 -0.097 -0.062 -0.076 -0.091 -0.099 -0.108 -0.084    NaN    NaN 
 0.079  0.044  0.068  0.060  0.075  0.110  0.052  0.089  0.093  0.073  0.063  0.063  0.062  0.116  0.084  0.152  0.142  0.086  0.116  0.172  0.149  0.142  0.165  0.161  0.134  0.109  0.138  0.101  0.072 -0.013 -0.005 -0.013 -0.045  0.006 -0.047 -0.059 -0.103 -0.087 -0.110 -0.112 -0.101 -0.133    NaN    NaN 
 0.067  0.062  0.053  0.084  0.079  0.135  0.120  0.041  0.078  0.083  0.050  0.103  0.071  0.109  0.112  0.122  0.135  0.157  0.172  0.112  0.103  0.133  0.143  0.133  0.151  0.124  0.134  0.122  0.074  0.058  0.044 -0.043 -0.009 -0.027 -0.017 -0.024 -0.061 -0.085 -0.095 -0.108 -0.113    NaN    NaN    NaN 
 0.040  0.043  0.075  0.034  0.074  0.072  0.050  0.090  0.098  0.079  0.116  0.076  0.096  0.134  0.102  0.143  0.119  0.156  0.193  0.201  0.159  0.168  0.183  0.162  0.136  0.121  0.160  0.160  0.105  0.083  0.048  0.016 -0.037 -0.012 -0.005 -0.033 -0.084 -0.024 -0.059 -0.121 -0.083 -0.081    NaN    NaN 
 0.018  0.038  0.010  0.080  0.038  0.072  0.060  0.083  0.056  0.088  0.087  0.047  0.135  0.176  0.163  0.161  0.174  0.183  0.185  0.161  0.160  0.200  0.204  0.213  0.156  0.185  0.163  0.107  0.079  0.079  0.040  0.009  0.027  0.011 -0.039 -0.043 -0.108 -0.070 -0.054 -0.088 -0.101 -0.106    NaN    NaN 
 0.101  0.063  0.024  0.079  0.052  0.058  0.055  0.054  0.073  0.083  0.081  0.093  0.170  0.190  0.186  0.226  0.216  0.151  0.177  0.122  0.180  0.186  0.201  0.196  0.209  0.178  0.123  0.157  0.127  0.024  0.066 -0.025 -0.019 -0.051 -0.010 -0.053 -0.050 -0.033 -0.073 -0.102 -0.130 -0.065    NaN    NaN 
 0.026  0.027  0.042  0.042  0.050  0.027  0.040 -0.002  0.049  0.087  0.120  0.126  0.168  0.124  0.107  0.139  0.125  0.218  0.173  0.162  0.203  0.147  0.164  0.181  0.147  0.159  0.133  0.166  0.019  0.068  0.033  0.018 -0.007  0.024 -0.048 -0.069 -0.071 -0.090 -0.074 -0.052 -0.087 -0.140    NaN    NaN 
 0.036 -0.021 -0.004  0.034  0.020  0.020 -0.000  0.050  0.070  0.068  0.055  0.121  0.109  0.093  0.124  0.154  0.177  0.150  0.156  0.221  0.199  0.166  0.205  0.207  0.164  0.185  0.154  0.121  0.044  0.015 -0.029 -0.028 -0.018 -0.059 -0.017 -0.041 -0.083 -0.144 -0.104 -0.098 -0.095 -0.087 -0.110    NaN 
 0.030  0.020  0.024  0.012  0.023  0.065  0.034  0.078  0.058  0.095  0.105  0.160  0.124  0.205  0.116  0.129  0.190  0.215  0.202  0.216  0.195  0.200  0.148  0.219  0.208  0.133  0.159  0.103  0.123  0.046  0.015  0.000 -0.039  0.004 -0.034 -0.006 -0.041 -0.065 -0.108 -0.080 -0.091 -0.096    NaN    NaN 
 0.072  0.028  0.002  0.032  0.023  0.059  0.057  0.088  0.065  0.068  0.128  0.119  0.112  0.105  0.127  0.158  0.209  0.174  0.202  0.181  0.191  0.188  0.228  0.155  0.209  0.181  0.149  0.121  0.108  0.038  0.034  0.006 -0.012 -0.019 -0.002  0.001 -0.058 -0.048    NaN    NaN    NaN    NaN    NaN    NaN 
 0.061  0.039  0.021  0.013  0.056  0.057  0.084  0.028  0.037  0.111  0.122  0.128  0.095  0.188  0.166  0.176    NaN  0.159    NaN  0.232  0.204  0.221  0.200  0.235  0.186  0.176  0.140  0.136  0.051  0.033  0.000 -0.007  0.005 -0.008 -0.017 -0.029 -0.062 -0.067 -0.086 -0.070 -0.029 -0.126    NaN    NaN 
 0.014  0.026  0.005 -0.025  0.022  0.051  0.077  0.040  0.068  0.053  0.116  0.065  0.116  0.141  0.140    NaN    NaN    NaN    NaN  0.199  0.212  0.250  0.220  0.174  0.200  0.182  0.151  0.104  0.068  0.058  0.050  0.046  0.036 -0.010 -0.084 -0.037 -0.027 -0.027 -0.120 -0.089 -0.065 -0.112 -0.119    NaN 
 0.003  0.011  0.007  0.020  0.015  0.010  0.033  0.052  0.051  0.065  0.103  0.119  0.076  0.215  0.182  0.212  0.192  0.182  0.165  0.156  0.198  0.185  0.213  0.191  0.193  0.175  0.099  0.169  0.073  0.027  0.020 -0.022 -0.076 -0.020 -0.097 -0.079 -0.066 -0.082 -0.074 -0.075 -0.125 -0.127 -0.144    NaN 
-0.003 -0.038 -0.054 -0.016  0.024  0.078  0.048  0.049  0.064  0.090  0.094  0.055  0.107  0.145  0.170  0.192  0.173  0.162  0.177  0.225  0.212  0.218  0.217  0.212  0.182  0.155  0.113  0.136  0.095  0.031  0.008 -0.017 -0.045 -0.007 -0.025 -0.075 -0.063 -0.056 -0.064 -0.101 -0.073 -0.123    NaN    NaN 
 0.002  0.046  0.016 -0.002  0.017  0.083  0.071  0.064  0.030  0.069  0.066  0.074  0.118  0.148  0.191  0.147  0.184  0.220  0.232  0.209  0.233  0.209  0.166  0.217  0.195  0.150  0.139  0.082  0.154  0.035  0.003 -0.023 -0.008 -0.046 -0.058 -0.034 -0.075 -0.081 -0.069 -0.141 -0.112 -0.085 -0.101    NaN 
-0.013  0.012 -0.006  0.008 -0.001  0.008  0.054  0.056  0.052  0.068  0.046  0.106  0.134  0.131  0.109  0.132  0.148  0.201  0.169  0.192  0.160  0.169  0.188  0.214  0.150  0.154  0.110  0.113  0.066  0.055  0.057 -0.011 -0.030 -0.033 -0.074 -0.054 -0.041 -0.084 -0.097 -0.097 -0.067 -0.111 -0.157    NaN 
 0.035  0.029  0.026  0.017  0.040  0.039 -0.017 -0.006  0.041  0.086  0.099  0.134  0.095  0.178  0.211  0.170  0.155  0.174  0.200  0.181  0.205  0.184  0.173  0.183  0.216  0.190  0.167  0.148  0.111  0.051 -0.004  0.014 -0.018 -0.042 -0.020 -0.011 -0.077 -0.060 -0.039 -0.076 -0.088 -0.098 -0.090    NaN 
 0.002 -0.006  0.005 -0.037 -0.030 -0.041  0.007  0.007  0.050  0.086  0.103  0.119  0.138  0.195  0.159  0.180  0.224  0.213  0.192  0.262  0.248  0.186  0.248  0.222  0.205  0.191  0.145  0.103  0.085  0.099  0.011  0.015 -0.039 -0.018  0.011 -0.038 -0.053 -0.103 -0.064 -0.066 -0.078 -0.035    NaN    NaN 
-0.017 -0.027  0.011 -0.001  0.007  0.017  0.020  0.023  0.030  0.080  0.073  0.102  0.146  0.146  0.171  0.169  0.182  0.171  0.196  0.242  0.229  0.253  0.254  0.223  0.187  0.192  0.154  0.144  0.110  0.074  0.022 -0.037 -0.075 -0.039 -0.052 -0.057 -0.083 -0.037 -0.108 -0.119 -0.137 -0.141    NaN    NaN 
 0.015 -0.006  0.013 -0.007  0.016  0.025 -0.059  0.041  0.110  0.102  0.045  0.063  0.102  0.139  0.193  0.197  0.186  0.233  0.265  0.215  0.235  0.223  0.210  0.234  0.223  0.154  0.146  0.102  0.087  0.032  0.027 -0.015 -0.029 -0.005    NaN -0.082 -0.071 -0.109 -0.078 -0.117 -0.090 -0.104 -0.083    NaN 
 0.010 -0.034 -0.029  0.003 -0.012 -0.011  0.014  0.074  0.029  0.046  0.069  0.135  0.071  0.176  0.185  0.181  0.233  0.222  0.221  0.214  0.216  0.266  0.226  0.160  0.193  0.176  0.153  0.130  0.102  0.057  0.032 -0.013 -0.000    NaN -0.044 -0.021 -0.060 -0.043 -0.100 -0.155 -0.109 -0.080 -0.136    NaN 
-0.064 -0.012 -0.052 -0.020 -0.011 -0.003  0.013  0.048  0.031  0.054  0.100  0.112  0.148  0.168  0.135  0.190  0.169  0.189  0.195  0.253  0.216  0.188  0.256  0.183  0.212  0.125  0.148  0.165  0.100    NaN  0.061    NaN -0.008 -0.021 -0.039 -0.057 -0.026 -0.065 -0.078 -0.132 -0.024    NaN    NaN    NaN 
 0.017 -0.050    NaN -0.033  0.003  0.021  0.023  0.039  0.047  0.041  0.079  0.104  0.120  0.156  0.180  0.190  0.159  0.175  0.218  0.208  0.239  0.226  0.207  0.195  0.188  0.173  0.193  0.143  0.087  0.034    NaN  0.026 -0.038 -0.101 -0.108 -0.082 -0.054 -0.021 -0.071 -0.113 -0.131 -0.141    NaN    NaN 
-0.004 -0.019 -0.036 -0.005  0.016 -0.048  0.007  0.022  0.074  0.092  0.110  0.120  0.134  0.178  0.145  0.174  0.164  0.227  0.234  0.234  0.215  0.243  0.191  0.198  0.252  0.212  0.162  0.154  0.111  0.060  0.076  0.088 -0.046 -0.058 -0.045 -0.059 -0.039 -0.029 -0.066 -0.076 -0.074 -0.085    NaN    NaN 
-0.053 -0.001 -0.008 -0.037 -0.033  0.002 -0.006  0.054  0.082  0.061  0.113  0.127  0.111  0.101  0.136  0.198  0.216  0.145  0.205  0.216  0.224  0.227  0.240  0.202  0.186  0.203  0.201  0.153  0.093  0.057  0.052 -0.011  0.010    NaN -0.028 -0.037 -0.027 -0.063 -0.076 -0.062 -0.057 -0.038 -0.069    NaN 
-0.027 -0.009    NaN -0.042 -0.044 -0.016  0.035  0.042  0.044  0.086  0.098  0.124  0.091  0.150  0.192  0.210  0.217  0.201  0.202  0.222  0.233  0.219  0.213  0.241  0.214  0.219  0.201  0.141  0.106  0.107  0.013 -0.020 -0.028 -0.049 -0.108 -0.045 -0.038 -0.003 -0.035 -0.083 -0.082    NaN    NaN    NaN 
 0.004 -0.022 -0.030 -0.018  0.030 -0.004  0.003  0.014  0.069  0.050  0.130  0.140  0.092  0.117  0.169  0.195  0.195  0.195  0.207  0.219  0.206  0.161  0.187  0.203  0.211  0.152  0.146  0.129  0.152  0.136  0.061  0.042  0.015 -0.028 -0.033 -0.064 -0.027 -0.091 -0.044    NaN    NaN    NaN    NaN    NaN 
-0.022 -0.065 -0.030 -0.040 -0.022  0.004  0.006  0.003  0.059  0.076  0.113  0.106  0.111  0.082  0.114  0.181  0.175  0.255  0.257  0.193  0.212  0.178  0.179  0.171  0.192  0.152  0.142  0.148  0.103  0.065  0.071  0.045 -0.005 -0.032 -0.040 -0.065 -0.086 -0.070 -0.067 -0.046 -0.071 -0.101 -0.090    NaN 
 0.025 -0.016  0.005 -0.027 -0.000  0.008 -0.011 -0.005  0.047  0.087  0.101  0.141  0.171  0.137  0.157  0.139  0.188  0.214  0.189  0.223  0.215  0.229  0.217  0.161  0.129  0.190  0.151  0.122  0.106  0.059  0.030 -0.039 -0.028 -0.042 -0.008 -0.050  0.023  0.002 -0.038 -0.070 -0.065 -0.098 -0.062    NaN 
-0.024 -0.034 -0.045 -0.036  0.024 -0.056 -0.021  0.004  0.030  0.069  0.103  0.096  0.130  0.161  0.163  0.234  0.204  0.223  0.211  0.145  0.187  0.162  0.216  0.197  0.145  0.088  0.124  0.048  0.057  0.057  0.066  0.101 -0.028 -0.052 -0.031 -0.037 -0.041  0.025 -0.037 -0.061 -0.070 -0.061    NaN    NaN 
-0.031 -0.016 -0.005 -0.028 -0.063  0.008  0.014  0.035  0.068  0.058  0.085  0.079  0.104  0.109  0.179  0.195    NaN  0.204  0.220  0.202  0.164  0.165  0.198  0.206  0.171  0.158  0.125  0.106  0.091  0.038  0.032  0.035 -0.009 -0.039 -0.040 -0.052 -0.037  0.004 -0.042 -0.082 -0.080 -0.123    NaN    NaN 
-0.048 -0.071 -0.057 -0.042  0.002  0.015  0.008  0.018  0.043  0.079  0.053  0.099  0.096  0.112  0.159  0.202  0.253  0.172  0.160  0.150  0.187  0.160  0.163  0.157  0.106  0.151  0.121  0.095  0.089  0.061  0.017  0.024  0.018  0.026 -0.004 -0.034 -0.003 -0.056 -0.026 -0.066 -0.077 -0.051 -0.032    NaN 
-0.050 -0.067 -0.051 -0.019 -0.034  0.004 -0.035 -0.007  0.066  0.039  0.077  0.118  0.122  0.203  0.126  0.222  0.235  0.224  0.203  0.203  0.182  0.182  0.158  0.178  0.165  0.175  0.191  0.119  0.080  0.028  0.043  0.040 -0.010 -0.012 -0.006 -0.021 -0.014 -0.018 -0.068 -0.080 -0.114 -0.104    NaN    NaN 
 0.009 -0.016 -0.059 -0.008 -0.028  0.005 -0.025  0.058  0.078  0.070  0.145  0.115  0.070    NaN  0.136  0.202  0.249  0.205  0.147  0.259  0.214  0.172  0.174  0.172  0.145  0.095  0.113  0.144  0.052  0.015  0.046  0.035  0.049 -0.026 -0.027 -0.039 -0.044 -0.039 -0.050 -0.032 -0.038    NaN    NaN    NaN 
-0.003 -0.051 -0.088 -0.029 -0.012 -0.028 -0.017  0.019  0.021  0.042  0.050  0.135  0.114  0.161  0.142  0.168  0.145  0.160  0.197  0.151  0.159  0.124  0.170  0.159  0.138  0.131  0.167  0.145  0.094  0.077  0.108  0.010  0.000 -0.063 -0.053 -0.017 -0.047 -0.032 -0.079 -0.049 -0.058 -0.089 -0.061    NaN 
-0.043 -0.064 -0.040 -0.022 -0.027 -0.024 -0.017 -0.016  0.060  0.071  0.088  0.051    NaN  0.133  0.172  0.222  0.222    NaN  0.144  0.179  0.193  0.172  0.172  0.127  0.131  0.115  0.129  0.101  0.088  0.049  0.064  0.028  0.022 -0.003 -0.020 -0.041 -0.031 -0.031 -0.100 -0.032 -0.082 -0.082 -0.088    NaN 
-0.049  0.008 -0.015 -0.020    NaN  0.024    NaN  0.006  0.005  0.055  0.132  0.115  0.115  0.127  0.163  0.191  0.207  0.196  0.203  0.115  0.130  0.125  0.160  0.179  0.150  0.074  0.110  0.115  0.060  0.041 -0.005 -0.001 -0.020 -0.052 -0.026 -0.034 -0.043 -0.069 -0.083 -0.085 -0.071 -0.157 -0.061    NaN 
-0.047 -0.029 -0.046 -0.041  0.019 -0.023 -0.021  0.035  0.053  0.065  0.064  0.091  0.167  0.153  0.149  0.189  0.212  0.205  0.190  0.148  0.163  0.129  0.149  0.122  0.168  0.135    NaN  0.088  0.067  0.051  0.002  0.024 -0.029 -0.040 -0.034 -0.052 -0.040 -0.038 -0.031 -0.081 -0.074 -0.073 -0.056    NaN 
-0.038 -0.062 -0.031    NaN  0.008 -0.018 -0.049  0.032  0.053  0.047  0.057  0.153  0.104  0.128  0.183  0.201  0.184  0.161  0.166  0.098  0.134  0.121  0.130  0.150  0.155  0.148  0.128  0.074  0.085  0.085  0.076  0.038 -0.035 -0.071 -0.058 -0.058 -0.041 -0.073 -0.080 -0.055 -0.095 -0.064 -0.068    NaN 
-0.035 -0.013 -0.058 -0.032 -0.014  0.010  0.016 -0.016  0.064  0.087  0.081  0.074  0.155  0.147  0.170  0.200  0.178  0.214  0.194  0.156  0.139  0.148  0.129  0.121  0.134  0.139  0.106  0.069  0.055  0.045  0.042  0.001 -0.028 -0.065 -0.026 -0.044 -0.064 -0.050 -0.041 -0.049 -0.081 -0.065 -0.111    NaN 
-0.002 -0.010    NaN -0.016 -0.007 -0.020  0.007 -0.030  0.007  0.070  0.078    NaN  0.146  0.184  0.189  0.171  0.159  0.198  0.167  0.194  0.184  0.141  0.106  0.135  0.116  0.156  0.119  0.120  0.114  0.077  0.065  0.026 -0.025  0.011  0.008 -0.016 -0.099 -0.046 -0.036 -0.089 -0.101 -0.108 -0.088    NaN 
-0.051 -0.060 -0.040 -0.020  0.057 -0.023  0.044  0.036  0.037  0.093  0.113  0.132  0.089  0.191  0.254  0.245  0.166  0.164  0.195  0.176  0.161  0.141  0.149  0.115  0.129  0.144  0.125  0.100  0.096  0.065  0.042  0.071 -0.018 -0.008 -0.023 -0.031 -0.018  0.010 -0.015 -0.053 -0.072 -0.054    NaN    NaN 
-0.028 -0.024 -0.046 -0.012  0.016  0.009 -0.001  0.047  0.065  0.065  0.121  0.132  0.146  0.224  0.223  0.206  0.191  0.169  0.139  0.165  0.168  0.137  0.102  0.141  0.144  0.098  0.133  0.092  0.067  0.055  0.069  0.033  0.023  0.030  0.044  0.002 -0.026 -0.015 -0.020 -0.028 -0.003 -0.070 -0.046    NaN 
-0.066 -0.063 -0.040 -0.032  0.019 -0.025  0.053  0.052  0.054  0.062  0.129  0.131  0.195  0.253  0.245  0.182  0.206  0.151  0.162  0.131  0.144  0.171  0.116  0.129  0.146  0.086  0.085  0.109  0.092  0.059  0.009  0.051  0.040  0.014 -0.013 -0.008 -0.038 -0.042 -0.026 -0.047 -0.061 -0.050 -0.069    NaN 
-0.029 -0.050 -0.015 -0.043 -0.004 -0.005  0.016  0.005  0.061  0.057    NaN  0.150  0.211  0.182    NaN  0.120  0.181  0.230  0.211  0.194  0.197  0.156  0.167  0.131  0.138  0.145  0.111  0.048 -0.012  0.046  0.088  0.028 -0.009  0.006 -0.023 -0.063 -0.007 -0.014 -0.041 -0.051 -0.035 -0.030    NaN    NaN 
-0.050 -0.036 -0.056 -0.042 -0.035 -0.004  0.018  0.042  0.065  0.079  0.094  0.144  0.184  0.207    NaN  0.109  0.131  0.144  0.155  0.116  0.140  0.129  0.110  0.145  0.145  0.083  0.088  0.058  0.066  0.065  0.061  0.041  0.007  0.014 -0.014 -0.046 -0.069 -0.065 -0.069 -0.065 -0.070 -0.099 -0.091    NaN 
-0.047 -0.085 -0.035 -0.033 -0.042 -0.010  0.019  0.039  0.044  0.095  0.147  0.182  0.162  0.245  0.214  0.156  0.194  0.193  0.191  0.160  0.170  0.170  0.144  0.176  0.122  0.122  0.086  0.079  0.066  0.053  0.061  0.055  0.027  0.020  0.024 -0.012 -0.051  0.007 -0.030 -0.070 -0.047 -0.024 -0.069    NaN 
-0.069    NaN -0.047 -0.039 -0.004 -0.044 -0.018  0.037  0.040  0.139  0.077  0.153  0.186  0.151  0.193  0.238  0.174  0.168  0.162  0.160  0.150  0.153  0.129  0.127  0.110  0.093  0.089  0.093  0.129  0.082  0.060  0.065  0.025  0.028  0.025 -0.010  0.034 -0.016 -0.024 -0.066 -0.059    NaN    NaN    NaN 
-0.081 -0.018 -0.035 -0.019  0.026  0.035 -0.003  0.058  0.029    NaN  0.076  0.158  0.220  0.226  0.187    NaN  0.181  0.176  0.148  0.215  0.180  0.136  0.173  0.153  0.139  0.171  0.125  0.090  0.092  0.067  0.070  0.064  0.044  0.058  0.056 -0.038  0.006  0.042  0.016 -0.042 -0.046 -0.054    NaN    NaN 
-0.051 -0.114 -0.047  0.002 -0.033 -0.019  0.003  0.029  0.045    NaN  0.123  0.179  0.150  0.171  0.200  0.220  0.205  0.189  0.167  0.170  0.188  0.154  0.101  0.146  0.110  0.094  0.071  0.100  0.106  0.068  0.075  0.064  0.041  0.017 -0.007 -0.050 -0.050 -0.078 -0.042 -0.043 -0.085 -0.089 -0.074    NaN 
-0.044 -0.081    NaN -0.045 -0.008  0.029  0.029  0.027  0.080    NaN  0.126  0.164  0.135  0.154  0.170  0.194  0.196  0.159  0.206  0.195  0.154  0.207  0.165  0.104  0.180  0.152  0.129  0.090  0.120  0.105  0.022  0.072  0.059  0.035  0.008 -0.007 -0.037 -0.011 -0.061 -0.058 -0.076 -0.066 -0.068    NaN 
-0.029 -0.070 -0.043 -0.075  0.006  0.013 -0.003  0.015  0.075    NaN  0.096  0.106  0.156  0.212  0.237  0.223  0.244  0.254  0.249  0.224  0.212  0.190  0.110  0.108  0.133  0.081  0.078  0.056  0.077  0.085  0.059  0.033  0.040  0.015 -0.007 -0.007 -0.007 -0.051 -0.085 -0.071 -0.102 -0.070 -0.030    NaN 
-0.021 -0.021 -0.007 -0.069 -0.042  0.019  0.010  0.050    NaN    NaN  0.172  0.191  0.217  0.243  0.245  0.199  0.221  0.186  0.191  0.196  0.166  0.230  0.120  0.140  0.076  0.112  0.105  0.077  0.052  0.100  0.029  0.013 -0.006 -0.001  0.003 -0.006 -0.025 -0.065 -0.059 -0.099 -0.066 -0.065 -0.081    NaN 
-0.020 -0.069 -0.001 -0.033 -0.018  0.010  0.007  0.002  0.078  0.059  0.118  0.158  0.198  0.207  0.171  0.218  0.254  0.244  0.230  0.170  0.114  0.136  0.119  0.111  0.120  0.116  0.042  0.061  0.115  0.115  0.094  0.045  0.004  0.002 -0.033 -0.035 -0.027 -0.049 -0.049 -0.097 -0.047 -0.074    NaN    NaN 
-0.034 -0.065 -0.030 -0.028 -0.016 -0.028  0.043  0.063    NaN  0.087    NaN  0.168  0.180  0.174  0.219  0.198  0.236  0.231  0.222  0.216  0.185  0.138  0.146  0.135  0.102  0.090  0.087  0.047  0.047  0.086  0.030  0.024 -0.013 -0.014  0.011  0.009 -0.019 -0.042 -0.063 -0.068 -0.096 -0.011 -0.078    NaN 
   NaN -0.024  0.019 -0.028  0.014 -0.025  0.010  0.018    NaN  0.064  0.119  0.148  0.187  0.204  0.212  0.233  0.208  0.223  0.240  0.178  0.214  0.148  0.163  0.092  0.092  0.072  0.084  0.103  0.036  0.040 -0.000 -0.008  0.027 -0.020 -0.043 -0.045 -0.076 -0.109 -0.079 -0.129 -0.149 -0.095    NaN    NaN 
   NaN -0.035 -0.038 -0.025 -0.056 -0.011  0.013  0.070    NaN    NaN    NaN  0.163  0.162  0.182  0.184  0.214  0.258  0.209  0.209  0.195  0.217  0.211  0.163  0.142  0.125  0.134  0.054  0.055  0.050  0.034  0.058  0.003 -0.009  0.007 -0.018 -0.014 -0.029 -0.039 -0.024 -0.102 -0.114 -0.110 -0.091    NaN 
-0.011 -0.042  0.006 -0.027  0.016  0.017  0.024  0.047    NaN    NaN    NaN  0.191  0.193  0.230  0.246  0.228  0.240  0.259  0.219  0.234  0.199  0.218  0.179  0.151  0.146  0.083  0.052  0.075  0.097  0.092  0.032 -0.027  0.009  0.029 -0.020 -0.001 -0.038 -0.018 -0.048 -0.049 -0.084 -0.028 -0.086    NaN 
-0.032 -0.007  0.006 -0.001 -0.001  0.046  0.049  0.058  0.079  0.096  0.145  0.189  0.185  0.205  0.240  0.243  0.256  0.226  0.225  0.229  0.219  0.234  0.265  0.187  0.206  0.111  0.078  0.053  0.008  0.057  0.022  0.007  0.040  0.022  0.005 -0.035 -0.054 -0.070 -0.067 -0.059 -0.041 -0.071 -0.083    NaN 
 0.020  0.043  0.014  0.030  0.015  0.050  0.076  0.071  0.151  0.098  0.099  0.190  0.134  0.171  0.206  0.191  0.212  0.207  0.210  0.253  0.251  0.254  0.265  0.233  0.156  0.119  0.099  0.076  0.137  0.060  0.106  0.069  0.043  0.040  0.038 -0.013 -0.028 -0.051 -0.063 -0.048 -0.040 -0.088    NaN    NaN 
-0.037 -0.031 -0.007  0.000 -0.057 -0.017  0.012  0.069  0.074  0.159  0.134  0.167  0.146  0.142  0.127  0.154  0.227  0.212  0.231  0.240  0.263  0.221  0.229  0.210  0.143  0.079  0.115  0.143  0.080  0.060  0.025  0.026  0.002 -0.006  0.020 -0.023 -0.046 -0.040 -0.025 -0.052 -0.053 -0.104 -0.041    NaN 
 0.006 -0.031 -0.029 -0.012 -0.041 -0.006  0.030  0.010  0.060  0.081  0.049  0.073  0.097  0.128  0.148  0.168  0.213  0.277  0.251  0.229  0.253  0.251  0.218  0.154  0.155  0.103  0.145  0.112  0.082  0.070  0.060  0.058  0.021  0.047 -0.016  0.003 -0.068 -0.073 -0.054 -0.070 -0.072 -0.060    NaN    NaN 
-0.000 -0.040  0.002 -0.023 -0.016 -0.004  0.038  0.021  0.029  0.087  0.078  0.108  0.164  0.141  0.203  0.252  0.245  0.250  0.225  0.242  0.181  0.218  0.142  0.143  0.170  0.097  0.116  0.111  0.093  0.095  0.090  0.063  0.033  0.064 -0.025 -0.015 -0.021 -0.023 -0.026 -0.055 -0.044 -0.081    NaN    NaN 
-0.000  0.001 -0.045 -0.032  0.001 -0.004 -0.008  0.081  0.066  0.049  0.041  0.100  0.146  0.178  0.263  0.232  0.274  0.236  0.222  0.269  0.217  0.189  0.145  0.135  0.119  0.099  0.151  0.106  0.099  0.094  0.111  0.039  0.057  0.049 -0.007 -0.013 -0.052 -0.018 -0.020 -0.081 -0.107 -0.074 -0.091    NaN 
-0.029 -0.050 -0.074 -0.039 -0.033 -0.018 -0.004 -0.003  0.018    NaN  0.040  0.101  0.117  0.160  0.196  0.212  0.192  0.193  0.172  0.190  0.246  0.159  0.137  0.135  0.131  0.146  0.123  0.093  0.099  0.094  0.058  0.020  0.062  0.001 -0.024 -0.018  0.005 -0.033 -0.013 -0.036 -0.042 -0.065    NaN    NaN 
 0.026 -0.040 -0.025 -0.001  0.039 -0.006 -0.015  0.033  0.040  0.076  0.068  0.111  0.090  0.178  0.178  0.184  0.221  0.221  0.214  0.199  0.164  0.180  0.149  0.158  0.160  0.162  0.115  0.099  0.071  0.113  0.058  0.051  0.044  0.015  0.042  0.018  0.004 -0.010 -0.065 -0.025 -0.062 -0.075    NaN    NaN 
-0.011 -0.003 -0.027 -0.064 -0.006  0.016  0.016  0.004 -0.009  0.014  0.044  0.107  0.122  0.161  0.230  0.215  0.227  0.222  0.238  0.213  0.204  0.153  0.138  0.129  0.145  0.096  0.083  0.112  0.080  0.090  0.138  0.041  0.011  0.053  0.031 -0.017  0.024  0.007 -0.024 -0.048 -0.038 -0.047    NaN    NaN 
-0.005 -0.041 -0.067 -0.061 -0.035 -0.026  0.054  0.049  0.030  0.055  0.033  0.044  0.102  0.150  0.196  0.228  0.248  0.270  0.233  0.193  0.139  0.159  0.127  0.139  0.090  0.102  0.127  0.105  0.095  0.068  0.095  0.081  0.065  0.028  0.012 -0.042 -0.019 -0.078 -0.059 -0.057 -0.072 -0.114 -0.043    NaN 
-0.008 -0.068 -0.041  0.005 -0.011  0.017  0.016  0.081  0.014  0.074  0.087  0.138  0.149  0.133  0.173  0.249  0.297  0.294  0.261  0.237  0.245  0.232  0.154  0.138  0.133  0.128  0.116  0.113  0.077  0.103  0.077  0.025  0.059  0.008  0.040  0.007  0.003  0.009 -0.076 -0.096 -0.048 -0.051 -0.070    NaN 
 0.003 -0.057 -0.016 -0.003  0.026  0.008  0.014  0.066  0.080  0.097  0.080  0.103  0.111  0.129  0.192  0.265  0.239  0.186  0.222  0.273  0.234  0.255  0.238  0.146  0.185  0.123  0.139  0.083  0.140  0.099  0.121  0.029  0.024  0.035 -0.016 -0.009 -0.006 -0.031 -0.046 -0.096 -0.112 -0.124    NaN    NaN 
-0.021 -0.028  0.010  0.010  0.008 -0.017  0.006  0.083  0.083  0.052  0.043  0.131  0.192  0.192  0.178  0.220  0.188  0.241  0.247  0.242  0.230  0.182  0.172  0.126  0.168  0.152  0.161  0.152  0.071  0.102  0.120  0.090  0.066  0.037 -0.004  0.025 -0.034 -0.046 -0.031 -0.043 -0.074 -0.074 -0.066    NaN 
-0.027 -0.039  0.015 -0.047 -0.041  0.038  0.062  0.053  0.034  0.095  0.112    NaN  0.177  0.233  0.240  0.253  0.237  0.234  0.256  0.199  0.175  0.196  0.117  0.125  0.125  0.113  0.152  0.128  0.100  0.127  0.078  0.027  0.054  0.091  0.004 -0.039 -0.011 -0.035 -0.065 -0.047 -0.044 -0.084 -0.103    NaN 
 0.004 -0.031 -0.027 -0.027  0.022  0.020  0.039  0.029  0.053  0.105  0.094  0.117  0.120  0.190  0.213  0.232  0.212  0.217  0.231  0.209  0.160  0.175  0.150  0.107  0.125  0.104  0.121  0.144  0.114  0.079  0.081  0.086  0.087  0.053  0.028  0.026 -0.013 -0.024  0.024 -0.036 -0.015 -0.048    NaN    NaN 
-0.066 -0.056 -0.043  0.011    NaN  0.008  0.026    NaN  0.054  0.042  0.105  0.140  0.161  0.191  0.179  0.209  0.219  0.198  0.192  0.195  0.188  0.161  0.093  0.138  0.129  0.110  0.132  0.118  0.091  0.102  0.073  0.092  0.032  0.027 -0.015  0.044 -0.010 -0.029 -0.066 -0.055 -0.117 -0.084    NaN    NaN 
-0.065 -0.031 -0.009 -0.007 -0.032  0.006  0.042  0.043  0.045  0.045  0.066  0.139  0.154  0.172  0.171  0.166  0.200  0.213  0.218  0.178  0.187  0.154  0.138  0.127  0.142  0.152  0.151  0.132  0.110  0.085  0.057  0.053  0.044  0.091  0.042 -0.015 -0.038 -0.078 -0.108 -0.079 -0.070    NaN    NaN    NaN 
-0.034 -0.085 -0.034 -0.017 -0.024 -0.038  0.007 -0.008  0.014  0.090  0.098  0.060  0.141  0.118  0.173  0.217  0.216  0.220  0.248  0.245  0.200  0.182  0.204  0.149  0.150  0.165  0.120  0.121  0.151  0.072  0.061  0.065  0.075  0.076  0.091  0.049  0.033  0.035 -0.060 -0.024 -0.019 -0.024 -0.089    NaN 
-0.018 -0.048 -0.028 -0.019 -0.019 -0.005 -0.005  0.000  0.034 -0.005  0.001  0.082  0.108  0.143  0.172  0.197  0.184  0.214  0.204  0.217  0.204  0.169  0.148  0.136  0.156  0.120  0.110  0.098  0.122  0.114  0.050  0.055  0.042  0.003  0.034 -0.011  0.016  0.002  0.023 -0.057 -0.044 -0.039 -0.044    NaN 
-0.002 -0.024 -0.025 -0.036 -0.012  0.003    NaN  0.074  0.111  0.089  0.096  0.134  0.124  0.184  0.204  0.232  0.245  0.244  0.264  0.206  0.216  0.201  0.195  0.171  0.165  0.156  0.153  0.130  0.131  0.112  0.116  0.068  0.046  0.058  0.041  0.024  0.023 -0.007 -0.015 -0.052 -0.067 -0.043 -0.018    NaN 
-0.022    NaN -0.026  0.001  0.000  0.064  0.023  0.066  0.060  0.103  0.098  0.100  0.167  0.198  0.206  0.205  0.198  0.235  0.191  0.170  0.242  0.177  0.110  0.185  0.145  0.176  0.145  0.115  0.091  0.116  0.073  0.087  0.041  0.077  0.067  0.031  0.008  0.011 -0.033 -0.028 -0.066 -0.072    NaN    NaN 
-0.042 -0.084 -0.021 -0.007  0.012  0.007  0.004  0.040  0.015  0.059  0.087  0.126  0.161  0.183  0.182  0.217  0.214  0.158  0.181  0.184  0.185  0.155  0.158  0.161  0.177  0.111  0.113  0.141  0.117  0.118  0.107  0.039  0.063  0.054  0.035 -0.016 -0.002 -0.001  0.008 -0.021 -0.062 -0.056 -0.071    NaN 
-0.034 -0.021 -0.028 -0.042  0.017 -0.005  0.032  0.047  0.077  0.093  0.111  0.134  0.146  0.137  0.197  0.211  0.230  0.233  0.225  0.221  0.193  0.164  0.162  0.124  0.154  0.123  0.081  0.107  0.150  0.141  0.097  0.050  0.078  0.031 -0.006  0.042  0.011  0.023 -0.027 -0.047 -0.016 -0.050    NaN    NaN 
-0.076 -0.031 -0.041 -0.028 -0.023 -0.002  0.010  0.010  0.035  0.073  0.054  0.101  0.161  0.192  0.160  0.221  0.205  0.233  0.252  0.198  0.205  0.215  0.210  0.170  0.147  0.130  0.130  0.066  0.107  0.105  0.055  0.061  0.049  0.044  0.028 -0.010  0.014 -0.011 -0.022 -0.038 -0.048 -0.029 -0.019    NaN 
-0.051 -0.041  0.018  0.016  0.029 -0.041  0.012  0.031  0.029  0.051  0.034  0.116  0.162    NaN  0.198  0.173  0.215  0.206  0.182  0.180  0.185  0.211  0.199  0.153  0.098  0.156  0.051  0.152  0.134  0.090  0.073  0.085  0.026  0.004 -0.003  0.026  0.010 -0.028 -0.034 -0.043 -0.044 -0.052 -0.059    NaN 
-0.063 -0.013  0.003  0.004  0.037  0.005 -0.008  0.042  0.070  0.060  0.087  0.124  0.128  0.144  0.152  0.206  0.179  0.233  0.215  0.227  0.208  0.163  0.144  0.158  0.120  0.144  0.165  0.136  0.098  0.080  0.105  0.050  0.037  0.064  0.028  0.025 -0.004 -0.020 -0.012 -0.048 -0.036 -0.051 -0.089    NaN 
-0.029 -0.007 -0.008  0.006  0.017 -0.020 -0.013  0.010  0.038  0.081  0.094  0.094  0.129  0.141  0.172  0.192  0.206  0.230  0.201  0.193  0.225  0.227  0.189  0.152  0.114  0.174  0.104  0.109  0.090  0.114  0.113  0.085  0.020  0.076  0.027  0.006 -0.016 -0.032 -0.018 -0.046  0.009 -0.062 -0.074    NaN 
 0.002 -0.013  0.003 -0.014  0.004 -0.003  0.009  0.032  0.057  0.068  0.084  0.107  0.105  0.162  0.166  0.201  0.210  0.207  0.230  0.243  0.240  0.235  0.152  0.180  0.147  0.149  0.076  0.099  0.138  0.141  0.125  0.064  0.041  0.004  0.041  0.034  0.016 -0.018  0.017 -0.028 -0.054 -0.068 -0.055    NaN 
 0.014 -0.008 -0.020 -0.033  0.013  0.033  0.021  0.012  0.042  0.091  0.043  0.086  0.133  0.201  0.217  0.255  0.271  0.200  0.210  0.212  0.268  0.221  0.154  0.152  0.116  0.136  0.147  0.103  0.128  0.069  0.103  0.059  0.072  0.017  0.050  0.020  0.004 -0.029 -0.039 -0.042 -0.040 -0.052    NaN    NaN 
-0.033 -0.007  0.024 -0.003 -0.003  0.010  0.004  0.046  0.074  0.048  0.108  0.060  0.118    NaN  0.194  0.201  0.204  0.220  0.235  0.225  0.188  0.164  0.142  0.181  0.130  0.108  0.148  0.150  0.093  0.101  0.080  0.066  0.081  0.066  0.000 -0.033 -0.014 -0.005  0.020 -0.070 -0.047 -0.065 -0.088    NaN 
 0.003  0.007 -0.020 -0.042 -0.056 -0.017  0.029    NaN  0.051    NaN  0.088  0.098  0.151  0.205  0.235  0.263  0.252  0.187  0.213  0.207  0.191  0.205  0.169  0.146  0.137  0.148  0.124  0.123  0.141  0.158  0.071  0.062  0.035  0.004  0.055  0.011  0.012 -0.033 -0.012 -0.006 -0.047 -0.052 -0.091    NaN 
-0.021 -0.036 -0.035 -0.075 -0.046  0.012    NaN -0.047    NaN  0.047  0.031  0.092  0.117  0.117  0.189  0.234  0.198  0.155  0.188  0.218  0.159  0.132  0.185  0.116  0.129  0.139  0.111  0.093  0.144  0.144  0.081  0.087  0.085  0.055  0.013 -0.014 -0.032 -0.027 -0.045 -0.056 -0.054 -0.064 -0.058    NaN 
-0.044 -0.044 -0.048 -0.027 -0.036 -0.002  0.025 -0.022  0.009  0.061  0.121  0.149  0.141  0.183  0.212  0.186  0.185  0.253  0.235  0.220  0.151  0.167  0.162  0.166  0.156  0.154  0.130  0.123  0.113  0.127  0.114  0.056  0.045  0.045  0.063  0.014 -0.005 -0.007 -0.045 -0.019 -0.045 -0.089 -0.056    NaN 
-0.037 -0.051 -0.011  0.007  0.012  0.023    NaN    NaN    NaN    NaN  0.134  0.123  0.136  0.143  0.162  0.204  0.186  0.192  0.221  0.206  0.225  0.200  0.164  0.218  0.153  0.143  0.146  0.097  0.085  0.097  0.030  0.095  0.103  0.065  0.053  0.027  0.049 -0.031 -0.052 -0.036 -0.036 -0.072 -0.094    NaN 
 0.000 -0.014 -0.013  0.019 -0.000 -0.005  0.022 -0.020  0.008  0.096  0.105  0.137  0.094  0.205  0.181  0.246  0.247  0.270  0.224  0.214  0.198  0.204  0.145  0.177  0.162  0.152  0.129  0.145  0.137  0.116  0.146  0.047  0.077  0.030  0.071  0.065  0.006  0.006 -0.002 -0.011 -0.039 -0.016 -0.022    NaN 
-0.069  0.002 -0.044 -0.042  0.005 -0.013  0.008  0.065 -0.023  0.046  0.078  0.124  0.113  0.170  0.174  0.188  0.203  0.208  0.229  0.161  0.216  0.177  0.185  0.200  0.107  0.126  0.120  0.136  0.146  0.067  0.093  0.083  0.118  0.089  0.078  0.051  0.016 -0.009 -0.038 -0.019 -0.044 -0.012    NaN    NaN 
-0.022 -0.029 -0.069 -0.030  0.011 -0.034  0.041    NaN  0.013  0.031  0.098  0.098  0.095  0.125  0.196  0.190  0.251  0.234  0.230  0.234  0.199  0.196  0.184  0.198  0.145  0.160  0.168  0.156  0.132  0.099  0.109  0.086  0.079  0.045  0.052 -0.007  0.019  0.001 -0.000 -0.053 -0.099 -0.048 -0.078    NaN 
-0.047 -0.051 -0.039 -0.015 -0.020  0.019  0.021    NaN    NaN  0.045    NaN  0.110  0.127  0.158  0.222  0.237  0.207  0.226  0.196  0.217  0.210  0.178  0.164  0.152  0.169  0.106  0.174  0.170  0.141  0.101  0.091  0.095  0.060  0.082  0.027  0.055  0.052  0.038 -0.013 -0.028 -0.066 -0.037 -0.002    NaN 
-0.033 -0.070 -0.061 -0.047 -0.022  0.000 -0.001 -0.002    NaN  0.018    NaN  0.078  0.092  0.150  0.193  0.211  0.268  0.206  0.202  0.229  0.225  0.212  0.181  0.169  0.159  0.094  0.157  0.108  0.097  0.113  0.065  0.050  0.058  0.059  0.030  0.024  0.033  0.048 -0.037 -0.014 -0.022 -0.075 -0.086    NaN 
-0.086 -0.088 -0.048 -0.040 -0.053 -0.006  0.023    NaN  0.028  0.037  0.101  0.133  0.193  0.166  0.183  0.171  0.205  0.210  0.233  0.203  0.184  0.165  0.136  0.124  0.132  0.135  0.190  0.152  0.131  0.127  0.069  0.077  0.045  0.049 -0.020  0.035  0.020 -0.034 -0.029 -0.030 -0.053 -0.036 -0.059    NaN 
-0.032 -0.025 -0.032 -0.020 -0.055 -0.006  0.029  0.015  0.049  0.076  0.120  0.155  0.137  0.239  0.188  0.226  0.174  0.175  0.175  0.197  0.203  0.202  0.182  0.186  0.186  0.149  0.147  0.165  0.127  0.152  0.156  0.063  0.033  0.037  0.047  0.024  0.029  0.014 -0.023 -0.006 -0.013 -0.045 -0.014    NaN 
-0.052 -0.021 -0.054 -0.014 -0.022  0.013    NaN  0.006  0.009  0.097  0.158  0.130  0.154  0.186  0.191  0.197  0.211  0.211  0.229  0.215  0.157  0.107  0.134  0.200  0.150  0.164  0.140  0.138  0.100  0.110  0.093  0.066  0.073  0.031  0.051  0.023  0.003  0.028 -0.006 -0.033 -0.048 -0.103 -0.052    NaN 
-0.028 -0.043 -0.009  0.026 -0.031 -0.032  0.037  0.014  0.020  0.097  0.092  0.147  0.154  0.209  0.177  0.165  0.273  0.251  0.192  0.169  0.178  0.242  0.217  0.134  0.164  0.218  0.175  0.143  0.106  0.092  0.097  0.098  0.073  0.115  0.120  0.059  0.007 -0.023  0.016 -0.012 -0.033 -0.042 -0.012    NaN 
-0.043 -0.050 -0.048 -0.013  0.002 -0.011  0.018  0.025    NaN    NaN  0.115  0.143  0.201  0.175  0.206  0.242  0.231  0.192  0.247  0.203  0.225  0.226  0.172  0.218  0.166  0.183  0.126  0.124  0.128  0.154  0.116  0.123  0.092  0.045  0.032 -0.006  0.033  0.001  0.012 -0.027 -0.043 -0.030 -0.053    NaN 
-0.045 -0.053 -0.042 -0.078 -0.016 -0.010  0.043    NaN    NaN    NaN  0.108  0.121  0.079  0.182  0.211  0.245  0.172  0.166  0.208  0.192  0.164  0.154  0.132  0.090  0.110  0.101  0.129  0.155  0.116  0.112  0.054  0.088  0.082  0.043  0.072  0.061  0.002 -0.053  0.020 -0.018 -0.018 -0.058 -0.057    NaN 
-0.036 -0.030 -0.063 -0.016  0.025  0.001  0.024    NaN  0.048  0.069  0.058  0.070  0.112  0.163  0.180  0.270  0.278  0.222  0.251  0.276  0.274  0.272  0.266  0.211  0.175  0.179  0.156  0.150  0.120  0.104  0.104  0.076  0.057  0.067  0.072 -0.002  0.009 -0.004 -0.008 -0.041 -0.055    NaN -0.040    NaN 
-0.046 -0.029 -0.032 -0.057 -0.013  0.017  0.054 -0.013  0.003  0.034    NaN  0.149  0.149  0.235  0.235  0.224  0.186  0.238  0.246  0.255  0.246  0.213  0.234  0.211  0.229  0.176  0.115  0.110  0.079  0.110  0.086  0.085  0.042  0.056  0.044 -0.011  0.006 -0.011 -0.022 -0.044 -0.061 -0.071 -0.039    NaN 
-0.082 -0.047 -0.021 -0.019 -0.002 -0.026  0.004 -0.023  0.047  0.059  0.135  0.081  0.138  0.180  0.244  0.264  0.255  0.251  0.214  0.190  0.185  0.247  0.228  0.232  0.236  0.112  0.115  0.168  0.052  0.057  0.116  0.102  0.087  0.068  0.038  0.049  0.037  0.025 -0.011 -0.054 -0.076 -0.080 -0.040    NaN 
 0.034  0.020 -0.029 -0.010 -0.035  0.011    NaN    NaN  0.076  0.068  0.136  0.114  0.142  0.211  0.260  0.224  0.243  0.243  0.245  0.272  0.248  0.216  0.226  0.175  0.165  0.122  0.097  0.044  0.107  0.088  0.043  0.078  0.052  0.039  0.013 -0.007  0.040 -0.004  0.038 -0.039 -0.052 -0.051 -0.088    NaN 
-0.065 -0.017  0.024  0.004 -0.018 -0.023  0.010  0.051  0.080  0.097  0.127  0.166  0.165  0.194  0.201  0.206  0.182  0.152  0.155  0.228  0.235  0.267  0.244  0.239  0.205  0.173  0.178  0.135  0.061  0.071  0.100  0.075  0.040  0.057  0.041  0.034  0.031 -0.016 -0.091 -0.019  0.005 -0.047 -0.075    NaN 
-0.020 -0.023  0.004  0.009  0.017  0.012  0.046  0.048  0.086  0.109  0.175  0.148  0.143  0.146  0.162  0.133  0.195  0.179  0.211  0.228  0.181  0.227  0.293  0.249  0.193  0.179  0.133  0.105  0.071  0.065  0.061  0.022  0.062  0.039  0.030  0.032  0.008 -0.005 -0.014 -0.060 -0.011 -0.071 -0.072    NaN 
 0.036  0.027  0.008  0.003  0.030  0.017  0.057  0.048  0.077  0.109  0.130  0.111  0.138  0.189  0.197  0.211  0.176  0.216  0.220  0.158  0.223  0.240  0.255  0.245  0.239  0.157  0.136  0.138  0.066  0.054  0.096  0.105  0.042  0.058  0.028  0.021 -0.035 -0.036 -0.025 -0.004 -0.037 -0.072 -0.096    NaN 
-0.015 -0.037  0.038  0.029  0.011  0.046  0.022  0.002  0.104  0.076  0.051  0.111  0.143  0.164  0.153  0.183  0.195  0.210  0.201  0.225  0.199  0.182  0.193  0.204  0.110  0.137  0.122  0.090  0.067  0.081  0.057  0.064  0.011 -0.001  0.036  0.004  0.028 -0.013 -0.026 -0.064 -0.079 -0.075 -0.079    NaN 
-0.024 -0.020 -0.039  0.028 -0.019  0.011  0.039  0.096  0.048  0.085  0.094  0.167  0.189  0.182  0.143  0.149  0.149  0.242  0.259  0.190  0.202  0.233  0.230  0.176  0.199  0.152  0.123  0.050  0.096  0.082  0.114  0.082  0.079  0.039  0.049  0.022  0.024  0.012 -0.055 -0.058 -0.076 -0.042 -0.065    NaN 
-0.037 -0.024 -0.007 -0.014 -0.001  0.008  0.068  0.068  0.077  0.096  0.076  0.156  0.130  0.213  0.169  0.187  0.183  0.173  0.194  0.223  0.253  0.260  0.167  0.204  0.187  0.143  0.107  0.086  0.072  0.126  0.091  0.075  0.079  0.003  0.011  0.043 -0.006 -0.019 -0.023 -0.071 -0.051 -0.023 -0.059    NaN 
-0.014  0.001  0.002  0.035 -0.023  0.026  0.071  0.065  0.068  0.108  0.081  0.144  0.139  0.129  0.172  0.198  0.189  0.243  0.218  0.231  0.205  0.213  0.157  0.236  0.186  0.120  0.082  0.095  0.122  0.085  0.044  0.012  0.040  0.041  0.036  0.012  0.006  0.001  0.014 -0.047 -0.018 -0.078 -0.055    NaN 
-0.070 -0.050  0.009  0.033  0.033 -0.007  0.086  0.086  0.100  0.087  0.090  0.160  0.207  0.145  0.145  0.182  0.160  0.189  0.193  0.206  0.161  0.156  0.220  0.097  0.165  0.118  0.059  0.081  0.128  0.041  0.075  0.090  0.013  0.005  0.003  0.047 -0.026 -0.062 -0.078 -0.023 -0.079 -0.043 -0.040    NaN 
-0.003 -0.012  0.001  0.022  0.018  0.010  0.038  0.074  0.077    NaN    NaN    NaN    NaN  0.147  0.173  0.138  0.223  0.219  0.255  0.213  0.132  0.145  0.174  0.165  0.104  0.161  0.102  0.086  0.084  0.120  0.086  0.096  0.032  0.004 -0.011 -0.009  0.000 -0.026 -0.040 -0.076 -0.072 -0.083 -0.042    NaN 
-0.026 -0.000  0.011  0.017  0.026  0.064  0.052  0.075  0.070    NaN    NaN    NaN  0.120  0.194  0.164  0.181  0.222  0.188  0.185  0.198  0.210  0.121  0.187  0.151  0.135  0.137  0.124  0.119  0.110  0.073  0.101  0.068  0.077  0.052  0.031  0.018  0.012 -0.010 -0.019 -0.004 -0.059 -0.064 -0.079    NaN 
-0.002 -0.030  0.016 -0.014  0.016  0.000  0.042  0.110  0.081  0.140  0.097  0.098  0.119    NaN  0.149    NaN  0.220  0.203  0.240  0.211  0.212  0.139  0.165  0.123  0.157  0.183  0.128  0.141  0.046  0.076  0.107  0.054  0.035  0.038  0.047  0.073  0.067 -0.003 -0.032 -0.051 -0.037 -0.089    NaN    NaN 
-0.003 -0.001 -0.029  0.009 -0.015  0.005  0.046  0.054  0.106  0.108  0.096  0.134  0.134  0.202  0.253  0.205  0.226  0.178  0.167  0.185  0.198  0.159  0.190  0.131  0.150  0.085  0.095  0.136  0.092  0.111  0.057  0.058  0.082  0.066  0.038  0.035  0.039  0.086  0.078 -0.051 -0.044  0.015    NaN    NaN 
-0.005  0.008 -0.046  0.002  0.036  0.063  0.015  0.086  0.027  0.083  0.067  0.094  0.067  0.192  0.233  0.242  0.218  0.212  0.270  0.222  0.171  0.178  0.169  0.182  0.157  0.132  0.107  0.126  0.102  0.120  0.131  0.066  0.048  0.034  0.051  0.029  0.016  0.033 -0.014 -0.016 -0.071 -0.039 -0.037    NaN 
-0.048 -0.013 -0.008  0.032 -0.016  0.078  0.038  0.062  0.070  0.071  0.133  0.108  0.082  0.181  0.213  0.183  0.244  0.242  0.213  0.182  0.185  0.196  0.182  0.155  0.132  0.112  0.113  0.086  0.104  0.075  0.084  0.022  0.040  0.055  0.061  0.041 -0.021 -0.036 -0.067 -0.041 -0.007 -0.069 -0.059    NaN 
-0.041 -0.022    NaN  0.034  0.009  0.049  0.099  0.101  0.065  0.041  0.036  0.068  0.130  0.162  0.166  0.183  0.207  0.156  0.172  0.151  0.158  0.144  0.117  0.159  0.103  0.131  0.095  0.124  0.102  0.086  0.067  0.021  0.055  0.021  0.006  0.001 -0.006  0.055  0.030 -0.011 -0.100 -0.083 -0.059    NaN 
-0.016 -0.054 -0.010 -0.006  0.002  0.082  0.052  0.022  0.107  0.073  0.104  0.094  0.105  0.132  0.181  0.154  0.207  0.216  0.226  0.151  0.133  0.130  0.167  0.162  0.088  0.110  0.092  0.070  0.095  0.107  0.075  0.071  0.040  0.045  0.030  0.007 -0.001  0.020  0.017 -0.038 -0.045 -0.032 -0.089    NaN 
 0.008 -0.044 -0.008 -0.017  0.032  0.053  0.031  0.075  0.064  0.099  0.120  0.071  0.120  0.162  0.156  0.150  0.168  0.202  0.186  0.141  0.161  0.133  0.160  0.082  0.113  0.109  0.140  0.126  0.101  0.067  0.064  0.079  0.057  0.080  0.057  0.027  0.028 -0.005 -0.034 -0.055    NaN -0.011 -0.093    NaN 
 0.027 -0.001 -0.007  0.008  0.003  0.028  0.027  0.056  0.057  0.077  0.071  0.132  0.088  0.104  0.157  0.217  0.271  0.192  0.269  0.182  0.165  0.161  0.141  0.124  0.134  0.127  0.136  0.111  0.106  0.119  0.108  0.099  0.053  0.056  0.036  0.062 -0.038 -0.022  0.016 -0.024 -0.044 -0.074 -0.009    NaN 
-0.043 -0.048 -0.021  0.036  0.005  0.043  0.055  0.049  0.106  0.090  0.125  0.104  0.078  0.157  0.141  0.169  0.171  0.213  0.187  0.203  0.159  0.159  0.124  0.102  0.149  0.113  0.113  0.095  0.104  0.083  0.080  0.097  0.071  0.056  0.017  0.044  0.029  0.014 -0.048 -0.032 -0.018 -0.040 -0.060    NaN 
-0.016 -0.093 -0.013 -0.026  0.027  0.031  0.039  0.028  0.064  0.058  0.088  0.113  0.101  0.111  0.130  0.165  0.182  0.159  0.190  0.209  0.177  0.175  0.141  0.144  0.154  0.143  0.121  0.090  0.121  0.090  0.098  0.097  0.057  0.082  0.038  0.042  0.010  0.020 -0.026 -0.031 -0.025  0.002  0.032    NaN 
-0.018  0.009  0.000 -0.019 -0.005  0.053  0.055  0.058  0.051  0.107  0.038  0.107  0.111  0.098  0.135  0.193  0.183  0.165  0.164  0.214  0.136  0.163  0.094  0.128  0.120  0.107  0.113  0.114  0.097  0.122  0.111  0.020  0.096  0.077  0.049  0.038  0.010  0.058 -0.002 -0.036 -0.025 -0.041 -0.076    NaN 
-0.028 -0.034 -0.013  0.010 -0.015  0.023  0.067  0.054  0.077  0.067  0.084  0.067  0.049  0.126  0.171  0.181  0.202  0.221  0.173  0.251  0.160  0.096  0.201  0.133  0.141  0.141  0.129  0.119  0.135  0.126  0.121  0.030  0.023  0.052  0.073  0.049  0.060  0.024  0.037 -0.043 -0.001 -0.036 -0.029    NaN 
-0.029  0.001 -0.065 -0.085 -0.029  0.023  0.025  0.053  0.042  0.059  0.078  0.130  0.186  0.186  0.170  0.152  0.182  0.131  0.154  0.133  0.162  0.158  0.161  0.178  0.156  0.168  0.169  0.078  0.131  0.136  0.069  0.090  0.071  0.069  0.045  0.031  0.030  0.043  0.024  0.007 -0.012 -0.023 -0.001    NaN 
 0.007  0.004 -0.049 -0.033 -0.005  0.002 -0.004  0.035  0.060  0.049    NaN  0.129  0.169  0.177  0.197  0.201  0.176  0.101  0.127  0.165  0.205  0.159  0.146  0.183  0.146  0.131  0.115  0.094  0.085  0.070  0.073  0.050  0.051  0.046  0.007 -0.000  0.008 -0.025  0.019 -0.043 -0.050 -0.032 -0.034    NaN 
-0.056 -0.088 -0.033 -0.040 -0.050  0.004 -0.029  0.014  0.044  0.060  0.125  0.088  0.119  0.146  0.216  0.162  0.180  0.175  0.189  0.156  0.182  0.151  0.191  0.120  0.134  0.172  0.192  0.204  0.155  0.167  0.144  0.122  0.112  0.108  0.087  0.085  0.036  0.025 -0.032 -0.038 -0.042 -0.060 -0.060    NaN 
-0.087 -0.027 -0.020 -0.038  0.001 -0.028  0.024 -0.027  0.030  0.058  0.076  0.060  0.117  0.206  0.190  0.165  0.168  0.153  0.150  0.118  0.129  0.148  0.128  0.162  0.151  0.155  0.111  0.154  0.156  0.148  0.093  0.100  0.054  0.063  0.039  0.051  0.076  0.022 -0.022 -0.005 -0.042 -0.038 -0.089    NaN 
-0.039 -0.033 -0.046  0.009 -0.005 -0.041  0.033  0.000  0.054  0.042  0.068  0.076  0.055  0.176  0.149  0.196  0.159  0.164  0.176  0.178  0.154  0.105  0.101  0.130  0.120  0.139  0.153  0.124  0.102  0.091  0.082  0.045  0.040  0.049  0.059  0.016 -0.010 -0.028 -0.022 -0.040 -0.083 -0.050 -0.032    NaN 
-0.045 -0.028 -0.045 -0.020  0.000  0.014  0.044  0.031  0.027  0.027  0.077  0.052  0.124  0.134  0.188  0.155  0.165    NaN  0.194  0.163  0.128  0.121  0.113  0.136  0.136  0.152  0.148  0.122  0.085  0.129  0.080  0.064  0.072  0.088  0.061  0.008  0.033  0.005  0.019 -0.031 -0.039 -0.058 -0.104    NaN 
 0.036 -0.006  0.004  0.031 -0.018  0.014  0.026  0.079  0.029  0.030  0.064  0.079  0.123  0.100  0.156  0.195  0.200  0.164    NaN  0.181  0.198  0.117  0.087  0.102  0.144  0.084  0.134  0.073  0.138  0.112  0.105  0.125  0.062  0.003  0.058  0.015 -0.015  0.011 -0.044 -0.046 -0.054 -0.068 -0.118    NaN 
-0.058 -0.011  0.009 -0.020 -0.001  0.030 -0.016  0.014  0.048  0.069  0.118  0.101  0.088  0.112  0.196  0.146  0.178  0.198  0.125  0.153  0.108  0.112  0.124  0.128  0.106  0.153  0.089  0.086  0.131  0.089  0.082  0.096  0.063  0.005  0.022  0.033 -0.006  0.011 -0.028 -0.058 -0.092 -0.022 -0.013    NaN 
 0.011 -0.052 -0.048  0.029  0.001  0.002  0.008  0.044  0.046  0.114  0.041  0.036  0.113  0.108  0.125  0.164  0.154    NaN  0.111  0.085  0.134  0.118  0.152  0.122  0.137  0.110  0.138  0.152  0.132  0.054  0.068  0.060  0.056  0.039  0.074  0.022 -0.002  0.015 -0.011 -0.034 -0.007 -0.031 -0.052    NaN 
-0.014 -0.043 -0.100  0.020 -0.025 -0.003  0.016  0.003    NaN  0.046  0.089  0.065  0.087  0.122  0.137  0.099  0.170  0.157  0.147  0.144  0.160  0.134  0.129  0.112  0.094  0.056  0.079  0.097  0.098  0.087  0.093  0.060  0.044  0.045  0.018  0.007  0.014 -0.019 -0.034 -0.060 -0.076 -0.084 -0.051    NaN 
-0.044 -0.024  0.015  0.017  0.028  0.044  0.050  0.067    NaN  0.007  0.083  0.124  0.171  0.130  0.155  0.161  0.159  0.201  0.184  0.216  0.276  0.241  0.211  0.168  0.174  0.129  0.098  0.085  0.050  0.106  0.080  0.077  0.116  0.096  0.071  0.066  0.025  0.014 -0.037 -0.035 -0.040 -0.026 -0.035    NaN 
 0.003  0.012  0.023  0.028 -0.006  0.008 -0.009  0.037  0.040  0.064  0.091  0.108  0.106  0.096  0.208  0.172  0.168  0.172  0.147  0.209  0.182  0.171  0.230  0.194  0.194  0.134  0.108  0.133  0.117  0.093  0.078  0.083  0.099  0.076  0.056  0.038 -0.008 -0.003  0.007 -0.064 -0.022 -0.076    NaN    NaN 
-0.029 -0.049 -0.010 -0.011  0.001  0.032  0.004  0.040  0.106  0.070  0.084  0.056  0.110  0.070  0.130  0.176  0.187  0.228  0.198  0.173  0.165  0.182  0.116  0.116  0.120  0.129  0.109  0.134  0.099  0.050  0.094  0.067  0.094  0.072  0.009  0.004  0.039  0.038  0.010 -0.058 -0.015 -0.015 -0.078    NaN 
-0.057 -0.042 -0.009 -0.031  0.018  0.045  0.035  0.032  0.064  0.061  0.026  0.080  0.090  0.104    NaN  0.156  0.228  0.140  0.157  0.166  0.153  0.179  0.153  0.145  0.118  0.139    NaN  0.087    NaN  0.072  0.074  0.068  0.068  0.042  0.023  0.035  0.024  0.029 -0.034 -0.045 -0.061 -0.024 -0.038    NaN 
-0.038  0.001 -0.030 -0.028 -0.010  0.031  0.026  0.049  0.042  0.083  0.069  0.104  0.037  0.046  0.128  0.155  0.215  0.211  0.173  0.170  0.176  0.098  0.148  0.129  0.103  0.144  0.151  0.128  0.115  0.033  0.067  0.086  0.063  0.025  0.047  0.009 -0.009 -0.003  0.007 -0.034 -0.051 -0.068 -0.069    NaN 
-0.035 -0.039 -0.012 -0.016  0.000 -0.030 -0.011  0.014    NaN  0.085  0.048  0.092  0.079  0.120  0.128  0.144  0.174  0.211  0.212  0.196  0.172  0.166  0.162  0.183  0.123  0.117  0.121  0.122  0.074  0.054  0.127  0.049  0.103  0.050  0.044  0.034  0.006  0.030  0.026 -0.034 -0.054 -0.046 -0.050    NaN 
-0.044 -0.064 -0.056 -0.056 -0.045  0.057  0.027  0.072  0.104  0.077  0.089  0.144  0.086  0.161  0.130  0.168  0.213  0.211  0.221  0.245  0.198  0.219  0.141  0.148  0.087  0.088  0.110  0.111  0.092  0.123  0.116  0.099  0.088  0.055 -0.001  0.036  0.014  0.035 -0.006  0.013 -0.033 -0.072 -0.070    NaN 
-0.042 -0.003 -0.018 -0.045 -0.016  0.007  0.022  0.056  0.058  0.036  0.091  0.112  0.132  0.151  0.131  0.169  0.142  0.254  0.213  0.176  0.182  0.145  0.120  0.151  0.163  0.112  0.069  0.082  0.108  0.096  0.088  0.059  0.047  0.070  0.013  0.008 -0.016  0.036  0.035 -0.057 -0.030 -0.066 -0.076    NaN 
-0.062 -0.042 -0.024 -0.004 -0.002  0.022  0.028  0.051  0.064  0.048  0.040  0.061  0.125  0.116  0.195  0.200  0.224  0.215  0.191  0.138  0.157  0.175  0.145  0.123  0.160  0.137  0.086  0.112  0.097  0.086  0.097  0.107  0.056  0.024  0.025  0.026 -0.005 -0.016 -0.044 -0.048  0.005 -0.071 -0.046    NaN 
-0.041 -0.062 -0.052 -0.059 -0.020  0.011  0.013  0.041  0.066  0.075  0.096  0.099  0.096  0.221    NaN  0.217  0.244  0.266  0.234  0.197  0.182  0.148  0.159  0.097  0.127  0.100  0.083  0.099  0.094  0.083  0.092  0.114  0.075  0.104  0.069  0.068  0.038  0.017  0.020  0.000 -0.030  0.024 -0.053    NaN 
-0.051 -0.019 -0.023 -0.023  0.001  0.011  0.020  0.064  0.063  0.109  0.038  0.068  0.067  0.138  0.144  0.175  0.204  0.176  0.203  0.175  0.179  0.164  0.149  0.151  0.116  0.111  0.086  0.092  0.109  0.136  0.110  0.131  0.061  0.064  0.075  0.052  0.019  0.066  0.027 -0.021 -0.019 -0.015 -0.008    NaN 
   NaN    NaN -0.106 -0.055 -0.017 -0.006 -0.008  0.066  0.071  0.070  0.075  0.030  0.100  0.115  0.199  0.175  0.211  0.179  0.156  0.151  0.161  0.192  0.187  0.138  0.170  0.120  0.086  0.136  0.098  0.101  0.112  0.081  0.092  0.037  0.067  0.082  0.051 -0.011  0.026 -0.002  0.002 -0.010 -0.005    NaN 
-0.050 -0.070 -0.054 -0.002 -0.036  0.007  0.015  0.042  0.083  0.054  0.041  0.073    NaN  0.126  0.169  0.160  0.192  0.228  0.187  0.166  0.183  0.208  0.204  0.180  0.150  0.156  0.142  0.161  0.091  0.114  0.107  0.085  0.110  0.086  0.071  0.026  0.054  0.016  0.032  0.007  0.022  0.009 -0.030    NaN 
   NaN    NaN -0.018  0.035 -0.005  0.012  0.020  0.041  0.018  0.035  0.058  0.070  0.048  0.110    NaN    NaN  0.241  0.148  0.215  0.175  0.185  0.174  0.142  0.166  0.129  0.131  0.133  0.137  0.115  0.114  0.117  0.119  0.072  0.088  0.025  0.023  0.063  0.052  0.042 -0.018 -0.023 -0.056 -0.032    NaN 
-0.049 -0.062  0.005 -0.030 -0.005  0.008  0.051 -0.013  0.042 -0.012  0.037  0.046  0.091  0.116  0.150  0.145  0.218  0.204  0.209  0.160  0.231  0.181  0.177  0.120  0.099  0.126  0.135  0.120  0.105  0.089  0.107  0.092  0.074  0.047  0.045  0.034  0.022  0.025  0.052  0.005 -0.068 -0.029 -0.049    NaN 
-0.024 -0.075 -0.056 -0.023 -0.042 -0.010  0.026  0.031  0.045  0.023  0.090  0.093  0.074  0.098  0.111  0.185  0.150  0.183  0.185  0.194  0.199  0.152  0.165  0.143  0.124  0.090  0.126  0.084  0.033  0.114  0.098  0.082  0.078  0.047  0.068  0.060  0.030  0.050  0.036 -0.013  0.018 -0.046 -0.066    NaN 
 0.009  0.003 -0.052  0.026  0.006  0.023 -0.003  0.012  0.018  0.065  0.104  0.106  0.122  0.178  0.086  0.155  0.154  0.184  0.168  0.201  0.229  0.214  0.179  0.222  0.167  0.123  0.059  0.066  0.125  0.117  0.056  0.064  0.062  0.094  0.045  0.026  0.019  0.007  0.023 -0.004 -0.009 -0.039 -0.023    NaN 
 0.009 -0.004 -0.025  0.008  0.045  0.019  0.078  0.089  0.071  0.062  0.106  0.121  0.102  0.138  0.135  0.183  0.170  0.214  0.187  0.219  0.170  0.191  0.195  0.212  0.214  0.153  0.126  0.048  0.073  0.098  0.119  0.067  0.069  0.097  0.069  0.100  0.084  0.046  0.058 -0.025 -0.040 -0.012 -0.045    NaN 
-0.030 -0.014 -0.001 -0.002 -0.008  0.005  0.008  0.063  0.111  0.091  0.117  0.123  0.149  0.153  0.208  0.173  0.243  0.297  0.283  0.251  0.222  0.215  0.190  0.213  0.186  0.174  0.119  0.118  0.095  0.097  0.131  0.105  0.095  0.099  0.067  0.038  0.042  0.000  0.053  0.035 -0.004 -0.044 -0.060    NaN 
-0.003 -0.027  0.008 -0.008 -0.025  0.043 -0.021  0.071  0.067  0.071  0.064  0.101  0.093  0.127  0.187  0.178    NaN  0.263  0.245  0.231  0.246  0.151  0.189  0.156  0.167  0.097  0.127  0.126  0.122  0.163  0.108  0.056  0.087  0.078  0.077  0.057  0.025  0.026  0.031 -0.016 -0.045 -0.022 -0.039    NaN 
-0.050 -0.026 -0.056 -0.048 -0.069 -0.002  0.020  0.017  0.044  0.047  0.049  0.082  0.105  0.125  0.192  0.250  0.210  0.228  0.223  0.193  0.165  0.221  0.147  0.139  0.139  0.132  0.135  0.140  0.174  0.106  0.110  0.050  0.049  0.085  0.041  0.047  0.025  0.010  0.019  0.028 -0.060 -0.030 -0.052    NaN 
-0.032 -0.013  0.019 -0.042 -0.029 -0.001 -0.049  0.022  0.046  0.047  0.093  0.082  0.107  0.158  0.200  0.214  0.201  0.235  0.277  0.220  0.197  0.209  0.174  0.205  0.148  0.159  0.142  0.166  0.124  0.072  0.112  0.108  0.129  0.113  0.083  0.046  0.042  0.062  0.078  0.045 -0.004  0.032 -0.036    NaN 
   NaN    NaN -0.066 -0.062 -0.052  0.007  0.010  0.067  0.068    NaN  0.118    NaN  0.089  0.089  0.152  0.192  0.171  0.257  0.251  0.250  0.184  0.116  0.155  0.155  0.136  0.144  0.126  0.131  0.103  0.088  0.138  0.049  0.085  0.070  0.053  0.038  0.056  0.015  0.001  0.019 -0.014 -0.009 -0.011    NaN 
   NaN -0.058    NaN -0.039 -0.002  0.009 -0.027  0.042    NaN  0.093  0.060  0.079  0.108  0.155  0.142  0.193  0.192  0.183  0.200  0.184  0.243  0.189  0.204  0.173  0.172  0.109  0.107  0.123  0.138  0.135  0.108  0.118  0.093  0.080  0.041  0.072  0.029  0.019  0.018 -0.005  0.015  0.009 -0.032    NaN 
-0.040 -0.036 -0.055 -0.062  0.002  0.014  0.004  0.047  0.078  0.078  0.062  0.089  0.099  0.213  0.180  0.231  0.169  0.169  0.150  0.162  0.182  0.178  0.178  0.147  0.142  0.124  0.113  0.145  0.099  0.132  0.123  0.067  0.092  0.079  0.063  0.099  0.059  0.011  0.032  0.014  0.005 -0.032 -0.055    NaN 
-0.076 -0.047 -0.084 -0.018 -0.037  0.015  0.018  0.019 -0.003  0.029  0.033  0.049  0.116  0.202    NaN  0.132  0.155  0.187  0.182  0.187  0.185  0.171  0.123  0.140  0.125  0.133  0.125  0.127  0.144  0.088  0.115  0.081  0.083  0.134  0.087  0.045  0.043  0.070  0.011  0.007 -0.027 -0.015 -0.044    NaN 
-0.071 -0.063 -0.041 -0.039 -0.023  0.015  0.061  0.020  0.002  0.062  0.083    NaN    NaN    NaN    NaN    NaN    NaN  0.158  0.151  0.132  0.176  0.184  0.180  0.177  0.160  0.152  0.169  0.114  0.118  0.091  0.032  0.046  0.087  0.081  0.085  0.075  0.102  0.080  0.026 -0.009 -0.027 -0.009 -0.046    NaN 
-0.044 -0.054    NaN -0.025 -0.036 -0.012  0.073  0.026  0.014  0.019    NaN  0.110    NaN  0.134  0.158  0.222  0.194  0.205  0.152  0.159  0.170  0.181  0.148  0.112  0.128  0.135  0.101  0.134  0.060  0.093  0.068  0.051  0.064  0.065  0.054  0.048  0.002  0.054  0.015  0.012 -0.053 -0.049 -0.043    NaN 
-0.025 -0.039 -0.068 -0.051  0.014  0.014  0.017  0.082  0.065  0.077  0.091  0.162  0.145  0.136  0.154  0.194  0.177  0.185  0.201  0.156  0.165  0.185  0.160  0.084  0.122  0.125  0.120  0.120  0.111  0.074  0.124  0.063  0.072  0.089  0.096  0.104  0.040  0.030  0.042  0.016 -0.035 -0.026 -0.063    NaN 
-0.047 -0.043  0.032 -0.025  0.028  0.009  0.053  0.034  0.080  0.107  0.130  0.112  0.095  0.145  0.186  0.102  0.196  0.207  0.172  0.213  0.183  0.166  0.110  0.198  0.137  0.144  0.157  0.102  0.099  0.034  0.118  0.096  0.121  0.084  0.062  0.056  0.017  0.019  0.049  0.006  0.030 -0.018 -0.030    NaN 
 0.002 -0.021  0.005  0.014 -0.002  0.040 -0.003  0.064  0.087  0.097  0.089  0.071  0.142  0.134  0.177  0.217  0.163  0.164  0.174  0.212  0.195  0.138  0.134  0.091  0.132  0.130  0.128  0.116  0.117  0.105  0.092  0.102  0.091  0.105  0.079  0.095  0.036  0.022  0.046  0.020 -0.012 -0.036 -0.069    NaN 
-0.006 -0.049 -0.052 -0.068 -0.033  0.045  0.017  0.023  0.044  0.028  0.081  0.092  0.073  0.165  0.252  0.214  0.173  0.175  0.214  0.126  0.169  0.200  0.180  0.184  0.130  0.125  0.157  0.113  0.094  0.110  0.077  0.066  0.046  0.078  0.020  0.030  0.055  0.029  0.068  0.047 -0.017 -0.016 -0.028    NaN 
-0.010 -0.035 -0.039 -0.036 -0.027  0.022  0.002  0.052  0.061  0.033  0.031  0.012  0.149  0.235  0.177  0.159  0.230  0.213  0.203  0.144  0.157  0.176  0.153  0.157    NaN  0.098  0.145  0.087  0.149  0.113  0.086  0.084  0.078  0.095  0.076  0.031  0.078  0.028  0.025  0.005  0.000 -0.020 -0.033    NaN 
-0.016 -0.064 -0.081 -0.027 -0.017  0.055 -0.019  0.039  0.091  0.059    NaN  0.062    NaN  0.151  0.206  0.239  0.222  0.153  0.175  0.189  0.201  0.172  0.147  0.165  0.141  0.138  0.129  0.153  0.098  0.072  0.077  0.095  0.048  0.025  0.054  0.036  0.034 -0.019 -0.008  0.008  0.001 -0.016 -0.133    NaN 
 0.002 -0.021 -0.024 -0.029 -0.012  0.023  0.047  0.034  0.011    NaN  0.038  0.070  0.112  0.178  0.212  0.204  0.193  0.189  0.178  0.156  0.168  0.122  0.116    NaN    NaN  0.146  0.129  0.099  0.129  0.099  0.074  0.102  0.047  0.084  0.084  0.071  0.064  0.015  0.006 -0.017 -0.038 -0.037 -0.029    NaN 
-0.033 -0.028  0.031 -0.022  0.035 -0.018  0.034  0.006  0.091    NaN    NaN    NaN  0.064  0.157  0.119    NaN  0.190  0.181  0.185  0.175  0.127  0.135  0.101  0.167  0.092  0.096  0.079  0.058  0.108  0.049  0.065  0.076  0.103  0.067  0.048  0.067  0.021  0.023 -0.007  0.023  0.010 -0.042 -0.041    NaN 
-0.003  0.030  0.024  0.021  0.028  0.014  0.010  0.100  0.107    NaN    NaN  0.134  0.132  0.133  0.111  0.123  0.177  0.164  0.206  0.240  0.234  0.245  0.203  0.114  0.104  0.101  0.083  0.106  0.099  0.091  0.062  0.049  0.047  0.030  0.068  0.023  0.010 -0.006 -0.026  0.005 -0.054 -0.068 -0.082    NaN 
 0.024  0.032  0.004  0.045  0.039  0.084  0.079  0.070  0.085  0.106  0.106  0.172  0.185  0.158  0.196  0.166  0.164  0.220  0.204  0.202  0.192  0.172  0.200  0.224  0.233  0.196  0.169  0.133  0.136  0.092  0.078  0.020  0.034  0.000  0.076  0.002 -0.001 -0.004 -0.012 -0.045 -0.016 -0.083 -0.070    NaN 
-0.015  0.031  0.002  0.036  0.062  0.038  0.104  0.115  0.121  0.142  0.085  0.107  0.155  0.178  0.160  0.163  0.135  0.135  0.151  0.182  0.226  0.206  0.187  0.176  0.213  0.244  0.203  0.154  0.084  0.060  0.039  0.039  0.015 -0.021 -0.013 -0.012 -0.021  0.007  0.019 -0.035 -0.035 -0.027 -0.061    NaN 
 0.002 -0.017  0.025    NaN  0.071  0.072  0.065  0.085    NaN    NaN    NaN    NaN  0.174    NaN    NaN  0.147  0.111  0.117  0.133  0.179  0.191  0.218  0.208  0.215  0.202  0.171  0.220  0.188  0.150  0.049  0.064  0.052  0.051  0.037 -0.036  0.001 -0.034 -0.015 -0.025 -0.041 -0.048 -0.075 -0.089    NaN 
 0.033  0.051  0.020    NaN  0.053  0.062  0.076  0.110    NaN    NaN    NaN  0.083  0.141  0.175  0.184  0.180  0.131  0.147  0.165  0.142  0.197  0.201  0.201  0.205  0.156  0.172  0.176  0.184  0.148  0.129  0.065  0.013  0.011  0.006 -0.034 -0.004 -0.055 -0.069 -0.060 -0.058 -0.044 -0.070 -0.094    NaN 
 0.058  0.037  0.033  0.051  0.075  0.071  0.049  0.114  0.080  0.133  0.088  0.099  0.141  0.122  0.119  0.152    NaN  0.161  0.171  0.204  0.212  0.242  0.253  0.194  0.199  0.193  0.191  0.148  0.175  0.131  0.049  0.003 -0.002  0.002 -0.022 -0.048 -0.019 -0.018 -0.040 -0.057 -0.079 -0.085 -0.072    NaN 
 0.041  0.006  0.032  0.034    NaN  0.060    NaN  0.093  0.072  0.101  0.101  0.140  0.123    NaN  0.180  0.166  0.158  0.115  0.121  0.187  0.185  0.195  0.223  0.205  0.221  0.215  0.218  0.178  0.189  0.131  0.098 -0.006 -0.016 -0.027  0.011 -0.011 -0.046 -0.002 -0.057 -0.075 -0.035 -0.058 -0.078    NaN 
 0.020  0.025  0.035  0.084  0.074  0.085  0.034  0.060  0.091  0.070  0.126  0.138  0.124  0.137  0.084  0.178  0.166  0.155  0.170  0.151  0.146  0.162  0.182  0.203  0.188  0.224  0.179  0.177  0.209  0.169  0.140  0.048  0.004  0.007  0.013 -0.043 -0.054 -0.010 -0.026 -0.050 -0.055 -0.047 -0.063    NaN 
 0.026 -0.004  0.037  0.054  0.065  0.061  0.049  0.077  0.075  0.061    NaN  0.079    NaN    NaN    NaN  0.146  0.182  0.197  0.151  0.194  0.157  0.223  0.254  0.200  0.215  0.245  0.232  0.248  0.207  0.193  0.165  0.060  0.037  0.011  0.046 -0.018  0.005 -0.018 -0.022 -0.034  0.007 -0.038 -0.078 -0.137 
 0.036  0.014  0.039  0.001  0.030  0.064  0.053  0.075  0.096  0.127  0.129  0.122  0.157    NaN  0.144  0.173  0.168  0.225  0.216  0.210  0.224  0.216  0.198  0.238  0.186  0.215  0.246  0.211  0.185  0.179  0.159  0.101  0.019  0.017  0.001 -0.019 -0.021 -0.020 -0.031 -0.037 -0.067 -0.094 -0.103    NaN 
-0.012  0.039  0.041  0.062  0.095  0.025  0.024  0.084  0.083  0.101  0.132  0.147  0.175  0.225  0.166  0.184  0.193  0.199  0.201  0.193  0.227  0.227  0.231  0.173  0.199  0.227  0.204  0.186  0.207  0.150  0.143  0.090  0.073  0.045 -0.009 -0.015 -0.012 -0.001 -0.032 -0.021 -0.051 -0.043 -0.071    NaN 
-0.004  0.005  0.014  0.028  0.003  0.046  0.036  0.073  0.076  0.105    NaN  0.134  0.177  0.161  0.200  0.219  0.228  0.222  0.268  0.266  0.174  0.209  0.209  0.273  0.269  0.212  0.207  0.199  0.161  0.153  0.098  0.090  0.056  0.071  0.028  0.064  0.035  0.031 -0.020 -0.022 -0.044 -0.035 -0.046    NaN 
-0.040 -0.055 -0.041 -0.017 -0.024  0.008  0.038  0.046  0.028  0.092  0.070  0.062  0.084  0.063  0.144  0.137  0.151  0.129  0.118  0.120  0.164  0.152  0.158  0.141  0.121  0.123  0.120  0.086  0.084  0.056  0.091  0.112  0.046  0.005  0.032  0.053 -0.008  0.025  0.033 -0.009 -0.032 -0.044 -0.054    NaN 
-0.074 -0.099 -0.038 -0.022 -0.004  0.003    NaN  0.024  0.027  0.017  0.020  0.028  0.131  0.141    NaN  0.196  0.203  0.154  0.142  0.192  0.201  0.199  0.170  0.134  0.157  0.134  0.115  0.106  0.127  0.101  0.127  0.097  0.084  0.002  0.091  0.095  0.034  0.007 -0.009 -0.012  0.011 -0.043 -0.094    NaN 
-0.055 -0.056 -0.038 -0.013  0.015  0.013 -0.027 -0.004 -0.009  0.020  0.082  0.150    NaN  0.136  0.172    NaN  0.221  0.222  0.240  0.210  0.238  0.177  0.198  0.155  0.224  0.147  0.212  0.141  0.169  0.153  0.137  0.091  0.060  0.073  0.028  0.055  0.035  0.025  0.065  0.028  0.021 -0.045 -0.035    NaN 
-0.051 -0.021 -0.054 -0.063 -0.029  0.002 -0.005 -0.013 -0.029 -0.017    NaN  0.131  0.114  0.158    NaN    NaN  0.197  0.186  0.190  0.201  0.167  0.184  0.218  0.206  0.234  0.175  0.168  0.138  0.133  0.123  0.122  0.114  0.097  0.075  0.063  0.115  0.068  0.046  0.028  0.039  0.022 -0.016 -0.052    NaN 
-0.113 -0.075 -0.047 -0.105 -0.048 -0.031 -0.012 -0.007  0.015  0.004  0.065  0.136  0.109    NaN  0.160  0.175  0.185  0.146  0.169  0.201  0.177  0.194  0.172  0.171  0.192  0.164  0.149  0.146  0.169  0.137  0.121  0.104  0.118  0.097  0.045  0.036  0.051 -0.005  0.001  0.037 -0.050 -0.079    NaN    NaN 
-0.082 -0.015 -0.021 -0.068 -0.010  0.012 -0.024 -0.023  0.011  0.067  0.052  0.118  0.155    NaN  0.120  0.068  0.202  0.206  0.228  0.172  0.185  0.145  0.195  0.178  0.220  0.158  0.161  0.118  0.199  0.170  0.138  0.105  0.036  0.042  0.072  0.045  0.052  0.054  0.053  0.068  0.013 -0.034 -0.022    NaN 
-0.064 -0.067 -0.022 -0.016  0.022 -0.022  0.031 -0.015  0.006  0.057  0.155  0.168    NaN  0.145    NaN  0.113    NaN  0.168  0.189  0.157  0.174  0.166  0.167  0.180  0.148  0.166  0.185  0.152  0.117  0.166  0.148  0.129  0.112  0.119  0.077  0.065  0.091  0.017  0.004 -0.008 -0.004 -0.042  0.001    NaN 
-0.019 -0.079 -0.095 -0.066 -0.039 -0.007 -0.030  0.039  0.025  0.054  0.120  0.074  0.183    NaN  0.139  0.226  0.155  0.201  0.184  0.168  0.188  0.214  0.167  0.173  0.202  0.171  0.178  0.159  0.148  0.153  0.155  0.217  0.123  0.133  0.074  0.108  0.088  0.055  0.006  0.028 -0.014 -0.034  0.021    NaN 
-0.032 -0.096 -0.053 -0.030 -0.049  0.005 -0.004  0.011  0.036  0.075  0.111  0.103    NaN  0.101    NaN  0.223  0.202  0.184  0.192  0.192  0.179  0.157  0.162  0.173  0.106  0.141  0.145  0.142  0.160  0.155  0.135  0.127  0.168  0.112  0.105  0.078  0.079  0.071  0.055  0.011 -0.009 -0.010 -0.007    NaN 
-0.076 -0.102 -0.085 -0.047 -0.053 -0.004 -0.034 -0.033  0.030  0.080    NaN    NaN    NaN    NaN    NaN  0.137  0.192  0.207  0.153  0.146  0.178  0.155  0.135  0.102  0.170  0.155  0.149  0.122  0.195  0.192  0.131  0.102  0.114  0.108  0.074  0.074  0.088  0.036  0.092  0.037  0.005 -0.059 -0.052    NaN 
-0.011 -0.059 -0.086 -0.031 -0.014  0.001 -0.000    NaN  0.046    NaN  0.074    NaN  0.096    NaN  0.211  0.145  0.193  0.179  0.187  0.164  0.157  0.156  0.162  0.186  0.169  0.170  0.163  0.170  0.127  0.117  0.092  0.122  0.104  0.073  0.085  0.046  0.051  0.052  0.021 -0.004 -0.038 -0.081 -0.059    NaN 
-0.078 -0.065 -0.110 -0.057 -0.018  0.039  0.037 -0.040  0.082  0.087    NaN  0.025    NaN  0.169  0.122  0.163  0.140  0.177  0.164  0.150  0.158  0.164  0.133  0.143  0.162  0.099  0.121  0.169  0.110  0.100  0.108  0.111  0.055  0.125  0.079  0.061  0.069  0.008 -0.014 -0.039 -0.034 -0.045 -0.037    NaN 
-0.068 -0.124 -0.083 -0.041  0.019 -0.035    NaN  0.011  0.025    NaN    NaN    NaN    NaN  0.140  0.161  0.211  0.213  0.170  0.182  0.166  0.130  0.124  0.136  0.119  0.157  0.149  0.137  0.131  0.139  0.091  0.075  0.087  0.111  0.081  0.076  0.108  0.006  0.059 -0.010 -0.013 -0.062 -0.030    NaN    NaN 
-0.049 -0.069 -0.038 -0.050 -0.016  0.006  0.008  0.046  0.064    NaN    NaN    NaN    NaN  0.252  0.205  0.202  0.230  0.180  0.178  0.250  0.232  0.180  0.179  0.166  0.111  0.163  0.165  0.151  0.134  0.119  0.132  0.102  0.056  0.121  0.075  0.089  0.084  0.034  0.031  0.029 -0.058 -0.063 -0.040    NaN 
-0.092 -0.060 -0.008  0.001 -0.013 -0.000  0.006  0.052    NaN    NaN    NaN  0.126  0.167  0.119  0.155  0.211  0.184  0.159  0.153  0.151  0.133  0.117  0.128  0.164  0.132  0.132  0.127  0.106  0.103  0.086  0.078  0.135  0.108  0.110  0.093  0.062  0.007  0.023 -0.001 -0.035 -0.042 -0.035 -0.063    NaN 
-0.066 -0.054 -0.041 -0.011 -0.029 -0.013 -0.055 -0.003    NaN  0.025    NaN  0.134  0.126  0.148  0.172  0.174  0.221  0.173    NaN  0.136  0.181  0.206  0.172  0.132  0.181  0.185  0.170  0.163  0.130  0.116  0.096  0.080  0.044  0.124  0.052  0.074  0.036  0.015  0.003 -0.006 -0.042 -0.039 -0.052    NaN 
-0.087 -0.079 -0.037 -0.016 -0.017 -0.019  0.033  0.047    NaN    NaN    NaN    NaN    NaN  0.134  0.251  0.177  0.191  0.173  0.157  0.154  0.178  0.162  0.190  0.130  0.178  0.154  0.187  0.202  0.128  0.101  0.103  0.110  0.102  0.087  0.094  0.114  0.043  0.001  0.027 -0.019 -0.024 -0.041 -0.075 -0.073 
-0.052 -0.065 -0.037 -0.055 -0.052  0.005 -0.007  0.003  0.098    NaN    NaN    NaN    NaN    NaN  0.142  0.229    NaN  0.131  0.143  0.175  0.156  0.161  0.122  0.135  0.138  0.177  0.128  0.138  0.123  0.079  0.092  0.124  0.082  0.079  0.069  0.031  0.023  0.071  0.045 -0.000 -0.018 -0.036 -0.047    NaN 
-0.058 -0.039 -0.055 -0.026 -0.010  0.031  0.029  0.010  0.042  0.043    NaN    NaN    NaN    NaN    NaN    NaN    NaN  0.123  0.128    NaN  0.221  0.198  0.165  0.153  0.173  0.201  0.152  0.160  0.103  0.109  0.103  0.137  0.074  0.065  0.071  0.039  0.042  0.051  0.029  0.001 -0.018  0.001 -0.025    NaN 
-0.017 -0.043 -0.023 -0.008 -0.065 -0.050  0.025  0.012    NaN  0.007 -0.004  0.022    NaN    NaN    NaN    NaN    NaN    NaN  0.083  0.150    NaN  0.187  0.143  0.180  0.154  0.176  0.158  0.155  0.148  0.145  0.113  0.101  0.109  0.068  0.083  0.053  0.061  0.025  0.011  0.025  0.004 -0.017  0.010    NaN 
-0.052 -0.050 -0.040 -0.036 -0.036  0.012  0.054  0.014  0.061 -0.015  0.049    NaN  0.057  0.117    NaN    NaN    NaN    NaN    NaN    NaN    NaN  0.192  0.180  0.173  0.122  0.120  0.148  0.098  0.084  0.104  0.141  0.074  0.119  0.146  0.086  0.125  0.066  0.040  0.031  0.060  0.038 -0.017 -0.043    NaN 
-0.047 -0.057 -0.043 -0.039 -0.043  0.016  0.000  0.018  0.014  0.002    NaN  0.053    NaN  0.141  0.104  0.131    NaN    NaN    NaN    NaN    NaN    NaN  0.159  0.150  0.153  0.127  0.186  0.149  0.123  0.118  0.115  0.096  0.123  0.098  0.071  0.032 -0.004  0.047  0.018  0.004 -0.016  0.012 -0.057 -0.072 
-0.020 -0.034    NaN -0.027 -0.003  0.046  0.035  0.041  0.010  0.056    NaN    NaN    NaN    NaN    NaN  0.136    NaN    NaN    NaN    NaN    NaN    NaN    NaN  0.185  0.134  0.161  0.145  0.187  0.140  0.117  0.106  0.102  0.122  0.141  0.120  0.087  0.057  0.024 -0.011 -0.012 -0.021 -0.020  0.016    NaN 
-0.046 -0.043 -0.038 -0.050  0.000 -0.020  0.004  0.021  0.034  0.017  0.028  0.074    NaN  0.061    NaN  0.138    NaN    NaN    NaN    NaN    NaN    NaN    NaN  0.122  0.175  0.136  0.140  0.133  0.148  0.114  0.095  0.115  0.119  0.074  0.071  0.031 -0.005  0.056  0.025 -0.018 -0.056 -0.048    NaN    NaN 
-0.091 -0.052 -0.076 -0.020 -0.019  0.011 -0.011  0.016  0.036  0.006  0.060  0.027    NaN    NaN    NaN  0.091  0.165  0.201  0.190    NaN    NaN    NaN    NaN    NaN  0.141  0.133  0.141  0.162  0.154  0.120  0.163  0.102  0.092  0.131  0.090  0.095  0.093  0.079  0.007  0.027 -0.008 -0.013 -0.019 -0.016 
-0.035 -0.055 -0.063 -0.054 -0.026 -0.008 -0.004  0.015 -0.004    NaN  0.063  0.093  0.105    NaN    NaN  0.141    NaN  0.133  0.139  0.174  0.211  0.184  0.144  0.172  0.173  0.143  0.127  0.179  0.160  0.163  0.124  0.140  0.096  0.095  0.044  0.077  0.060  0.076  0.033  0.033 -0.003 -0.005    NaN    NaN 
-0.023 -0.026 -0.019    NaN -0.054  0.013    NaN  0.019    NaN  0.037  0.036  0.082  0.087  0.129  0.154  0.119    NaN  0.207  0.215  0.213  0.181  0.152  0.143  0.182  0.177  0.169  0.156  0.158  0.113  0.075  0.072  0.124  0.099  0.124  0.125  0.078  0.060  0.069  0.071  0.001  0.011 -0.004 -0.038    NaN 
-0.111 -0.047 -0.034    NaN -0.035 -0.002    NaN    NaN  0.027  0.004  0.034  0.056  0.098  0.067    NaN    NaN  0.222  0.158  0.183  0.184  0.161  0.183  0.213  0.199  0.175  0.157  0.124  0.118  0.106  0.124  0.108  0.108  0.074  0.080  0.057  0.075  0.075  0.044  0.053  0.041  0.033 -0.042 -0.046    NaN 
-0.017 -0.062 -0.076    NaN -0.016    NaN    NaN    NaN  0.001  0.017  0.056  0.081  0.093    NaN    NaN    NaN    NaN    NaN    NaN  0.174  0.187  0.125  0.171  0.164  0.190  0.184  0.152  0.165  0.129  0.145  0.118  0.105  0.090  0.065  0.083  0.063  0.031  0.034 -0.026 -0.007 -0.037 -0.049 -0.016    NaN 
-0.082 -0.083 -0.040    NaN -0.027  0.015    NaN  0.043 -0.004  0.047  0.046  0.070  0.120    NaN    NaN    NaN    NaN    NaN  0.113  0.164  0.174  0.156  0.192  0.147  0.184  0.174  0.171  0.123  0.144  0.112  0.078  0.082  0.085  0.099  0.055  0.028  0.006  0.020  0.008 -0.012 -0.040 -0.012 -0.037    NaN 
-0.051 -0.058 -0.036    NaN -0.027    NaN  0.032    NaN  0.040  0.019  0.021    NaN  0.073    NaN    NaN    NaN    NaN  0.174  0.190  0.180  0.202  0.187  0.202  0.166  0.167  0.159  0.199  0.123  0.123  0.113  0.079  0.084  0.078  0.091  0.100  0.053  0.045  0.043  0.055 -0.002  0.026  0.011 -0.039  0.012 
-0.047 -0.058 -0.029    NaN -0.028    NaN -0.049 -0.005  0.001  0.016  0.006  0.063  0.113  0.086    NaN    NaN    NaN  0.175  0.237  0.198  0.164  0.122  0.191  0.183  0.146  0.160  0.127  0.120  0.122  0.102  0.122  0.111  0.043  0.071  0.083  0.063  0.072  0.033 -0.002 -0.018 -0.012  0.006  0.004    NaN 
-0.063 -0.065 -0.043    NaN    NaN    NaN -0.018  0.020  0.015 -0.019  0.052  0.034  0.099  0.126    NaN    NaN    NaN    NaN    NaN    NaN  0.176  0.171  0.161  0.212  0.174  0.130  0.203  0.165  0.136  0.135  0.118  0.101  0.067  0.096  0.065  0.081  0.040  0.009 -0.012  0.012  0.021 -0.027 -0.062    NaN 
-0.076 -0.045 -0.029    NaN -0.041 -0.011  0.029    NaN  0.019 -0.004  0.018  0.031  0.085  0.101  0.187  0.209  0.189  0.172  0.141  0.164  0.194  0.174  0.189  0.204  0.193  0.194  0.159  0.126  0.190  0.130  0.092  0.063  0.103  0.062  0.078  0.052  0.060  0.051 -0.002  0.028 -0.020 -0.000    NaN    NaN 
-0.078 -0.060 -0.069    NaN -0.020 -0.071  0.024  0.024  0.023  0.058  0.086  0.043  0.079  0.097  0.163  0.183  0.207  0.189  0.157  0.201  0.178  0.193  0.176  0.179  0.151  0.185  0.201  0.122  0.150  0.131  0.112  0.068  0.061  0.068  0.067  0.095  0.063  0.096  0.018  0.021  0.012 -0.014  0.001    NaN 
-0.071 -0.060 -0.027 -0.048 -0.050  0.015  0.047 -0.025 -0.056  0.011  0.028  0.032  0.112  0.117  0.157  0.230  0.191  0.166  0.150  0.193  0.137  0.127  0.200  0.180  0.168  0.189  0.124  0.183  0.127  0.115  0.090  0.082  0.038  0.073  0.074  0.105  0.003  0.052  0.031  0.012 -0.002 -0.037 -0.036    NaN 
-0.068 -0.049 -0.055 -0.021 -0.059 -0.001 -0.003 -0.018  0.026  0.023  0.003  0.033  0.054  0.086  0.095  0.185  0.189  0.168  0.195  0.151  0.169  0.156  0.159  0.177  0.169  0.135  0.180  0.127  0.148  0.114  0.118  0.085  0.084  0.088  0.124  0.051  0.072  0.055  0.060  0.002 -0.008 -0.049 -0.000    NaN 
-0.059 -0.094 -0.102 -0.064 -0.056 -0.017 -0.052 -0.028  0.024    NaN    NaN    NaN  0.091  0.095  0.108  0.164  0.210  0.181  0.139  0.157  0.152  0.198  0.138  0.156  0.150  0.170  0.119  0.129  0.133  0.133  0.111  0.118  0.082  0.057  0.017  0.054  0.070  0.048  0.010 -0.039 -0.019 -0.081 -0.080    NaN 
-0.043 -0.007 -0.041 -0.028 -0.015 -0.020  0.010  0.004 -0.004  0.024  0.059  0.019  0.024  0.130  0.081  0.097  0.147  0.143    NaN    NaN  0.156  0.171  0.196  0.141  0.145  0.162  0.133  0.115  0.082  0.112  0.084  0.062  0.051  0.046  0.051  0.074  0.060  0.076  0.077  0.036  0.016 -0.008 -0.035    NaN 
-0.056 -0.045 -0.021 -0.006 -0.028 -0.007  0.018  0.005  0.064 -0.003  0.039  0.071  0.020  0.120  0.097  0.105  0.163  0.156    NaN  0.113  0.147    NaN  0.203  0.166  0.159  0.146  0.107  0.114  0.055  0.127  0.088  0.091  0.086  0.089  0.088  0.041  0.032  0.051  0.061  0.034 -0.013  0.020 -0.011    NaN 
-0.023 -0.039 -0.032 -0.061 -0.031  0.005  0.006  0.025  0.052  0.074  0.038  0.034  0.010  0.147  0.141  0.113  0.093    NaN  0.154  0.169  0.149    NaN  0.195  0.136  0.126  0.127  0.140  0.112  0.120  0.117  0.103  0.099  0.089  0.088  0.063  0.056  0.012  0.032  0.030  0.020 -0.026 -0.028 -0.086    NaN 
-0.036 -0.045 -0.051 -0.058 -0.037  0.000 -0.006 -0.001  0.063  0.063  0.025  0.030  0.037  0.073  0.119  0.151  0.176  0.176  0.171  0.196  0.128  0.197  0.164  0.112  0.183  0.142  0.104  0.164  0.147  0.110  0.104  0.100  0.074  0.021  0.055  0.049  0.023  0.018  0.042  0.029 -0.016  0.034 -0.021 -0.059 
-0.037 -0.084 -0.030 -0.076 -0.051 -0.024 -0.001  0.088  0.037  0.016  0.080  0.090  0.042  0.074  0.118  0.127  0.126  0.188  0.195  0.162  0.125  0.170  0.145  0.144  0.098  0.142  0.170  0.148  0.108  0.126  0.112  0.073  0.113  0.078  0.075  0.046  0.114  0.060  0.044  0.013  0.040  0.013 -0.003    NaN 
-0.062 -0.009 -0.017  0.006 -0.046 -0.002 -0.012  0.050  0.029  0.034  0.030  0.033  0.072  0.074  0.139  0.118  0.133  0.115  0.110  0.119    NaN  0.106  0.159  0.129  0.154  0.133  0.168  0.163  0.143  0.112  0.117  0.101  0.106  0.091  0.060  0.069  0.049  0.041  0.018  0.032  0.021 -0.041 -0.012    NaN 
-0.040 -0.062 -0.041 -0.014    NaN -0.031    NaN  0.006 -0.008  0.014 -0.028  0.009  0.020  0.113  0.120  0.165  0.186  0.139  0.182  0.155  0.160  0.110  0.139  0.163  0.172  0.142  0.137  0.150  0.149  0.090  0.085  0.100  0.103  0.090  0.068  0.103  0.041  0.016  0.068  0.007  0.001 -0.014 -0.025    NaN 
-0.064 -0.079 -0.084 -0.028    NaN -0.006    NaN  0.043  0.017  0.021  0.035  0.050  0.035  0.069  0.093  0.181  0.140  0.084  0.085  0.150  0.172  0.166  0.135  0.121  0.135  0.131  0.181  0.171  0.105  0.142  0.055  0.109  0.080  0.083  0.059  0.061  0.077  0.057  0.053  0.009  0.012  0.005 -0.020    NaN 
-0.059 -0.044 -0.060 -0.003    NaN -0.027    NaN  0.006  0.039  0.068  0.020  0.024  0.041  0.067    NaN    NaN  0.182    NaN    NaN  0.171  0.139  0.199  0.144  0.205  0.172  0.149  0.159  0.129  0.113  0.085  0.105  0.095  0.090  0.094  0.104  0.068  0.023  0.027  0.011  0.041 -0.031 -0.032 -0.023 -0.060 
-0.033 -0.094 -0.090 -0.094 -0.023    NaN -0.006    NaN -0.025  0.017  0.020  0.017  0.043  0.081  0.087  0.128    NaN  0.145  0.159  0.175  0.214  0.178  0.161  0.188  0.168  0.156  0.156  0.168  0.114  0.123  0.132  0.073  0.076  0.092  0.108  0.031  0.029  0.038  0.038  0.003  0.023 -0.010 -0.021    NaN 
-0.068 -0.058 -0.039 -0.043 -0.067 -0.048    NaN    NaN    NaN -0.004  0.022  0.007  0.043  0.064  0.154    NaN  0.184    NaN    NaN  0.213  0.183  0.126  0.148  0.164  0.153  0.167  0.101  0.128  0.145  0.118  0.095  0.116  0.104  0.096  0.064  0.046  0.033  0.031  0.006  0.015 -0.001 -0.040 -0.028  0.016 
-0.057 -0.096 -0.053 -0.038 -0.030  0.016 -0.000    NaN -0.036    NaN    NaN  0.041  0.022  0.072    NaN    NaN  0.138    NaN    NaN  0.163  0.179  0.208  0.146  0.167  0.140  0.148  0.182  0.072  0.150  0.152  0.103  0.082  0.050  0.022  0.026  0.118  0.090  0.017  0.043  0.024 -0.017 -0.005 -0.053    NaN 
-0.063 -0.071 -0.104 -0.069 -0.042  0.018    NaN  0.004 -0.058 -0.018    NaN  0.060  0.062    NaN  0.115  0.129    NaN    NaN    NaN  0.185  0.169  0.173  0.142  0.163  0.121  0.110  0.134  0.101  0.147  0.092  0.117  0.058  0.090  0.095  0.060  0.064  0.061  0.043  0.018 -0.031 -0.030 -0.041 -0.048 -0.066 
-0.068 -0.083 -0.074 -0.041    NaN  0.024 -0.001  0.026    NaN    NaN    NaN  0.076  0.081  0.072  0.105  0.102  0.135  0.152  0.174    NaN  0.124  0.109  0.100  0.145  0.150  0.120  0.164  0.137  0.101  0.144  0.047  0.069  0.065  0.105  0.069  0.064  0.014 -0.007 -0.017  0.024  0.041  0.012    NaN    NaN 
-0.034 -0.039 -0.015 -0.015  0.008  0.024  0.026  0.055    NaN    NaN    NaN  0.095  0.107  0.162  0.117  0.114  0.100  0.126  0.107  0.123  0.118  0.081  0.088  0.128  0.112  0.111  0.124  0.149  0.129  0.123  0.068  0.025  0.082  0.075  0.073  0.050  0.000 -0.054  0.004  0.007 -0.024 -0.030 -0.046 -0.079 
-0.019 -0.014 -0.019  0.024  0.019  0.042  0.037  0.041    NaN  0.113  0.054    NaN  0.102  0.102  0.031  0.109  0.135  0.166  0.147  0.145  0.150  0.097  0.160    NaN  0.081  0.076  0.135  0.148  0.118  0.081  0.077  0.074  0.087  0.067  0.047  0.031  0.047  0.002  0.015 -0.017 -0.025 -0.033 -0.090    NaN 
-0.014 -0.038 -0.031 -0.007  0.044  0.057  0.042  0.037  0.035  0.058  0.109  0.052  0.126  0.081  0.112  0.075  0.098  0.134  0.143  0.153  0.168  0.136  0.126  0.095    NaN  0.109  0.142  0.139  0.111  0.124  0.094  0.053  0.079  0.044  0.052  0.031  0.021  0.003 -0.010 -0.045 -0.060 -0.044 -0.083    NaN 
-0.001 -0.019 -0.013  0.021  0.029  0.050  0.045  0.064  0.079  0.113  0.063  0.083  0.109  0.063  0.098  0.105  0.106  0.171  0.143  0.148  0.106  0.111  0.139  0.107    NaN  0.143  0.138  0.158  0.108  0.129  0.090  0.062  0.068  0.083  0.056  0.035  0.010  0.027  0.036  0.022  0.008 -0.089 -0.026    NaN 
-0.015 -0.073 -0.044  0.007  0.032  0.028  0.074    NaN    NaN  0.040  0.064  0.072  0.076  0.100  0.127  0.150  0.124  0.159  0.160  0.190  0.179  0.163  0.158  0.127  0.143  0.146  0.140  0.087  0.113  0.146  0.100  0.059  0.066  0.055  0.057  0.053  0.024  0.016 -0.040 -0.020 -0.055 -0.053    NaN    NaN 
-0.021 -0.044 -0.002  0.001 -0.033 -0.022 -0.023  0.034  0.039    NaN  0.050  0.025  0.048  0.076  0.058  0.122  0.131  0.121  0.173  0.152  0.196  0.141  0.121  0.125  0.137  0.154  0.148  0.123  0.109  0.126  0.087  0.080  0.096  0.036  0.052  0.052  0.056  0.024  0.042  0.031 -0.015 -0.019 -0.020    NaN 
-0.060 -0.072 -0.079  0.006 -0.013 -0.067 -0.030  0.004 -0.024    NaN -0.014  0.019  0.075  0.110  0.112  0.135  0.132  0.147  0.169  0.146  0.120  0.105  0.129  0.130  0.158  0.104  0.148  0.096  0.089  0.087  0.104  0.076  0.082  0.076  0.078  0.042 -0.004  0.029 -0.018 -0.003 -0.009  0.027 -0.038    NaN 
-0.133 -0.048 -0.047 -0.017  0.012 -0.050 -0.036 -0.009 -0.054 -0.041  0.011  0.039  0.101    NaN  0.155  0.129  0.146  0.160  0.171  0.190  0.123  0.191  0.160  0.119  0.190  0.160  0.164  0.129  0.137  0.108  0.065  0.073  0.049  0.060  0.047  0.040 -0.001 -0.007 -0.009  0.010 -0.013  0.012 -0.021    NaN 
-0.079 -0.052 -0.084 -0.042 -0.042 -0.057 -0.051 -0.023 -0.008 -0.006    NaN  0.041  0.120  0.176  0.163  0.163  0.111  0.146  0.178  0.197  0.195  0.166  0.189  0.168  0.141  0.132  0.143  0.123  0.104  0.099  0.045  0.090  0.116  0.067  0.036  0.021  0.046 -0.014  0.017 -0.009 -0.039 -0.026 -0.047    NaN 
-0.091 -0.082 -0.047 -0.030 -0.050 -0.025 -0.045 -0.002 -0.035 -0.001  0.002  0.052    NaN  0.138    NaN  0.150  0.193  0.155  0.189  0.165  0.153  0.162  0.159  0.165  0.137  0.094  0.135  0.128  0.159  0.088  0.097  0.099  0.104  0.105  0.095  0.028  0.028  0.045  0.061 -0.004 -0.014  0.022 -0.008    NaN 
-0.089 -0.111 -0.089 -0.054 -0.018 -0.023 -0.004  0.055 -0.005  0.016 -0.007  0.014  0.065  0.087    NaN  0.228  0.120  0.184  0.189  0.147  0.162  0.175  0.176  0.188  0.129  0.153  0.161  0.101  0.108  0.064  0.100  0.113  0.108  0.079  0.041  0.032  0.028  0.026  0.041  0.006 -0.006 -0.019 -0.049 -0.069 
-0.060 -0.064 -0.040 -0.047 -0.025 -0.007  0.009  0.016 -0.004  0.027  0.018  0.036  0.069  0.009    NaN  0.160  0.208  0.161  0.149  0.158  0.180  0.141  0.155  0.144  0.146  0.166  0.162  0.083  0.123  0.097  0.112  0.074  0.081  0.078  0.057  0.066  0.054  0.032  0.037 -0.021 -0.040 -0.030 -0.076    NaN 
-0.097 -0.063 -0.026 -0.029 -0.008 -0.010 -0.007  0.006 -0.006  0.017  0.039    NaN    NaN    NaN    NaN  0.123  0.196  0.161  0.167  0.174  0.196  0.166  0.180  0.147  0.147  0.142  0.100  0.137  0.115  0.100  0.114  0.063  0.063  0.082  0.095  0.005  0.035  0.023  0.036  0.007 -0.045 -0.005 -0.007 -0.099 
-0.060 -0.095 -0.057 -0.024 -0.067 -0.015  0.029 -0.006    NaN -0.020  0.053    NaN    NaN    NaN    NaN    NaN  0.205  0.175  0.171  0.166  0.164  0.156  0.144  0.174  0.148  0.131  0.145  0.105  0.115  0.111  0.093  0.128  0.065  0.083  0.022  0.023  0.054  0.072  0.011 -0.007 -0.029  0.002 -0.005    NaN 
-0.091 -0.056 -0.077 -0.051 -0.048 -0.030 -0.037  0.015    NaN    NaN  0.031  0.062    NaN    NaN  0.121  0.108  0.141    NaN  0.169  0.147  0.165  0.181  0.222  0.153  0.110  0.161  0.144  0.115  0.062  0.072  0.056  0.072  0.078  0.060  0.021  0.033  0.077  0.079  0.055 -0.039  0.001 -0.038 -0.020    NaN 
-0.114 -0.042 -0.084 -0.076 -0.025 -0.022  0.029 -0.029    NaN  0.016  0.033  0.041  0.089  0.137  0.144  0.172  0.143  0.101  0.140  0.125  0.128  0.142  0.132  0.132  0.175  0.112  0.095  0.083  0.062  0.066  0.066  0.086  0.080  0.077  0.091  0.059  0.019  0.026  0.018  0.004 -0.039 -0.053 -0.043 -0.036 
-0.061 -0.084 -0.088 -0.046 -0.017 -0.013  0.015 -0.008  0.012  0.013 -0.026  0.048    NaN    NaN  0.191  0.158  0.105  0.119  0.133  0.143  0.162  0.069  0.141  0.140  0.126  0.108  0.075  0.052  0.055  0.055  0.112  0.093  0.094  0.056  0.095  0.060  0.061  0.054  0.034  0.009  0.012  0.006  0.005 -0.030 
-0.060 -0.067 -0.072 -0.073 -0.014 -0.001 -0.020  0.018  0.024    NaN    NaN  0.006  0.035  0.070  0.132  0.170  0.217  0.198  0.155    NaN    NaN    NaN  0.183  0.190  0.150  0.141  0.131  0.135  0.084  0.103  0.065  0.072  0.060  0.071  0.081  0.108  0.048  0.045  0.049 -0.078  0.007 -0.013 -0.022 -0.074 
-0.099 -0.029 -0.048 -0.041  0.009 -0.022 -0.024 -0.003 -0.001 -0.022    NaN  0.034  0.040  0.061  0.139  0.169  0.212  0.214  0.203  0.174  0.159    NaN    NaN  0.163  0.184  0.084  0.102  0.062  0.025  0.060  0.038  0.054  0.057  0.053  0.065  0.063  0.037  0.070  0.045 -0.008  0.002 -0.017 -0.011  0.009 
-0.079 -0.052 -0.044 -0.057 -0.075 -0.037 -0.016  0.028 -0.001 -0.004 -0.013  0.057  0.080  0.093    NaN    NaN    NaN  0.140  0.154  0.195  0.151  0.149  0.137  0.131  0.122  0.125  0.095  0.121  0.075  0.138  0.047  0.050  0.037  0.058  0.078  0.074  0.042  0.011  0.043  0.043  0.011 -0.017    NaN    NaN 
-0.101 -0.075 -0.062 -0.037 -0.005  0.007 -0.014 -0.061  0.014  0.010  0.006 -0.015  0.037  0.055  0.106    NaN    NaN  0.119  0.101  0.122  0.161  0.095  0.174  0.120  0.173  0.137  0.156  0.131  0.078  0.101  0.059  0.080  0.035  0.015  0.060  0.073  0.057  0.016  0.031  0.051  0.004 -0.009 -0.060    NaN 
-0.062 -0.094 -0.047 -0.043 -0.060 -0.010 -0.020 -0.008  0.051  0.058 -0.018 -0.039  0.009    NaN  0.159    NaN  0.176  0.133  0.124  0.104  0.173  0.161  0.186  0.123  0.122  0.139  0.112  0.125  0.103  0.057  0.055  0.087  0.068  0.075  0.110  0.117  0.057 -0.009  0.024  0.048  0.029 -0.038 -0.032    NaN 
-0.045 -0.013 -0.053 -0.051 -0.028  0.016  0.008  0.010  0.017  0.081  0.009  0.030  0.064  0.096  0.172  0.214  0.184  0.212  0.197  0.136  0.180  0.176  0.158  0.144  0.127  0.136  0.148  0.061    NaN  0.074  0.055  0.053  0.134  0.134  0.092  0.092  0.062  0.053  0.019  0.044  0.027 -0.005 -0.018    NaN 
-0.101 -0.009 -0.036 -0.012 -0.035  0.002 -0.039 -0.016 -0.000  0.024  0.036  0.052  0.081    NaN    NaN    NaN  0.153  0.194  0.182  0.209  0.154  0.206  0.153  0.168  0.154  0.140  0.132  0.119  0.074  0.056  0.095  0.051  0.072  0.045  0.075  0.037  0.037  0.046  0.061  0.025  0.017  0.006 -0.025    NaN 
-0.080 -0.091 -0.037 -0.001 -0.020  0.014 -0.023  0.011 -0.012 -0.017  0.033  0.054  0.040  0.104    NaN  0.216  0.159  0.123  0.157  0.140  0.218  0.177  0.141  0.189  0.174  0.118  0.080  0.068  0.074  0.104  0.073  0.067  0.073  0.124  0.072  0.039  0.069  0.046  0.043  0.034  0.037 -0.019 -0.017 -0.066 
-0.068 -0.026 -0.077 -0.053 -0.064 -0.000  0.010 -0.028 -0.010  0.009  0.077  0.056    NaN    NaN    NaN  0.173  0.214  0.167  0.166  0.158  0.121  0.162    NaN  0.184  0.120  0.146  0.087  0.039  0.060  0.110  0.069  0.066  0.107  0.042  0.072  0.078  0.072  0.055  0.024  0.062  0.046  0.030 -0.033 -0.079 
-0.089 -0.048 -0.054 -0.040 -0.032 -0.031 -0.071    NaN -0.031 -0.008  0.038  0.063  0.074    NaN    NaN  0.196  0.150  0.170  0.160  0.160  0.156  0.144  0.167  0.131  0.121  0.110  0.052  0.085  0.098  0.043  0.057  0.099  0.078  0.086  0.096  0.113  0.087  0.052  0.068  0.041 -0.013  0.022 -0.032    NaN 
-0.103 -0.089 -0.046 -0.038 -0.046 -0.085 -0.011  0.013 -0.035 -0.018  0.038  0.013  0.030    NaN  0.147  0.159  0.128  0.199  0.178  0.168  0.226  0.174  0.154  0.168  0.146  0.080  0.081    NaN  0.097  0.057  0.086  0.078  0.074  0.046  0.077  0.067  0.035  0.049  0.033  0.023 -0.004 -0.012 -0.066    NaN 
-0.111 -0.112 -0.081 -0.071 -0.046 -0.019 -0.018    NaN -0.034 -0.008  0.008    NaN    NaN  0.145  0.177  0.153  0.174  0.198  0.170  0.152  0.202  0.207  0.135  0.183  0.055  0.098  0.071  0.056  0.117  0.117  0.077  0.060  0.090  0.062  0.050  0.047  0.076  0.107  0.026  0.009  0.000 -0.020 -0.022 -0.061 
-0.131 -0.117 -0.055 -0.053 -0.031    NaN    NaN    NaN  0.020 -0.030    NaN  0.057  0.042  0.146  0.152  0.208  0.185  0.182  0.168  0.160  0.193    NaN    NaN    NaN  0.111  0.061  0.094  0.120  0.076  0.094  0.105  0.031  0.084  0.058  0.063  0.054  0.061  0.012 -0.000  0.040 -0.016 -0.030 -0.008    NaN 
-0.059 -0.100 -0.071 -0.030 -0.009 -0.019 -0.007 -0.051 -0.015 -0.010 -0.009  0.038  0.073  0.102  0.167  0.184  0.177  0.131  0.156  0.173  0.193  0.167    NaN    NaN  0.139  0.125  0.114  0.090  0.087  0.060  0.050  0.093  0.055  0.077  0.098  0.106  0.091  0.061  0.004  0.072  0.041 -0.017 -0.030    NaN 
-0.074 -0.062 -0.071 -0.032 -0.042  0.026  0.055  0.004    NaN  0.013 -0.015 -0.045  0.041  0.125    NaN    NaN  0.195  0.179  0.158  0.154  0.139  0.111  0.111  0.108  0.088  0.066  0.097  0.079  0.078  0.075  0.099  0.040  0.083  0.092  0.114  0.118  0.078  0.022  0.064  0.027  0.014  0.011  0.004 -0.027 
-0.024 -0.080 -0.045 -0.016 -0.017 -0.007  0.040 -0.003    NaN -0.006  0.012  0.025  0.048  0.060  0.089  0.113  0.113  0.134  0.143  0.127    NaN  0.176  0.149  0.124  0.119  0.116    NaN    NaN  0.041  0.071  0.040  0.060  0.013  0.037  0.040  0.037  0.078  0.053  0.028 -0.004  0.019  0.001 -0.014    NaN 
-0.008 -0.036  0.000 -0.054 -0.005  0.003  0.037  0.024  0.090  0.067    NaN  0.054  0.072  0.098  0.108  0.176  0.141  0.167  0.124  0.099  0.170    NaN    NaN    NaN    NaN  0.124  0.095  0.084    NaN    NaN  0.080  0.030  0.050  0.019 -0.007  0.018  0.006  0.035  0.024 -0.070  0.015  0.015 -0.028 -0.089 
 0.016 -0.049 -0.029  0.006  0.029  0.061  0.041  0.050  0.060  0.118    NaN    NaN    NaN    NaN    NaN  0.119  0.130  0.208  0.172  0.163  0.202  0.175  0.190  0.161  0.208  0.169  0.169  0.129  0.055  0.064  0.047  0.051  0.056  0.041  0.030  0.018  0.003  0.048  0.051 -0.023  0.002 -0.020 -0.040    NaN 
-0.006 -0.017 -0.020 -0.017  0.004  0.035  0.067  0.087  0.124  0.077  0.085    NaN    NaN  0.074    NaN  0.107  0.125  0.141  0.147  0.168  0.165  0.213  0.200  0.148  0.195  0.191  0.196  0.168  0.091  0.085 -0.010  0.012  0.048  0.039  0.034 -0.003  0.024  0.031  0.033 -0.020 -0.017 -0.053 -0.054    NaN 
 0.029  0.026 -0.019  0.005  0.011  0.008  0.038  0.109  0.050  0.093  0.104  0.126    NaN    NaN    NaN  0.128  0.119  0.119  0.088  0.107  0.109  0.133  0.130  0.114  0.173  0.159  0.198  0.189  0.180    NaN  0.037  0.009  0.018  0.026 -0.029 -0.021  0.001 -0.015 -0.023 -0.020 -0.046 -0.050 -0.134 -0.113 
 0.011  0.007  0.019 -0.008  0.007  0.046  0.041  0.063  0.068  0.037  0.083    NaN    NaN    NaN  0.114  0.107  0.177  0.136  0.175  0.120  0.129  0.160  0.177  0.163  0.169  0.146  0.150  0.199  0.165  0.165  0.087  0.028 -0.004 -0.021 -0.007  0.008  0.017 -0.028  0.004 -0.033 -0.081 -0.043 -0.080 -0.047 
 0.031 -0.005 -0.022  0.024  0.048  0.034    NaN    NaN    NaN  0.100  0.103  0.098  0.134  0.124  0.115    NaN    NaN  0.128  0.162  0.154  0.161  0.142  0.170  0.180  0.190  0.167  0.229  0.229  0.179  0.168  0.064  0.118  0.019 -0.005  0.000  0.035  0.056  0.031  0.035  0.017 -0.030 -0.022 -0.029 -0.066 
 0.003  0.028  0.000 -0.002  0.049  0.035  0.005  0.053  0.071  0.092  0.101  0.081  0.073  0.117  0.146  0.126  0.167  0.209  0.201  0.254  0.176  0.215  0.236  0.200  0.216  0.212  0.194  0.211  0.137  0.143  0.073  0.054  0.073  0.071  0.096  0.022  0.035  0.022  0.048  0.017  0.050 -0.012  0.012 -0.080 
-0.039 -0.053 -0.048 -0.027  0.006  0.029  0.017  0.024  0.049  0.046  0.083  0.091  0.061    NaN    NaN    NaN  0.162  0.168  0.188  0.138  0.137  0.113  0.116  0.085  0.085  0.068  0.091  0.044  0.042  0.059  0.028  0.086  0.078  0.072  0.028  0.034  0.001  0.018  0.025 -0.043 -0.003 -0.000 -0.075    NaN 
-0.068 -0.047 -0.065 -0.003 -0.064 -0.028 -0.019  0.000  0.011  0.013 -0.020 -0.029  0.003  0.093  0.102    NaN  0.170  0.152  0.120  0.136  0.153  0.097  0.135  0.120  0.132  0.143  0.119  0.122  0.152  0.080  0.100  0.103  0.047  0.063  0.047  0.043  0.052  0.091  0.073 -0.001  0.018 -0.047 -0.114    NaN 
-0.093 -0.108 -0.114 -0.075 -0.096 -0.076 -0.052 -0.040 -0.025 -0.022  0.012 -0.006  0.065  0.117  0.168  0.222  0.206  0.183  0.177  0.152  0.191  0.161  0.157  0.171  0.193  0.155  0.158  0.138  0.123  0.107  0.130  0.097  0.075  0.064  0.045  0.060  0.059  0.054  0.050 -0.011  0.000  0.020    NaN    NaN 
-0.144 -0.099 -0.102 -0.106 -0.089 -0.067 -0.028 -0.037    NaN -0.045 -0.006  0.036  0.039  0.189  0.154  0.171  0.166  0.154  0.199  0.173  0.172  0.174  0.132  0.145  0.149  0.187  0.161  0.117  0.140  0.131  0.086  0.112  0.055  0.056  0.051  0.077  0.088  0.069  0.049  0.030  0.008 -0.001 -0.052 -0.034 
-0.120 -0.118 -0.067 -0.070 -0.071 -0.085 -0.047 -0.036 -0.064 -0.031 -0.027  0.077  0.130  0.151  0.131  0.188  0.199  0.204  0.163  0.183  0.176  0.153  0.165  0.162  0.205  0.174  0.131  0.171  0.135  0.105  0.121  0.095  0.080  0.065  0.082  0.079  0.108  0.096  0.075  0.035  0.009 -0.021  0.019 -0.068 
-0.084 -0.074 -0.106 -0.078 -0.069 -0.051 -0.033 -0.033    NaN -0.044 -0.049  0.024  0.136  0.185  0.154  0.198  0.199  0.156  0.137  0.167  0.170  0.168  0.185  0.165  0.139  0.134  0.134  0.098  0.074  0.047  0.095  0.095  0.066  0.058  0.051  0.071  0.108  0.073  0.117  0.029  0.036 -0.014 -0.002 -0.150 
-0.098 -0.113 -0.045 -0.095 -0.094 -0.046 -0.026 -0.014 -0.013 -0.045 -0.086 -0.053  0.021  0.105  0.141  0.124  0.111  0.142  0.143  0.122  0.144  0.124  0.144  0.147  0.169  0.138  0.137  0.106  0.041  0.081  0.078  0.064  0.081  0.113  0.109  0.037  0.109  0.109  0.092  0.007  0.012  0.024  0.028 -0.076 
-0.073 -0.088 -0.075 -0.035 -0.053 -0.005 -0.009 -0.035    NaN  0.038  0.031 -0.005 -0.028  0.051  0.032  0.054  0.110  0.127  0.126  0.130  0.181  0.147  0.134  0.057  0.119  0.089  0.085  0.099  0.070  0.047  0.117  0.087  0.074  0.114  0.079  0.080  0.046  0.039  0.014  0.021 -0.033 -0.014 -0.061 -0.065 
-0.019 -0.036 -0.021  0.006  0.004  0.015  0.027  0.014  0.059  0.069  0.051  0.061  0.089  0.110  0.102  0.094  0.111  0.161  0.137  0.116  0.143  0.133  0.112  0.113  0.083  0.105  0.083  0.059  0.021  0.034  0.021  0.038  0.039  0.015  0.014  0.002  0.042 -0.014  0.021 -0.029 -0.011 -0.071 -0.054 -0.089 
 0.010 -0.005 -0.002 -0.001 -0.012  0.012  0.063  0.080  0.113  0.104  0.133  0.082  0.085  0.058  0.102  0.106  0.149  0.137  0.148  0.172  0.125  0.129  0.177  0.153  0.179  0.120  0.166  0.113  0.131  0.124  0.095  0.020  0.008  0.003  0.013  0.003 -0.005  0.011 -0.018 -0.011 -0.071 -0.061 -0.095 -0.020 
 0.053  0.029 -0.032  0.027  0.050  0.004  0.073  0.049  0.048  0.112  0.099  0.124  0.128  0.098  0.088  0.151    NaN    NaN  0.142  0.173  0.146  0.134  0.123  0.152  0.152  0.152  0.138  0.162  0.097  0.080  0.104  0.083  0.046  0.029 -0.017  0.005 -0.004  0.023 -0.027  0.001 -0.096 -0.101 -0.110    NaN 
 0.038  0.058  0.033 -0.016  0.041  0.011  0.046  0.040  0.065  0.071  0.075  0.081  0.161  0.128  0.117  0.113  0.084  0.111  0.102  0.146  0.131  0.098  0.146  0.125  0.125  0.158  0.112  0.110  0.152  0.149  0.100  0.085  0.051  0.012 -0.014 -0.053 -0.065 -0.059 -0.017 -0.084 -0.056 -0.051 -0.049 -0.072 
 0.031  0.056  0.058  0.002  0.004 -0.012  0.064  0.036  0.060  0.093  0.092  0.124  0.148  0.081  0.115  0.099  0.058  0.129  0.130  0.119  0.101  0.092  0.141  0.128  0.123  0.159  0.140  0.102  0.130  0.165  0.111  0.062  0.092    NaN  0.035 -0.020 -0.056 -0.062 -0.064 -0.067  0.003 -0.101 -0.074    NaN 
 0.060  0.051  0.035  0.053 -0.001  0.017  0.058  0.035  0.063  0.099  0.109  0.084  0.080    NaN    NaN    NaN    NaN  0.092  0.128  0.132  0.143  0.113  0.127  0.130  0.125  0.104  0.097  0.135  0.136  0.103  0.049  0.086  0.042  0.008 -0.066 -0.095 -0.001 -0.086 -0.072 -0.007 -0.074 -0.066 -0.073 -0.098 
 0.090  0.031  0.037  0.049  0.024  0.039  0.028  0.016  0.104  0.106  0.111  0.069  0.115  0.102    NaN    NaN    NaN    NaN  0.123  0.132  0.140  0.182  0.197  0.161  0.172  0.180  0.188  0.131  0.126  0.124  0.101  0.048  0.028  0.051 -0.032 -0.021 -0.028 -0.026 -0.004 -0.044 -0.058 -0.056 -0.058 -0.118 
 0.068 -0.028 -0.007  0.027  0.035  0.041  0.046  0.071  0.084  0.092  0.073  0.139  0.134  0.154  0.107    NaN  0.136  0.180  0.168  0.147  0.178  0.223  0.104  0.143  0.195  0.168  0.161  0.176  0.145  0.185  0.139  0.046    NaN  0.042  0.019  0.048  0.012 -0.053 -0.002  0.041 -0.037 -0.058 -0.001    NaN 
-0.007 -0.032 -0.034 -0.019  0.001  0.002  0.071  0.072  0.082  0.072  0.101  0.107  0.104  0.053  0.139    NaN  0.206  0.148  0.147  0.166  0.167  0.141  0.212  0.155  0.182  0.153  0.152  0.159  0.141  0.110  0.073  0.027  0.017  0.038 -0.005  0.045 -0.003 -0.013 -0.003  0.009 -0.084 -0.061 -0.036    NaN 
-0.069 -0.035 -0.057  0.005  0.059  0.017  0.002  0.024  0.040  0.006  0.059    NaN  0.057    NaN  0.135  0.164  0.106  0.182  0.095  0.127  0.099  0.167  0.201  0.213  0.171  0.143  0.112    NaN    NaN  0.011  0.003 -0.018  0.031  0.008  0.023  0.017  0.003 -0.013 -0.016  0.028 -0.020 -0.046 -0.062 -0.025 
-0.070 -0.056 -0.074 -0.051 -0.016 -0.037 -0.032  0.000 -0.045 -0.026 -0.000 -0.020  0.015  0.116    NaN  0.128  0.145  0.177  0.138  0.134  0.098  0.125  0.058  0.098  0.099  0.099  0.083  0.018  0.070  0.046  0.034  0.021 -0.015  0.040  0.082  0.074  0.047  0.033  0.015 -0.012 -0.033 -0.068 -0.073    NaN 
-0.077 -0.087 -0.105 -0.096 -0.046 -0.076 -0.051 -0.076 -0.041  0.017  0.024    NaN    NaN  0.100    NaN  0.141  0.142  0.151  0.117  0.138  0.175  0.144  0.143  0.145  0.119  0.114  0.087  0.076  0.078  0.055  0.029  0.040  0.060  0.032  0.063  0.079  0.093 -0.012  0.027  0.020 -0.011 -0.051 -0.060 -0.037 
-0.090 -0.105 -0.073 -0.061 -0.074 -0.081 -0.041 -0.039 -0.020 -0.051    NaN    NaN    NaN    NaN  0.113  0.141  0.145  0.155  0.154  0.140  0.132  0.123  0.108  0.086  0.082  0.083  0.084  0.058  0.039 -0.005  0.081  0.074  0.031  0.005  0.010  0.030  0.012  0.044  0.056 -0.015 -0.028 -0.044 -0.098 -0.083 
-0.039 -0.036 -0.027 -0.022 -0.040  0.007  0.002 -0.029 -0.030  0.005 -0.011  0.042    NaN  0.110  0.149  0.075  0.144  0.215  0.207  0.199  0.198  0.193  0.173  0.167  0.177  0.143  0.147  0.106  0.085  0.015  0.039  0.061  0.054  0.073  0.023  0.034  0.001  0.003  0.029 -0.035 -0.036 -0.056 -0.077    NaN 
 0.004  0.002 -0.025 -0.067 -0.016  0.053  0.012  0.020  0.076    NaN    NaN  0.108  0.133  0.053  0.111  0.076  0.073  0.118  0.212  0.158  0.211  0.155  0.109  0.166  0.141  0.160  0.096  0.185  0.032  0.075  0.039 -0.013 -0.007  0.063  0.054  0.028  0.060  0.042  0.001 -0.023 -0.005 -0.079 -0.090    NaN 
 0.025 -0.006 -0.028  0.017  0.037  0.028  0.051  0.031  0.084  0.048    NaN  0.111  0.069  0.091  0.109  0.122  0.144  0.123  0.125  0.136  0.163  0.177  0.152  0.182  0.164  0.162  0.157  0.204  0.141  0.087  0.113  0.097  0.038  0.040  0.044  0.012  0.044  0.034  0.002 -0.005 -0.054 -0.073 -0.056    NaN 
-0.002 -0.051 -0.023 -0.010  0.006  0.015  0.030  0.032  0.091  0.048  0.108  0.094  0.073  0.071  0.113  0.110  0.124  0.129  0.102  0.114  0.158  0.151  0.160  0.170  0.188  0.133  0.172  0.151  0.046  0.012 -0.001  0.012  0.025  0.051  0.027  0.044 -0.024 -0.028 -0.054 -0.022 -0.095 -0.054 -0.060    NaN 
 0.028 -0.005 -0.004  0.026  0.026  0.060  0.035  0.070  0.066    NaN    NaN  0.101  0.062  0.051  0.070  0.098  0.143  0.085  0.121  0.102  0.140  0.195  0.168  0.159  0.154  0.140  0.129  0.113  0.081 -0.000  0.013  0.087  0.032  0.016  0.012  0.030  0.025 -0.033  0.006 -0.010 -0.042 -0.076 -0.066    NaN 
 0.015 -0.063  0.015  0.043  0.031 -0.003  0.043  0.043  0.070    NaN    NaN    NaN    NaN  0.078  0.051  0.080  0.127  0.161  0.143  0.109  0.084  0.127  0.142  0.152  0.133  0.189  0.138    NaN  0.054  0.004 -0.027 -0.029  0.010  0.016  0.033  0.010  0.044  0.017  0.009 -0.019 -0.038 -0.068 -0.089 -0.100 
-0.049 -0.056  0.017  0.007  0.015  0.031 -0.004  0.040  0.060  0.044  0.000  0.092  0.057  0.062  0.054  0.091  0.120  0.078  0.078  0.159  0.121  0.181  0.179  0.148  0.151  0.129    NaN  0.070  0.093  0.020  0.054  0.042  0.025  0.053  0.043  0.003  0.063  0.052  0.001 -0.062 -0.050 -0.077 -0.072    NaN 
 0.012 -0.032 -0.009 -0.012  0.019 -0.032  0.020 -0.006  0.051  0.026  0.037  0.063  0.058  0.093  0.119  0.075  0.120  0.187  0.192  0.156  0.157  0.137  0.131    NaN  0.090    NaN  0.047  0.031  0.033  0.022  0.045  0.013  0.031 -0.000 -0.002  0.019 -0.022 -0.032  0.009 -0.057 -0.096 -0.100 -0.127 -0.075 
-0.044 -0.076 -0.018 -0.021 -0.045 -0.008 -0.015  0.024 -0.006 -0.023 -0.024  0.048  0.061  0.071  0.072  0.086  0.100  0.145  0.143  0.128  0.131  0.103  0.008  0.053  0.045  0.021  0.024  0.041  0.015  0.027  0.083  0.014 -0.002  0.041 -0.006 -0.015 -0.016 -0.011 -0.010 -0.043 -0.061 -0.093    NaN    NaN 
-0.044 -0.050 -0.037 -0.038 -0.048 -0.006  0.000 -0.029 -0.007 -0.002  0.032  0.028  0.006  0.096  0.108  0.093  0.116  0.118  0.115  0.098  0.112  0.196  0.113  0.082  0.051  0.043  0.078  0.059  0.094  0.050  0.052  0.029  0.057  0.027  0.046  0.015  0.025 -0.037 -0.028 -0.041 -0.078 -0.019 -0.058    NaN 
-0.066 -0.117 -0.069 -0.064 -0.015 -0.061 -0.008 -0.018 -0.017 -0.015  0.046  0.041  0.079  0.108  0.103  0.083  0.141  0.074  0.097  0.149  0.162  0.106  0.074  0.094  0.076  0.099  0.081  0.068  0.042  0.049  0.091  0.057  0.068  0.090  0.043  0.022  0.023  0.020 -0.021 -0.009 -0.008 -0.042 -0.053    NaN 
-0.086 -0.060 -0.065 -0.052 -0.012 -0.049 -0.024 -0.014 -0.034 -0.019  0.013  0.086  0.056  0.043  0.070  0.056  0.129  0.126  0.122  0.164  0.154    NaN  0.047    NaN  0.086  0.064  0.086  0.085  0.118  0.069  0.050  0.058  0.071  0.072  0.030  0.025  0.017  0.030  0.044 -0.019 -0.044 -0.082 -0.097 -0.042 
-0.064 -0.095 -0.073 -0.067 -0.061 -0.067 -0.051  0.009  0.017 -0.028 -0.036  0.020  0.019  0.040  0.052  0.091  0.112  0.115  0.111  0.114    NaN  0.054    NaN    NaN  0.108  0.078  0.069  0.083  0.070  0.042  0.055  0.064  0.079  0.081  0.034  0.056  0.062  0.024  0.017 -0.020 -0.019 -0.052 -0.035    NaN 
-0.077 -0.047  0.018 -0.102 -0.006 -0.038 -0.033  0.020  0.002 -0.072 -0.021  0.011  0.015  0.037  0.052  0.107  0.093  0.080  0.110  0.140  0.131    NaN  0.076  0.103  0.123  0.130  0.067  0.046  0.038  0.042  0.094  0.097  0.105  0.069  0.108  0.120  0.087  0.061  0.026  0.050 -0.001 -0.021 -0.046 -0.035 
-0.088 -0.076 -0.045 -0.024 -0.038  0.026  0.010 -0.006 -0.021  0.040  0.032  0.024  0.045  0.109  0.105  0.096  0.087  0.071  0.100  0.121    NaN    NaN    NaN    NaN  0.102  0.098  0.070  0.063  0.069  0.097  0.109  0.071  0.077  0.068  0.080  0.060  0.055  0.062  0.051 -0.006 -0.008 -0.025 -0.012    NaN 
-0.069 -0.038 -0.046  0.007  0.011  0.002  0.031  0.048  0.048 -0.000  0.022  0.035  0.039  0.033  0.087  0.095  0.111  0.103  0.101  0.147  0.130    NaN    NaN    NaN    NaN    NaN  0.137  0.072  0.074  0.024  0.068  0.085  0.044  0.082  0.065  0.061  0.031  0.053  0.031  0.022 -0.009 -0.033 -0.010    NaN 
-0.013  0.007 -0.024 -0.047    NaN -0.004  0.025  0.033  0.024  0.031  0.050  0.031  0.070  0.095  0.101  0.101  0.117  0.112  0.121  0.133  0.077  0.107    NaN    NaN  0.077  0.083    NaN  0.078  0.066  0.017  0.057  0.064  0.026  0.074  0.071  0.035  0.012 -0.006 -0.001  0.011  0.025 -0.016 -0.002    NaN 
-0.041 -0.031 -0.052 -0.036  0.013  0.000  0.004  0.006  0.044  0.022  0.050  0.019  0.004  0.089  0.073  0.069  0.122  0.145  0.115  0.133  0.140  0.140    NaN    NaN    NaN  0.050    NaN  0.088  0.072  0.089  0.058  0.082  0.044  0.067  0.070  0.033  0.047  0.045 -0.015  0.040 -0.007 -0.041 -0.030    NaN 
-0.063 -0.051 -0.066 -0.028 -0.032  0.021  0.028 -0.000  0.030  0.046  0.015  0.008  0.040  0.082  0.064  0.085  0.112  0.094  0.112  0.135  0.139  0.097    NaN    NaN    NaN  0.064    NaN  0.046  0.052  0.017  0.078  0.057  0.004  0.049  0.100  0.070  0.008  0.001  0.009 -0.016 -0.035 -0.081 -0.041 -0.067 
-0.021 -0.004 -0.048 -0.001 -0.032  0.035  0.008  0.015  0.044  0.028  0.020  0.021  0.041  0.066  0.032  0.098  0.069  0.104  0.078  0.137  0.142  0.105  0.091  0.045    NaN -0.001  0.006  0.024  0.047  0.003  0.080  0.032  0.050  0.019  0.046  0.063  0.046  0.004 -0.039 -0.006 -0.046 -0.022 -0.116    NaN 
-0.036 -0.016  0.012  0.029 -0.024  0.025  0.028  0.017  0.051  0.087  0.054 -0.003  0.051  0.076  0.076  0.038  0.090  0.063  0.075  0.123  0.190  0.164  0.144  0.104  0.146  0.074    NaN    NaN -0.008  0.043  0.068  0.084  0.087  0.098  0.061  0.073  0.063  0.013  0.014  0.025  0.014 -0.014    NaN    NaN 
 0.002 -0.024 -0.024  0.004 -0.013  0.027  0.063  0.030  0.036  0.062  0.046  0.024  0.023  0.044  0.045  0.055  0.074  0.128  0.152  0.120  0.142  0.145  0.120  0.133  0.113  0.094  0.091  0.076  0.026  0.042  0.083  0.011  0.038  0.029  0.061  0.051  0.033 -0.008  0.035  0.024  0.051 -0.002 -0.044    NaN 
-0.032 -0.056 -0.048  0.009  0.027  0.029  0.029  0.076  0.090  0.028  0.080  0.067  0.101  0.059  0.111  0.108  0.091  0.127  0.145  0.108  0.164  0.143  0.077  0.079  0.098  0.106  0.097    NaN  0.062  0.065  0.039  0.047  0.074  0.010  0.042  0.058  0.026  0.041  0.008  0.021  0.001 -0.054 -0.074 -0.045 
-0.040 -0.035 -0.035 -0.039 -0.001  0.016 -0.001  0.023  0.009  0.051  0.067  0.092  0.085  0.051  0.122  0.068  0.137  0.122  0.125  0.134  0.132  0.076  0.105  0.089  0.015    NaN  0.039  0.050  0.087  0.035  0.063  0.062  0.014  0.029  0.084  0.056  0.044  0.013  0.033  0.008 -0.000 -0.034 -0.051    NaN 
-0.037 -0.049 -0.063 -0.065 -0.032  0.015  0.028  0.059  0.013  0.052  0.035  0.021  0.044 -0.029  0.056  0.088  0.073  0.061  0.087  0.035  0.049  0.095  0.078  0.105  0.086  0.078  0.055  0.011  0.026  0.050  0.058  0.057  0.055  0.060  0.075  0.055  0.034  0.035  0.033  0.012 -0.005 -0.025 -0.050    NaN 
-0.025 -0.099 -0.074 -0.052 -0.030 -0.013  0.019  0.030  0.016 -0.012  0.014  0.039 -0.007  0.064  0.050  0.098  0.067  0.023  0.024    NaN    NaN    NaN    NaN    NaN    NaN  0.068  0.066  0.065  0.043  0.033  0.049  0.060  0.041  0.061  0.061  0.050  0.049  0.015  0.018 -0.023 -0.018 -0.048 -0.077 -0.069 
-0.015 -0.042 -0.067 -0.017 -0.045 -0.007  0.039 -0.021 -0.014 -0.023  0.014 -0.004  0.014  0.056  0.064  0.055  0.143  0.102  0.091  0.111    NaN    NaN    NaN    NaN  0.080    NaN  0.029  0.007  0.012  0.050  0.040  0.061  0.040  0.034  0.036  0.075  0.037  0.044  0.036  0.008 -0.014 -0.023 -0.064 -0.079 
-0.035 -0.023 -0.068 -0.003  0.020 -0.008  0.040  0.027  0.045    NaN -0.008  0.018  0.105  0.100  0.073  0.074  0.089  0.083  0.130  0.140    NaN  0.107  0.125  0.108  0.110    NaN  0.101  0.070  0.044  0.053  0.062  0.077  0.087  0.076  0.054  0.048  0.057  0.060  0.039  0.056 -0.008 -0.037 -0.033 -0.054 
-0.052 -0.041 -0.002 -0.037 -0.006  0.020  0.030  0.028    NaN  0.055  0.069  0.055 -0.005  0.039  0.055  0.106  0.122  0.148  0.113  0.097    NaN    NaN  0.127  0.112  0.129  0.116  0.076  0.035  0.033  0.059  0.066  0.078  0.081  0.079  0.033  0.045  0.005  0.055  0.040 -0.004 -0.019 -0.041 -0.020    NaN 
-0.042 -0.001 -0.031 -0.044  0.032  0.047  0.002  0.063  0.024  0.058  0.015  0.006  0.037  0.056  0.067  0.096  0.129  0.083  0.108  0.113  0.108    NaN    NaN  0.118  0.118    NaN  0.113  0.048  0.011  0.043  0.064  0.052  0.050  0.070  0.084  0.068  0.074  0.055  0.037 -0.018  0.013  0.001 -0.083 -0.058 
-0.033 -0.036 -0.013 -0.013 -0.006 -0.008  0.030  0.051  0.072  0.057  0.063  0.044  0.091  0.071  0.020  0.088  0.087  0.101    NaN    NaN    NaN    NaN  0.167  0.098  0.084  0.059  0.049  0.084  0.007  0.067  0.075  0.043  0.062  0.085  0.081  0.084  0.049  0.009  0.022  0.004 -0.035 -0.048 -0.073    NaN 
-0.006 -0.047 -0.029  0.002  0.017  0.011  0.041  0.057  0.061 -0.005  0.039  0.018  0.047  0.088  0.086  0.097  0.088  0.120  0.156    NaN    NaN    NaN    NaN  0.150    NaN    NaN  0.146  0.043  0.022  0.030  0.051  0.026  0.035  0.070  0.057  0.034 -0.012  0.025 -0.017  0.006  0.004 -0.019 -0.056 -0.036 
-0.034 -0.057 -0.052    NaN    NaN  0.071  0.056  0.006 -0.007 -0.004  0.082  0.075  0.063  0.095  0.073  0.122  0.088  0.117  0.148  0.126  0.157  0.133  0.129    NaN    NaN  0.103    NaN  0.099  0.037  0.035  0.046  0.092  0.068  0.047  0.049  0.037  0.065  0.070  0.028  0.013 -0.014  0.020 -0.070    NaN 
-0.074 -0.082 -0.037 -0.023  0.002  0.023  0.031  0.049  0.003  0.006  0.080  0.070  0.043  0.056  0.075  0.072  0.099  0.154  0.109  0.101  0.114  0.088  0.141  0.103  0.079    NaN  0.048  0.058  0.089  0.031  0.024  0.067  0.041  0.042  0.025  0.020  0.014  0.028  0.047  0.001  0.019 -0.062 -0.062    NaN 
-0.033 -0.021 -0.019  0.033  0.001  0.000  0.024  0.005  0.046  0.023  0.063  0.063  0.037  0.073  0.081  0.113  0.093  0.075  0.074  0.121  0.204  0.157    NaN    NaN  0.141  0.022  0.037  0.055  0.016  0.060  0.037  0.029  0.064  0.052  0.048  0.044  0.019 -0.007  0.028  0.004 -0.037 -0.023 -0.059    NaN 
-0.063 -0.050 -0.043 -0.018 -0.012  0.023  0.051  0.007  0.037  0.050  0.049  0.067  0.080  0.046  0.075  0.118  0.100  0.132  0.118  0.053  0.154  0.123  0.143    NaN  0.059  0.054  0.032  0.083  0.051  0.038  0.066  0.060  0.061  0.059  0.068  0.074  0.039  0.053  0.029  0.013 -0.045 -0.017    NaN    NaN 
-0.047 -0.061 -0.003  0.004 -0.006  0.032  0.031  0.037  0.048  0.023  0.004  0.034  0.062  0.064  0.055  0.079    NaN  0.106  0.112    NaN  0.094    NaN  0.081  0.055  0.100  0.053 -0.013  0.022  0.009  0.002  0.077  0.047  0.061  0.012  0.062  0.017 -0.013  0.013 -0.011  0.007 -0.055 -0.065 -0.068 -0.080 
-0.049 -0.055 -0.010 -0.035 -0.010  0.078  0.055  0.055  0.015  0.071  0.053  0.050  0.101  0.078  0.080  0.055  0.107  0.085  0.122  0.106    NaN  0.170  0.141  0.128  0.127    NaN  0.094  0.007  0.007  0.036  0.047  0.031  0.059  0.031  0.020  0.050  0.039  0.050  0.025  0.002 -0.004 -0.057 -0.025    NaN 
-0.042 -0.012  0.002  0.043  0.003 -0.010  0.044  0.036  0.019  0.090  0.071  0.053  0.092  0.054  0.122  0.099  0.013  0.136    NaN    NaN  0.149    NaN    NaN  0.156  0.104    NaN    NaN    NaN  0.024  0.042  0.076  0.044  0.020  0.055  0.064  0.007  0.013  0.013 -0.003  0.050 -0.010 -0.020 -0.057    NaN 
-0.021  0.034 -0.027 -0.010  0.035  0.017  0.040  0.038  0.070  0.084  0.026  0.077  0.075  0.084  0.073  0.088  0.066  0.095  0.125  0.176  0.141  0.174    NaN  0.124  0.102    NaN    NaN  0.110  0.068  0.053  0.073  0.041  0.027  0.036  0.117  0.016 -0.013  0.050  0.029 -0.022 -0.011 -0.024    NaN    NaN 
-0.063 -0.005 -0.023  0.037 -0.005  0.030  0.056  0.061  0.055  0.024  0.035  0.074  0.053  0.082  0.055  0.070  0.093  0.110  0.110  0.145  0.096  0.095  0.166  0.153  0.109    NaN    NaN  0.053  0.045  0.030  0.051  0.026  0.057  0.021  0.023  0.051  0.028  0.039  0.020 -0.038 -0.025 -0.039 -0.020 -0.046 
-0.034 -0.007 -0.011  0.003 -0.031  0.039  0.053  0.051  0.058  0.025  0.047  0.020  0.021  0.087  0.054  0.088  0.130  0.139  0.112  0.116  0.097  0.108  0.113  0.079  0.108  0.091  0.078  0.035  0.032  0.026  0.036  0.028  0.028  0.025  0.030  0.045  0.051  0.033 -0.027 -0.038 -0.033 -0.028 -0.043 -0.077 
-0.045 -0.039  0.002  0.002 -0.019  0.003  0.001  0.012  0.056  0.018  0.056  0.011  0.057  0.072  0.078  0.063  0.082  0.098  0.140  0.123  0.137  0.086    NaN  0.102  0.054  0.042  0.062  0.065  0.072  0.085  0.051  0.026  0.042  0.013  0.033  0.081  0.046  0.011  0.045 -0.011 -0.045 -0.045 -0.053 -0.030 
 0.005 -0.021 -0.033  0.004  0.039 -0.004 -0.015  0.047  0.008  0.007  0.008  0.057    NaN  0.115  0.132  0.074  0.075  0.134  0.116  0.105  0.111    NaN  0.078    NaN  0.087  0.034  0.086  0.075  0.034  0.068  0.008  0.090  0.093  0.063  0.068  0.053  0.069  0.015  0.046  0.045 -0.017 -0.033    NaN    NaN 
-0.020  0.000 -0.037 -0.020 -0.031  0.012 -0.036  0.002    NaN -0.023  0.011  0.012  0.073  0.038  0.057  0.122  0.072  0.099  0.135  0.108  0.128    NaN  0.046    NaN  0.076  0.027  0.110  0.062  0.059  0.061  0.101  0.094  0.032  0.050  0.040  0.042  0.064  0.050  0.015 -0.027 -0.014  0.010 -0.030    NaN 
-0.063 -0.008 -0.025 -0.010  0.013  0.039  0.017  0.016  0.021  0.016  0.031  0.034  0.023  0.101  0.067  0.044    NaN  0.101  0.078  0.118  0.045    NaN  0.109    NaN  0.042  0.088  0.089  0.065  0.054  0.066  0.068  0.067  0.081  0.063  0.038  0.056  0.024  0.043  0.041  0.010 -0.027 -0.009    NaN    NaN 
-0.057 -0.047 -0.024 -0.062  0.030  0.025 -0.010  0.018  0.052  0.067  0.064  0.029  0.013  0.065  0.128  0.101  0.122  0.085  0.096  0.093  0.123    NaN  0.062  0.070  0.029  0.091  0.062  0.025  0.046  0.058  0.064  0.037  0.047  0.061  0.093  0.074  0.004  0.068  0.052  0.003 -0.022 -0.019 -0.066 -0.079 
-0.029 -0.023 -0.036 -0.020 -0.028  0.035  0.028  0.033    NaN    NaN  0.010  0.050    NaN  0.100  0.032  0.090    NaN    NaN    NaN  0.152  0.159  0.133  0.157    NaN  0.122  0.174  0.072  0.035  0.066  0.055  0.089  0.089  0.043  0.023  0.060  0.050  0.055  0.077  0.041  0.029  0.037 -0.031 -0.027    NaN 
-0.038 -0.036 -0.030 -0.007  0.036  0.019  0.060  0.029  0.050  0.080  0.063  0.081  0.119  0.068  0.076  0.107  0.124  0.104  0.171  0.154    NaN    NaN    NaN    NaN  0.129  0.098  0.093  0.048  0.081  0.042  0.051  0.080  0.086  0.056  0.057  0.063  0.057  0.021  0.065  0.023 -0.008 -0.050 -0.026    NaN 
-0.047 -0.016 -0.024 -0.021 -0.015  0.013  0.027  0.040  0.066  0.008  0.053  0.012  0.024  0.107  0.097  0.118  0.121  0.144  0.197  0.102  0.177  0.192  0.140  0.160  0.133  0.115  0.136  0.102  0.071  0.036  0.052  0.074  0.010  0.073  0.023  0.024  0.072  0.016  0.059  0.017 -0.034 -0.007 -0.121 -0.059 
-0.066 -0.041    NaN  0.006 -0.022 -0.004 -0.004  0.059  0.028  0.006  0.069  0.051  0.040  0.025  0.064  0.120  0.111  0.123  0.104  0.100  0.112  0.098  0.142  0.118  0.117  0.073  0.064  0.032  0.043  0.021  0.062  0.010  0.025  0.021  0.048  0.031  0.043  0.025  0.022  0.011 -0.052 -0.040 -0.104    NaN 
-0.053 -0.035 -0.084 -0.034 -0.039  0.008  0.014  0.004  0.069  0.008  0.022  0.023  0.015  0.092  0.080  0.140  0.114  0.090  0.087  0.106  0.110  0.102  0.099  0.101  0.074  0.095  0.076  0.060  0.047  0.047  0.060  0.057  0.069  0.109  0.068  0.003  0.069 -0.028  0.001 -0.003 -0.035 -0.027 -0.065 -0.039 
-0.059 -0.063 -0.042 -0.029 -0.019  0.031  0.036  0.045 -0.010  0.034  0.011    NaN -0.008  0.094  0.104  0.098  0.104  0.121  0.104  0.120  0.060  0.057  0.094  0.068  0.062  0.046  0.074  0.055  0.054  0.010  0.079  0.043  0.041  0.040  0.078  0.037  0.053  0.030  0.015 -0.001 -0.034 -0.103 -0.035 -0.073 
-0.061 -0.056 -0.029 -0.019 -0.037  0.040 -0.020  0.017 -0.024 -0.011 -0.000  0.015  0.027  0.118  0.077  0.112  0.098  0.101  0.096  0.111  0.121  0.086  0.111  0.084  0.005  0.034  0.051  0.087  0.063  0.089  0.056  0.037  0.065  0.061  0.101  0.041  0.085  0.030  0.019 -0.026 -0.033 -0.011 -0.020 -0.066 
-0.027 -0.071 -0.038 -0.057 -0.004  0.003 -0.010 -0.000  0.053  0.021  0.009  0.069  0.046  0.068  0.119  0.125  0.141  0.158  0.132  0.128  0.151  0.130  0.109  0.047  0.053  0.050  0.062  0.022  0.043  0.121  0.085  0.065  0.107  0.110  0.078  0.091  0.034  0.046  0.011  0.029 -0.012 -0.008 -0.063    NaN 
 0.002 -0.054 -0.067 -0.026 -0.037  0.015  0.029 -0.013 -0.027 -0.051  0.021  0.015  0.065  0.055  0.113  0.093  0.082  0.129  0.139  0.103  0.080  0.138  0.183  0.106  0.104  0.082  0.089  0.101  0.117  0.063  0.060  0.100  0.064  0.039  0.062  0.085  0.026  0.032  0.040  0.026  0.011 -0.005 -0.032    NaN 
-0.068 -0.093 -0.052 -0.045 -0.016 -0.002  0.004  0.011 -0.029 -0.026 -0.012 -0.008  0.013  0.102  0.116  0.102  0.068  0.115  0.119  0.132  0.101  0.089  0.070  0.082  0.072  0.118  0.098  0.107  0.029  0.068  0.083  0.051  0.101  0.091  0.094  0.097  0.074  0.029 -0.001  0.012 -0.004 -0.003 -0.031    NaN 
-0.095 -0.106 -0.043 -0.070 -0.014 -0.014 -0.009 -0.043 -0.008  0.025 -0.010  0.026  0.063  0.053  0.046  0.063  0.105  0.088  0.124  0.101  0.090  0.054  0.117  0.136  0.069  0.038  0.053  0.060  0.036  0.059  0.052  0.102  0.089  0.101  0.017  0.048  0.046  0.045  0.035 -0.036 -0.002 -0.042 -0.040  0.003 
-0.061 -0.098 -0.055 -0.031 -0.028 -0.036 -0.006 -0.035  0.006 -0.016 -0.001 -0.013  0.014  0.065  0.074  0.067  0.078  0.082  0.086  0.121  0.131  0.112  0.116  0.125  0.053  0.032  0.049  0.081  0.117  0.115  0.052  0.091  0.018  0.046  0.056  0.092  0.046  0.083  0.030 -0.004 -0.040 -0.024 -0.016    NaN 
-0.059 -0.027 -0.046 -0.009  0.008 -0.017 -0.008 -0.001    NaN  0.025  0.012  0.015 -0.006 -0.009  0.062  0.055  0.027  0.080  0.065  0.100  0.090  0.112  0.047  0.085  0.066  0.055  0.056  0.021  0.057  0.086  0.064  0.039  0.114  0.080  0.051  0.118  0.056  0.066  0.039  0.003 -0.034 -0.023 -0.019    NaN 
-0.069 -0.046 -0.017 -0.009  0.000 -0.007 -0.010  0.005  0.002  0.015  0.040  0.021  0.020  0.024  0.063  0.077  0.107  0.073  0.055  0.097  0.141  0.119  0.116  0.084  0.051  0.048  0.046  0.095  0.062  0.067  0.061  0.096  0.055  0.081  0.050  0.067  0.014  0.008  0.004 -0.017  0.007  0.026 -0.063 -0.053 
-0.064 -0.027  0.022  0.003  0.030  0.013  0.005  0.009  0.030  0.020  0.022 -0.004  0.039  0.053  0.089  0.071  0.081  0.089  0.078  0.079  0.110  0.174  0.117  0.108  0.114  0.077  0.057  0.046  0.062  0.087  0.068  0.051  0.053  0.112  0.009  0.056  0.065  0.086  0.040  0.013 -0.005 -0.058 -0.054 -0.064 
-0.025 -0.058 -0.015 -0.004 -0.020  0.024 -0.018  0.004  0.032  0.057  0.038  0.047  0.063  0.039  0.042  0.084  0.105  0.079  0.089  0.074  0.104  0.163  0.134  0.099    NaN  0.126  0.089  0.043  0.055  0.103  0.089  0.096  0.086  0.038  0.066  0.074  0.088  0.028  0.021  0.025 -0.030 -0.030 -0.054 -0.070 
-0.092 -0.043 -0.040 -0.002 -0.029 -0.029  0.031  0.016  0.002  0.055    NaN    NaN  0.020  0.063  0.051  0.059  0.068  0.090  0.081  0.107  0.054  0.091  0.133  0.133  0.133  0.072  0.053  0.063  0.089  0.054  0.078  0.079  0.052  0.117  0.068  0.030  0.071  0.093  0.067  0.036  0.004 -0.035 -0.108    NaN 
-0.041 -0.023 -0.043 -0.051 -0.021  0.017  0.026  0.025  0.016    NaN    NaN    NaN  0.034  0.060  0.100  0.102  0.105  0.135  0.113  0.123  0.102  0.094  0.102  0.157    NaN  0.104  0.102  0.065  0.003  0.062  0.051  0.123  0.081  0.073  0.088  0.036  0.076  0.068  0.057  0.032  0.022  0.030 -0.090    NaN 
-0.049 -0.043 -0.035 -0.006 -0.026 -0.033  0.003  0.031  0.021  0.019  0.048  0.050  0.034  0.029  0.029  0.078  0.093  0.091  0.106  0.073  0.115  0.125  0.046  0.058  0.122  0.008  0.038  0.059  0.064  0.048  0.093  0.045  0.086  0.062  0.055  0.082  0.041  0.000  0.027  0.025 -0.046 -0.045 -0.072 -0.069 
-0.068 -0.025 -0.072 -0.001 -0.035  0.013  0.009 -0.010  0.032  0.064  0.047  0.051  0.029  0.028  0.109  0.062  0.066  0.093  0.096  0.060  0.083  0.122  0.100  0.095  0.108  0.093  0.042  0.039  0.009  0.022  0.046  0.055  0.082  0.109  0.086  0.049  0.065  0.061  0.009 -0.020 -0.025 -0.060 -0.065 -0.074 
-0.033 -0.039 -0.049 -0.065  0.017  0.013  0.020  0.015  0.013    NaN  0.001  0.033  0.017  0.051    NaN  0.107  0.090  0.104  0.070  0.107  0.102  0.137  0.127  0.132  0.132  0.068  0.120  0.054  0.050  0.090  0.093  0.068  0.054  0.059  0.081  0.065  0.010  0.046  0.002 -0.027 -0.024 -0.032 -0.059    NaN 
-0.042 -0.061 -0.023 -0.044 -0.046  0.005  0.038  0.016  0.047    NaN    NaN    NaN  0.029  0.092  0.039  0.102    NaN    NaN    NaN    NaN  0.101  0.088  0.084  0.091  0.086  0.087  0.018  0.057  0.040  0.034  0.100  0.016 -0.000  0.047  0.059  0.021  0.031  0.017  0.031 -0.022 -0.059 -0.078 -0.074    NaN 
-0.054 -0.052 -0.002 -0.028 -0.047  0.020  0.035  0.041  0.046  0.043  0.037  0.079 -0.008  0.109  0.098    NaN  0.089  0.175    NaN  0.123  0.107  0.099  0.111  0.116  0.080  0.037    NaN -0.008 -0.017  0.016  0.047 -0.021  0.044  0.059  0.012  0.006 -0.006  0.025  0.008 -0.027 -0.012 -0.081 -0.077    NaN 
-0.043 -0.016 -0.010  0.006  0.006  0.026  0.072  0.020  0.011  0.034  0.057  0.043  0.038  0.032    NaN    NaN  0.047  0.121  0.183  0.156  0.112  0.123  0.125  0.078  0.089  0.092  0.110  0.050  0.043 -0.023  0.052  0.048  0.021  0.031 -0.001  0.022 -0.002  0.037  0.047 -0.011 -0.025 -0.071 -0.037    NaN 
-0.001 -0.030 -0.034 -0.008 -0.022  0.010  0.051  0.055  0.077  0.087  0.065  0.085  0.080  0.049  0.057    NaN    NaN    NaN    NaN    NaN  0.159    NaN    NaN  0.103  0.132  0.102  0.145  0.118  0.063 -0.005  0.080  0.041  0.048  0.050  0.023  0.042  0.013  0.033 -0.011 -0.023 -0.068 -0.070 -0.048    NaN 
-0.041 -0.032 -0.011 -0.053  0.016 -0.007  0.029  0.012  0.019  0.054  0.076  0.026  0.062  0.052  0.143  0.113    NaN    NaN    NaN    NaN  0.127  0.097    NaN  0.079  0.107  0.126  0.131  0.082  0.041  0.024    NaN  0.027  0.003  0.036  0.036 -0.032  0.006 -0.004  0.033 -0.060 -0.032 -0.102 -0.094 -0.133 
 0.017 -0.051 -0.041 -0.001  0.023  0.054  0.039  0.058  0.051  0.053  0.085 -0.006  0.046  0.081  0.097  0.152  0.132  0.146  0.120  0.147    NaN    NaN    NaN  0.130  0.136  0.164  0.115  0.068  0.037  0.026  0.004  0.088  0.018  0.023 -0.014  0.027  0.018  0.007 -0.012 -0.023 -0.042 -0.062 -0.085 -0.055 
-0.044 -0.017 -0.016 -0.020  0.028  0.022  0.034  0.047  0.065  0.062  0.039  0.057  0.035  0.099  0.124  0.091  0.124  0.200  0.166  0.145  0.156  0.209    NaN  0.116  0.143  0.148  0.151  0.112  0.036  0.088  0.030  0.015  0.027 -0.035 -0.014  0.005  0.023  0.012  0.005 -0.053 -0.025 -0.081 -0.116 -0.083 
-0.022 -0.046 -0.036  0.027  0.031  0.045  0.020  0.050  0.070  0.017  0.048  0.018  0.052  0.104  0.130  0.122  0.138  0.139  0.157  0.147  0.150  0.177  0.159  0.106  0.072  0.117  0.092  0.055  0.031 -0.021 -0.034 -0.034 -0.044 -0.018 -0.027 -0.008 -0.043 -0.013 -0.043 -0.077 -0.110 -0.099 -0.098    NaN 
-0.035 -0.073  0.021  0.020 -0.028  0.042  0.056  0.034  0.062  0.041  0.067  0.093  0.077  0.134  0.117  0.141  0.169  0.153  0.141  0.189  0.168  0.191  0.163  0.139  0.115  0.072  0.066  0.022  0.044  0.022 -0.038 -0.028 -0.017 -0.042 -0.054 -0.045 -0.031 -0.030 -0.065 -0.048 -0.111 -0.150 -0.154    NaN 
-0.005 -0.019 -0.025 -0.009  0.021  0.019  0.064  0.019  0.055  0.047  0.033  0.047  0.029  0.088  0.093  0.144  0.107  0.150  0.184  0.138  0.146  0.191  0.182  0.137  0.176  0.164  0.106  0.061  0.098  0.009  0.020 -0.018  0.015 -0.023 -0.031 -0.020  0.008 -0.032 -0.032 -0.062 -0.065 -0.109 -0.132 -0.105 
-0.080 -0.018 -0.020  0.008  0.010  0.023  0.032  0.046  0.054  0.040  0.004  0.057  0.062  0.102  0.106  0.129  0.089  0.149  0.196  0.113  0.153  0.202  0.176  0.198  0.156  0.115  0.136  0.087  0.090  0.107  0.100  0.031  0.034  0.004 -0.032 -0.020  0.028 -0.030 -0.011 -0.001 -0.046 -0.095 -0.067 -0.109 
-0.040 -0.026  0.007 -0.007 -0.022  0.005  0.038  0.057  0.037  0.028  0.025  0.070  0.115  0.128  0.106  0.093  0.184  0.166  0.192  0.192  0.167  0.193  0.239  0.191  0.162  0.179  0.127  0.086  0.128  0.076  0.062  0.058  0.008 -0.009 -0.031 -0.050 -0.037 -0.072  0.000 -0.063 -0.078 -0.119 -0.100    NaN 
-0.016 -0.034  0.003 -0.003 -0.006  0.018  0.031  0.035  0.062  0.024  0.070  0.042  0.075  0.109  0.110  0.103  0.159  0.188  0.184  0.168  0.118  0.155  0.155  0.162  0.168  0.132  0.082  0.135  0.089  0.078  0.062 -0.008 -0.047 -0.042 -0.032 -0.061 -0.051 -0.011 -0.029 -0.052 -0.038 -0.108 -0.128 -0.166 
-0.045 -0.063 -0.012  0.037 -0.022  0.049  0.036  0.043  0.054  0.055  0.036  0.054  0.091  0.124  0.138  0.136  0.137  0.142  0.166  0.182  0.123  0.186  0.133  0.117  0.101  0.158  0.102  0.102  0.071  0.036  0.053 -0.020 -0.029 -0.049 -0.015 -0.063 -0.055 -0.070 -0.041 -0.073 -0.107 -0.120 -0.147    NaN 
-0.006 -0.041 -0.022  0.009  0.057  0.021 -0.017  0.031  0.042  0.053  0.070  0.089  0.041  0.139  0.131  0.159  0.176  0.199  0.191  0.227  0.180  0.138  0.127  0.156  0.172  0.137  0.138  0.082  0.092  0.070  0.045  0.027  0.004 -0.045 -0.028 -0.053 -0.053 -0.056 -0.107 -0.093 -0.107 -0.135 -0.098 -0.160 
-0.019 -0.045  0.021 -0.025  0.055  0.082  0.033  0.022  0.049  0.048  0.079  0.060  0.066  0.094  0.093  0.139  0.153  0.104  0.123  0.170  0.151  0.139  0.167  0.144  0.166  0.167  0.136  0.100  0.118  0.080  0.016  0.025  0.013 -0.019 -0.067 -0.062 -0.047 -0.067 -0.075 -0.025 -0.081 -0.054 -0.116    NaN 
-0.025 -0.029  0.036  0.048  0.026  0.054  0.039  0.016  0.063  0.076  0.092  0.102  0.056  0.077  0.085  0.111  0.122  0.148  0.165  0.177  0.162  0.186  0.135  0.172  0.178  0.168  0.134  0.180  0.158  0.074  0.030  0.078  0.067  0.027 -0.037 -0.055 -0.086 -0.101 -0.033 -0.062 -0.059 -0.123 -0.137 -0.158 
 0.016 -0.022 -0.022  0.039  0.058  0.030  0.031  0.039  0.054  0.041  0.052  0.093  0.099  0.096  0.048  0.127  0.083  0.110  0.126  0.177  0.158  0.131  0.202  0.194  0.174  0.143  0.130  0.164  0.164  0.112  0.110  0.029  0.044  0.015 -0.061 -0.080 -0.075 -0.078 -0.064    NaN -0.072 -0.053 -0.148 -0.143 
-0.060 -0.056 -0.039 -0.013  0.070    NaN  0.050  0.049  0.048  0.094  0.083  0.101  0.072  0.098  0.086  0.085  0.115  0.128  0.151  0.142  0.161  0.204  0.179  0.169  0.148  0.141  0.166  0.157  0.133  0.093  0.078  0.015  0.031 -0.007 -0.061 -0.086 -0.093 -0.089 -0.117 -0.078 -0.091 -0.138 -0.123 -0.158 
-0.001 -0.054 -0.012 -0.003  0.024  0.041  0.055  0.075  0.056  0.080  0.073  0.114  0.078  0.091  0.149  0.114  0.144  0.152  0.184  0.164  0.119  0.148  0.128  0.149  0.189  0.179  0.122  0.158  0.152  0.116  0.096  0.051 -0.013 -0.023 -0.068 -0.083 -0.048 -0.036 -0.091 -0.080 -0.079 -0.091 -0.089 -0.111 
-0.004 -0.026 -0.001  0.026  0.091  0.062    NaN  0.059  0.089  0.114  0.119  0.080  0.107  0.061  0.097  0.126  0.115  0.139  0.146  0.158  0.153  0.194  0.134  0.159  0.189  0.171  0.139  0.162  0.143  0.068  0.057  0.042  0.025  0.010 -0.045 -0.081 -0.072 -0.056 -0.024 -0.058 -0.083 -0.121 -0.113 -0.198 
 0.001 -0.018  0.009  0.025  0.055  0.024  0.059  0.072  0.051  0.092  0.072  0.072  0.085  0.024  0.066  0.116  0.122  0.137  0.116  0.094  0.103  0.108  0.159  0.162  0.121  0.161  0.153  0.132  0.155  0.128  0.054  0.019  0.004  0.024 -0.036 -0.069 -0.094 -0.099 -0.097 -0.097 -0.103 -0.105 -0.122 -0.156 
 0.012 -0.006 -0.000  0.000  0.032 -0.016  0.023  0.064  0.086  0.075  0.058  0.096  0.106  0.093  0.080  0.060  0.058  0.088  0.113  0.136  0.153  0.146  0.163  0.172  0.175  0.128  0.087  0.155  0.127  0.102  0.102  0.083  0.022  0.015 -0.040 -0.047 -0.094 -0.066 -0.082 -0.064 -0.109 -0.128 -0.128 -0.139 
 0.011  0.010  0.023  0.029  0.017  0.008  0.077  0.073  0.066  0.087  0.088  0.122  0.115  0.064  0.123  0.133  0.152  0.085  0.136  0.134    NaN    NaN    NaN  0.140    NaN  0.170  0.089  0.118  0.113  0.087  0.113  0.062  0.030 -0.003 -0.020 -0.064 -0.064 -0.098 -0.089 -0.121 -0.052 -0.116 -0.140 -0.186 
-0.024  0.041 -0.035    NaN    NaN  0.024  0.055  0.104  0.115  0.080  0.089  0.116  0.100  0.077  0.150  0.186  0.146  0.121  0.141    NaN  0.179    NaN  0.161  0.162  0.132  0.176  0.142  0.152  0.128  0.116  0.072  0.045  0.081 -0.038 -0.041 -0.060 -0.077 -0.074 -0.061 -0.089 -0.049 -0.124 -0.132    NaN 
-0.025  0.005  0.023 -0.005 -0.003    NaN  0.038  0.024  0.099  0.115  0.132  0.124  0.116  0.148  0.127  0.161  0.144  0.120  0.113    NaN    NaN    NaN  0.134  0.166  0.143  0.119  0.164  0.160  0.145  0.096  0.067  0.070  0.055  0.011  0.015 -0.047 -0.098 -0.102 -0.057 -0.065 -0.094 -0.136 -0.166    NaN 
 0.006 -0.009 -0.030  0.025  0.012  0.015  0.012  0.079  0.069  0.065  0.072  0.100  0.125  0.068  0.180  0.160  0.167  0.147  0.179  0.130  0.150  0.109  0.162  0.165  0.176  0.197  0.156  0.123  0.159  0.126  0.114  0.050  0.037  0.016 -0.063 -0.003 -0.105 -0.060 -0.044 -0.106 -0.090 -0.079 -0.145 -0.156 
 0.032 -0.001  0.009  0.020 -0.016  0.006  0.044  0.053  0.077  0.085  0.072  0.118  0.054  0.092  0.071  0.126  0.107  0.130  0.170  0.193  0.128    NaN  0.113  0.144  0.156  0.160  0.123  0.120  0.096  0.111  0.070  0.055 -0.045 -0.044 -0.040 -0.065 -0.107 -0.067 -0.092 -0.060 -0.071 -0.098 -0.147    NaN 
-0.026 -0.054 -0.033 -0.002  0.045  0.056  0.089  0.036  0.070  0.097  0.076  0.086  0.080  0.117  0.082  0.120  0.173  0.160  0.156  0.110  0.109  0.118  0.161  0.121  0.113  0.171  0.079  0.085  0.093  0.039  0.069  0.035  0.037  0.053 -0.047 -0.016 -0.003  0.022 -0.025 -0.052 -0.061 -0.099 -0.120 -0.040 
-0.052 -0.004  0.009 -0.008  0.013  0.004  0.033  0.039  0.050  0.068  0.068  0.047  0.050  0.048  0.046  0.131  0.136  0.101  0.117  0.070  0.134  0.135  0.135  0.116  0.108  0.128  0.113  0.087  0.070  0.047  0.017  0.034  0.028  0.024  0.022 -0.028 -0.044 -0.083 -0.030 -0.053 -0.128 -0.104 -0.086    NaN 
 0.003 -0.032  0.003  0.033 -0.008  0.029  0.047  0.048  0.057  0.132  0.072  0.080  0.112  0.086  0.080  0.080  0.066  0.099  0.089  0.104  0.142  0.133  0.109  0.141  0.084  0.108  0.032  0.049  0.055  0.023  0.067  0.018 -0.050  0.011 -0.056 -0.028 -0.036 -0.054 -0.050 -0.058 -0.105 -0.111 -0.074 -0.041 
-0.051 -0.038 -0.042  0.005 -0.073  0.001  0.058  0.075  0.038  0.066  0.032  0.089  0.074  0.054  0.046  0.053  0.091  0.125  0.124  0.086  0.136  0.112  0.138  0.122  0.112  0.039  0.025  0.052  0.020  0.044  0.031 -0.042 -0.016 -0.035 -0.021 -0.006 -0.022  0.017 -0.064 -0.125 -0.052 -0.138 -0.132 -0.111 
-0.020 -0.051 -0.008 -0.008  0.011  0.034  0.051  0.017  0.067  0.049  0.115  0.089  0.077  0.054  0.105  0.098  0.062  0.021  0.046  0.049  0.053  0.074  0.030  0.065  0.079  0.017  0.069  0.034 -0.011 -0.011 -0.004  0.034  0.006 -0.049 -0.006 -0.020  0.006 -0.022 -0.021 -0.058 -0.075    NaN    NaN    NaN 
-0.040 -0.008 -0.037 -0.040  0.017  0.028  0.007  0.035  0.083  0.037  0.062  0.045  0.062  0.117  0.079  0.043  0.089  0.092  0.094  0.076  0.071  0.098  0.051  0.021  0.040  0.008  0.011  0.060 -0.008  0.057  0.038  0.032  0.027 -0.009  0.015  0.044 -0.013  0.006 -0.012 -0.078 -0.095 -0.102 -0.099 -0.122 
-0.009 -0.052 -0.007  0.043  0.026 -0.007  0.020  0.065  0.120  0.070  0.057  0.119  0.141  0.101  0.075  0.078  0.141  0.172  0.169  0.161  0.131  0.131  0.115  0.105  0.063  0.057  0.047  0.093  0.067  0.075  0.051  0.036  0.019 -0.012  0.009  0.010  0.021 -0.019 -0.085 -0.044 -0.085 -0.085    NaN    NaN 
 0.003 -0.053 -0.038 -0.022 -0.019  0.065  0.089  0.042  0.052  0.084  0.080  0.102  0.072  0.082  0.112  0.087  0.103  0.135  0.123  0.124  0.134  0.156  0.150  0.150  0.142  0.121  0.092  0.097  0.064  0.038  0.067  0.053  0.098  0.055  0.008 -0.008  0.029 -0.008 -0.020 -0.081 -0.093 -0.090 -0.073 -0.103 
-0.039 -0.006 -0.024  0.022  0.024  0.027  0.014  0.070  0.062  0.056  0.062  0.079  0.145  0.109  0.081  0.085  0.071  0.101  0.173  0.133  0.107  0.103  0.179  0.114  0.138  0.115  0.110  0.079  0.117  0.073  0.084  0.040  0.024 -0.012 -0.003 -0.034 -0.005 -0.041 -0.042 -0.089 -0.107 -0.088 -0.113 -0.111 
-0.073 -0.042  0.032 -0.011  0.017  0.054  0.036  0.032  0.050  0.061  0.057  0.087  0.151  0.060  0.041  0.082  0.080  0.111  0.100  0.140  0.156  0.127  0.150  0.130  0.097  0.107  0.031  0.071  0.028  0.063 -0.002 -0.027 -0.007 -0.018 -0.044 -0.021 -0.033 -0.041 -0.038 -0.070 -0.139 -0.081 -0.151 -0.112 
-0.040 -0.027 -0.025  0.007  0.051 -0.015  0.013  0.041 -0.001  0.053  0.034  0.086  0.085  0.085  0.108  0.074  0.061  0.072  0.092  0.174  0.149  0.164  0.156  0.131  0.111  0.096  0.066  0.068  0.032  0.027  0.020  0.000  0.001  0.040 -0.007 -0.010  0.032  0.003 -0.042 -0.083 -0.086 -0.094 -0.108 -0.122 
-0.051 -0.046  0.005 -0.028  0.020  0.021  0.018  0.008  0.038  0.030    NaN  0.029  0.074  0.078  0.116  0.091  0.120  0.127  0.126  0.147  0.158  0.140  0.152  0.132  0.107  0.085  0.096  0.081  0.012  0.052  0.048  0.031  0.032 -0.012 -0.008  0.017  0.004 -0.005 -0.008 -0.051 -0.065 -0.098 -0.077 -0.093 
-0.036 -0.021 -0.000  0.009  0.001  0.000  0.040  0.023  0.021  0.046  0.065  0.094  0.068  0.094  0.052  0.119  0.130  0.109  0.130  0.154  0.175  0.156  0.132  0.118  0.088  0.113  0.111  0.078  0.034  0.032  0.026  0.020  0.028  0.056  0.046 -0.009  0.025 -0.050 -0.067 -0.079 -0.108 -0.060 -0.089 -0.087 
-0.031 -0.041 -0.046 -0.013  0.009  0.010  0.012  0.006  0.017  0.030  0.051  0.065  0.073  0.067  0.105  0.138  0.127  0.132  0.134  0.132  0.150  0.099  0.047  0.084  0.095  0.076  0.051  0.047  0.012  0.069  0.024  0.070  0.055  0.024  0.031  0.018  0.051 -0.001 -0.064 -0.070 -0.047 -0.082 -0.121 -0.140 
-0.059 -0.044 -0.049 -0.006  0.015  0.069 -0.002  0.011  0.028  0.052  0.096  0.018  0.058  0.129  0.098  0.115  0.125  0.095  0.106  0.079  0.080  0.106  0.073  0.052  0.073  0.080  0.057  0.060  0.030  0.048  0.057  0.036  0.053  0.006  0.012  0.033  0.021 -0.002 -0.069 -0.017 -0.066 -0.096    NaN    NaN 
-0.033 -0.048 -0.059 -0.019 -0.019 -0.025  0.008  0.030 -0.025  0.001 -0.025  0.020  0.037  0.072  0.050  0.025  0.054  0.053  0.053  0.056  0.086  0.075  0.063  0.040  0.056  0.064  0.061  0.078  0.081  0.054  0.021  0.056  0.051  0.042  0.005  0.034 -0.007 -0.012 -0.057 -0.076 -0.070 -0.063    NaN    NaN 
-0.038 -0.012 -0.073 -0.038 -0.021 -0.014 -0.017  0.011 -0.015  0.023  0.027  0.036  0.031 -0.003  0.051  0.065  0.069  0.091  0.096  0.041  0.063  0.049  0.064  0.032  0.040  0.047  0.043  0.122  0.046  0.059  0.056  0.060  0.047  0.029  0.060  0.006  0.016 -0.045 -0.062 -0.077 -0.055 -0.096 -0.052 -0.078 
-0.044 -0.046 -0.045 -0.037  0.015 -0.008  0.028 -0.002  0.069  0.061  0.007  0.029  0.014  0.039  0.080  0.062  0.042  0.057  0.077  0.081  0.068  0.051  0.079  0.083  0.056  0.043  0.088  0.068  0.062  0.036  0.035  0.050  0.048  0.067  0.032  0.006  0.013  0.006  0.018 -0.052 -0.075 -0.065 -0.057 -0.074 
-0.043 -0.010 -0.015    NaN -0.045  0.009 -0.016  0.018  0.028  0.003  0.035    NaN  0.032  0.014  0.051    NaN  0.095  0.121  0.095  0.108  0.085  0.061  0.035  0.100  0.085  0.085  0.052  0.033  0.057  0.052  0.062  0.055  0.016  0.022  0.000  0.007 -0.001 -0.023 -0.031 -0.063 -0.097 -0.104    NaN    NaN 
-0.042 -0.032 -0.020 -0.030  0.018 -0.013  0.048  0.038 -0.037  0.022 -0.024  0.048  0.069  0.083  0.076  0.080    NaN  0.121    NaN  0.105  0.118  0.113  0.066  0.098  0.126  0.025  0.069  0.101  0.049  0.052  0.039  0.034 -0.027  0.039  0.052 -0.023 -0.017 -0.052 -0.034 -0.057 -0.125 -0.097 -0.125 -0.100 
-0.037 -0.066 -0.034 -0.016  0.014  0.003  0.045  0.037  0.028  0.052  0.123  0.058  0.029  0.092  0.072  0.082    NaN    NaN    NaN  0.116  0.099  0.111  0.116  0.089  0.137  0.080  0.087  0.062  0.010  0.055  0.015  0.001  0.044  0.028  0.021 -0.004  0.034  0.012 -0.029 -0.111 -0.074 -0.086 -0.078    NaN 
-0.010 -0.058 -0.026  0.002  0.001 -0.026  0.017 -0.028  0.021  0.047  0.073  0.069  0.076  0.072  0.081  0.108    NaN    NaN    NaN  0.135  0.134  0.096  0.122  0.089  0.097  0.074  0.096  0.062  0.040  0.031  0.016  0.063  0.016  0.003  0.010  0.025  0.014 -0.036 -0.039 -0.086 -0.103 -0.090 -0.081 -0.061 
-0.014 -0.030 -0.004 -0.003  0.002  0.005  0.018  0.041  0.006  0.076  0.053  0.076  0.014  0.085  0.077  0.082  0.116  0.100  0.127  0.181  0.152  0.126  0.115  0.093  0.094  0.056  0.045  0.047    NaN  0.034  0.014  0.065  0.066  0.044  0.036 -0.019  0.000  0.024 -0.040 -0.066 -0.057 -0.041 -0.053 -0.061 
-0.039 -0.023 -0.025 -0.022  0.006  0.011  0.018  0.011  0.048  0.015 -0.002  0.061  0.053  0.073  0.060  0.068  0.163  0.123    NaN    NaN  0.150  0.135  0.117  0.076  0.056  0.054  0.068  0.030  0.008  0.014  0.002  0.052  0.044  0.025 -0.045  0.037  0.019 -0.016 -0.062 -0.117 -0.126 -0.111 -0.119    NaN 
-0.073 -0.023 -0.036 -0.012 -0.018  0.009  0.037  0.031  0.056  0.032  0.038  0.062  0.033  0.004  0.039  0.074  0.149  0.169    NaN  0.168  0.151  0.110  0.078  0.083  0.064  0.049  0.031  0.001 -0.003  0.014  0.006  0.007  0.003  0.004 -0.009  0.003 -0.026 -0.012 -0.060 -0.103 -0.107 -0.093    NaN    NaN 
-0.001 -0.069 -0.026  0.020 -0.021  0.022  0.001  0.005  0.019 -0.021  0.039  0.034  0.060  0.019  0.055  0.058  0.090  0.086  0.114  0.115  0.103  0.105  0.112  0.115  0.088  0.112  0.037  0.020  0.035  0.009  0.048  0.011  0.039  0.028  0.054  0.020 -0.009 -0.046 -0.055 -0.064 -0.076 -0.112 -0.131    NaN 
-0.076  0.007 -0.003 -0.027  0.037  0.032  0.033  0.046  0.001  0.060  0.093  0.056 -0.000  0.062  0.084  0.093  0.103  0.108  0.129  0.160  0.116    NaN  0.106  0.070  0.057  0.043  0.058  0.020  0.015  0.010  0.053  0.027  0.010  0.044  0.044  0.010 -0.013 -0.057 -0.045 -0.066 -0.098 -0.086 -0.103    NaN 
-0.022 -0.064 -0.005  0.002  0.024 -0.030 -0.011 -0.003  0.062  0.010  0.057  0.091  0.089  0.062  0.096  0.058  0.044  0.105  0.136    NaN    NaN    NaN    NaN  0.081  0.098  0.035  0.033  0.070  0.009  0.021  0.020 -0.041 -0.009 -0.010 -0.007 -0.008 -0.033 -0.042 -0.055 -0.123 -0.166 -0.158 -0.113 -0.131 
-0.009 -0.066 -0.047 -0.049  0.001  0.020  0.045  0.027  0.008 -0.002  0.038  0.062  0.049  0.032  0.099  0.068  0.043  0.136  0.131  0.157  0.104  0.097  0.118  0.120  0.087  0.085  0.059  0.041  0.032 -0.002 -0.007 -0.006  0.010  0.010 -0.023 -0.015 -0.055 -0.041 -0.098 -0.105 -0.109 -0.094 -0.110    NaN 
-0.027 -0.068 -0.023 -0.023  0.012  0.026 -0.007  0.018  0.038  0.035  0.026  0.085  0.052  0.072  0.064  0.085  0.096  0.113  0.138  0.145  0.088  0.131  0.094  0.072  0.091  0.059  0.038  0.074 -0.001 -0.001  0.018  0.057  0.005  0.023  0.043 -0.035 -0.038 -0.074 -0.037 -0.077 -0.126 -0.107 -0.135 -0.118 
-0.038 -0.061  0.007 -0.018  0.010  0.031  0.021 -0.028  0.053  0.039  0.056  0.049  0.076  0.080  0.048  0.065  0.044  0.127  0.104  0.089  0.146  0.092  0.065  0.086  0.114  0.063  0.074  0.038  0.032 -0.022 -0.002  0.016 -0.029 -0.003 -0.049 -0.037 -0.046 -0.049 -0.050 -0.130 -0.124 -0.096 -0.110 -0.110 
-0.078 -0.025  0.007 -0.016 -0.003  0.067  0.034  0.059  0.005  0.043  0.042  0.053  0.058  0.064  0.085  0.058  0.131  0.133  0.131  0.131  0.157  0.182  0.133  0.093  0.057  0.079  0.073  0.077  0.047  0.037  0.000  0.011 -0.032 -0.029 -0.013 -0.019 -0.026 -0.062 -0.083 -0.110 -0.097 -0.052    NaN    NaN 
-0.028  0.015 -0.018 -0.002  0.017  0.059  0.055  0.013  0.043  0.041  0.069  0.035  0.019  0.057  0.051  0.116  0.096  0.103  0.116  0.097  0.114  0.151  0.164  0.150  0.102  0.080  0.065  0.022  0.054  0.005 -0.016  0.020 -0.003 -0.014 -0.034 -0.058 -0.042 -0.067 -0.098 -0.072 -0.118 -0.112 -0.105 -0.075 
 0.001 -0.031 -0.002  0.009 -0.021  0.046  0.049  0.017  0.029  0.009  0.012  0.054  0.053  0.057  0.111  0.090  0.103  0.099  0.119  0.104  0.091  0.183  0.155  0.142  0.099  0.096  0.107  0.114  0.061  0.056 -0.012  0.008 -0.041  0.007 -0.070 -0.037 -0.087 -0.037 -0.078 -0.121 -0.112 -0.114 -0.089 -0.122 
-0.000 -0.009  0.008  0.047  0.019 -0.002  0.010 -0.029  0.042  0.044  0.049  0.076  0.037  0.075  0.032  0.127  0.146  0.107  0.137  0.110  0.163  0.152  0.164  0.100  0.133  0.106  0.095  0.128  0.049  0.063  0.026  0.017  0.001  0.020 -0.023 -0.048 -0.044 -0.039 -0.081 -0.084 -0.097 -0.103 -0.095    NaN 
-0.053 -0.002  0.007  0.002  0.007  0.018 -0.000 -0.021  0.067  0.035  0.101  0.053  0.074  0.096  0.050  0.096  0.096  0.088  0.124  0.109  0.124  0.186  0.079  0.155  0.089  0.123  0.125  0.091  0.040  0.037  0.029  0.018  0.006 -0.057 -0.018 -0.022 -0.023 -0.042 -0.067 -0.093 -0.101 -0.089    NaN    NaN 
-0.013 -0.032 -0.052 -0.006  0.016  0.009 -0.004  0.035 -0.001  0.010  0.019  0.072  0.080  0.047  0.065  0.082  0.046  0.106  0.120  0.151  0.111  0.100  0.128  0.117  0.110  0.091  0.077  0.088  0.040  0.082  0.009 -0.083 -0.048  0.011  0.041 -0.035  0.003 -0.026 -0.071 -0.085 -0.087 -0.118    NaN    NaN 
-0.058 -0.042 -0.013 -0.003 -0.004  0.011    NaN -0.007  0.016  0.044  0.072  0.049  0.111  0.050  0.007  0.067  0.100  0.135  0.135  0.113  0.072  0.097  0.089  0.115  0.065  0.108  0.062  0.069  0.029  0.017 -0.017  0.028  0.008 -0.046 -0.031  0.006 -0.019 -0.055 -0.080 -0.109 -0.099 -0.110    NaN    NaN 
-0.060 -0.056 -0.039 -0.034 -0.042 -0.039 -0.022  0.003 -0.034  0.031  0.027  0.022  0.039  0.074  0.069  0.120  0.123  0.116  0.112  0.079  0.100  0.094  0.110  0.091  0.047  0.048  0.079  0.045  0.064  0.014  0.015  0.015 -0.003 -0.005  0.025  0.005 -0.027 -0.056 -0.120 -0.094 -0.076 -0.069    NaN    NaN 
-0.024 -0.035 -0.019 -0.070 -0.033 -0.005  0.001  0.016 -0.005  0.007  0.009  0.017  0.054  0.033  0.047  0.094  0.118  0.127  0.124  0.080  0.089  0.099  0.058  0.075  0.085  0.055  0.007  0.062  0.080  0.000  0.028  0.009  0.018  0.054  0.001  0.044 -0.027 -0.016 -0.043 -0.018 -0.031 -0.072 -0.066    NaN 
-0.015 -0.082 -0.023  0.005  0.013 -0.001 -0.037  0.025 -0.003  0.047  0.006  0.018 -0.003  0.066  0.093  0.070  0.046  0.087  0.090  0.078  0.084  0.135  0.125  0.073  0.040  0.064  0.055  0.045  0.042  0.046  0.031  0.012  0.013  0.000  0.062  0.036 -0.036 -0.038 -0.045 -0.105 -0.103 -0.085    NaN    NaN 
 0.010 -0.006 -0.037 -0.037 -0.026 -0.042 -0.038 -0.028  0.031  0.011 -0.014  0.027  0.037  0.044  0.064  0.044  0.090  0.099  0.128  0.059  0.094  0.072  0.056  0.080  0.065  0.044  0.039  0.062  0.020  0.045  0.061  0.029  0.066  0.073  0.054 -0.032 -0.051 -0.071 -0.084 -0.047 -0.066 -0.052    NaN -0.051 
-0.041 -0.100 -0.082 -0.038 -0.054 -0.012 -0.038 -0.030 -0.001 -0.010  0.006 -0.000  0.007  0.050  0.038  0.036  0.072  0.114  0.089  0.066  0.080  0.049  0.070  0.045  0.051  0.031  0.066  0.044  0.036  0.043  0.059  0.057  0.022 -0.003  0.023  0.033 -0.081 -0.082 -0.067 -0.087 -0.143 -0.114    NaN    NaN 
-0.076 -0.052 -0.041 -0.043  0.003 -0.061 -0.027 -0.025 -0.041 -0.028 -0.029  0.003  0.021  0.042 -0.018  0.034  0.054  0.097  0.071  0.041  0.103  0.057  0.064  0.058  0.064  0.075  0.119  0.108  0.069  0.074  0.068  0.064  0.062  0.073  0.029  0.004 -0.004 -0.005 -0.051 -0.037 -0.077 -0.054    NaN    NaN 
-0.082 -0.097 -0.109 -0.060 -0.018 -0.047 -0.126 -0.048 -0.016 -0.054 -0.052  0.008  0.026  0.047  0.024  0.031  0.050  0.053  0.061  0.045  0.037  0.056  0.116  0.087  0.064  0.111  0.096  0.087  0.084  0.039  0.023  0.047  0.078  0.032  0.078  0.034  0.020 -0.026 -0.048 -0.072 -0.088 -0.082    NaN    NaN 
-0.083 -0.110 -0.072 -0.105 -0.068 -0.076 -0.051 -0.099 -0.032 -0.053 -0.031 -0.024  0.005  0.021  0.016  0.038  0.019  0.051  0.008  0.055  0.076  0.085  0.124  0.105  0.104  0.070  0.079  0.100  0.114  0.066  0.112  0.080  0.053  0.077  0.031  0.030 -0.012 -0.031 -0.041 -0.050 -0.070 -0.075 -0.055 -0.060 
-0.085 -0.080 -0.080 -0.064 -0.046 -0.050 -0.068 -0.041 -0.040 -0.060 -0.015  0.007  0.020  0.042  0.068 -0.004 -0.003  0.005  0.053  0.073  0.057  0.083  0.069  0.093  0.074  0.068  0.072  0.119  0.115  0.080  0.104  0.076  0.062  0.144  0.064  0.005  0.021 -0.048 -0.045 -0.025 -0.080 -0.107 -0.047 -0.060 
-0.066 -0.122 -0.054 -0.044    NaN -0.068 -0.043 -0.063 -0.013 -0.017  0.017  0.002  0.001  0.024  0.090  0.083  0.028  0.081  0.061  0.086  0.103  0.052  0.095  0.104  0.154  0.075  0.086  0.118  0.089  0.075  0.092  0.104  0.110  0.028  0.010  0.028 -0.045 -0.004 -0.063 -0.060 -0.061 -0.079    NaN    NaN 
-0.099 -0.113 -0.063 -0.099 -0.049 -0.062 -0.039 -0.047 -0.042 -0.020 -0.021  0.043  0.016  0.112  0.084  0.077  0.055  0.082  0.115  0.114  0.121  0.120  0.132  0.075  0.113  0.073  0.043  0.093  0.046  0.081  0.143  0.050  0.049  0.036  0.010  0.013  0.001 -0.007 -0.026 -0.026 -0.015 -0.040    NaN    NaN 
-0.066 -0.083 -0.086 -0.076 -0.059 -0.099 -0.105 -0.077 -0.023 -0.053 -0.017 -0.005  0.004  0.028  0.100  0.051  0.009  0.057  0.089  0.082  0.113  0.072  0.087  0.075  0.052  0.100  0.116  0.050  0.071  0.073  0.090  0.048  0.086  0.007  0.041  0.026 -0.011 -0.021 -0.057 -0.019 -0.058 -0.023 -0.108    NaN 
-0.140 -0.083 -0.088 -0.080 -0.069 -0.027 -0.043 -0.077 -0.052 -0.061 -0.052 -0.056 -0.003  0.035  0.001  0.029 -0.002  0.005  0.079  0.107  0.113  0.102  0.126  0.076  0.130  0.061  0.089  0.094  0.023  0.073  0.087  0.053  0.038  0.069  0.041  0.007 -0.027  0.013 -0.034 -0.047 -0.012 -0.026 -0.089    NaN 
-0.116 -0.127 -0.076 -0.092 -0.084 -0.060 -0.052 -0.009 -0.075 -0.008 -0.019  0.012  0.023  0.052  0.025  0.014  0.040  0.051  0.064  0.072  0.080  0.112  0.088  0.071  0.052  0.070  0.080  0.105  0.131  0.074  0.089  0.086  0.083  0.058  0.011 -0.017 -0.064 -0.011 -0.029 -0.052 -0.066 -0.039 -0.067    NaN 
-0.101 -0.082 -0.112 -0.090 -0.072 -0.053 -0.045 -0.027 -0.054  0.042 -0.014 -0.024 -0.004  0.022  0.032 -0.002  0.026  0.030  0.065  0.084  0.088  0.119  0.078  0.074  0.115  0.128  0.114  0.108  0.102  0.063  0.118  0.084  0.073  0.073  0.017 -0.003 -0.018 -0.001 -0.040 -0.017 -0.069 -0.044 -0.070 -0.074 
-0.071 -0.075 -0.109 -0.064 -0.091 -0.050 -0.075 -0.029 -0.063 -0.035 -0.001  0.036  0.046  0.044  0.004  0.028  0.073  0.070  0.044  0.123  0.066  0.099  0.088  0.107    NaN    NaN  0.122    NaN    NaN  0.092  0.098  0.104  0.083  0.043  0.003 -0.011 -0.033 -0.074 -0.066 -0.050 -0.045 -0.052 -0.069 -0.017 
-0.110 -0.088 -0.070 -0.073 -0.092 -0.015 -0.030 -0.031 -0.027 -0.051  0.001 -0.020  0.048  0.042 -0.015  0.074  0.017  0.069  0.057  0.061  0.059  0.112  0.094    NaN  0.031  0.111  0.097    NaN  0.115  0.057  0.111  0.071  0.090  0.021 -0.003  0.045 -0.012 -0.068 -0.012 -0.028 -0.049 -0.087 -0.063    NaN 
-0.102 -0.119 -0.100 -0.074 -0.084 -0.016 -0.079 -0.028 -0.031 -0.041 -0.058 -0.033  0.036  0.054  0.034  0.055  0.067  0.066  0.041  0.063  0.073  0.104  0.081  0.108  0.058  0.068  0.124  0.049  0.102  0.083  0.033  0.079  0.085  0.095  0.032  0.021  0.009 -0.032 -0.028 -0.057 -0.075 -0.094 -0.030 -0.054 
-0.089 -0.110 -0.089 -0.086 -0.111 -0.102 -0.048 -0.049 -0.054 -0.039 -0.045  0.002  0.017  0.055  0.041  0.052  0.043  0.026  0.040  0.042  0.106  0.077  0.113  0.113  0.067  0.086  0.090  0.133  0.118  0.066  0.105  0.112  0.095  0.071  0.049  0.003 -0.059 -0.005 -0.073 -0.045 -0.001 -0.018 -0.060    NaN 
-0.063 -0.129 -0.101 -0.098 -0.075 -0.064 -0.064 -0.036 -0.129 -0.080 -0.048 -0.020  0.002  0.011  0.037  0.033  0.003  0.061  0.063  0.084  0.080  0.054  0.078  0.082  0.077  0.098  0.091  0.099  0.067  0.092  0.041  0.057  0.097  0.086  0.048 -0.008 -0.031 -0.072 -0.011 -0.043 -0.049 -0.045 -0.048    NaN 
-0.084 -0.030 -0.095 -0.096 -0.041 -0.107 -0.069 -0.097 -0.066 -0.064 -0.034 -0.007  0.003  0.012  0.038  0.051  0.059  0.028  0.044  0.026  0.083  0.052  0.086  0.083  0.085  0.052  0.061  0.034  0.081  0.073  0.057  0.087  0.084  0.060  0.019  0.018 -0.031 -0.072 -0.032 -0.067 -0.050 -0.053 -0.028    NaN 
-0.101 -0.126 -0.071 -0.072 -0.105 -0.052 -0.050 -0.057 -0.063 -0.069 -0.017  0.020  0.032  0.076  0.038  0.018  0.030  0.031  0.021  0.019  0.046  0.093  0.099  0.086  0.083  0.140  0.111  0.088  0.070  0.069  0.093  0.131  0.086  0.083  0.025 -0.014 -0.030 -0.016 -0.009 -0.050 -0.038 -0.039 -0.061    NaN 
-0.115 -0.094 -0.050    NaN -0.049 -0.048 -0.046 -0.058 -0.061 -0.036  0.001 -0.011  0.026  0.013  0.012  0.034  0.048  0.049  0.015  0.048  0.091  0.098  0.068  0.117  0.090  0.077  0.070  0.077  0.128  0.144  0.104  0.093  0.093  0.080  0.055  0.015 -0.012 -0.010 -0.033 -0.025 -0.087 -0.093 -0.053    NaN 
-0.084 -0.063 -0.103 -0.073 -0.039 -0.031 -0.076 -0.101 -0.080 -0.021 -0.014 -0.003  0.039 -0.007  0.079  0.016  0.032  0.067  0.083  0.062  0.046  0.122  0.081  0.087  0.037  0.055  0.057  0.079  0.061  0.091  0.069  0.040  0.067  0.107 -0.003 -0.044 -0.025 -0.022 -0.014 -0.077 -0.077 -0.064 -0.067    NaN 
-0.035 -0.093 -0.086 -0.090 -0.044 -0.045 -0.038 -0.045 -0.036 -0.011 -0.012 -0.001  0.028  0.023  0.017  0.050  0.054  0.067  0.024  0.036  0.027  0.017  0.055  0.050  0.057  0.063  0.039  0.088  0.111  0.081  0.051  0.143  0.058  0.015  0.009  0.005 -0.048 -0.074 -0.104 -0.060 -0.068 -0.086 -0.055 -0.110 
-0.067 -0.041 -0.076 -0.037 -0.024 -0.024 -0.013 -0.038 -0.048 -0.003 -0.014  0.002  0.000  0.027  0.045  0.023  0.049  0.064  0.046  0.012  0.051  0.034  0.054  0.038  0.064  0.070  0.099  0.084  0.100  0.023  0.045  0.045  0.090  0.039  0.003 -0.032 -0.081 -0.095 -0.102 -0.088 -0.074 -0.062 -0.066    NaN 
-0.049 -0.100 -0.118 -0.060 -0.071 -0.012 -0.053 -0.021 -0.041  0.033  0.051  0.023 -0.007  0.015  0.076  0.020  0.080  0.077  0.042  0.055  0.046  0.080  0.047  0.038  0.057  0.035  0.009  0.037  0.002 -0.006  0.011  0.058  0.059  0.034  0.066 -0.000 -0.026 -0.127 -0.074 -0.071 -0.102 -0.123 -0.075 -0.116 
-0.076 -0.061 -0.045 -0.042 -0.047 -0.002 -0.067 -0.051 -0.055 -0.043 -0.054  0.042  0.019  0.038  0.065  0.075  0.106  0.100  0.092  0.084  0.077  0.039  0.053  0.037  0.037  0.035  0.002  0.054  0.050  0.111  0.012  0.024  0.023 -0.010  0.001 -0.025 -0.026 -0.088 -0.110 -0.093 -0.078 -0.113 -0.134    NaN 
-0.056 -0.066 -0.065 -0.033 -0.015 -0.010  0.020  0.002  0.026 -0.020 -0.050  0.020 -0.001  0.018  0.004  0.054  0.084  0.039  0.044  0.123  0.080  0.054  0.079  0.045  0.063  0.062  0.051  0.012  0.037  0.041  0.021  0.025  0.073  0.040  0.021 -0.011 -0.054 -0.002 -0.070 -0.081 -0.110 -0.119 -0.112    NaN 
-0.055 -0.034 -0.091 -0.044  0.020 -0.009 -0.051  0.010  0.019  0.042 -0.009 -0.019  0.041 -0.010  0.007  0.024  0.062  0.092  0.031  0.083  0.063  0.061  0.066  0.078  0.020  0.061  0.058  0.019  0.010 -0.012  0.034  0.058  0.033  0.061  0.039  0.058  0.032 -0.031 -0.038 -0.121 -0.070 -0.138 -0.075    NaN 
-0.030 -0.020 -0.026 -0.028 -0.028 -0.036 -0.024  0.015  0.022  0.034  0.040 -0.014 -0.015  0.044  0.028  0.077  0.046  0.073  0.083  0.119  0.149  0.100  0.088  0.090  0.080  0.038  0.065  0.075 -0.006  0.036  0.009  0.005 -0.026 -0.020 -0.015  0.015 -0.026 -0.040 -0.083 -0.100 -0.076 -0.095 -0.086    NaN 
-0.110 -0.061 -0.004 -0.034 -0.017 -0.008 -0.006 -0.021  0.030  0.002  0.036  0.042  0.026  0.018 -0.007  0.010  0.040  0.032  0.037    NaN    NaN    NaN    NaN  0.058  0.059  0.091  0.059  0.026  0.051  0.039  0.036  0.025  0.021  0.055  0.013 -0.059 -0.009 -0.028 -0.065 -0.087 -0.117 -0.097 -0.130    NaN 
-0.004 -0.011 -0.002  0.002 -0.047  0.042  0.007  0.012  0.020 -0.011  0.040  0.055  0.040  0.026  0.015  0.019  0.013  0.070  0.083  0.054    NaN    NaN    NaN    NaN    NaN  0.080  0.072  0.069  0.025  0.027 -0.023 -0.085 -0.037 -0.037  0.002 -0.016 -0.042 -0.025 -0.063 -0.083 -0.101 -0.100 -0.083    NaN 
-0.017 -0.058 -0.036 -0.031  0.048 -0.003  0.043  0.007  0.043  0.026  0.033  0.029  0.059  0.046  0.070  0.065  0.071  0.023  0.056  0.096  0.116  0.129  0.133  0.140    NaN  0.059  0.060  0.041  0.071 -0.012  0.038 -0.027 -0.026 -0.005 -0.018 -0.026  0.027 -0.042 -0.023 -0.075 -0.083    NaN    NaN    NaN 
-0.039 -0.000  0.012 -0.030 -0.020 -0.014  0.036  0.044 -0.003 -0.008  0.066  0.047  0.028  0.033  0.048  0.064  0.049  0.053  0.063  0.054  0.148  0.139  0.121  0.095  0.067  0.062  0.043  0.034  0.029  0.002 -0.077 -0.045    NaN    NaN -0.055 -0.032 -0.020 -0.094 -0.127 -0.120 -0.122 -0.154 -0.180 -0.163 
-0.007 -0.032 -0.036  0.046  0.022 -0.013  0.005  0.025  0.037  0.042  0.022  0.019  0.094  0.081  0.095  0.041  0.036  0.070  0.109  0.139  0.124  0.087  0.104  0.074  0.076  0.078  0.008  0.081  0.050 -0.010 -0.034 -0.067    NaN -0.102 -0.064 -0.037 -0.001 -0.039 -0.076 -0.108 -0.083 -0.111 -0.129 -0.122 
-0.013 -0.056 -0.013 -0.008 -0.014  0.047  0.016  0.027  0.029  0.008  0.070  0.082  0.035  0.016  0.045  0.072  0.064  0.072  0.091  0.073  0.108  0.110  0.115  0.098  0.094  0.038  0.034  0.053  0.029  0.016 -0.051 -0.075 -0.038 -0.089 -0.102 -0.063 -0.044 -0.064 -0.095 -0.139 -0.148 -0.171    NaN    NaN 
-0.049 -0.057 -0.029  0.016  0.045  0.009  0.014 -0.003  0.050  0.043  0.046  0.086  0.049  0.106  0.040  0.021  0.010  0.085  0.087  0.076  0.079  0.095  0.092  0.132  0.079  0.094  0.021  0.058  0.032 -0.010 -0.071 -0.021    NaN -0.026 -0.027 -0.049 -0.059 -0.101 -0.118 -0.130 -0.137 -0.107    NaN    NaN 
-0.029 -0.100 -0.012  0.007 -0.012  0.041  0.036  0.048  0.032  0.026  0.027 -0.013  0.021    NaN  0.039  0.055  0.043  0.033  0.053  0.089  0.094  0.142  0.144  0.072  0.050  0.064  0.050  0.032  0.017    NaN    NaN    NaN    NaN    NaN -0.099 -0.083 -0.043 -0.122 -0.125 -0.106 -0.120 -0.098 -0.120    NaN 
-0.004 -0.037 -0.004  0.010  0.017 -0.019  0.031  0.066  0.070  0.079  0.037  0.039  0.003  0.083  0.017  0.051  0.014  0.031  0.032  0.068  0.114  0.140  0.110  0.080  0.029  0.034  0.054  0.085  0.044 -0.000    NaN    NaN    NaN    NaN    NaN    NaN    NaN -0.074 -0.092 -0.069 -0.144 -0.159    NaN    NaN 
-0.032 -0.008 -0.001  0.003 -0.034 -0.024  0.052  0.034 -0.020  0.040  0.057  0.018 -0.021  0.039  0.030  0.047  0.024  0.047  0.044  0.022  0.072  0.106  0.110  0.076    NaN  0.050  0.075    NaN  0.006 -0.040    NaN    NaN    NaN    NaN    NaN    NaN    NaN -0.063 -0.063 -0.118 -0.181 -0.169 -0.162 -0.140 
-0.022 -0.031 -0.014 -0.024  0.010  0.019 -0.024  0.014  0.018  0.020  0.029  0.063  0.082  0.045  0.029  0.059  0.037  0.052  0.091  0.104  0.104  0.110  0.142  0.146  0.106  0.059  0.064  0.043 -0.003  0.007 -0.006 -0.039 -0.055 -0.110    NaN -0.092 -0.084 -0.122 -0.090 -0.095 -0.125 -0.152 -0.145 -0.179 
 0.036 -0.011 -0.002 -0.024  0.007  0.023  0.027  0.044  0.040  0.045 -0.014  0.029  0.031  0.076  0.042  0.092  0.029  0.122  0.080  0.112  0.112  0.152  0.122  0.161  0.131  0.066  0.047  0.005  0.029  0.023  0.016 -0.008 -0.081    NaN    NaN -0.062 -0.023 -0.111 -0.096 -0.108 -0.120 -0.129 -0.148    NaN 
-0.043 -0.098 -0.044 -0.042  0.017 -0.013  0.034 -0.021  0.018  0.034 -0.003  0.065  0.016 -0.003  0.030  0.055  0.085  0.075  0.067  0.106  0.068  0.088  0.127  0.139  0.105  0.137  0.096  0.052  0.003  0.001  0.030 -0.054 -0.041 -0.093 -0.111 -0.109 -0.103 -0.129 -0.082 -0.125 -0.141 -0.132 -0.132    NaN 
-0.008 -0.051  0.012  0.044  0.003  0.009  0.024  0.018  0.042  0.006  0.023  0.034  0.055  0.049  0.034  0.074  0.071  0.066  0.090  0.087  0.129  0.104  0.081  0.072  0.116  0.134  0.071  0.046  0.070  0.016 -0.022 -0.020    NaN -0.062 -0.099 -0.094 -0.080 -0.074 -0.097 -0.099 -0.176 -0.141 -0.142 -0.123 
-0.050 -0.037 -0.009  0.037  0.038  0.023  0.029  0.029  0.015  0.008  0.039  0.062  0.038 -0.005  0.055  0.090  0.061  0.046  0.088  0.094  0.096  0.140  0.124  0.146  0.142    NaN    NaN  0.108  0.060  0.021  0.044 -0.037 -0.047 -0.029 -0.062 -0.077 -0.066 -0.062 -0.091 -0.101 -0.143 -0.149    NaN    NaN 
-0.014  0.011 -0.009 -0.028  0.068  0.037  0.012  0.054  0.047  0.062  0.068  0.054  0.055  0.083  0.037  0.110  0.063  0.096  0.119  0.075  0.077  0.118  0.087  0.134  0.138  0.116  0.135  0.051  0.048  0.046  0.040 -0.015  0.025 -0.114 -0.106 -0.109 -0.086    NaN -0.096 -0.098 -0.091 -0.130 -0.153 -0.196 
-0.009 -0.005 -0.033 -0.017 -0.027  0.020  0.019  0.030 -0.003  0.009  0.035  0.061  0.031  0.050  0.070  0.082  0.139  0.100  0.086  0.122  0.119  0.146  0.128  0.099  0.152  0.158  0.179  0.134  0.102  0.043  0.010  0.009 -0.041 -0.057 -0.087    NaN -0.064 -0.062 -0.056 -0.108 -0.151 -0.138 -0.170    NaN 
-0.057 -0.010 -0.017  0.004  0.046  0.033  0.046  0.112  0.044 -0.006  0.040  0.042  0.058  0.075  0.068  0.098  0.064  0.066  0.078  0.130  0.077  0.151  0.108  0.159  0.170  0.124  0.106  0.091  0.046  0.007 -0.005 -0.005 -0.039 -0.050 -0.038 -0.080 -0.085 -0.086 -0.105 -0.098 -0.140 -0.140 -0.112    NaN 
-0.013    NaN  0.013  0.007  0.024  0.006  0.040 -0.008  0.003  0.042  0.056  0.068  0.081  0.050  0.079  0.083  0.082  0.071  0.101  0.071  0.068  0.119  0.183  0.121  0.124  0.092  0.114  0.075  0.066  0.010  0.024 -0.046 -0.045 -0.081 -0.072    NaN -0.098 -0.097 -0.084 -0.092 -0.137 -0.150 -0.190 -0.125 
-0.027 -0.037  0.006  0.007 -0.013 -0.016  0.053 -0.001 -0.001  0.033  0.023 -0.029  0.055  0.065  0.069  0.086  0.054  0.070  0.037  0.063  0.112  0.156  0.120  0.119  0.088  0.090  0.071  0.067  0.019  0.024 -0.016 -0.050 -0.047 -0.047 -0.069    NaN -0.089 -0.105 -0.113 -0.104 -0.095    NaN    NaN    NaN 
-0.008 -0.055 -0.022 -0.014 -0.010  0.017 -0.000 -0.005  0.011  0.016  0.024  0.015  0.042  0.096  0.045  0.089  0.075  0.058  0.016  0.032  0.062  0.102  0.177  0.126  0.101  0.080  0.086  0.041  0.060 -0.040  0.024 -0.055 -0.083    NaN -0.122 -0.076 -0.049 -0.057 -0.102 -0.113 -0.190 -0.172 -0.153    NaN 
-0.028 -0.069  0.003 -0.012 -0.022  0.030  0.007 -0.024  0.019  0.023  0.032  0.013  0.058  0.022  0.082  0.051  0.033  0.099  0.117  0.111  0.124  0.128  0.124  0.105  0.143  0.099  0.039  0.011  0.026  0.033 -0.012 -0.011 -0.032 -0.079 -0.053 -0.073 -0.059 -0.062 -0.064 -0.117 -0.123 -0.116    NaN    NaN 
-0.019 -0.019 -0.019 -0.040  0.024 -0.024 -0.019  0.035 -0.067  0.013 -0.017 -0.022  0.013  0.063  0.018  0.057  0.084  0.050  0.056  0.099  0.083  0.097  0.136    NaN  0.067  0.070  0.052  0.037  0.051 -0.008 -0.025  0.002 -0.061 -0.080 -0.043 -0.085 -0.027 -0.079 -0.053 -0.100 -0.127 -0.125 -0.119    NaN 
-0.031 -0.012    NaN -0.004 -0.005 -0.001 -0.009 -0.031 -0.010 -0.024  0.016 -0.000  0.004  0.073  0.059  0.080  0.047  0.047  0.085  0.085  0.137  0.125  0.108  0.103  0.049  0.067  0.029 -0.001  0.016  0.037  0.013  0.006 -0.028    NaN    NaN -0.072 -0.062 -0.069 -0.045 -0.140 -0.094 -0.142 -0.139 -0.150 
-0.030 -0.051    NaN -0.040 -0.021  0.004 -0.019 -0.008  0.017  0.024  0.001  0.027 -0.010  0.054  0.030  0.043  0.044  0.067  0.055  0.110  0.075  0.135  0.109  0.111  0.063  0.041 -0.001 -0.044  0.007 -0.014 -0.007 -0.011  0.008 -0.016  0.003 -0.021 -0.054 -0.075 -0.077 -0.073 -0.086 -0.093    NaN    NaN 
-0.032 -0.078 -0.041 -0.018  0.018 -0.010 -0.023  0.014 -0.003  0.056  0.035  0.027  0.031  0.052  0.057  0.034  0.063  0.091  0.121  0.115  0.152  0.109  0.084  0.023  0.073  0.057  0.046  0.053  0.025 -0.013  0.004 -0.019  0.013 -0.017 -0.037 -0.036 -0.048 -0.097 -0.059 -0.136 -0.104 -0.068 -0.108 -0.102 
-0.031 -0.044 -0.052  0.014 -0.021  0.039 -0.002 -0.026 -0.001  0.022  0.016  0.050  0.058  0.021  0.069  0.064  0.079  0.093  0.133  0.113  0.088  0.063  0.115  0.119  0.077  0.088  0.074  0.048  0.014  0.004 -0.011 -0.008  0.037  0.009  0.013  0.011 -0.053 -0.070 -0.108 -0.127 -0.103 -0.152 -0.084 -0.126 
-0.050 -0.053 -0.014 -0.042 -0.047 -0.004 -0.006 -0.034  0.002 -0.046 -0.014  0.035  0.023  0.059  0.038  0.038  0.070  0.082  0.073  0.062  0.099  0.086  0.097  0.081  0.061  0.062  0.006  0.040 -0.006 -0.026 -0.011  0.039  0.065  0.001  0.039  0.010 -0.040 -0.039 -0.110 -0.114 -0.118 -0.117 -0.104    NaN 
-0.099 -0.033  0.008 -0.062 -0.036 -0.020 -0.023 -0.012 -0.011  0.022  0.024  0.019  0.011  0.044  0.072  0.075  0.081  0.104  0.104  0.054  0.047  0.050  0.072  0.063  0.058  0.081 -0.004  0.007  0.038  0.037  0.087  0.005  0.053  0.023  0.026 -0.017 -0.106 -0.076 -0.071 -0.070 -0.100 -0.115    NaN    NaN 
-0.056 -0.048 -0.070    NaN -0.045 -0.040    NaN -0.031 -0.011  0.014 -0.019  0.023  0.001  0.041  0.052  0.049  0.060  0.086  0.151  0.081  0.053  0.062  0.029  0.016  0.008  0.009  0.036 -0.016  0.048  0.056  0.052  0.041  0.082  0.012 -0.002 -0.031 -0.023 -0.022 -0.069 -0.117 -0.110    NaN    NaN    NaN 
-0.071 -0.121 -0.069 -0.069 -0.053 -0.059 -0.076 -0.011 -0.032 -0.030 -0.036 -0.051 -0.009  0.066  0.075  0.077  0.082  0.036  0.017  0.061  0.041  0.058  0.093  0.062  0.056  0.047  0.026  0.037  0.028  0.037  0.000  0.019  0.005  0.043 -0.009 -0.056 -0.052 -0.089 -0.049 -0.043 -0.039 -0.075 -0.047 -0.085 
-0.072 -0.082 -0.026 -0.045 -0.058 -0.088 -0.043 -0.048 -0.020 -0.040 -0.008  0.008  0.024  0.085  0.075  0.083  0.037  0.076  0.039 -0.019  0.024  0.062  0.028  0.041  0.014  0.040  0.053  0.094  0.047  0.053  0.026  0.032  0.005  0.034  0.030 -0.048 -0.076 -0.066 -0.090 -0.058 -0.079 -0.084    NaN    NaN 
-0.085 -0.065 -0.057 -0.096 -0.089 -0.064 -0.051 -0.083 -0.063 -0.073 -0.031 -0.007  0.086 -0.031  0.001  0.011  0.042  0.035  0.021 -0.002  0.060  0.055  0.072  0.075  0.024  0.039  0.028  0.076  0.038  0.079  0.080  0.063  0.036  0.017 -0.016 -0.052 -0.064 -0.044 -0.094 -0.112 -0.105 -0.137 -0.047 -0.019 
-0.122 -0.109 -0.098 -0.080 -0.064 -0.090 -0.086 -0.071 -0.063 -0.071 -0.058  0.002  0.054  0.017 -0.007  0.055  0.040  0.031  0.052  0.027  0.060  0.083  0.081  0.056  0.046  0.071  0.095  0.085  0.028  0.010  0.052  0.044  0.040  0.064  0.000 -0.003 -0.055 -0.006 -0.067 -0.049 -0.090 -0.076    NaN    NaN 
-0.070 -0.050 -0.127 -0.099 -0.074 -0.071 -0.058 -0.055 -0.030 -0.010 -0.038 -0.017  0.032  0.027  0.015  0.038 -0.018  0.021  0.028  0.021  0.030  0.031  0.055  0.033  0.061  0.018  0.073  0.075  0.052  0.036  0.073  0.060  0.038  0.022 -0.016 -0.010 -0.093 -0.059 -0.076 -0.044 -0.057 -0.049    NaN    NaN 
-0.039 -0.058 -0.105 -0.080 -0.103 -0.085 -0.082 -0.082 -0.077 -0.043 -0.006  0.025  0.035  0.064  0.045  0.010 -0.011 -0.048  0.010  0.005  0.018  0.040  0.034  0.022  0.013  0.056  0.088  0.018  0.026  0.013  0.072  0.038  0.067  0.006  0.013 -0.049 -0.046 -0.044 -0.021 -0.063 -0.081 -0.044 -0.048 -0.104 
-0.073 -0.097 -0.101 -0.074 -0.058 -0.056 -0.065 -0.060 -0.029 -0.036 -0.064 -0.034  0.049  0.040  0.045  0.028  0.040  0.051  0.028  0.047  0.062  0.028  0.062  0.025  0.041  0.055  0.014  0.078  0.069  0.100  0.104  0.070  0.048  0.041  0.049  0.016  0.002  0.020 -0.039 -0.012 -0.066 -0.062 -0.052 -0.060 
-0.063 -0.083 -0.041 -0.047 -0.067 -0.024 -0.045 -0.042 -0.005 -0.049 -0.021 -0.029  0.059  0.062  0.071  0.056  0.067  0.026  0.004  0.057  0.041  0.048  0.071  0.012  0.040  0.056  0.029  0.035  0.061  0.018 -0.001  0.029  0.058 -0.010 -0.004 -0.062 -0.059 -0.055 -0.078 -0.086 -0.083 -0.056 -0.052 -0.037 
-0.025 -0.049 -0.060 -0.073 -0.089 -0.101 -0.071 -0.064 -0.057 -0.009  0.024  0.012  0.009  0.072  0.091  0.090  0.044  0.065  0.037  0.024  0.049  0.061  0.050  0.012  0.035  0.021  0.034 -0.011  0.025  0.025  0.001  0.030  0.041  0.044  0.027 -0.020 -0.034 -0.043 -0.015 -0.043 -0.068 -0.055 -0.045    NaN 
-0.095 -0.103 -0.060 -0.052 -0.076 -0.090 -0.057 -0.089 -0.041 -0.035 -0.008 -0.001  0.016  0.079  0.067  0.116  0.107  0.089  0.035  0.044  0.065    NaN    NaN  0.111  0.056  0.038  0.021  0.035  0.040  0.001  0.055  0.038  0.031  0.045 -0.003 -0.023 -0.048 -0.044 -0.068 -0.092 -0.085 -0.104 -0.078    NaN 
-0.033 -0.055 -0.040 -0.049 -0.077  0.006 -0.029 -0.007  0.020 -0.049 -0.013 -0.007  0.018  0.047  0.070  0.122  0.098  0.071  0.100  0.082  0.048  0.068    NaN    NaN    NaN    NaN -0.022  0.028  0.002  0.033  0.039 -0.001  0.019  0.056 -0.001 -0.009 -0.049 -0.031 -0.068 -0.099 -0.126 -0.134 -0.119 -0.113 
-0.079 -0.042 -0.029 -0.016 -0.009 -0.004  0.007 -0.010 -0.030 -0.041 -0.044 -0.030  0.029  0.082  0.056  0.108  0.098  0.073  0.075  0.032  0.047  0.074  0.036  0.091  0.112  0.067  0.031  0.044  0.009 -0.048  0.008  0.026 -0.006  0.015 -0.041 -0.056 -0.026 -0.054 -0.070 -0.077 -0.155 -0.115 -0.101    NaN 
-0.023 -0.028 -0.040 -0.024 -0.031  0.015 -0.051  0.006 -0.049 -0.012 -0.009  0.010 -0.014 -0.021  0.046  0.051  0.051  0.086  0.092  0.083  0.066  0.043  0.062  0.069  0.055  0.093    NaN  0.019    NaN    NaN -0.022  0.020 -0.010 -0.009 -0.080 -0.061 -0.024 -0.086 -0.083 -0.131 -0.089 -0.141 -0.091 -0.105 
-0.071 -0.093 -0.051 -0.021 -0.021 -0.057  0.009 -0.017 -0.014  0.003  0.001  0.008  0.028  0.069  0.061  0.082  0.088  0.063  0.090  0.054    NaN  0.098  0.113  0.142  0.097  0.092  0.063  0.078  0.058  0.046  0.001 -0.008  0.021 -0.018 -0.051 -0.053 -0.075 -0.069 -0.120 -0.144 -0.147 -0.106 -0.120 -0.171 
-0.035 -0.007 -0.059 -0.029 -0.036 -0.017 -0.056 -0.046 -0.020 -0.026  0.018  0.010  0.054  0.009 -0.015  0.079  0.098  0.089  0.112  0.067  0.121  0.078  0.074  0.034  0.083  0.075  0.110  0.080  0.094  0.061  0.011 -0.044 -0.048 -0.039 -0.081 -0.056 -0.087 -0.043 -0.118 -0.143 -0.168 -0.152 -0.102 -0.151 
-0.030 -0.009 -0.056 -0.016 -0.028 -0.035 -0.029 -0.042 -0.006 -0.022  0.011  0.013 -0.011 -0.007  0.026  0.079  0.083  0.079  0.101  0.111  0.099  0.128  0.083  0.056  0.051  0.071  0.107  0.058  0.073  0.045  0.015 -0.026  0.003 -0.011 -0.053 -0.016 -0.036 -0.075 -0.076 -0.148 -0.114 -0.102 -0.062 -0.043 
-0.053  0.019  0.045  0.006 -0.052  0.024  0.016 -0.013  0.004  0.002  0.006  0.045  0.020 -0.013  0.032  0.072  0.044  0.047  0.106  0.098  0.072  0.075  0.044  0.049  0.085  0.053  0.072  0.026    NaN -0.045 -0.019 -0.021 -0.035 -0.082 -0.043 -0.038 -0.019 -0.068 -0.119 -0.097 -0.110 -0.117 -0.157 -0.097 
 0.008 -0.030  0.020 -0.015  0.040  0.004  0.037 -0.003  0.037  0.017  0.014 -0.002  0.075  0.046  0.042 -0.015  0.033  0.066  0.060  0.104  0.117  0.146  0.099  0.101  0.094  0.086  0.052  0.038  0.036  0.043    NaN -0.015 -0.016 -0.037 -0.083 -0.088 -0.062 -0.117 -0.135 -0.136 -0.146 -0.143 -0.197    NaN 
-0.035 -0.033 -0.008  0.017  0.012  0.011  0.015 -0.030  0.058  0.025 -0.001  0.002  0.010  0.030  0.078  0.075  0.055  0.046  0.093  0.075  0.115    NaN  0.058    NaN    NaN    NaN  0.072  0.120  0.095  0.070 -0.012  0.018    NaN    NaN -0.043 -0.100 -0.089 -0.122 -0.110 -0.133 -0.123 -0.172 -0.165    NaN 
-0.009 -0.023  0.005 -0.033  0.029  0.032  0.046 -0.010  0.042  0.038  0.034  0.066  0.022  0.043 -0.005  0.006  0.068  0.104  0.080  0.121  0.136  0.108    NaN    NaN    NaN    NaN    NaN  0.083  0.092    NaN  0.036 -0.001 -0.026 -0.061    NaN -0.072 -0.095 -0.063 -0.100 -0.118 -0.154 -0.153 -0.157    NaN 
-0.004 -0.031  0.003  0.051  0.020 -0.000  0.032  0.041  0.044  0.041  0.028  0.013  0.025  0.049  0.044  0.039  0.038  0.078  0.040  0.076  0.077  0.105  0.078    NaN    NaN    NaN    NaN    NaN    NaN    NaN    NaN  0.016  0.004 -0.040 -0.045 -0.082 -0.057 -0.107 -0.044 -0.119 -0.099 -0.162 -0.116    NaN 
 0.059  0.024 -0.004  0.033  0.019  0.006 -0.029  0.044  0.050  0.011  0.039  0.014  0.023  0.051  0.022  0.019  0.009  0.045  0.049  0.082  0.128  0.067  0.129  0.128    NaN    NaN  0.131    NaN  0.056    NaN    NaN    NaN  0.005 -0.032 -0.097 -0.116 -0.098 -0.139 -0.132 -0.142 -0.138 -0.081 -0.126 -0.126 
-0.026  0.004 -0.046 -0.017  0.020  0.080  0.033  0.011  0.031  0.005  0.018 -0.005  0.026 -0.003 -0.005  0.039  0.084  0.063  0.057  0.076  0.041  0.090  0.151  0.077    NaN    NaN    NaN  0.059    NaN -0.039  0.021 -0.002 -0.019 -0.077 -0.125 -0.136 -0.118 -0.083 -0.117 -0.112 -0.121 -0.156 -0.148    NaN 
 0.040  0.041 -0.009 -0.010 -0.004  0.001 -0.015  0.058  0.016  0.000  0.086  0.042  0.018  0.013  0.037  0.018  0.007  0.077  0.049  0.071  0.106  0.090  0.137  0.120  0.129  0.099    NaN    NaN    NaN    NaN  0.014  0.041  0.010 -0.062 -0.099 -0.080 -0.080 -0.086 -0.120 -0.141 -0.181 -0.183 -0.164    NaN 
-0.011 -0.006  0.002 -0.019  0.011  0.046  0.031  0.002  0.011  0.028  0.089  0.034  0.043  0.042  0.067  0.024  0.052  0.051  0.082  0.077  0.085  0.074  0.122  0.094  0.087  0.096    NaN    NaN    NaN    NaN    NaN  0.002 -0.069 -0.122 -0.107 -0.046 -0.096 -0.080 -0.065 -0.108 -0.051 -0.131 -0.159    NaN 
-0.008 -0.044  0.043  0.050  0.008  0.026 -0.042 -0.013  0.050 -0.009  0.052  0.046 -0.009  0.055  0.054  0.059  0.051  0.091  0.082  0.102  0.074  0.084  0.080  0.079  0.129  0.068    NaN    NaN    NaN    NaN    NaN  0.003 -0.031 -0.094 -0.088 -0.076 -0.067 -0.105 -0.141 -0.142 -0.144 -0.069 -0.121    NaN 
-0.036  0.001 -0.009  0.004  0.038 -0.008  0.017 -0.003  0.041  0.005  0.004  0.055  0.042  0.092  0.065  0.051  0.046  0.069  0.040    NaN    NaN    NaN    NaN  0.090  0.125  0.085  0.089  0.087    NaN  0.053  0.020  0.004 -0.036 -0.016 -0.105 -0.054 -0.017 -0.110 -0.085 -0.116 -0.150 -0.152 -0.155    NaN 
 0.003  0.037 -0.030 -0.038  0.051  0.010 -0.015  0.023  0.031  0.054  0.016  0.015  0.037  0.051  0.074  0.116  0.063  0.039  0.082  0.089  0.090  0.103  0.105  0.078  0.057  0.089  0.034  0.049  0.026  0.001  0.009 -0.061 -0.051 -0.056 -0.056 -0.064 -0.072 -0.101 -0.048 -0.075 -0.113 -0.137 -0.122    NaN 
-0.014 -0.003 -0.017 -0.022  0.013  0.004 -0.034  0.018 -0.008  0.051  0.042  0.021  0.028  0.024  0.053 -0.001  0.051  0.063  0.058  0.124  0.072  0.065  0.066  0.041  0.095  0.072  0.085  0.052  0.008 -0.023 -0.034 -0.050    NaN -0.030  0.004 -0.017 -0.077 -0.116 -0.092 -0.091 -0.104 -0.097 -0.112 -0.124 
-0.043 -0.063  0.001 -0.051  0.025  0.001  0.018  0.008  0.018 -0.003 -0.015  0.043  0.054  0.053  0.034  0.031  0.067  0.082  0.030  0.059  0.046  0.057  0.046  0.021  0.041  0.032  0.024  0.034  0.037  0.012 -0.041    NaN    NaN    NaN -0.030 -0.037 -0.052 -0.076 -0.042 -0.128 -0.142 -0.132 -0.109    NaN 
-0.050 -0.039 -0.005 -0.016  0.044  0.005 -0.016  0.037 -0.014  0.017 -0.001 -0.003  0.049 -0.007  0.060  0.015  0.060  0.057  0.054  0.046  0.071  0.102  0.054  0.020  0.021  0.021 -0.012  0.017  0.002 -0.020 -0.011  0.012 -0.039 -0.003 -0.020 -0.045 -0.018 -0.058 -0.048 -0.101 -0.093 -0.135 -0.162    NaN 
-0.074 -0.052 -0.008 -0.022 -0.011 -0.033 -0.041 -0.007 -0.026 -0.004  0.015  0.012  0.018  0.020  0.008  0.020  0.062  0.053  0.091  0.051  0.056 -0.011  0.009  0.050 -0.025 -0.016 -0.008 -0.043 -0.042 -0.017 -0.058 -0.047  0.005    NaN -0.007 -0.042 -0.092 -0.129 -0.052 -0.102 -0.103 -0.067 -0.125    NaN 
-0.047 -0.064 -0.045 -0.031 -0.030 -0.046 -0.045 -0.030 -0.047 -0.024 -0.007 -0.063 -0.059 -0.010  0.048  0.063  0.016  0.035  0.039 -0.014  0.015  0.019  0.018  0.007  0.007 -0.007 -0.025 -0.042 -0.047 -0.013 -0.013 -0.010  0.016 -0.004  0.004 -0.007 -0.092 -0.081 -0.103 -0.085 -0.102 -0.092 -0.126    NaN 
-0.077 -0.064 -0.032 -0.057 -0.057 -0.032 -0.032 -0.058 -0.066 -0.039 -0.043 -0.055 -0.038  0.006 -0.006 -0.003  0.030  0.022  0.039  0.001  0.039  0.026  0.037 -0.015 -0.031 -0.015 -0.005 -0.000 -0.020  0.003  0.021  0.011  0.022 -0.051 -0.014 -0.011 -0.044 -0.060 -0.075 -0.092 -0.127 -0.124 -0.109    NaN 
-0.080 -0.067 -0.044 -0.044 -0.019 -0.042 -0.069 -0.039 -0.042 -0.040 -0.057 -0.045 -0.022  0.025  0.032  0.038  0.016  0.027  0.028  0.026  0.014  0.005 -0.005  0.017 -0.016 -0.044 -0.000 -0.042  0.019 -0.006 -0.070 -0.008  0.015 -0.010 -0.029 -0.066 -0.043 -0.032 -0.075 -0.094 -0.179 -0.126 -0.155 -0.075 
-0.063 -0.089 -0.050 -0.099 -0.072 -0.056 -0.039 -0.029 -0.030 -0.031 -0.008 -0.007  0.016  0.035  0.062  0.082  0.067  0.061  0.074  0.004  0.043  0.051  0.058  0.060  0.043  0.022  0.010 -0.032 -0.035 -0.048 -0.003 -0.034 -0.018  0.020  0.037 -0.005 -0.046 -0.081 -0.074 -0.064 -0.097 -0.092    NaN    NaN 
-0.055 -0.074 -0.088 -0.026 -0.050 -0.045 -0.069 -0.042 -0.014 -0.058  0.006 -0.000  0.007  0.044  0.037  0.063  0.094  0.074  0.093  0.053  0.053  0.081  0.065  0.048  0.043  0.019  0.009 -0.017 -0.000 -0.002  0.008 -0.014 -0.031 -0.003  0.028  0.002  0.008 -0.071 -0.106 -0.085 -0.100 -0.100 -0.074    NaN 
-0.028 -0.040 -0.112 -0.117 -0.066 -0.027 -0.035 -0.006 -0.040  0.018 -0.029  0.019  0.004  0.002  0.072  0.085  0.055  0.075  0.081  0.076  0.067  0.090  0.093  0.053  0.038  0.032  0.030  0.008 -0.034 -0.011 -0.018  0.017  0.014 -0.018  0.023 -0.017 -0.051 -0.039 -0.055 -0.058 -0.035 -0.062 -0.029 -0.073 
-0.111 -0.027 -0.044 -0.058 -0.052 -0.015 -0.042 -0.030 -0.085 -0.039 -0.036 -0.006  0.033  0.034  0.043  0.114  0.087  0.078  0.085  0.085  0.078  0.072  0.057  0.010  0.090  0.065  0.033  0.047  0.044  0.037  0.030  0.040  0.051  0.053  0.035 -0.003 -0.021 -0.032 -0.042 -0.106 -0.033 -0.008 -0.041 -0.110 
-0.030 -0.062 -0.047 -0.038 -0.033 -0.058 -0.053 -0.040 -0.012 -0.038 -0.026  0.029 -0.005  0.045  0.049  0.075  0.045  0.123  0.139  0.087  0.068  0.026  0.080  0.079  0.055  0.058  0.048 -0.001  0.068  0.079  0.047  0.001  0.017    NaN -0.001 -0.038  0.007 -0.056 -0.038 -0.094 -0.124 -0.081 -0.064    NaN 
-0.076 -0.081 -0.052 -0.060 -0.020 -0.060 -0.039 -0.026 -0.076 -0.021  0.022 -0.032  0.004  0.043  0.091  0.080  0.063  0.045  0.039  0.063  0.080  0.058  0.033  0.039  0.010  0.044  0.026  0.000  0.007  0.062  0.017  0.046  0.051  0.001 -0.005 -0.034 -0.012 -0.044 -0.029 -0.081 -0.091 -0.059 -0.074 -0.083 
-0.052 -0.058 -0.083 -0.059 -0.089 -0.063 -0.041 -0.051 -0.037 -0.025 -0.075 -0.016  0.012  0.050  0.008  0.033 -0.020  0.005  0.008  0.034  0.057  0.069  0.025  0.011  0.045 -0.019 -0.039 -0.003  0.015  0.021  0.056  0.070  0.037  0.005 -0.061 -0.068 -0.049 -0.051 -0.056 -0.097 -0.060 -0.030 -0.038 -0.099 
-0.098 -0.086 -0.071 -0.072 -0.088 -0.056 -0.071 -0.026 -0.058 -0.089 -0.038 -0.010  0.012 -0.011  0.009 -0.007  0.016  0.021  0.049 -0.002  0.030  0.031  0.012  0.028  0.022  0.026  0.036  0.017  0.071  0.040  0.030  0.037  0.014 -0.001 -0.036  0.003 -0.024 -0.046 -0.061 -0.099 -0.086 -0.056 -0.081    NaN 
-0.098 -0.066 -0.064 -0.061 -0.061 -0.086 -0.110 -0.086 -0.101 -0.060 -0.030 -0.012  0.021 -0.017  0.013  0.003 -0.011  0.004 -0.033  0.024  0.072 -0.018 -0.002  0.028  0.027 -0.020  0.047  0.066  0.045  0.033  0.040  0.018 -0.043 -0.015 -0.035 -0.014 -0.015 -0.033 -0.075 -0.082 -0.097 -0.123 -0.064 -0.082 
-0.102 -0.092 -0.083 -0.085 -0.096 -0.096 -0.062 -0.057 -0.049 -0.072 -0.053 -0.031 -0.006 -0.037 -0.046 -0.062 -0.052 -0.010 -0.001  0.019 -0.007 -0.025  0.029  0.012  0.038  0.031  0.091  0.031  0.061  0.033  0.032  0.001 -0.016 -0.008  0.033 -0.042 -0.012 -0.047 -0.046 -0.075 -0.091 -0.085 -0.076    NaN 
-0.133 -0.122 -0.104 -0.085 -0.135 -0.091 -0.054 -0.104 -0.110 -0.087 -0.053 -0.029 -0.043 -0.015 -0.059 -0.046  0.023  0.027  0.021  0.030 -0.007  0.021 -0.002  0.023  0.055  0.072  0.093  0.048  0.064  0.074  0.067  0.078  0.034  0.033  0.009 -0.018 -0.022 -0.031 -0.032 -0.029 -0.094 -0.055 -0.116    NaN 
-0.119 -0.132 -0.063 -0.129 -0.106 -0.094 -0.093 -0.116 -0.042 -0.051 -0.075 -0.012 -0.019 -0.034 -0.023  0.007 -0.031  0.010  0.065  0.028  0.007  0.001  0.038  0.008  0.016  0.018  0.042  0.013  0.030  0.065  0.032  0.036  0.024  0.050 -0.002 -0.001 -0.005 -0.074 -0.096 -0.065 -0.081 -0.065 -0.058    NaN 
-0.076 -0.099 -0.089 -0.110 -0.036 -0.044 -0.075 -0.090 -0.120 -0.064 -0.049 -0.043  0.013 -0.013  0.002 -0.007 -0.008  0.006  0.044  0.017  0.016  0.044  0.012  0.029  0.065  0.033  0.066  0.059  0.076  0.066  0.061  0.073 -0.000  0.039 -0.019 -0.050 -0.013 -0.028 -0.086 -0.055 -0.042 -0.008 -0.080    NaN 
-0.111 -0.076 -0.081 -0.085 -0.041 -0.041 -0.032 -0.009 -0.060 -0.055 -0.049 -0.060 -0.001  0.007  0.010  0.013  0.017 -0.012  0.013  0.040  0.024  0.032  0.023  0.033  0.040  0.060  0.067  0.019  0.070  0.088  0.027  0.057  0.015    NaN  0.040 -0.016 -0.033 -0.030 -0.077 -0.074 -0.096 -0.068 -0.066    NaN 
-0.121 -0.029 -0.088 -0.023 -0.031 -0.040 -0.035 -0.063 -0.053 -0.049 -0.032 -0.023 -0.005  0.003  0.005 -0.001  0.012  0.032  0.034  0.025  0.009  0.000  0.021  0.026 -0.018  0.033  0.040  0.087  0.052  0.027  0.015 -0.002  0.010  0.010  0.014 -0.000 -0.032 -0.039 -0.089 -0.085 -0.059 -0.078 -0.114 -0.113 
-0.080 -0.049 -0.071 -0.103 -0.062 -0.052 -0.061 -0.066 -0.046 -0.060 -0.059  0.000  0.019  0.022  0.032  0.019  0.013  0.017  0.014  0.060  0.012  0.012 -0.001  0.045  0.088  0.052 -0.005  0.031  0.050  0.041  0.037  0.027  0.009  0.004 -0.009 -0.032 -0.056 -0.060 -0.020 -0.049 -0.070 -0.053 -0.064    NaN 
   NaN    NaN    NaN    NaN    NaN    NaN    NaN    NaN  0.020 -0.019 -0.022 -0.032 -0.036 -0.014  0.047  0.033  0.030  0.018  0.021  0.010  0.030  0.008 -0.051 -0.023 -0.012  0.002  0.012  0.045 -0.014  0.030  0.040  0.026 -0.040  0.005    NaN -0.011 -0.031 -0.045 -0.072 -0.089 -0.117 -0.082 -0.140 -0.113 
-0.039 -0.076 -0.019 -0.006 -0.024 -0.056 -0.027 -0.063 -0.050 -0.075 -0.014 -0.064 -0.013 -0.041 -0.020  0.040  0.065 -0.012  0.041  0.010  0.014  0.023 -0.003 -0.018  0.023 -0.017 -0.006  0.007 -0.006  0.006 -0.008 -0.013  0.002 -0.047 -0.029 -0.042 -0.022 -0.096 -0.087 -0.081 -0.123 -0.114 -0.085    NaN 
-0.023 -0.056 -0.044 -0.070 -0.058 -0.021 -0.030 -0.039 -0.031 -0.026 -0.021 -0.019 -0.009 -0.019  0.012  0.004  0.012  0.044  0.016  0.031  0.041  0.047  0.001  0.014 -0.003 -0.058 -0.024 -0.019 -0.009  0.002  0.012 -0.039  0.007  0.023 -0.003    NaN -0.044 -0.037 -0.089 -0.120 -0.140 -0.099 -0.091    NaN 
-0.038 -0.024 -0.030 -0.010 -0.028 -0.019  0.001 -0.056  0.009 -0.000 -0.015 -0.034  0.022  0.032  0.025  0.015 -0.001  0.031  0.034  0.046  0.097  0.075  0.048 -0.007 -0.034 -0.057 -0.071 -0.040 -0.022  0.013 -0.029 -0.003  0.014  0.016 -0.005 -0.028 -0.039 -0.093 -0.062 -0.138 -0.103 -0.120 -0.121    NaN 
-0.064 -0.074 -0.055 -0.041 -0.016  0.003 -0.023  0.004 -0.066  0.002 -0.057 -0.028  0.017  0.003 -0.010  0.023  0.041  0.049  0.076  0.055  0.054  0.033  0.064  0.021  0.002  0.031 -0.019 -0.077 -0.048 -0.051 -0.048  0.009  0.001 -0.006 -0.052 -0.046 -0.050 -0.098 -0.115 -0.128 -0.149 -0.159 -0.156    NaN 
-0.009 -0.020  0.018 -0.045 -0.015 -0.041 -0.000  0.019 -0.031  0.027 -0.010  0.017 -0.016  0.038  0.006  0.022  0.073  0.055  0.054  0.042  0.068  0.043  0.073  0.038  0.075  0.023  0.037  0.023 -0.020 -0.054 -0.054 -0.056 -0.043 -0.058 -0.034 -0.084 -0.038 -0.080 -0.096 -0.134 -0.126 -0.113 -0.113    NaN 
-0.019  0.018 -0.008 -0.011 -0.000  0.032 -0.001  0.007  0.004 -0.014  0.014  0.002 -0.018  0.046  0.069  0.073  0.028  0.095  0.069  0.013  0.035  0.045  0.060  0.048  0.049  0.004  0.024  0.060 -0.025 -0.030  0.009 -0.028 -0.095 -0.033 -0.033 -0.030 -0.049 -0.100 -0.138 -0.118 -0.100 -0.137 -0.145    NaN 
 0.000  0.019 -0.029  0.009 -0.034 -0.004  0.001 -0.010 -0.010 -0.025  0.013  0.016  0.004  0.044  0.028  0.057 -0.003  0.016  0.061  0.028  0.111  0.057  0.063  0.086  0.052 -0.034  0.053  0.049  0.059 -0.006 -0.049 -0.076 -0.045 -0.070 -0.057 -0.104 -0.039 -0.061 -0.074 -0.118 -0.094 -0.166 -0.110 -0.160 
-0.012 -0.005 -0.039 -0.010  0.014  0.014  0.012  0.033 -0.001  0.025  0.022  0.047  0.038  0.050  0.022  0.014  0.037  0.059  0.068  0.069  0.045  0.082  0.097  0.056  0.037  0.012  0.017  0.032  0.006 -0.007 -0.004 -0.030 -0.051 -0.095 -0.050  0.014 -0.051 -0.045 -0.111 -0.065 -0.136 -0.182 -0.171    NaN 
-0.008  0.009 -0.000  0.019  0.027  0.022 -0.022 -0.009  0.041 -0.051  0.022  0.048  0.022  0.051  0.034  0.024  0.045  0.030  0.071  0.014  0.035  0.092  0.073  0.073  0.062  0.005  0.059  0.020 -0.013 -0.004 -0.042 -0.043 -0.048 -0.067 -0.051 -0.023 -0.088 -0.089 -0.087 -0.132 -0.165 -0.106 -0.094 -0.175 
 0.016 -0.010  0.019  0.035 -0.003 -0.020  0.016 -0.007  0.020  0.042 -0.004  0.059  0.052  0.011  0.052  0.051  0.007  0.036  0.041  0.019  0.043  0.095  0.062  0.088  0.040  0.084  0.028  0.038  0.003 -0.026 -0.036 -0.066 -0.077 -0.061 -0.052 -0.046 -0.061 -0.111 -0.136 -0.147 -0.134 -0.154 -0.115    NaN 
-0.017 -0.068 -0.017  0.015  0.009  0.022  0.023  0.017  0.017  0.049  0.044  0.043  0.035  0.020 -0.017  0.054  0.054  0.060  0.065  0.041  0.044  0.049  0.080  0.054  0.049  0.048  0.027  0.040 -0.008 -0.015 -0.015 -0.067 -0.094 -0.108 -0.079 -0.064 -0.032 -0.103 -0.068 -0.188 -0.184 -0.161 -0.179    NaN 
-0.006 -0.043  0.031  0.027 -0.025  0.040  0.002  0.016  0.012  0.017  0.041  0.052  0.069  0.032  0.034  0.061  0.048  0.042  0.078  0.043  0.052  0.112  0.083  0.080  0.060  0.046  0.041  0.009  0.022  0.009 -0.046 -0.064 -0.069 -0.135 -0.058 -0.106 -0.064 -0.121 -0.103 -0.140 -0.152 -0.140 -0.169 -0.115 
-0.005  0.009  0.011  0.002  0.002  0.037 -0.023 -0.003  0.055  0.042  0.018  0.035  0.071  0.054  0.086  0.063  0.037 -0.037  0.018  0.069  0.050  0.017  0.057  0.111  0.101  0.021  0.063  0.031  0.036 -0.005 -0.033 -0.065 -0.096 -0.104 -0.083 -0.120 -0.080    NaN -0.058 -0.098 -0.150 -0.158 -0.148 -0.161 
 0.009  0.017  0.027 -0.008 -0.006  0.014 -0.020  0.004 -0.007  0.040  0.006  0.046  0.028  0.065  0.024  0.051  0.006  0.002  0.003 -0.001  0.027  0.023  0.041  0.029  0.048  0.049 -0.004  0.016 -0.003 -0.019 -0.024 -0.091 -0.093 -0.097 -0.115 -0.080 -0.107 -0.078 -0.137 -0.124 -0.155 -0.143 -0.180 -0.129 
 0.039  0.004 -0.019 -0.014 -0.042 -0.004  0.020  0.005  0.026  0.035  0.016  0.054  0.023  0.029  0.027  0.059 -0.004  0.046  0.037  0.058  0.043  0.027  0.042  0.060  0.069  0.010  0.020  0.053  0.006  0.022 -0.037 -0.068 -0.073    NaN    NaN    NaN    NaN -0.067 -0.111 -0.163 -0.149 -0.128 -0.145    NaN 
 0.063  0.009 -0.018  0.009  0.021  0.049  0.041 -0.020  0.028 -0.016 -0.006  0.013  0.001  0.031  0.057  0.023  0.039  0.036  0.063  0.024  0.024  0.024  0.048  0.057  0.079  0.071  0.026  0.045 -0.018  0.010 -0.053 -0.070 -0.100 -0.118    NaN    NaN -0.125 -0.089 -0.126 -0.149 -0.196 -0.161 -0.220    NaN 
-0.017 -0.005  0.009  0.009 -0.013 -0.016  0.022 -0.005 -0.015  0.008  0.054  0.014  0.020  0.020  0.036  0.036 -0.002  0.033  0.034  0.030  0.042  0.045  0.050  0.064  0.055  0.002  0.019    NaN    NaN    NaN    NaN -0.009    NaN    NaN    NaN    NaN    NaN    NaN -0.099 -0.187 -0.194    NaN -0.175    NaN 
-0.007  0.002  0.037  0.054  0.001  0.036  0.021  0.000  0.014  0.015  0.047  0.006  0.066  0.009  0.025  0.059  0.037  0.041  0.027  0.006  0.010  0.036  0.048  0.037  0.033  0.038  0.058  0.035 -0.004 -0.037 -0.060 -0.070 -0.106 -0.101 -0.036 -0.027 -0.014 -0.060 -0.075 -0.185 -0.197    NaN -0.199    NaN 
 0.027  0.012  0.015  0.014  0.001  0.024  0.018  0.004  0.015  0.019  0.013  0.023  0.009 -0.006  0.018  0.039  0.052  0.032  0.056  0.072  0.046  0.039  0.059  0.067  0.089  0.017  0.051  0.037  0.017  0.022 -0.024 -0.086 -0.136 -0.088 -0.068 -0.079 -0.089 -0.105    NaN -0.134 -0.148 -0.086 -0.115    NaN 
 0.038  0.015  0.003  0.039  0.078  0.010  0.046  0.027  0.104  0.051  0.030  0.027  0.066 -0.000  0.034  0.078  0.074  0.042  0.042  0.038  0.058  0.060  0.058  0.045  0.040  0.071  0.042  0.007  0.022  0.034 -0.055 -0.043 -0.060 -0.069 -0.105 -0.048 -0.050 -0.102 -0.060 -0.061 -0.101 -0.113 -0.159    NaN 
 0.057 -0.010 -0.030 -0.003 -0.005  0.001  0.020  0.008 -0.019  0.016    NaN  0.009    NaN  0.056  0.048  0.060  0.038  0.028  0.064  0.045  0.069  0.050  0.064  0.061  0.072  0.044  0.066  0.022  0.014 -0.001 -0.046 -0.050 -0.090 -0.079 -0.075 -0.061 -0.076 -0.062 -0.113 -0.134 -0.119 -0.093 -0.111 -0.080 
 0.026  0.001 -0.038 -0.003 -0.006 -0.017 -0.016  0.059  0.012  0.009  0.036  0.053  0.056  0.006  0.094  0.055  0.034  0.056  0.070  0.036  0.048  0.068  0.115  0.047  0.065  0.072  0.038  0.035 -0.007  0.003 -0.018 -0.008 -0.047 -0.068 -0.041 -0.037 -0.018 -0.048 -0.110 -0.141 -0.121 -0.179 -0.184    NaN 
 0.040  0.044 -0.035  0.018  0.015  0.024  0.026  0.052  0.012  0.031  0.066  0.039  0.047  0.045  0.036  0.007  0.089  0.065  0.050  0.045  0.060  0.053  0.094  0.103  0.087  0.021  0.013  0.044  0.008  0.013  0.009 -0.049 -0.029  0.011 -0.010  0.027 -0.028 -0.051 -0.087 -0.154 -0.118 -0.151 -0.102 -0.076 
 0.023  0.006  0.013 -0.026  0.031  0.037 -0.022  0.040  0.031  0.055  0.047  0.074  0.073  0.038  0.031  0.019  0.067  0.081  0.117  0.082  0.095  0.088  0.120  0.100  0.052  0.051  0.051  0.044  0.025  0.007  0.008 -0.068  0.010 -0.038  0.001 -0.029  0.001 -0.053 -0.106 -0.092 -0.097 -0.102 -0.122 -0.123 
-0.044 -0.019 -0.028 -0.022 -0.001 -0.002  0.019  0.042  0.016  0.038  0.035  0.045  0.019  0.037  0.087  0.050  0.079  0.082  0.085  0.054  0.070  0.103  0.081  0.051  0.045  0.071  0.060 -0.006 -0.033 -0.013  0.034  0.000  0.004 -0.049 -0.048 -0.047 -0.068 -0.073 -0.032 -0.094 -0.120 -0.070 -0.108 -0.115 
-0.002 -0.034 -0.051  0.020 -0.027 -0.006 -0.008 -0.017 -0.044  0.011  0.034  0.027 -0.003  0.017  0.003  0.033  0.017  0.029  0.023  0.072  0.032  0.020  0.043  0.026  0.016  0.028  0.001  0.033 -0.013 -0.018  0.054  0.017    NaN  0.066    NaN  0.025 -0.048  0.002 -0.074 -0.104 -0.092 -0.084 -0.096    NaN 
-0.042 -0.027 -0.022 -0.058 -0.024 -0.000    NaN -0.009 -0.020 -0.003 -0.034 -0.017  0.021 -0.003  0.014  0.005 -0.019 -0.074  0.001  0.014  0.016  0.052  0.010 -0.028  0.006  0.019  0.036 -0.010  0.018  0.058  0.034  0.034  0.034  0.025  0.033 -0.071 -0.062 -0.010 -0.065 -0.068 -0.054 -0.078 -0.048    NaN 
-0.070 -0.077 -0.054 -0.097 -0.102    NaN -0.060 -0.085 -0.088 -0.064 -0.006 -0.027 -0.008  0.004 -0.019  0.019 -0.004  0.025  0.039 -0.009  0.012  0.074  0.014  0.030  0.043  0.063  0.006  0.040 -0.005  0.018  0.029 -0.006 -0.010 -0.064 -0.087 -0.093 -0.078 -0.062 -0.050 -0.066 -0.074 -0.100    NaN    NaN 
-0.197 -0.097 -0.085 -0.055 -0.117 -0.088 -0.065 -0.071 -0.047 -0.029 -0.028 -0.044 -0.030 -0.004 -0.007  0.016 -0.025  0.021  0.060 -0.022  0.015  0.045  0.053  0.002  0.038  0.022 -0.008  0.013  0.071  0.014 -0.022  0.031  0.000 -0.007  0.034 -0.114 -0.046 -0.028 -0.073 -0.026 -0.021 -0.126 -0.109 -0.101 
-0.144 -0.129 -0.110 -0.073 -0.090 -0.091 -0.118 -0.060 -0.072 -0.048 -0.029 -0.069 -0.104  0.002  0.049  0.015 -0.012 -0.009  0.005  0.071  0.025  0.045  0.025  0.064  0.056  0.071  0.017  0.044  0.058  0.041  0.008  0.009  0.032 -0.016 -0.014 -0.030 -0.068 -0.077 -0.013 -0.091 -0.111 -0.079 -0.133 -0.111 
   NaN -0.145    NaN -0.114 -0.105 -0.040 -0.112 -0.101 -0.047 -0.032 -0.042 -0.004  0.016  0.038  0.025  0.031  0.042  0.052  0.016  0.043  0.075  0.017  0.020  0.032  0.061  0.021  0.086  0.112  0.088  0.088  0.059  0.056  0.003 -0.018 -0.025 -0.047 -0.014 -0.054 -0.037 -0.096 -0.066 -0.073 -0.052 -0.073 
   NaN    NaN -0.107 -0.065 -0.145 -0.092 -0.069 -0.090 -0.039 -0.083 -0.016 -0.039  0.018  0.037  0.040  0.003  0.051  0.056  0.080  0.014  0.030  0.043  0.036  0.054  0.056  0.070  0.053  0.060  0.051  0.058  0.055  0.043 -0.000  0.016  0.055  0.017  0.024  0.033 -0.001 -0.063 -0.074 -0.064 -0.066 -0.091 
-0.111 -0.114 -0.084 -0.086    NaN    NaN    NaN -0.091 -0.061 -0.050 -0.063 -0.062 -0.006  0.042  0.021  0.007  0.054  0.054  0.067  0.057  0.065  0.072  0.091    NaN    NaN    NaN  0.063  0.124  0.106  0.056  0.022  0.057  0.031 -0.004 -0.011 -0.017 -0.048 -0.007    NaN -0.031 -0.042 -0.056 -0.098 -0.099 
   NaN -0.078 -0.100 -0.119 -0.086 -0.087 -0.070 -0.070 -0.084 -0.032 -0.063 -0.044 -0.005  0.053  0.053  0.037  0.024  0.024  0.065  0.054    NaN    NaN    NaN    NaN    NaN    NaN    NaN    NaN    NaN    NaN    NaN    NaN    NaN  0.065  0.003  0.059 -0.000  0.018 -0.029 -0.043 -0.054 -0.076 -0.080 -0.124 
-0.069    NaN -0.124 -0.110 -0.035 -0.057 -0.064 -0.099 -0.116 -0.038 -0.094 -0.123 -0.087 -0.036 -0.023  0.021  0.035  0.020    NaN    NaN  0.038 -0.005  0.070    NaN    NaN    NaN    NaN    NaN    NaN    NaN    NaN    NaN    NaN    NaN    NaN    NaN    NaN    NaN    NaN    NaN    NaN    NaN    NaN    NaN 
   NaN -0.031 -0.111 -0.117 -0.032 -0.051 -0.047 -0.052 -0.046 -0.032 -0.012 -0.044 -0.053 -0.040 -0.037 -0.033  0.033  0.034  0.043  0.048  0.051  0.074  0.004    NaN    NaN    NaN    NaN    NaN    NaN    NaN    NaN    NaN -0.002    NaN  0.049  0.012  0.014  0.038 -0.003 -0.051 -0.017 -0.076 -0.070 -0.092 
   NaN -0.042 -0.103 -0.044 -0.029 -0.025 -0.040 -0.009 -0.027 -0.018 -0.040 -0.023 -0.010 -0.005 -0.027  0.006 -0.008  0.022  0.042  0.001  0.001 -0.074 -0.017  0.031    NaN    NaN    NaN    NaN  0.061    NaN  0.102  0.118    NaN    NaN  0.054 -0.013 -0.112 -0.104 -0.082 -0.108 -0.087 -0.120 -0.134 -0.130 
   NaN -0.065 -0.018 -0.029 -0.008 -0.018 -0.000 -0.003  0.007 -0.015  0.006 -0.002 -0.004 -0.017  0.034  0.027  0.038  0.020  0.069  0.047    NaN    NaN    NaN    NaN    NaN    NaN    NaN    NaN    NaN    NaN -0.029  0.058  0.047    NaN  0.041 -0.065 -0.030 -0.027 -0.127 -0.122 -0.130 -0.138 -0.114 -0.105 
-0.081 -0.002  0.016 -0.004 -0.038 -0.018 -0.014 -0.014  0.009  0.020  0.008 -0.019  0.028  0.020  0.003  0.045 -0.103    NaN    NaN    NaN    NaN    NaN    NaN    NaN    NaN    NaN    NaN    NaN    NaN    NaN    NaN    NaN    NaN    NaN    NaN -0.067 -0.097 -0.036 -0.025 -0.025 -0.067 -0.133 -0.152 -0.093 
 0.021  0.006 -0.021 -0.003  0.010  0.024  0.003  0.039  0.015  0.035  0.049  0.024  0.032  0.048  0.079  0.068  0.022  0.016  0.023 -0.001  0.032 -0.016  0.090  0.183  0.214  0.253    NaN    NaN    NaN    NaN    NaN    NaN    NaN    NaN    NaN    NaN    NaN -0.104 -0.110 -0.047 -0.074 -0.098 -0.125 -0.107 
-0.051 -0.018  0.028 -0.019  0.012 -0.006  0.019  0.025  0.042  0.038  0.004 -0.018  0.015  0.031 -0.003  0.058  0.052  0.039  0.078    NaN    NaN    NaN    NaN    NaN  0.007  0.007 -0.017  0.007 -0.010 -0.074 -0.073  0.019  0.026 -0.024 -0.000 -0.020 -0.053 -0.084 -0.100 -0.046 -0.099 -0.115 -0.052    NaN 
-0.007 -0.010  0.059 -0.007 -0.003  0.040  0.041  0.034  0.037  0.036  0.059  0.053  0.036  0.059 -0.017 -0.012  0.037  0.039  0.013  0.067  0.103  0.068  0.052  0.059    NaN    NaN    NaN    NaN    NaN    NaN    NaN    NaN    NaN    NaN    NaN    NaN    NaN    NaN    NaN    NaN    NaN    NaN    NaN    NaN 
 0.008  0.030  0.041  0.063  0.046  0.039  0.033  0.051  0.039  0.038  0.031  0.033  0.062  0.068  0.046  0.080  0.029  0.035  0.078  0.068  0.114  0.107  0.048  0.084  0.069  0.032 -0.017  0.024 -0.051    NaN    NaN    NaN    NaN    NaN    NaN    NaN    NaN    NaN    NaN    NaN    NaN    NaN    NaN    NaN 
-0.033 -0.007  0.028  0.094  0.041  0.047  0.046  0.024 -0.017  0.073  0.045  0.054  0.020    NaN  0.041  0.073  0.076  0.036  0.074  0.068  0.095  0.081  0.043  0.022  0.073    NaN    NaN    NaN    NaN    NaN    NaN    NaN    NaN    NaN    NaN    NaN    NaN    NaN    NaN    NaN    NaN    NaN    NaN    NaN 
 0.054  0.023  0.043  0.008  0.038  0.027  0.024  0.037  0.046  0.038  0.060  0.070  0.060  0.029  0.032  0.059  0.017  0.064  0.072  0.057  0.043  0.051  0.018  0.061  0.019  0.012  0.029  0.006 -0.034  0.006 -0.002  0.046    NaN    NaN    NaN    NaN    NaN    NaN    NaN    NaN    NaN    NaN    NaN    NaN 
-0.044  0.014  0.050  0.043 -0.008  0.008  0.005  0.005  0.022  0.017  0.053  0.049  0.025  0.062  0.021  0.036  0.064  0.057  0.007 -0.007    NaN    NaN -0.016  0.019  0.101    NaN    NaN    NaN    NaN    NaN    NaN    NaN    NaN    NaN    NaN    NaN    NaN    NaN    NaN    NaN    NaN    NaN    NaN    NaN 
 0.013  0.020  0.032  0.011  0.044 -0.001  0.014  0.025  0.021  0.037 -0.036  0.019  0.037  0.039 -0.007  0.009  0.015  0.046  0.037 -0.010 -0.008 -0.033 -0.015 -0.026  0.019 -0.022 -0.023    NaN    NaN    NaN    NaN    NaN    NaN    NaN    NaN    NaN    NaN    NaN    NaN    NaN    NaN    NaN    NaN    NaN 
 0.000 -0.049  0.033  0.031 -0.010 -0.004  0.016  0.032 -0.021  0.037  0.040 -0.002 -0.001 -0.004  0.042  0.031  0.017 -0.001  0.029 -0.007 -0.034  0.001 -0.034 -0.031 -0.022 -0.029 -0.012 -0.030 -0.020    NaN    NaN    NaN    NaN    NaN    NaN    NaN    NaN    NaN    NaN    NaN    NaN    NaN    NaN    NaN 
 0.027 -0.019  0.005 -0.004  0.004  0.022  0.024  0.027  0.058  0.000  0.026 -0.010  0.002 -0.000 -0.016 -0.022 -0.041  0.002 -0.012 -0.019 -0.042 -0.017 -0.020 -0.003 -0.031 -0.113 -0.064 -0.055 -0.070 -0.032  0.020    NaN    NaN    NaN    NaN    NaN    NaN    NaN    NaN    NaN -0.033 -0.131 -0.077    NaN 
 0.009  0.000  0.051  0.035  0.039  0.054  0.073  0.048  0.039  0.069  0.027 -0.003  0.003 -0.019 -0.054 -0.008  0.014  0.021 -0.003  0.077  0.036  0.031  0.016  0.020 -0.055 -0.030 -0.064 -0.068 -0.046 -0.039 -0.086 -0.077 -0.003 -0.034    NaN    NaN -0.053 -0.084 -0.116 -0.116 -0.102 -0.124 -0.138    NaN 
 0.004  0.015  0.018 -0.013 -0.022  0.031 -0.006  0.035  0.069  0.048  0.055 -0.011  0.026  0.038  0.005  0.010  0.024  0.019  0.005 -0.001  0.003  0.011  0.046  0.016  0.043  0.011 -0.025 -0.061 -0.109    NaN    NaN    NaN    NaN    NaN    NaN    NaN    NaN    NaN    NaN    NaN    NaN -0.174 -0.217    NaN 
 0.045  0.022  0.018  0.017  0.015  0.046  0.009  0.045  0.042  0.069  0.054  0.079 -0.000  0.045  0.066  0.080  0.044  0.029  0.057  0.043  0.063  0.062  0.057  0.052  0.014  0.020  0.029  0.027 -0.012  0.009    NaN    NaN    NaN    NaN    NaN -0.054 -0.120 -0.115 -0.099 -0.082 -0.153 -0.123 -0.136    NaN 
 0.009  0.022  0.026  0.062  0.102  0.075  0.070  0.092  0.044  0.053  0.056  0.060  0.082  0.091  0.048  0.093  0.061  0.080  0.094  0.069  0.059  0.090  0.057  0.047  0.098  0.085  0.024  0.027  0.041  0.009 -0.048 -0.059 -0.092 -0.056 -0.125 -0.134 -0.086 -0.079 -0.015 -0.088    NaN    NaN    NaN    NaN 
 0.007  0.060  0.043 -0.002  0.022  0.019  0.068  0.048  0.053  0.052  0.093  0.036  0.045  0.078    NaN  0.052  0.106  0.079  0.079  0.038  0.089  0.110  0.061  0.044  0.071  0.037  0.082  0.018 -0.027 -0.033 -0.003 -0.054    NaN -0.013    NaN -0.019 -0.042 -0.089 -0.169 -0.118 -0.156 -0.154 -0.112    NaN 
 0.081  0.014  0.111  0.055  0.063  0.027  0.028  0.072  0.062  0.054  0.060  0.074  0.036  0.072  0.111  0.030  0.051  0.064  0.079  0.043  0.059  0.036  0.057  0.118  0.106  0.051  0.081  0.086    NaN    NaN    NaN    NaN    NaN    NaN -0.032 -0.067 -0.061 -0.068    NaN    NaN    NaN    NaN    NaN    NaN 
 0.130  0.057  0.035  0.047  0.052  0.024  0.022  0.063  0.050  0.052  0.083  0.051  0.024  0.046  0.038  0.058  0.069  0.099  0.083  0.094  0.084  0.069  0.020  0.081  0.081  0.101  0.099  0.095  0.130  0.177    NaN    NaN    NaN    NaN    NaN    NaN    NaN    NaN    NaN    NaN    NaN    NaN    NaN    NaN 
 0.094  0.085  0.058  0.094  0.090  0.051  0.016  0.059  0.034  0.106  0.125  0.065  0.054  0.041  0.043  0.081  0.064  0.058  0.063  0.119  0.068  0.069  0.075  0.084  0.100  0.074    NaN    NaN    NaN    NaN    NaN    NaN    NaN    NaN    NaN    NaN -0.037    NaN    NaN    NaN    NaN    NaN    NaN    NaN 
 0.066  0.104  0.072  0.055  0.070  0.066  0.068  0.061  0.056  0.079  0.038  0.035  0.049  0.076  0.053  0.036  0.039  0.090  0.120  0.088  0.091  0.108  0.019  0.016  0.051  0.073  0.059  0.080  0.046  0.020  0.019    NaN    NaN    NaN    NaN    NaN    NaN    NaN    NaN    NaN    NaN    NaN    NaN    NaN 
 0.069  0.061  0.079  0.060  0.033  0.093  0.059  0.081  0.067  0.034  0.069  0.063  0.063 -0.000  0.046  0.037  0.067  0.044  0.076  0.071  0.041  0.081  0.047  0.082  0.043  0.031  0.118  0.039 -0.001 -0.002  0.019  0.030 -0.013 -0.084 -0.096 -0.076    NaN    NaN    NaN    NaN    NaN    NaN    NaN    NaN 
 0.049  0.040  0.052  0.070  0.096  0.098  0.061  0.031  0.030  0.052  0.067  0.067  0.083  0.110  0.015  0.060  0.026  0.065  0.081  0.065  0.043  0.057  0.077  0.085  0.089  0.093  0.096  0.070  0.002  0.007 -0.033 -0.033 -0.039 -0.026    NaN    NaN    NaN    NaN    NaN    NaN    NaN    NaN    NaN    NaN 
 0.057  0.064  0.059  0.029  0.095  0.049  0.073  0.062  0.041  0.106  0.088  0.082  0.065  0.068  0.093  0.056  0.064  0.071  0.065  0.059  0.052  0.072  0.059  0.101  0.079  0.081  0.051  0.038  0.005 -0.037 -0.019    NaN    NaN    NaN    NaN    NaN    NaN    NaN    NaN    NaN    NaN    NaN    NaN    NaN 
 0.047  0.041  0.031  0.007  0.097  0.063  0.089  0.103  0.077  0.071  0.055  0.064  0.053  0.064  0.103  0.082  0.066  0.063  0.050  0.064  0.035  0.100  0.061  0.046  0.081  0.093  0.084  0.044  0.016  0.025  0.044 -0.015  0.035 -0.021 -0.051    NaN    NaN    NaN    NaN    NaN    NaN -0.125 -0.171    NaN 
 0.019  0.034  0.056  0.014  0.025  0.052  0.031  0.061  0.069  0.056  0.052  0.032  0.064  0.024 -0.023 -0.003  0.061  0.086  0.084  0.029  0.063  0.083  0.066  0.079  0.100  0.076  0.025  0.017  0.049  0.018  0.033 -0.025 -0.056 -0.042 -0.073 -0.108 -0.113 -0.079 -0.100 -0.127 -0.120 -0.165 -0.166    NaN 
 0.072  0.039  0.053  0.102  0.071  0.059  0.089  0.092  0.056  0.053  0.059  0.090  0.101  0.046  0.045  0.058  0.063  0.071  0.072  0.077  0.062  0.077  0.084  0.082  0.040  0.059  0.094  0.055  0.015 -0.015  0.008 -0.014 -0.066 -0.057 -0.103 -0.132 -0.104 -0.199    NaN    NaN    NaN    NaN    NaN    NaN 
 0.071  0.050  0.024  0.064  0.085  0.060  0.092  0.060  0.045  0.055  0.043  0.095  0.054  0.086  0.077    NaN  0.089  0.131  0.084  0.077  0.075  0.116  0.096  0.114  0.044  0.063  0.028  0.057  0.031 -0.025 -0.008 -0.043 -0.034  0.003 -0.012  0.033    NaN    NaN    NaN    NaN    NaN    NaN    NaN    NaN 
 0.050  0.076  0.033  0.015  0.025  0.025  0.021  0.048  0.066  0.071  0.031  0.052  0.048  0.028  0.035  0.040  0.025  0.084  0.053  0.084  0.078  0.087  0.097  0.009  0.030  0.033  0.040 -0.024 -0.003 -0.063 -0.053 -0.062 -0.059 -0.048 -0.057  0.016    NaN    NaN    NaN    NaN    NaN    NaN    NaN    NaN 
 0.001  0.067  0.045  0.028 -0.004 -0.007  0.011  0.024  0.045  0.050  0.026 -0.031  0.043  0.044  0.054  0.046  0.059  0.097  0.079  0.045  0.080  0.066  0.062  0.057  0.013  0.056  0.023 -0.003 -0.018 -0.028 -0.029 -0.032  0.029  0.041    NaN    NaN    NaN    NaN    NaN    NaN    NaN    NaN -0.105 -0.073 
 0.019  0.018  0.033  0.007  0.014  0.010  0.004 -0.015 -0.052 -0.043 -0.002 -0.068  0.004  0.033  0.000  0.046  0.020 -0.007 -0.006  0.030  0.041  0.016  0.023  0.045  0.006  0.008  0.064  0.057 -0.049 -0.011 -0.023 -0.068    NaN    NaN    NaN    NaN    NaN    NaN    NaN    NaN    NaN -0.103 -0.115    NaN 
-0.049  0.004 -0.013  0.005 -0.022 -0.058 -0.032 -0.025  0.017 -0.055 -0.031  0.005  0.042 -0.013  0.036 -0.003  0.005  0.017  0.013 -0.016  0.020  0.019 -0.019 -0.015 -0.014 -0.002  0.008 -0.021  0.014  0.005  0.030 -0.051 -0.043 -0.079    NaN    NaN    NaN    NaN    NaN    NaN    NaN -0.146    NaN -0.107 
-0.035 -0.060 -0.014 -0.039 -0.052 -0.009 -0.068 -0.026 -0.043 -0.025 -0.025 -0.019 -0.003  0.057  0.001 -0.006 -0.028  0.018 -0.014 -0.022 -0.047  0.009 -0.041 -0.056 -0.003 -0.024 -0.018 -0.008 -0.028  0.048  0.068 -0.018  0.027 -0.057    NaN    NaN    NaN    NaN    NaN    NaN    NaN -0.109 -0.094    NaN 
-0.065 -0.046 -0.087 -0.043 -0.038 -0.035 -0.025 -0.030 -0.023  0.030  0.002 -0.042 -0.017  0.012 -0.046  0.019 -0.002 -0.020  0.006 -0.020  0.024  0.025 -0.020  0.025  0.051  0.023  0.076  0.049  0.021  0.014 -0.041 -0.016 -0.006 -0.020    NaN    NaN    NaN    NaN    NaN    NaN    NaN -0.207 -0.157 -0.157 
-0.031 -0.003 -0.037 -0.059 -0.038 -0.024 -0.053 -0.027 -0.031 -0.076 -0.029  0.030  0.025  0.004  0.001 -0.045 -0.032 -0.007 -0.009  0.004  0.002  0.017 -0.006  0.008  0.031 -0.003  0.007  0.013 -0.052 -0.003  0.039 -0.051 -0.015 -0.056 -0.100    NaN    NaN    NaN    NaN    NaN    NaN    NaN    NaN    NaN 
-0.011 -0.037 -0.063 -0.061 -0.003 -0.029 -0.043  0.019 -0.020 -0.022 -0.019  0.006  0.001  0.039  0.031  0.025  0.035  0.015  0.012  0.015  0.003 -0.007 -0.052 -0.020 -0.017 -0.000  0.026  0.009  0.012 -0.009  0.010 -0.019 -0.048 -0.072 -0.058 -0.084    NaN    NaN    NaN    NaN    NaN    NaN    NaN    NaN 
-0.012  0.016  0.011  0.026 -0.028  0.003 -0.015 -0.036 -0.043 -0.009  0.023  0.028  0.041  0.015  0.018  0.045  0.039  0.010  0.002  0.007 -0.034  0.061  0.036  0.020  0.003 -0.005 -0.023 -0.017 -0.051  0.036  0.011 -0.014 -0.041 -0.128 -0.033 -0.057 -0.083    NaN    NaN    NaN    NaN -0.186    NaN    NaN 
 0.007 -0.035  0.054  0.008  0.005  0.004  0.051 -0.033 -0.006  0.012 -0.006  0.005  0.019  0.017  0.052  0.066  0.039  0.029  0.004  0.024  0.025  0.019  0.018  0.009  0.005  0.011  0.005 -0.049 -0.004 -0.025 -0.008 -0.066 -0.020 -0.074 -0.046 -0.108 -0.099    NaN    NaN    NaN    NaN    NaN    NaN    NaN 
-0.003  0.030 -0.002  0.006  0.008  0.018 -0.003  0.032  0.014  0.010 -0.013  0.025  0.023  0.015  0.063  0.068  0.066  0.073  0.023  0.068  0.073  0.058  0.037  0.019  0.026  0.022  0.021  0.037 -0.020 -0.048 -0.096 -0.060 -0.112 -0.094 -0.032 -0.029    NaN    NaN    NaN    NaN    NaN    NaN    NaN    NaN 
 0.016  0.057  0.032  0.060  0.034  0.041  0.020  0.009  0.027  0.020 -0.016  0.044  0.022  0.049  0.010  0.019  0.042  0.065  0.047  0.054  0.050  0.061 -0.003  0.082  0.039  0.019  0.032  0.013  0.001 -0.003 -0.052 -0.053 -0.038 -0.084 -0.039 -0.037 -0.009    NaN    NaN    NaN    NaN    NaN    NaN    NaN 
 0.053  0.047  0.052  0.039  0.005  0.020 -0.001  0.015  0.040  0.012  0.019  0.022  0.040  0.057  0.055  0.100  0.101  0.080  0.068  0.042  0.020  0.032  0.036  0.083  0.089 -0.005  0.020 -0.019 -0.002 -0.011 -0.008 -0.014 -0.038 -0.034 -0.065 -0.021  0.014    NaN    NaN    NaN    NaN    NaN    NaN    NaN 
 0.057  0.043 -0.011  0.049  0.072  0.031  0.028  0.005  0.039 -0.002  0.058  0.028  0.043  0.052  0.061  0.025  0.053  0.077  0.049  0.086  0.087  0.065  0.090  0.094  0.049  0.027  0.056  0.026  0.037  0.008 -0.013 -0.054 -0.028 -0.047 -0.124 -0.144    NaN -0.071    NaN    NaN    NaN    NaN    NaN    NaN 
   NaN    NaN  0.034  0.055  0.029  0.076  0.082  0.046  0.092  0.060  0.046  0.039  0.033  0.009  0.002  0.029  0.037  0.085  0.090  0.070  0.039  0.113  0.108  0.054  0.040  0.056  0.048  0.021  0.041  0.016  0.016 -0.063  0.026  0.024 -0.050 -0.057 -0.087    NaN    NaN    NaN    NaN    NaN    NaN    NaN 
 0.050  0.081  0.059  0.054  0.044  0.018  0.043  0.032  0.060  0.056  0.015  0.072  0.016  0.049  0.051  0.049  0.045  0.085  0.096  0.068  0.106  0.096  0.085  0.039  0.052  0.101  0.054  0.013  0.038  0.025  0.013 -0.019 -0.018 -0.026 -0.030 -0.068 -0.062 -0.089 -0.136 -0.113    NaN -0.125    NaN    NaN 
   NaN  0.061  0.044  0.031  0.074  0.037  0.000  0.042  0.059  0.084  0.030  0.050  0.067  0.049  0.059  0.021  0.075  0.062  0.064  0.039  0.068  0.109  0.100  0.055  0.076  0.065  0.017 -0.016 -0.012 -0.003  0.004  0.035 -0.009 -0.038 -0.048 -0.029 -0.041 -0.076 -0.066    NaN    NaN    NaN    NaN    NaN 
 0.034  0.057  0.052  0.049  0.071  0.025  0.078  0.051  0.082  0.086  0.040  0.037  0.005  0.002  0.038  0.060  0.031  0.025  0.048  0.102  0.075  0.099  0.033  0.064  0.100  0.051  0.009  0.043 -0.006  0.009 -0.012  0.017  0.022 -0.075 -0.030 -0.032    NaN -0.083 -0.048 -0.149    NaN    NaN    NaN    NaN 
 0.073  0.042  0.022  0.069  0.067  0.074  0.042  0.072  0.090  0.047  0.074  0.039  0.015  0.024  0.004  0.021  0.034  0.041  0.030  0.044  0.058  0.066  0.020  0.043 -0.004  0.040  0.044  0.010 -0.058  0.008  0.029 -0.034 -0.063 -0.062 -0.096 -0.148 -0.113 -0.078    NaN -0.156 -0.136    NaN    NaN    NaN 
   NaN  0.081  0.036  0.076  0.024  0.023  0.047  0.000  0.020  0.061  0.052  0.026 -0.005  0.024  0.001  0.017  0.027  0.035  0.031  0.026  0.063  0.061  0.045  0.033  0.042  0.042  0.040  0.035  0.002 -0.033 -0.033 -0.066 -0.030 -0.040 -0.036 -0.083 -0.051 -0.053 -0.006 -0.064    NaN    NaN    NaN    NaN 
 0.044  0.051  0.088  0.013  0.040  0.026  0.072  0.002  0.027  0.055  0.022 -0.021 -0.018  0.028  0.065  0.057  0.058  0.068  0.039  0.044  0.043 -0.001  0.024 -0.021  0.031  0.020  0.005 -0.030 -0.070 -0.054 -0.082 -0.077 -0.153 -0.082 -0.068 -0.071    NaN -0.087 -0.061 -0.117 -0.123    NaN    NaN    NaN 
 0.050  0.065  0.030  0.075  0.056  0.070  0.103  0.065  0.031  0.060  0.028  0.003  0.022  0.052  0.001  0.020  0.013  0.046  0.063  0.051  0.025  0.041  0.060  0.028 -0.002 -0.004 -0.025  0.002 -0.055 -0.088 -0.061 -0.051 -0.071 -0.077 -0.108 -0.132 -0.112 -0.073 -0.120 -0.078    NaN    NaN    NaN    NaN 
 0.021  0.070  0.020  0.064  0.073  0.036  0.017  0.025  0.004  0.064  0.020  0.083  0.053  0.016  0.001  0.058  0.044  0.027  0.030  0.039  0.027  0.034  0.015  0.049 -0.005 -0.002  0.002 -0.012 -0.016 -0.065 -0.099 -0.042 -0.023 -0.070 -0.101 -0.075 -0.082 -0.173 -0.169 -0.150 -0.172    NaN    NaN    NaN 
 0.072  0.008  0.043  0.048 -0.006  0.051  0.046 -0.007  0.066 -0.001  0.049  0.048  0.029  0.026  0.019  0.016  0.018  0.046  0.049  0.081  0.051  0.034  0.067 -0.011  0.018  0.033  0.024 -0.001  0.024  0.032 -0.007 -0.020 -0.019  0.011 -0.029 -0.038 -0.096 -0.056 -0.028    NaN -0.075 -0.119    NaN -0.107 
 0.022  0.079  0.061  0.020    NaN    NaN    NaN -0.004  0.024  0.057  0.017  0.014 -0.003  0.030  0.043  0.041  0.024  0.049  0.103  0.092  0.063  0.048  0.034  0.040  0.057  0.047  0.014  0.010 -0.037 -0.005 -0.127 -0.135 -0.064 -0.041 -0.017    NaN -0.072 -0.184 -0.086 -0.052 -0.047 -0.071  0.024    NaN 
 0.025  0.065  0.114  0.074  0.059  0.073  0.061  0.082  0.045  0.033  0.028  0.058  0.032  0.024  0.047  0.025 -0.003  0.040  0.034  0.036  0.062 -0.011  0.028  0.005  0.044 -0.004  0.005 -0.025 -0.013 -0.033 -0.081 -0.043 -0.073 -0.044 -0.058 -0.088 -0.128 -0.122 -0.088 -0.078 -0.065 -0.082    NaN -0.066 
 0.020  0.038  0.065  0.048  0.091  0.061  0.035  0.032  0.049  0.067  0.066  0.041 -0.023  0.034  0.035  0.041  0.012  0.040  0.042  0.061  0.012  0.023  0.007  0.027  0.010  0.016  0.026 -0.006  0.013 -0.012 -0.053 -0.111 -0.106 -0.098 -0.092 -0.105 -0.089 -0.176 -0.143 -0.167 -0.129 -0.141 -0.102 -0.093 
 0.030  0.065  0.078  0.052  0.064  0.034  0.070  0.064  0.061  0.088  0.049  0.017  0.048  0.044  0.023 -0.022  0.047  0.045  0.038  0.027  0.005  0.047 -0.015  0.033  0.039 -0.012  0.009  0.005 -0.023 -0.066 -0.048 -0.053 -0.061 -0.119 -0.060 -0.139 -0.086 -0.140 -0.089 -0.151 -0.143 -0.122 -0.195 -0.110 
 0.060  0.058  0.096  0.086  0.126  0.113  0.093  0.052  0.029  0.024  0.038  0.036 -0.018  0.001  0.046  0.054  0.042  0.034  0.038  0.024  0.036  0.026  0.039  0.034 -0.007  0.014  0.021  0.014 -0.012  0.006 -0.060 -0.017 -0.074 -0.149 -0.075 -0.118 -0.128 -0.131 -0.116    NaN -0.088 -0.063 -0.101 -0.047 
 0.074  0.054  0.049  0.032  0.120  0.130  0.130  0.087  0.067  0.058  0.042  0.041  0.057  0.029  0.052  0.047  0.043  0.036  0.018  0.045  0.055  0.100  0.076  0.057  0.017 -0.002  0.002 -0.003 -0.011 -0.012 -0.049 -0.075 -0.044 -0.108 -0.112 -0.105 -0.135 -0.089 -0.146 -0.082 -0.109 -0.058 -0.042    NaN 
 0.053  0.088  0.083  0.133  0.105  0.082  0.053  0.063  0.055  0.062  0.062  0.035  0.039  0.054  0.035  0.035 -0.002  0.040 -0.031  0.050  0.052  0.026  0.056  0.028 -0.006  0.001  0.009  0.033  0.013 -0.058 -0.056 -0.042 -0.086 -0.093 -0.177 -0.105 -0.099 -0.094 -0.143 -0.137 -0.151 -0.043 -0.119 -0.134 
 0.058  0.078  0.061  0.086  0.114  0.025  0.097  0.099  0.119  0.052  0.076  0.112    NaN  0.053  0.051  0.029  0.062  0.019  0.062  0.067  0.075  0.022  0.053  0.034  0.024  0.046  0.017  0.024 -0.039 -0.008 -0.020 -0.042 -0.082 -0.105 -0.136 -0.103 -0.112 -0.143 -0.164 -0.084 -0.186 -0.154 -0.188 -0.125 
 0.087  0.085  0.082  0.089  0.094  0.067  0.062  0.081  0.070  0.067  0.036  0.040  0.041  0.008  0.046  0.080  0.063  0.036  0.009  0.060  0.043  0.058  0.032  0.059  0.022 -0.013  0.027  0.011  0.052  0.005 -0.017 -0.054 -0.058 -0.100 -0.105 -0.110 -0.066 -0.110 -0.171 -0.130 -0.120 -0.161    NaN -0.225 
 0.090  0.102  0.079  0.097  0.124  0.116  0.110  0.078  0.083  0.077  0.088  0.090  0.010  0.057  0.038  0.026  0.074  0.057  0.045  0.055  0.029  0.074  0.065  0.040  0.043  0.080  0.040  0.037  0.013 -0.022 -0.056 -0.068 -0.049 -0.054 -0.125 -0.120 -0.097 -0.062 -0.070    NaN -0.083 -0.116 -0.144 -0.152 
 0.061  0.090  0.134  0.118  0.106  0.089  0.110  0.097  0.045  0.060  0.043  0.052  0.063  0.083  0.080  0.091  0.075  0.041  0.024  0.020  0.040  0.066  0.045  0.029  0.004 -0.002  0.019  0.041  0.037 -0.061 -0.028 -0.043 -0.018 -0.095 -0.096 -0.034 -0.088 -0.087 -0.152 -0.183 -0.181 -0.189 -0.146 -0.131 
 0.017  0.020  0.086  0.035  0.106  0.098  0.081  0.092  0.089  0.112  0.100  0.072  0.048    NaN  0.099  0.062  0.046  0.032  0.051  0.065  0.088  0.009  0.003  0.053  0.032  0.015 -0.061 -0.008  0.004  0.016  0.003 -0.043 -0.057 -0.111 -0.036 -0.118 -0.022 -0.128 -0.114 -0.117 -0.197 -0.138 -0.169 -0.190 
 0.066  0.106  0.077  0.053  0.076  0.116  0.096  0.111  0.092  0.061  0.064  0.089  0.097  0.081  0.065  0.031  0.083  0.126  0.090  0.065  0.067  0.041  0.063  0.109  0.051  0.018 -0.002  0.041 -0.010 -0.005  0.045  0.001 -0.094 -0.062 -0.129 -0.048 -0.116 -0.123 -0.124 -0.164 -0.143 -0.150 -0.133 -0.100 
 0.077  0.054  0.075  0.084  0.094  0.086  0.010  0.088  0.112  0.081    NaN  0.019  0.047  0.016  0.029  0.070  0.093  0.105  0.115  0.047  0.053  0.098  0.082  0.056  0.044  0.029  0.020  0.014  0.027 -0.010  0.032 -0.080 -0.087 -0.054 -0.094 -0.069 -0.064 -0.085 -0.067 -0.109 -0.128 -0.099 -0.110    NaN 
 0.077  0.087  0.060  0.131  0.111  0.059  0.022  0.081  0.075  0.095  0.042  0.053  0.043  0.078  0.075  0.061  0.103  0.062  0.057  0.067  0.097  0.048  0.052  0.106  0.036  0.048 -0.018  0.009  0.035  0.043 -0.020 -0.022 -0.051 -0.046 -0.069 -0.094 -0.083 -0.048 -0.108 -0.060 -0.070 -0.158 -0.136 -0.150 
 0.065  0.065  0.047  0.071  0.113  0.075  0.105  0.081  0.105  0.083  0.012  0.041  0.068  0.061  0.018  0.041  0.087  0.030  0.051  0.030  0.066  0.099  0.090  0.054  0.090  0.049  0.026  0.047 -0.021  0.025 -0.042 -0.062 -0.109 -0.053 -0.017 -0.069 -0.075 -0.115 -0.163 -0.133 -0.108 -0.124 -0.110 -0.098 
 0.055  0.046  0.067  0.086  0.079  0.155  0.106  0.045  0.050  0.058  0.067  0.053  0.007  0.087  0.062 -0.005  0.034  0.016  0.042  0.051  0.053  0.038  0.014  0.001  0.019  0.067 -0.011  0.033  0.008 -0.054 -0.039 -0.012 -0.041 -0.028 -0.047 -0.060 -0.061 -0.110 -0.095 -0.175 -0.047 -0.081 -0.100 -0.108 
 0.001  0.034  0.088  0.068  0.064  0.065  0.058  0.034  0.071  0.063  0.034  0.020  0.032  0.045  0.044  0.029  0.023  0.056  0.102  0.094  0.043 -0.021  0.032  0.013  0.024  0.041  0.007 -0.033 -0.060 -0.074 -0.051 -0.020 -0.026 -0.036 -0.059 -0.080 -0.096 -0.128 -0.120 -0.108 -0.109 -0.081 -0.139 -0.065 
 0.049  0.053  0.049  0.074  0.051  0.042  0.002  0.024  0.003  0.045  0.058  0.032  0.003  0.014  0.052  0.069  0.086  0.070  0.088  0.054  0.070  0.031  0.043  0.040  0.013  0.008  0.008 -0.029 -0.049  0.003 -0.033 -0.064 -0.041 -0.001  0.009 -0.047 -0.076 -0.092 -0.084 -0.039 -0.050 -0.095 -0.062 -0.126 
 0.011  0.053  0.037  0.032  0.016 -0.002  0.020  0.037  0.033 -0.003 -0.012  0.005  0.024  0.008 -0.006  0.012  0.050  0.044  0.040  0.056  0.063  0.009  0.000  0.014  0.035  0.046 -0.054 -0.044 -0.074 -0.017 -0.070 -0.049 -0.038 -0.080 -0.062 -0.040 -0.023 -0.039    NaN -0.128 -0.062 -0.042 -0.121    NaN 
 0.080  0.100  0.031  0.045  0.055  0.013 -0.015  0.043  0.006  0.033  0.004  0.038  0.024 -0.011  0.047  0.012  0.003  0.008  0.001  0.010 -0.028  0.023  0.050 -0.003  0.002 -0.020  0.012 -0.015 -0.031 -0.060 -0.058  0.007 -0.009  0.005 -0.057 -0.023 -0.072 -0.104 -0.038 -0.103 -0.068 -0.054 -0.093 -0.015 
 0.042  0.041  0.052  0.047 -0.000  0.019  0.014  0.004 -0.012  0.022 -0.011 -0.032 -0.036  0.032  0.079  0.014  0.071  0.039  0.040  0.044 -0.013  0.019  0.062  0.053  0.002  0.013 -0.017 -0.004 -0.024  0.010  0.020  0.014 -0.041 -0.081 -0.070 -0.141 -0.074  0.017    NaN -0.061 -0.107 -0.097 -0.095 -0.072 
 0.064  0.076  0.055  0.039  0.006  0.025  0.008  0.010  0.027 -0.009 -0.006  0.040  0.024  0.008  0.036  0.044  0.032  0.068  0.052  0.036  0.034  0.037  0.080 -0.005  0.012 -0.003 -0.000 -0.024 -0.012  0.010 -0.021 -0.012 -0.055 -0.062  0.014 -0.037 -0.053 -0.071 -0.052 -0.050 -0.091 -0.053 -0.076 -0.064 
 0.056  0.030    NaN  0.017  0.053  0.059  0.004  0.005  0.021  0.026  0.010 -0.003  0.016  0.035  0.020  0.062  0.045  0.029  0.068  0.026  0.066  0.026  0.022  0.031 -0.005 -0.046  0.011  0.001  0.044 -0.028 -0.024 -0.018 -0.058 -0.017 -0.036 -0.061 -0.060 -0.057 -0.098 -0.101 -0.052 -0.078 -0.094 -0.106 
 0.021  0.032  0.025 -0.017  0.011  0.052  0.026  0.003 -0.011  0.000  0.045  0.035  0.028  0.052  0.068  0.024  0.046  0.111  0.048  0.054  0.046  0.011  0.014  0.035  0.020 -0.056 -0.014 -0.002 -0.022  0.042  0.050  0.013  0.048  0.005 -0.010 -0.034 -0.102 -0.120 -0.077 -0.085 -0.094 -0.043 -0.086 -0.045 
 0.008  0.034  0.021  0.061  0.063  0.043  0.016  0.031  0.057  0.008  0.052  0.013  0.013  0.012  0.018 -0.016  0.036  0.011  0.048  0.016  0.027  0.021  0.067  0.025  0.011 -0.001 -0.011 -0.033  0.018  0.019 -0.004 -0.002 -0.012 -0.009 -0.033 -0.066 -0.069    NaN -0.084 -0.090 -0.071 -0.074 -0.074 -0.119 
 0.072  0.023  0.059  0.025 -0.008  0.063  0.043 -0.023 -0.009  0.063  0.026  0.047  0.034  0.019  0.010  0.014  0.050  0.002  0.026  0.051  0.014 -0.008  0.036  0.076  0.064 -0.003 -0.057 -0.059 -0.038 -0.039 -0.005  0.006  0.004 -0.043 -0.079 -0.086 -0.084    NaN -0.028 -0.095 -0.117    NaN -0.131    NaN 
 0.083  0.014  0.073  0.102  0.052  0.038  0.011  0.051  0.000 -0.003 -0.008 -0.011  0.000  0.053  0.031 -0.005 -0.015  0.036  0.057  0.055  0.028  0.020  0.042  0.001  0.010 -0.018 -0.008 -0.013 -0.003 -0.010 -0.066 -0.031  0.034 -0.028 -0.096 -0.068 -0.122 -0.117 -0.113 -0.151 -0.127 -0.171 -0.161 -0.139 
 0.066  0.053  0.053  0.053  0.026  0.058  0.060  0.016  0.037 -0.007 -0.016  0.036  0.016  0.006  0.041  0.041  0.044  0.050  0.027  0.083  0.007  0.060 -0.017 -0.023  0.032  0.014  0.025 -0.016 -0.047 -0.057 -0.051 -0.022 -0.016 -0.062 -0.049 -0.036 -0.115 -0.071 -0.090 -0.104 -0.132 -0.118 -0.172 -0.164 
 0.057  0.053  0.052  0.029  0.065  0.006  0.067  0.062  0.019 -0.006  0.010 -0.037  0.027  0.083  0.036  0.064  0.049  0.057  0.039  0.047  0.020  0.035 -0.025 -0.021 -0.035  0.015 -0.010 -0.015 -0.009 -0.050 -0.003 -0.024 -0.019 -0.040 -0.056 -0.023 -0.037 -0.096 -0.139 -0.156 -0.169 -0.134 -0.161 -0.104 
 0.054  0.035  0.046  0.036  0.069  0.072  0.071  0.034  0.018  0.036  0.058  0.062  0.026  0.019  0.060  0.078 -0.015  0.042 -0.019  0.013 -0.019 -0.004  0.013 -0.019  0.028 -0.005  0.008 -0.014 -0.011 -0.066 -0.082 -0.020 -0.066 -0.081 -0.075 -0.083 -0.069 -0.040 -0.106 -0.184 -0.113 -0.115 -0.126 -0.122 
 0.055  0.071  0.040  0.033  0.061  0.050  0.025  0.026  0.036  0.028  0.023    NaN -0.014 -0.005  0.035  0.051  0.022 -0.018  0.022  0.032  0.020  0.032  0.057  0.016  0.030  0.045  0.037 -0.023 -0.104 -0.063 -0.019 -0.035 -0.056 -0.087 -0.043 -0.065 -0.081 -0.143 -0.107 -0.130 -0.129 -0.152 -0.163 -0.159 
 0.036  0.053  0.013  0.026  0.028  0.044    NaN  0.039  0.025  0.045  0.032 -0.014  0.031  0.016  0.012  0.033  0.099  0.031  0.004  0.038  0.071  0.083  0.052  0.048  0.027  0.018  0.008 -0.061 -0.065 -0.045 -0.031 -0.054 -0.019 -0.048 -0.067 -0.087 -0.075 -0.094    NaN -0.078 -0.137 -0.144 -0.154 -0.131 
 0.032  0.063  0.058  0.092  0.106  0.031  0.023  0.059  0.055  0.041  0.002  0.047  0.046  0.013  0.045  0.036  0.052  0.032    NaN  0.049  0.001  0.025 -0.011 -0.022 -0.027 -0.068 -0.031 -0.023 -0.044 -0.098 -0.051 -0.045 -0.075 -0.091 -0.064 -0.047 -0.059    NaN -0.145 -0.152    NaN -0.129 -0.201 -0.135 
 0.079  0.101    NaN  0.055  0.074  0.016  0.077  0.082  0.047  0.025  0.036  0.007  0.056  0.032  0.029  0.035  0.017  0.071  0.042  0.058  0.012  0.016 -0.030  0.008  0.006 -0.007 -0.059 -0.052 -0.061 -0.026 -0.088 -0.086 -0.066 -0.078 -0.077 -0.130 -0.132 -0.171 -0.135    NaN -0.134 -0.133 -0.181 -0.198 
 0.029  0.038  0.092  0.093  0.109  0.110  0.115  0.097  0.081  0.066  0.044  0.036    NaN  0.025  0.015  0.025  0.026  0.013  0.007  0.013  0.005  0.024  0.041  0.039  0.002 -0.031 -0.068 -0.065 -0.081 -0.078 -0.109 -0.082 -0.115 -0.091 -0.071 -0.107 -0.114 -0.112 -0.138 -0.124 -0.194 -0.142 -0.174 -0.208 
 0.073  0.076  0.044  0.099  0.109  0.087  0.090  0.094  0.068  0.094  0.090  0.045  0.035  0.016  0.057  0.040  0.073  0.023  0.012  0.037  0.031  0.011  0.029  0.014 -0.034 -0.002  0.002  0.011 -0.001  0.001 -0.048 -0.105 -0.088 -0.069 -0.114 -0.068 -0.131 -0.142 -0.141 -0.063 -0.137 -0.131 -0.205    NaN 
 0.101  0.056  0.109  0.085  0.063  0.038  0.079  0.091  0.107  0.068  0.072  0.092  0.085  0.077  0.082  0.065  0.023  0.051  0.052  0.044  0.021  0.026 -0.003  0.024  0.029  0.020  0.038 -0.029 -0.032 -0.041 -0.068 -0.071 -0.038 -0.097 -0.076 -0.106 -0.137 -0.146 -0.097 -0.153    NaN -0.133 -0.151 -0.123 
 0.098  0.051  0.072  0.010  0.077  0.097  0.139    NaN  0.089  0.105  0.090  0.089  0.061  0.030  0.025  0.010  0.080  0.041  0.037  0.024  0.008 -0.031  0.005  0.014  0.056  0.043  0.047 -0.002 -0.066 -0.023 -0.079 -0.053 -0.085 -0.060 -0.074 -0.113 -0.086 -0.114 -0.118 -0.164 -0.151 -0.159 -0.152    NaN 
 0.016  0.103  0.047  0.066  0.082  0.105  0.082  0.038  0.084  0.114  0.086  0.086  0.100  0.052  0.053  0.006  0.055  0.069  0.091  0.026  0.038  0.019 -0.040  0.048  0.007  0.003  0.006  0.023 -0.033 -0.033 -0.071 -0.094 -0.092 -0.057 -0.073 -0.092 -0.095 -0.106 -0.116    NaN -0.180    NaN -0.186    NaN 
 0.053  0.076  0.047  0.052  0.070  0.072  0.083  0.064  0.114    NaN  0.047  0.092  0.069  0.044  0.031  0.029  0.011  0.009  0.075  0.031  0.006  0.004  0.006  0.014  0.020  0.046 -0.004  0.001 -0.008 -0.037 -0.073 -0.050 -0.103 -0.115 -0.126 -0.105 -0.084 -0.135    NaN -0.138 -0.123 -0.142    NaN -0.130 
 0.090  0.061  0.048  0.055    NaN    NaN  0.084  0.069  0.069  0.056  0.056  0.079  0.086  0.033  0.035  0.048  0.038  0.041  0.048  0.046  0.064  0.060  0.018  0.036  0.043  0.004 -0.026 -0.025 -0.080 -0.046 -0.005 -0.080 -0.085 -0.087 -0.114 -0.137 -0.113 -0.129 -0.118 -0.135    NaN -0.094 -0.165 -0.221 
 0.120  0.091  0.100  0.131  0.109  0.135  0.091  0.123    NaN  0.057  0.082  0.086  0.089  0.058  0.056  0.028  0.008  0.040  0.031  0.022  0.015  0.064  0.047  0.036 -0.004 -0.018 -0.027  0.002 -0.014 -0.051 -0.061 -0.134 -0.095 -0.125 -0.134 -0.052 -0.161 -0.119 -0.122 -0.132 -0.141 -0.162 -0.177    NaN 
 0.116  0.103  0.067  0.092  0.088  0.126  0.074  0.113  0.121  0.097  0.123  0.077  0.062  0.075  0.056  0.071  0.052  0.013  0.066  0.054  0.001  0.024  0.117  0.067  0.079 -0.012  0.002 -0.057 -0.051 -0.064 -0.068 -0.095 -0.113 -0.138 -0.164 -0.094 -0.092 -0.122 -0.143 -0.191 -0.163 -0.138 -0.215    NaN 
 0.063  0.052  0.099  0.092  0.118  0.099  0.145  0.135    NaN  0.117  0.149  0.086  0.095  0.058  0.066  0.056  0.038  0.063  0.034 -0.004 -0.010  0.028  0.053  0.078  0.080  0.045  0.005 -0.014  0.015 -0.048 -0.058 -0.085 -0.105 -0.142 -0.130 -0.140 -0.089 -0.133 -0.164 -0.157 -0.137 -0.176 -0.208 -0.179 
 0.103  0.108  0.097  0.105  0.135  0.115  0.140  0.105  0.072  0.072  0.074  0.085  0.076  0.106    NaN  0.030  0.032  0.053  0.064  0.001  0.096  0.060  0.051  0.044  0.075  0.028  0.078 -0.006 -0.001 -0.029 -0.029 -0.072 -0.053 -0.121 -0.126 -0.078 -0.104 -0.146 -0.186 -0.152 -0.186 -0.191 -0.160    NaN 
 0.098  0.082  0.123  0.122  0.123  0.126  0.116  0.113  0.127  0.108  0.079  0.077  0.072  0.056  0.082  0.079  0.107  0.096  0.067  0.026  0.007  0.043  0.073  0.015  0.044 -0.018 -0.024 -0.028 -0.027 -0.011 -0.062 -0.100 -0.138 -0.102 -0.131 -0.112 -0.095 -0.168 -0.168 -0.149 -0.154 -0.174 -0.154 -0.219 
 0.066  0.114  0.122  0.102  0.165  0.101  0.133    NaN  0.121  0.104  0.090    NaN  0.045  0.039  0.027  0.054  0.060 -0.035 -0.045  0.005  0.059  0.050  0.073  0.042  0.026 -0.025  0.000 -0.017 -0.016 -0.064 -0.030 -0.059 -0.151 -0.115 -0.108 -0.135 -0.164 -0.149 -0.144 -0.147 -0.134 -0.203 -0.237    NaN 
 0.105  0.116  0.118  0.131  0.128  0.133  0.117  0.141  0.138  0.122  0.079  0.086  0.060  0.024  0.026  0.079  0.047  0.034  0.060  0.057  0.080  0.077  0.070  0.056  0.108  0.064  0.042 -0.039 -0.027 -0.049 -0.078 -0.081 -0.108 -0.105 -0.065 -0.048 -0.043 -0.150 -0.191 -0.191 -0.163 -0.210 -0.198 -0.173 
 0.069  0.099  0.106  0.109  0.130  0.157  0.151    NaN  0.141  0.116  0.132  0.099  0.056  0.077  0.038  0.023  0.039  0.051  0.049  0.054  0.026  0.126  0.078  0.083  0.043  0.020  0.012 -0.030  0.008 -0.015 -0.013 -0.018 -0.093 -0.071 -0.127 -0.121 -0.071 -0.124 -0.153 -0.211 -0.186 -0.164 -0.160 -0.145 
 0.061  0.099  0.090  0.105  0.130  0.136  0.112  0.130  0.103  0.108  0.120  0.090  0.080  0.065  0.075  0.083  0.042  0.052  0.055  0.072  0.060  0.065  0.038  0.026  0.083  0.038 -0.030  0.030 -0.007 -0.045 -0.086 -0.061 -0.127 -0.131 -0.203 -0.147 -0.140 -0.128 -0.135 -0.172 -0.178 -0.139 -0.158 -0.192 
 0.082  0.104  0.108  0.117  0.108  0.095  0.111  0.116  0.116  0.113  0.113  0.058  0.097  0.042  0.056  0.129  0.061  0.071  0.064  0.046  0.033  0.058  0.052  0.038  0.015 -0.025  0.008 -0.011 -0.060 -0.014 -0.043 -0.110 -0.101 -0.096 -0.076 -0.055 -0.062 -0.081 -0.149 -0.119 -0.100 -0.200 -0.201    NaN 
 0.114    NaN  0.093  0.102  0.121  0.127  0.129  0.134  0.115  0.081  0.075  0.087  0.109  0.130  0.021  0.020  0.029  0.007  0.050  0.043  0.047  0.047  0.024  0.006 -0.001  0.011  0.021  0.018 -0.027 -0.043 -0.031 -0.106 -0.073 -0.090 -0.126 -0.119 -0.057 -0.094 -0.110 -0.155 -0.162 -0.127 -0.229    NaN 
 0.142  0.099  0.117  0.120  0.138  0.157  0.136  0.117  0.123  0.150  0.118  0.138  0.083  0.062  0.063  0.102  0.112  0.038  0.035  0.005  0.037  0.029  0.072  0.088  0.021  0.048  0.029 -0.024  0.017  0.031  0.013 -0.038 -0.070 -0.151 -0.107 -0.075 -0.124 -0.150 -0.122 -0.131 -0.174 -0.181 -0.153    NaN 
 0.176  0.161  0.129  0.111  0.113  0.095  0.098  0.074  0.162  0.100  0.094  0.074  0.072  0.069  0.058  0.086  0.076  0.045  0.058  0.062  0.029  0.023  0.073  0.102  0.067  0.027  0.008 -0.043 -0.030 -0.023 -0.051 -0.038 -0.081 -0.125 -0.112 -0.170 -0.130 -0.119 -0.178 -0.163 -0.199 -0.201 -0.170    NaN 
 0.110  0.072  0.111  0.149  0.102  0.136  0.103  0.095  0.105  0.126  0.135  0.111  0.070  0.030  0.059  0.035  0.106  0.058  0.059  0.033  0.059  0.080  0.081  0.063 -0.003 -0.006 -0.030 -0.023 -0.028 -0.054 -0.036 -0.116 -0.108 -0.059 -0.085 -0.062 -0.101 -0.145 -0.087 -0.098 -0.141 -0.164 -0.195 -0.184 
 0.105  0.103  0.072  0.124  0.114  0.105  0.119  0.074  0.101  0.123  0.091  0.063  0.056  0.074  0.058  0.044  0.027  0.030  0.053  0.077  0.050  0.076  0.063  0.022  0.025  0.001 -0.010 -0.035  0.006  0.002 -0.078 -0.101 -0.089 -0.049 -0.039 -0.053 -0.057 -0.142 -0.091 -0.070 -0.119 -0.068 -0.131 -0.146 
 0.078  0.071  0.072  0.124  0.127  0.156  0.093  0.122  0.105  0.062  0.060  0.067  0.091  0.093  0.057  0.065  0.024  0.049  0.072  0.043  0.007  0.050  0.032  0.053  0.043 -0.009 -0.031 -0.046 -0.062 -0.065 -0.104 -0.077 -0.069 -0.058 -0.079 -0.079 -0.113 -0.051 -0.084 -0.121 -0.105 -0.144 -0.179 -0.182 
 0.108  0.083  0.122  0.137  0.144  0.140  0.133  0.072  0.031  0.059  0.036  0.077  0.057  0.028 -0.010  0.069  0.047  0.095  0.077  0.035  0.097  0.074  0.041  0.025  0.017  0.022  0.020  0.048 -0.012 -0.021 -0.055 -0.093 -0.099 -0.066 -0.089 -0.096 -0.084 -0.075 -0.132 -0.196 -0.152 -0.158 -0.187    NaN 
 0.061  0.120  0.092  0.093  0.080  0.120  0.099  0.092  0.088  0.088  0.073  0.128  0.010  0.048  0.024  0.038  0.052  0.044  0.062  0.061  0.079  0.025  0.021  0.005  0.019 -0.011  0.018  0.005 -0.048 -0.053 -0.051 -0.028 -0.025 -0.080 -0.056 -0.083 -0.070 -0.132 -0.153 -0.163 -0.135 -0.137 -0.150    NaN 
 0.116  0.103  0.092  0.092  0.094  0.102  0.106  0.084  0.027  0.022  0.042  0.038  0.048  0.034  0.048  0.076  0.067  0.071  0.120  0.096  0.014  0.021  0.038  0.011  0.045  0.012  0.009 -0.057 -0.053 -0.059 -0.104 -0.099 -0.050 -0.079 -0.031 -0.088 -0.022 -0.099 -0.083 -0.087 -0.069 -0.143 -0.156    NaN 
 0.120  0.120  0.114  0.100  0.086  0.098  0.071  0.060  0.003  0.047  0.079  0.034  0.054  0.046  0.027  0.011  0.037  0.076  0.091 -0.019  0.038  0.025 -0.015  0.019  0.022  0.079 -0.012 -0.002 -0.034 -0.091 -0.073 -0.078 -0.057 -0.037 -0.027 -0.103 -0.058 -0.092 -0.071 -0.169 -0.124 -0.122 -0.101    NaN 
 0.065  0.092  0.119  0.081  0.094  0.070  0.038  0.009  0.095  0.052  0.071  0.098  0.042  0.022  0.038  0.041  0.041  0.038  0.053  0.019  0.011  0.038  0.071  0.025  0.017  0.026  0.001 -0.019 -0.063 -0.033 -0.028 -0.028 -0.028 -0.019 -0.017 -0.010 -0.050 -0.030 -0.032 -0.091 -0.095 -0.085 -0.131    NaN 
 0.062  0.040  0.089  0.073  0.091  0.056  0.050  0.070  0.090  0.080  0.067  0.082  0.062  0.041  0.075  0.077  0.050  0.039  0.011  0.029  0.036  0.006  0.063  0.062  0.011 -0.060 -0.027 -0.088 -0.049 -0.064 -0.107 -0.093 -0.068 -0.099 -0.094 -0.034 -0.073 -0.063    NaN -0.087 -0.017 -0.065    NaN -0.076
[truncated: 2,881,117 more chars]
