# Supplementary material for: Nitrate and Nitrite Variability at the Seafloor of an Oxygen Minimum Zone Revealed by a Novel Microfluidic In-Situ Chemical Sensor
Source: PLoS One. 2015 Jul 10;10(7):e0132785. doi: 10.1371/journal.pone.0132785 (PMC4498834; doi:10.1371/journal.pone.0132785)
Supplement: S2 File — (ZIP) [file pone.0132785.s004.zip › POZ_Alongshore_vel.dat]

-0.043 -0.040 -0.038 -0.012  0.009  0.004  0.001  0.013  0.002 -0.011 -0.026  0.011  0.033  0.039  0.103  0.056  0.066  0.058  0.096  0.066  0.050  0.028  0.096  0.031  0.054  0.041 -0.048 -0.084 -0.124 -0.117 -0.116 -0.101 -0.134    NaN    NaN    NaN -0.165 -0.224    NaN    NaN    NaN -0.226 -0.179    NaN 
   NaN    NaN -0.003 -0.025 -0.017 -0.008 -0.013  0.036  0.017 -0.019  0.081  0.053 -0.004  0.018 -0.015  0.038  0.010  0.076  0.048  0.051  0.055  0.022  0.030  0.024  0.034 -0.019 -0.043 -0.040 -0.083 -0.108 -0.108 -0.172 -0.133 -0.181 -0.126 -0.188 -0.146    NaN -0.189 -0.179    NaN -0.192 -0.200    NaN 
   NaN    NaN    NaN -0.025  0.034 -0.006  0.018  0.008  0.010  0.060  0.023  0.089  0.034  0.049  0.079  0.101  0.072  0.073  0.029  0.064  0.002 -0.019  0.004 -0.000 -0.004 -0.015 -0.054 -0.129 -0.106 -0.055 -0.121 -0.139 -0.135 -0.159 -0.153 -0.153 -0.189 -0.231 -0.183    NaN -0.196    NaN -0.238    NaN 
-0.022  0.017 -0.032  0.041  0.019  0.052  0.044 -0.012 -0.006  0.031  0.031  0.048  0.073  0.050  0.046  0.080  0.032  0.055  0.056  0.060  0.068  0.007  0.068  0.082 -0.010  0.025 -0.014 -0.119 -0.117 -0.094 -0.113 -0.139    NaN    NaN -0.128 -0.196    NaN    NaN    NaN -0.162 -0.195 -0.190 -0.140    NaN 
   NaN -0.014 -0.063 -0.037 -0.020  0.029  0.001 -0.033  0.009  0.049 -0.006  0.063  0.064  0.039  0.054  0.081  0.043  0.105  0.058  0.032  0.050  0.078  0.056  0.046  0.048 -0.012  0.011 -0.033 -0.046 -0.096 -0.077 -0.070 -0.132    NaN -0.132 -0.194 -0.220    NaN -0.142 -0.134 -0.151 -0.207 -0.174    NaN 
-0.063 -0.006 -0.037 -0.067  0.045  0.015  0.018  0.061  0.035  0.003 -0.043  0.018  0.026  0.043  0.081  0.064  0.059  0.052  0.051  0.025 -0.009  0.056  0.016  0.066  0.011 -0.013  0.074  0.009 -0.010 -0.068 -0.096 -0.103 -0.108 -0.105 -0.201 -0.230    NaN -0.140 -0.206 -0.245 -0.234    NaN -0.249    NaN 
   NaN -0.002 -0.019 -0.023  0.021 -0.012  0.002 -0.016 -0.025 -0.005 -0.025  0.026 -0.010  0.035 -0.005 -0.019  0.029  0.051  0.045  0.031  0.060  0.040  0.026  0.031  0.036  0.062  0.014  0.026 -0.074 -0.073 -0.109 -0.130 -0.093    NaN -0.112 -0.110 -0.145    NaN -0.173 -0.213 -0.234 -0.226 -0.186    NaN 
-0.010 -0.065    NaN -0.023  0.006    NaN -0.000  0.004  0.046  0.026  0.033  0.031 -0.001  0.024  0.037  0.041  0.065  0.076  0.072  0.080  0.073  0.045  0.077  0.080  0.020  0.048  0.058  0.049  0.022 -0.024 -0.052 -0.096 -0.084 -0.146    NaN -0.206 -0.118 -0.159    NaN -0.224 -0.222    NaN -0.147    NaN 
-0.016    NaN -0.046 -0.046  0.017  0.043  0.025 -0.021  0.029  0.015  0.004  0.032  0.026  0.019  0.023  0.031  0.090  0.042  0.050  0.065  0.057  0.067  0.077  0.067  0.034  0.055  0.030  0.046 -0.023 -0.072 -0.086 -0.088 -0.082 -0.122 -0.118 -0.176 -0.167    NaN -0.157 -0.153 -0.196 -0.173 -0.236    NaN 
   NaN    NaN  0.009    NaN  0.033 -0.005  0.018  0.003 -0.017  0.015  0.033  0.055  0.031  0.034  0.087  0.049  0.065  0.078  0.110  0.078  0.055  0.066  0.094  0.043  0.030  0.030  0.045 -0.011 -0.047 -0.048 -0.097 -0.100 -0.116 -0.163 -0.199 -0.158 -0.139 -0.208    NaN -0.187 -0.219 -0.201    NaN    NaN 
   NaN    NaN  0.000    NaN    NaN    NaN  0.019  0.010 -0.014 -0.039  0.024  0.054  0.041  0.035  0.042  0.009  0.068  0.090  0.062  0.050  0.068  0.092  0.085  0.025  0.020  0.039  0.020 -0.039 -0.062 -0.090 -0.091 -0.160 -0.168 -0.139    NaN -0.227    NaN -0.192 -0.245 -0.218 -0.187 -0.229 -0.206    NaN 
 0.001 -0.013 -0.006 -0.036  0.021  0.011  0.014  0.020  0.044  0.035 -0.010  0.032  0.033  0.035  0.086  0.100  0.076  0.050  0.045  0.121  0.027  0.058  0.066  0.057 -0.022 -0.037 -0.073 -0.021 -0.099 -0.091    NaN -0.147 -0.132 -0.133 -0.134 -0.202 -0.167 -0.123 -0.095 -0.246 -0.157 -0.197    NaN    NaN 
-0.005  0.017 -0.025  0.023  0.011  0.050  0.005    NaN  0.033  0.062  0.044  0.049  0.084  0.044  0.078  0.052  0.015  0.059  0.059  0.068  0.094  0.159  0.062 -0.000  0.011 -0.065 -0.142 -0.092 -0.079 -0.124 -0.092    NaN -0.212    NaN -0.157 -0.154    NaN -0.148 -0.069 -0.163 -0.160 -0.154 -0.158    NaN 
-0.014  0.017 -0.028  0.000  0.044  0.034  0.027  0.001  0.019  0.019  0.038  0.087  0.018  0.082  0.081  0.064  0.051  0.078  0.068  0.026  0.052  0.023  0.066  0.006 -0.030 -0.041 -0.040 -0.109 -0.126 -0.184 -0.117 -0.155    NaN -0.100 -0.155 -0.096 -0.116 -0.139    NaN -0.222 -0.185 -0.183 -0.189    NaN 
-0.028 -0.011  0.028    NaN  0.022  0.017 -0.019 -0.007  0.005  0.056  0.021  0.027  0.046  0.016  0.012  0.016  0.048  0.098  0.037  0.068  0.040  0.043 -0.001 -0.038 -0.028  0.027 -0.070 -0.076 -0.078 -0.173    NaN    NaN -0.169    NaN -0.143 -0.125 -0.133    NaN -0.235 -0.270 -0.211 -0.243 -0.178    NaN 
-0.043  0.001  0.007  0.028  0.035  0.040 -0.022 -0.002  0.020  0.034  0.016  0.039  0.023  0.034  0.019  0.057  0.058  0.064  0.095  0.067  0.053  0.062  0.053  0.018 -0.039 -0.032 -0.084 -0.109 -0.149 -0.114    NaN -0.157 -0.178    NaN -0.197 -0.197 -0.254 -0.221 -0.269 -0.306 -0.237 -0.214 -0.181    NaN 
-0.041 -0.055 -0.017  0.020  0.003 -0.017  0.003 -0.015 -0.024  0.004 -0.006  0.026  0.010  0.058  0.084  0.036  0.032  0.040  0.024 -0.007  0.016  0.005  0.052  0.012 -0.014 -0.025 -0.040 -0.030    NaN -0.105 -0.177    NaN -0.134 -0.128 -0.149    NaN -0.179 -0.167    NaN -0.345 -0.256 -0.196 -0.143    NaN 
-0.011  0.001    NaN    NaN  0.056    NaN -0.014  0.018  0.089  0.032 -0.019  0.051  0.056  0.052  0.049  0.011  0.049  0.058  0.038  0.012  0.022  0.004 -0.012 -0.069 -0.064 -0.148 -0.070 -0.052 -0.077    NaN -0.157 -0.133    NaN -0.119 -0.218 -0.147    NaN -0.153    NaN -0.127 -0.265 -0.140    NaN    NaN 
-0.056 -0.058 -0.031  0.019 -0.013  0.022  0.011  0.047  0.046  0.059  0.037  0.034  0.035  0.069  0.024  0.043  0.059  0.004  0.033  0.025  0.018  0.015 -0.008  0.006  0.004 -0.032 -0.053 -0.059 -0.104 -0.042 -0.126 -0.093 -0.063 -0.101    NaN -0.139 -0.169 -0.173 -0.177 -0.205    NaN -0.209 -0.195    NaN 
-0.010 -0.050 -0.009  0.008  0.023 -0.043  0.012  0.013 -0.002  0.031  0.036  0.064  0.062  0.048  0.044  0.049  0.047  0.093  0.074  0.052  0.041  0.022  0.068 -0.010  0.003 -0.055 -0.113 -0.101 -0.037 -0.080 -0.092 -0.073 -0.086 -0.092    NaN -0.153    NaN -0.137 -0.160 -0.206    NaN -0.213    NaN    NaN 
-0.032 -0.024 -0.005  0.012  0.030 -0.003 -0.004  0.029  0.013 -0.007  0.026  0.018 -0.003  0.024  0.053  0.065  0.032  0.050  0.068 -0.001  0.017  0.010  0.014 -0.001  0.001 -0.039 -0.020 -0.056 -0.105 -0.112 -0.108    NaN -0.143 -0.184 -0.129 -0.143 -0.199 -0.181    NaN -0.175 -0.140 -0.126    NaN    NaN 
-0.010  0.009 -0.040    NaN  0.029  0.043  0.040  0.008  0.060  0.015  0.021  0.058  0.001  0.006  0.006 -0.001  0.040  0.072  0.057  0.061  0.012  0.039  0.025  0.003 -0.028  0.012 -0.036 -0.080 -0.119 -0.146    NaN -0.172    NaN -0.159 -0.201 -0.231 -0.145    NaN -0.121 -0.225 -0.225 -0.232 -0.237    NaN 
   NaN    NaN -0.062  0.015 -0.004  0.026 -0.022 -0.012 -0.023  0.019  0.107  0.006  0.032  0.007  0.033  0.043  0.040  0.050  0.030  0.003  0.005  0.028  0.017  0.001  0.002 -0.031 -0.046 -0.022 -0.078 -0.051 -0.106    NaN -0.184 -0.150 -0.149 -0.165 -0.200    NaN -0.258 -0.250 -0.158 -0.162 -0.161    NaN 
-0.098 -0.057  0.028  0.016  0.026  0.011  0.025  0.030 -0.016  0.024  0.028  0.025  0.030  0.023  0.032  0.042  0.125  0.118  0.076  0.059  0.044  0.030  0.017  0.006 -0.038 -0.015 -0.032 -0.040    NaN -0.113 -0.106 -0.124 -0.186 -0.164 -0.119 -0.100 -0.151 -0.155 -0.199    NaN -0.147 -0.154 -0.156 -0.130 
-0.040 -0.063    NaN -0.035 -0.029  0.017  0.036 -0.009  0.048  0.032  0.018  0.022  0.033  0.044  0.023 -0.001  0.025  0.036  0.020 -0.003  0.035  0.011  0.026  0.019 -0.003 -0.038 -0.066 -0.083 -0.130 -0.112 -0.091 -0.117    NaN -0.144 -0.176 -0.123 -0.147    NaN -0.169    NaN -0.222 -0.163    NaN -0.167 
-0.015 -0.002 -0.037 -0.038 -0.004  0.001 -0.020  0.001  0.035  0.009  0.031  0.011  0.031  0.009  0.064  0.071  0.064  0.068  0.043  0.042  0.056  0.009  0.001 -0.007 -0.056 -0.027 -0.065    NaN -0.112    NaN -0.088    NaN -0.189 -0.198 -0.212 -0.191 -0.164 -0.123 -0.183 -0.212 -0.181 -0.158 -0.161 -0.152 
 0.001 -0.059  0.020 -0.006  0.024  0.021  0.001  0.033 -0.005  0.014  0.081  0.065  0.044  0.052  0.080  0.066  0.061  0.067  0.094  0.076  0.036  0.014  0.025 -0.035 -0.013 -0.090 -0.125 -0.106 -0.142 -0.158 -0.121 -0.171 -0.143 -0.153 -0.153 -0.199    NaN -0.244 -0.253 -0.225 -0.177 -0.179 -0.216 -0.200 
 0.018 -0.069 -0.049  0.001  0.022  0.005  0.011  0.007 -0.018  0.030  0.038  0.021  0.017  0.031  0.073  0.079  0.056  0.013  0.031  0.034  0.018 -0.033 -0.047 -0.054 -0.042 -0.096    NaN -0.133 -0.161    NaN -0.148 -0.234 -0.181 -0.196 -0.253    NaN -0.143 -0.173 -0.158 -0.193 -0.197 -0.261 -0.268    NaN 
   NaN  0.028  0.044 -0.002  0.040  0.015  0.016  0.074  0.057  0.048  0.027  0.022  0.048  0.085  0.068  0.039  0.045  0.078  0.083  0.064  0.044 -0.048 -0.047 -0.101 -0.092    NaN -0.128 -0.156 -0.141    NaN -0.186    NaN    NaN    NaN    NaN    NaN    NaN -0.185 -0.178 -0.184 -0.240 -0.232    NaN    NaN 
-0.009  0.020  0.043  0.033  0.026  0.036  0.050  0.017  0.083  0.092  0.084  0.039  0.041  0.082  0.042  0.096  0.118  0.100  0.077  0.057 -0.029 -0.033 -0.043 -0.078    NaN -0.133    NaN    NaN -0.204 -0.117 -0.228    NaN -0.123    NaN -0.217    NaN -0.207 -0.146 -0.121    NaN -0.191 -0.267 -0.239    NaN 
 0.001    NaN  0.061    NaN  0.094  0.040  0.019  0.044  0.102  0.068  0.060  0.123  0.111  0.094  0.083  0.105  0.072  0.062  0.045  0.058 -0.000 -0.063 -0.059 -0.094    NaN -0.110    NaN    NaN    NaN    NaN    NaN    NaN    NaN -0.183 -0.152 -0.207 -0.270 -0.239 -0.234    NaN -0.209 -0.188 -0.206 -0.166 
   NaN    NaN  0.027    NaN  0.024  0.006  0.014  0.049  0.049  0.021  0.029  0.046  0.049  0.092  0.089  0.053  0.090  0.077  0.033 -0.003 -0.022 -0.033 -0.071 -0.088 -0.126 -0.174 -0.208 -0.154 -0.175 -0.143 -0.158    NaN    NaN -0.249 -0.224 -0.184 -0.206 -0.196 -0.149 -0.208 -0.115 -0.202 -0.225 -0.244 
-0.014    NaN    NaN -0.000 -0.008  0.052  0.049  0.080  0.081  0.035  0.028  0.073  0.082  0.068  0.109  0.096  0.038  0.079  0.049 -0.017 -0.002 -0.054 -0.057 -0.056 -0.067 -0.035 -0.068 -0.130 -0.162 -0.128 -0.227 -0.231 -0.170 -0.189 -0.226    NaN    NaN -0.219    NaN    NaN -0.224    NaN -0.268    NaN 
 0.013  0.022  0.027  0.029  0.041  0.014  0.042  0.042  0.010  0.009 -0.014  0.044  0.057  0.030  0.009  0.061  0.035  0.056  0.034  0.001 -0.024 -0.054 -0.076 -0.069 -0.116 -0.113 -0.126 -0.143 -0.144 -0.144 -0.186 -0.183 -0.142 -0.184 -0.086 -0.153 -0.191 -0.111 -0.064 -0.207    NaN -0.207 -0.178    NaN 
-0.059 -0.038    NaN    NaN -0.008  0.029  0.025 -0.003  0.029  0.009 -0.011  0.028  0.071  0.068  0.058  0.035  0.018  0.033  0.030  0.029  0.016 -0.020 -0.054 -0.040 -0.068 -0.090    NaN -0.142 -0.170    NaN    NaN    NaN -0.183 -0.219 -0.194    NaN -0.132    NaN -0.270 -0.142 -0.149    NaN -0.155    NaN 
-0.024 -0.062 -0.003 -0.014  0.045  0.005  0.017  0.038 -0.015  0.020 -0.019  0.012  0.014  0.035  0.015  0.028  0.041  0.045 -0.003  0.038  0.032 -0.052 -0.060 -0.075 -0.075 -0.080 -0.107 -0.135 -0.187 -0.134 -0.141 -0.168    NaN -0.191 -0.153 -0.156 -0.210 -0.148 -0.180 -0.205 -0.231    NaN -0.193    NaN 
-0.014  0.006 -0.005  0.001 -0.034    NaN  0.019  0.046  0.015  0.073  0.023  0.012  0.023  0.006  0.074  0.072  0.009  0.008 -0.006  0.009 -0.040 -0.019 -0.036 -0.059 -0.063 -0.049    NaN -0.112 -0.161 -0.139 -0.161 -0.158 -0.090    NaN -0.163 -0.183 -0.222 -0.180 -0.201    NaN    NaN -0.250 -0.217    NaN 
-0.082 -0.071 -0.054 -0.009  0.022 -0.010 -0.038 -0.034  0.001  0.039  0.010 -0.019  0.042  0.024 -0.005  0.031  0.083  0.055  0.053  0.047 -0.008 -0.010 -0.028    NaN -0.057 -0.084 -0.105 -0.107 -0.130 -0.156 -0.178 -0.205 -0.204 -0.230    NaN -0.259 -0.274 -0.308    NaN    NaN -0.205    NaN -0.259 -0.259 
-0.050    NaN -0.003 -0.035 -0.009 -0.035 -0.016 -0.016 -0.019  0.007 -0.020 -0.001  0.006  0.039  0.022 -0.004  0.040  0.014  0.021  0.042  0.024 -0.038 -0.023 -0.019 -0.108 -0.137 -0.199 -0.188 -0.136    NaN -0.168    NaN -0.154 -0.173 -0.260 -0.156 -0.269 -0.260 -0.241 -0.207 -0.245 -0.215 -0.138    NaN 
-0.041 -0.035 -0.046 -0.042 -0.063    NaN -0.004 -0.035  0.003 -0.023  0.059 -0.020  0.028  0.057  0.011  0.005  0.054  0.025  0.035  0.014 -0.006 -0.036 -0.081 -0.056 -0.088 -0.044 -0.115 -0.113    NaN -0.148 -0.160 -0.127 -0.181 -0.207 -0.173 -0.210 -0.170 -0.191 -0.280 -0.195 -0.232 -0.139 -0.138 -0.199 
-0.019 -0.061    NaN -0.033  0.012  0.004  0.032  0.017  0.008  0.024 -0.013  0.043  0.062  0.074  0.040  0.014  0.024  0.016  0.020 -0.033 -0.040 -0.030 -0.020 -0.081 -0.069 -0.083 -0.126 -0.165    NaN -0.138 -0.190    NaN -0.169 -0.218 -0.154    NaN -0.118 -0.117 -0.124 -0.167 -0.163    NaN -0.174    NaN 
   NaN -0.016 -0.032 -0.031  0.012  0.048  0.002  0.039  0.057  0.022  0.066  0.070  0.035  0.033  0.004  0.053  0.052  0.008 -0.044 -0.009 -0.104 -0.054 -0.079 -0.106    NaN -0.106    NaN -0.096 -0.115    NaN -0.184 -0.137 -0.123    NaN    NaN -0.149    NaN    NaN -0.175 -0.240    NaN -0.141 -0.120    NaN 
-0.023 -0.004  0.017  0.043  0.005 -0.020  0.011  0.034  0.024  0.059  0.092  0.024  0.046  0.060  0.015  0.071  0.072 -0.028 -0.035 -0.047 -0.074 -0.068 -0.051 -0.140 -0.145 -0.148 -0.165 -0.083 -0.127    NaN    NaN -0.232    NaN -0.180 -0.167 -0.144 -0.182 -0.232 -0.185 -0.179 -0.223    NaN -0.134 -0.206 
-0.031 -0.028  0.005  0.005 -0.015  0.015  0.027  0.016  0.044  0.079  0.122  0.085  0.058  0.057  0.040  0.039  0.046  0.024 -0.004 -0.033 -0.028 -0.066 -0.071 -0.119 -0.057 -0.105 -0.112 -0.157 -0.180 -0.137    NaN -0.150 -0.150    NaN -0.144    NaN -0.085    NaN -0.099 -0.119    NaN -0.100 -0.202 -0.145 
-0.014 -0.064  0.015  0.005 -0.022  0.034  0.005  0.023  0.077  0.067  0.106  0.106  0.094  0.046  0.032  0.023 -0.017  0.019 -0.006 -0.055 -0.042 -0.066 -0.065    NaN -0.045 -0.169    NaN -0.153    NaN -0.188    NaN    NaN    NaN -0.169 -0.116 -0.245    NaN    NaN    NaN    NaN -0.153 -0.207 -0.178    NaN 
-0.039 -0.068  0.037 -0.013  0.014 -0.015 -0.004  0.051  0.001  0.052  0.087  0.035  0.068  0.047  0.049  0.098  0.054  0.032 -0.001 -0.042 -0.077 -0.045 -0.077 -0.148 -0.126 -0.188 -0.142    NaN -0.168 -0.172    NaN    NaN -0.187 -0.151 -0.142 -0.163 -0.169 -0.256 -0.274    NaN -0.182 -0.231 -0.199    NaN 
-0.062 -0.044  0.014  0.033 -0.010  0.037  0.001  0.001  0.026  0.046  0.088  0.059  0.055  0.025  0.050  0.014 -0.008 -0.015  0.009 -0.027 -0.052 -0.083 -0.081 -0.072 -0.056 -0.127 -0.113 -0.175 -0.146 -0.159 -0.117    NaN    NaN    NaN -0.188 -0.147 -0.165    NaN -0.212    NaN -0.209 -0.259 -0.199    NaN 
 0.029 -0.045 -0.008 -0.004  0.014 -0.001  0.013  0.033  0.037  0.040  0.030  0.064  0.015  0.026  0.062 -0.023 -0.015 -0.008  0.026 -0.038 -0.075 -0.081 -0.097    NaN -0.153    NaN -0.125 -0.118 -0.197 -0.164 -0.075 -0.128    NaN -0.160 -0.178    NaN -0.204 -0.206 -0.217 -0.215 -0.191 -0.264 -0.159 -0.127 
-0.018 -0.086    NaN  0.006  0.002  0.018 -0.002  0.015 -0.012  0.054  0.011  0.068  0.057  0.082  0.034  0.016 -0.001 -0.013 -0.061 -0.050 -0.053 -0.168 -0.106 -0.119 -0.102 -0.092    NaN    NaN -0.172    NaN -0.191 -0.224    NaN -0.159 -0.200 -0.091 -0.106    NaN -0.237 -0.169 -0.151 -0.131 -0.187    NaN 
-0.023 -0.049  0.031 -0.021 -0.022 -0.011 -0.006  0.037  0.031  0.036  0.023  0.052  0.105  0.066  0.061  0.056  0.019  0.032 -0.019 -0.091 -0.124 -0.089 -0.071 -0.067 -0.115 -0.092 -0.141 -0.160 -0.192    NaN -0.097    NaN -0.146 -0.140    NaN -0.153 -0.215    NaN -0.167 -0.163 -0.198 -0.245 -0.169    NaN 
-0.084 -0.080  0.023  0.003    NaN -0.006 -0.011  0.030  0.021  0.047  0.061  0.054  0.032  0.036  0.053  0.004 -0.028  0.001 -0.039 -0.040 -0.056 -0.082 -0.061 -0.068 -0.106 -0.117 -0.110 -0.148 -0.159 -0.111 -0.147    NaN -0.113 -0.121 -0.170    NaN -0.133 -0.228 -0.174 -0.246 -0.147 -0.170 -0.200 -0.196 
 0.013 -0.023  0.002    NaN  0.004  0.013 -0.005  0.003  0.014  0.028  0.039  0.033  0.067  0.109  0.036  0.029  0.025 -0.014 -0.030 -0.046 -0.107 -0.082 -0.054 -0.086 -0.105 -0.144 -0.138 -0.147 -0.171 -0.130    NaN -0.114 -0.208 -0.133 -0.163    NaN    NaN -0.150    NaN -0.135 -0.190 -0.249 -0.271 -0.142 
-0.045 -0.012 -0.031 -0.022  0.003  0.041  0.014  0.044  0.050  0.034  0.088  0.083  0.047  0.056  0.047  0.058 -0.003 -0.019  0.001 -0.029 -0.038 -0.070    NaN -0.080 -0.109 -0.110 -0.142 -0.101 -0.114 -0.186 -0.202 -0.173 -0.076 -0.203 -0.125 -0.122    NaN -0.200 -0.185 -0.218 -0.188    NaN -0.168 -0.209 
-0.082 -0.049  0.020 -0.020  0.031 -0.002  0.030  0.027  0.028  0.049  0.061  0.067  0.040  0.023  0.004  0.027  0.011  0.022 -0.033 -0.067 -0.095 -0.066 -0.052 -0.110 -0.102    NaN -0.081 -0.194    NaN -0.121 -0.128    NaN    NaN    NaN    NaN    NaN -0.201 -0.205 -0.225 -0.141 -0.136 -0.243 -0.204 -0.142 
-0.015 -0.014  0.003 -0.030  0.002  0.027 -0.000  0.051  0.065  0.012  0.054  0.081  0.067  0.061  0.048  0.088  0.000 -0.031 -0.050 -0.045  0.002 -0.070 -0.068 -0.109 -0.166 -0.065 -0.113 -0.152 -0.148    NaN -0.238    NaN -0.204 -0.167 -0.184 -0.176    NaN -0.237 -0.228 -0.224 -0.282 -0.194 -0.239 -0.233 
-0.038  0.028  0.048  0.011  0.037  0.013  0.053  0.021  0.032  0.073  0.070  0.024  0.068  0.057  0.045  0.026 -0.005 -0.029 -0.058 -0.082 -0.038 -0.104    NaN -0.091 -0.146    NaN -0.133 -0.110    NaN -0.120 -0.085    NaN -0.166 -0.135    NaN -0.080 -0.177 -0.177 -0.133 -0.231 -0.233 -0.191    NaN -0.194 
-0.020 -0.005 -0.005  0.002  0.027 -0.015  0.034  0.048  0.048  0.040  0.034  0.017  0.044    NaN  0.050    NaN  0.022  0.014  0.011 -0.056 -0.045 -0.062 -0.092 -0.127 -0.108 -0.086    NaN -0.098    NaN -0.160 -0.139 -0.071 -0.151 -0.186 -0.181 -0.182 -0.166 -0.101 -0.166    NaN -0.209    NaN -0.185    NaN 
-0.049 -0.031  0.040  0.012  0.039  0.008  0.015 -0.016 -0.027  0.003  0.029  0.106  0.094  0.028 -0.011  0.021  0.030  0.073 -0.017 -0.053    NaN -0.087 -0.090 -0.102    NaN -0.059 -0.089 -0.132 -0.141 -0.163    NaN -0.145    NaN -0.152 -0.201 -0.170 -0.148    NaN    NaN    NaN    NaN -0.194 -0.191 -0.221 
   NaN    NaN  0.010  0.003  0.045 -0.016 -0.009  0.043  0.035  0.056  0.047  0.058  0.052  0.035  0.020  0.070 -0.015 -0.011 -0.013 -0.018 -0.036 -0.039 -0.071 -0.062 -0.062 -0.141 -0.113 -0.127 -0.133 -0.193 -0.106    NaN    NaN -0.139    NaN -0.119    NaN -0.181 -0.183 -0.180 -0.203 -0.201 -0.203    NaN 
-0.054 -0.019  0.019  0.028  0.046  0.005  0.005  0.038  0.017  0.077  0.063  0.071  0.068  0.064  0.032  0.011  0.036  0.002 -0.035 -0.060 -0.039 -0.086 -0.131 -0.053 -0.157 -0.131 -0.096 -0.077 -0.162    NaN -0.155    NaN -0.134 -0.160    NaN -0.201 -0.231 -0.217 -0.216    NaN -0.189 -0.144 -0.180    NaN 
-0.067 -0.039 -0.046  0.004 -0.005  0.010  0.062  0.041  0.033  0.017  0.017  0.051  0.029  0.053  0.025  0.087 -0.043 -0.020 -0.000 -0.063 -0.071 -0.096 -0.140 -0.082 -0.108 -0.101    NaN -0.105 -0.143 -0.152 -0.134 -0.114 -0.143 -0.141 -0.132 -0.132    NaN -0.186 -0.202 -0.174 -0.189 -0.124 -0.100 -0.134 
-0.037 -0.040  0.007 -0.058 -0.033 -0.015  0.002  0.052  0.040  0.068  0.065  0.059  0.085  0.065  0.030  0.052  0.014  0.012 -0.053 -0.081 -0.065 -0.065 -0.116 -0.174    NaN -0.160    NaN -0.183 -0.176    NaN -0.114    NaN -0.124 -0.115 -0.186    NaN    NaN    NaN -0.184 -0.163 -0.128 -0.133 -0.135    NaN 
   NaN    NaN  0.033  0.043  0.007 -0.002  0.028  0.004  0.058  0.060  0.045  0.008 -0.004  0.070  0.029  0.008 -0.006 -0.036 -0.063 -0.111 -0.091 -0.101 -0.127 -0.122 -0.156 -0.098    NaN -0.128 -0.174    NaN    NaN -0.203 -0.133    NaN -0.224 -0.133 -0.151    NaN    NaN -0.254 -0.233 -0.173 -0.219    NaN 
 0.035  0.009 -0.023 -0.021  0.004  0.016  0.014  0.043  0.069  0.055  0.051  0.079  0.023  0.058  0.063  0.001 -0.046 -0.077 -0.055 -0.090 -0.105 -0.097 -0.094    NaN -0.128 -0.130    NaN -0.193    NaN -0.181    NaN    NaN -0.207    NaN -0.195    NaN -0.138 -0.134    NaN -0.174 -0.186    NaN -0.134    NaN 
-0.037  0.000  0.027 -0.023  0.021  0.041  0.062  0.089  0.054 -0.012  0.044  0.049  0.077  0.005 -0.017 -0.023  0.006 -0.039 -0.084 -0.067 -0.079 -0.130 -0.077 -0.088 -0.166 -0.127 -0.163 -0.194 -0.218 -0.199 -0.198 -0.178 -0.119 -0.137    NaN -0.160 -0.183 -0.267 -0.193    NaN -0.173 -0.107 -0.235 -0.207 
-0.004  0.006 -0.006  0.042  0.010  0.019  0.034  0.048  0.078  0.082  0.046  0.075  0.088  0.020 -0.004  0.019 -0.005 -0.047 -0.075 -0.043 -0.099 -0.143 -0.126 -0.139 -0.143 -0.132 -0.165    NaN -0.138 -0.183    NaN -0.157 -0.130 -0.097    NaN -0.143 -0.104 -0.094 -0.091 -0.140    NaN -0.163 -0.145    NaN 
-0.023  0.025  0.082  0.074  0.059  0.079  0.074  0.077  0.018  0.060  0.059  0.097  0.064  0.030 -0.004 -0.027 -0.068 -0.097 -0.105 -0.097 -0.109 -0.150 -0.157 -0.109 -0.142 -0.121 -0.147    NaN -0.134    NaN    NaN -0.177    NaN    NaN    NaN -0.231 -0.188 -0.174 -0.174 -0.171 -0.127 -0.146 -0.205 -0.170 
 0.037  0.048  0.048  0.039  0.076  0.010  0.083  0.075  0.063  0.049  0.092  0.081  0.065  0.032 -0.003 -0.021 -0.099 -0.088 -0.100 -0.114 -0.062 -0.099 -0.120 -0.132 -0.145 -0.171 -0.105 -0.180 -0.182 -0.151    NaN -0.140    NaN -0.101 -0.163 -0.227 -0.157 -0.189 -0.100 -0.165 -0.101 -0.190 -0.193    NaN 
-0.047    NaN  0.009  0.048  0.044    NaN  0.058  0.025  0.079  0.098  0.059  0.020  0.088  0.035  0.047  0.027 -0.008 -0.046 -0.105 -0.073 -0.121 -0.116 -0.156 -0.164 -0.136    NaN    NaN -0.096    NaN    NaN -0.171 -0.195 -0.121 -0.141    NaN -0.150 -0.085 -0.206    NaN -0.182 -0.113 -0.186 -0.151    NaN 
-0.050  0.003  0.011  0.049  0.052  0.023  0.034  0.042  0.066  0.058  0.083  0.043  0.075  0.040  0.045 -0.016 -0.063 -0.104 -0.070 -0.091    NaN -0.071 -0.144 -0.110 -0.085 -0.099    NaN -0.076 -0.104 -0.154 -0.139 -0.092 -0.071    NaN -0.185    NaN -0.184 -0.159    NaN    NaN -0.241 -0.213    NaN    NaN 
-0.033 -0.013 -0.021 -0.016  0.059  0.065  0.018 -0.014  0.012  0.053  0.071  0.055 -0.010  0.043  0.049  0.033  0.003 -0.003 -0.066 -0.115 -0.105 -0.111 -0.081 -0.133 -0.112 -0.118 -0.095 -0.160 -0.136 -0.150 -0.097 -0.111 -0.075 -0.115 -0.139 -0.179 -0.183 -0.150    NaN -0.115 -0.151 -0.239 -0.251    NaN 
-0.037 -0.007 -0.032 -0.007  0.006  0.034  0.003 -0.032  0.014  0.023  0.065  0.054  0.012  0.055  0.034 -0.006 -0.021 -0.022 -0.021 -0.060 -0.052 -0.109 -0.072 -0.076 -0.067 -0.064 -0.157 -0.104 -0.172 -0.173 -0.217 -0.179    NaN -0.194 -0.147 -0.133    NaN -0.161 -0.202    NaN -0.234 -0.255 -0.189 -0.231 
-0.064 -0.034 -0.020 -0.059 -0.011 -0.000  0.006 -0.008  0.016  0.020  0.045  0.037  0.081 -0.000 -0.005  0.032 -0.013 -0.047 -0.072    NaN -0.039 -0.099 -0.143 -0.103 -0.099 -0.020 -0.159 -0.176 -0.072 -0.134 -0.203 -0.203 -0.151 -0.165 -0.177    NaN -0.136 -0.181    NaN -0.207 -0.279 -0.197 -0.180    NaN 
-0.021 -0.012 -0.019  0.007  0.006 -0.006 -0.024 -0.034 -0.030  0.011  0.023  0.059  0.027  0.057  0.035  0.061 -0.014 -0.061 -0.071 -0.070 -0.103 -0.079 -0.118 -0.124    NaN -0.026 -0.081 -0.141    NaN -0.152 -0.098    NaN -0.172 -0.184 -0.087 -0.158 -0.112 -0.093 -0.129 -0.136 -0.166 -0.173 -0.160 -0.162 
-0.038 -0.010  0.014 -0.024 -0.010  0.002 -0.012  0.002  0.037  0.030  0.046  0.047  0.018 -0.004 -0.013 -0.032 -0.009 -0.050 -0.077 -0.081 -0.084 -0.074 -0.081 -0.093 -0.113 -0.119 -0.109 -0.160 -0.139 -0.100    NaN -0.119 -0.154    NaN    NaN    NaN -0.216 -0.157 -0.152 -0.217 -0.165 -0.178 -0.173 -0.122 
-0.021  0.033  0.047  0.047  0.042  0.015  0.061  0.022  0.069  0.054  0.065  0.067  0.054  0.089  0.084  0.033 -0.055 -0.042 -0.040 -0.094 -0.146 -0.126 -0.120 -0.089 -0.020 -0.106 -0.135 -0.102 -0.130 -0.128 -0.101 -0.158    NaN    NaN -0.162 -0.137 -0.116 -0.107 -0.221 -0.196 -0.157 -0.192 -0.146    NaN 
-0.036  0.024  0.025  0.020  0.030  0.010  0.055  0.055  0.038  0.035  0.024  0.081  0.101  0.093  0.020  0.047 -0.007 -0.049 -0.069 -0.120 -0.127 -0.070 -0.118    NaN -0.105 -0.094 -0.081 -0.135 -0.153 -0.162 -0.140    NaN    NaN -0.175 -0.088 -0.117 -0.163 -0.174 -0.216 -0.215    NaN -0.216 -0.221    NaN 
 0.018  0.036  0.043 -0.025 -0.002  0.056  0.007  0.029  0.032  0.070  0.077  0.084  0.047  0.055  0.074  0.044 -0.004 -0.055 -0.050 -0.067 -0.083    NaN -0.104    NaN -0.142 -0.121 -0.134 -0.146 -0.130 -0.129 -0.103 -0.158 -0.181 -0.168 -0.179 -0.175 -0.175 -0.246 -0.178 -0.189 -0.175    NaN -0.171    NaN 
 0.024  0.039  0.065  0.036  0.036 -0.034  0.056  0.043  0.068  0.070  0.087  0.114  0.060  0.089  0.066  0.082  0.028 -0.006 -0.029 -0.064 -0.036 -0.113 -0.097 -0.092    NaN -0.124    NaN -0.098 -0.126 -0.119    NaN -0.178 -0.141 -0.170 -0.159 -0.126 -0.152    NaN -0.159 -0.181 -0.127 -0.179 -0.090    NaN 
 0.010    NaN -0.007 -0.024  0.017 -0.002  0.055  0.007  0.040  0.047  0.037  0.059  0.102  0.070  0.074  0.082  0.039  0.027 -0.010 -0.022 -0.034 -0.068    NaN -0.071 -0.129    NaN -0.212 -0.108 -0.116 -0.145    NaN -0.166 -0.135 -0.138 -0.117 -0.149 -0.153 -0.156    NaN -0.141 -0.121 -0.178 -0.148 -0.143 
-0.043 -0.011  0.020  0.047    NaN  0.013  0.053  0.016  0.025  0.057  0.072  0.051  0.037  0.065  0.028 -0.002  0.057  0.028  0.001 -0.033 -0.064 -0.094 -0.076    NaN -0.052 -0.113    NaN -0.147 -0.053    NaN -0.157 -0.141 -0.115 -0.119    NaN -0.115 -0.186 -0.102 -0.147 -0.121 -0.150 -0.197    NaN    NaN 
-0.049  0.010  0.001  0.020  0.004 -0.001  0.028  0.069  0.084  0.072  0.035  0.015 -0.008 -0.000  0.031  0.098  0.066 -0.024  0.031  0.007 -0.026 -0.078 -0.103 -0.099 -0.073 -0.089 -0.158 -0.127 -0.087 -0.107 -0.134 -0.128 -0.135    NaN -0.175    NaN -0.103 -0.184    NaN    NaN    NaN -0.097 -0.089 -0.185 
-0.087 -0.043 -0.005  0.005  0.028  0.006  0.068  0.004  0.024  0.018  0.017  0.045  0.064  0.036  0.034  0.028  0.056 -0.001 -0.040 -0.039 -0.051 -0.126 -0.074 -0.105 -0.114 -0.083 -0.065 -0.168    NaN -0.146 -0.159 -0.156 -0.156 -0.133    NaN -0.147    NaN -0.193 -0.155 -0.146 -0.166 -0.187 -0.144    NaN 
 0.006  0.013 -0.021  0.030  0.013  0.001  0.013  0.031  0.060  0.033  0.011  0.031  0.102  0.066  0.035  0.055  0.006  0.002  0.013 -0.010 -0.026  0.010 -0.090 -0.052 -0.112 -0.160 -0.141 -0.156 -0.143    NaN -0.152 -0.076    NaN    NaN -0.129 -0.206    NaN -0.169    NaN    NaN    NaN    NaN -0.207    NaN 
-0.055    NaN -0.013 -0.025  0.006  0.017 -0.008 -0.012  0.019  0.061  0.012  0.076  0.046  0.050    NaN  0.046  0.026  0.047  0.024  0.012 -0.009 -0.039 -0.071 -0.114 -0.122 -0.107 -0.099 -0.070 -0.074 -0.113 -0.171    NaN -0.224 -0.184 -0.097 -0.130 -0.208    NaN -0.201 -0.189 -0.196 -0.191 -0.190    NaN 
-0.061 -0.039 -0.019 -0.034  0.008 -0.004  0.052  0.056  0.036  0.015  0.098  0.092  0.035  0.040  0.060    NaN  0.050  0.030  0.030 -0.056  0.014  0.008 -0.030 -0.089 -0.087 -0.123 -0.136 -0.107 -0.134    NaN -0.113    NaN    NaN -0.135 -0.053    NaN -0.128    NaN -0.213 -0.129    NaN -0.125 -0.126 -0.136 
-0.032 -0.007 -0.024 -0.034  0.020  0.017  0.037  0.010  0.022  0.022  0.043  0.054  0.080  0.017  0.048  0.030  0.010  0.049  0.054  0.016 -0.018 -0.015  0.000 -0.067 -0.080 -0.087 -0.091 -0.061 -0.171    NaN -0.195    NaN    NaN -0.160 -0.174 -0.131    NaN -0.139    NaN -0.112 -0.154 -0.186 -0.188 -0.154 
-0.019 -0.042 -0.041  0.003  0.043 -0.003 -0.017 -0.058  0.018  0.067 -0.004  0.011  0.085  0.066  0.093  0.050  0.043  0.077  0.120  0.062  0.018  0.006 -0.046 -0.032 -0.065 -0.116 -0.115 -0.139 -0.206 -0.139 -0.126 -0.178 -0.158 -0.163 -0.164 -0.191 -0.130 -0.127 -0.116 -0.141 -0.168 -0.147 -0.134    NaN 
   NaN    NaN  0.009 -0.043 -0.047  0.004  0.003 -0.030  0.012  0.025  0.031  0.077  0.027  0.054  0.056  0.060  0.068  0.080  0.100  0.062  0.011  0.012  0.029 -0.004 -0.088 -0.053 -0.099 -0.128 -0.107    NaN -0.163 -0.144    NaN -0.199 -0.196 -0.217 -0.202    NaN    NaN -0.249 -0.174 -0.191 -0.194 -0.151 
-0.029 -0.000 -0.022  0.006  0.019  0.006  0.020  0.054  0.025  0.053  0.043  0.071  0.017  0.049  0.089  0.035  0.050  0.009  0.009  0.060  0.052 -0.017 -0.013 -0.055 -0.016 -0.041    NaN -0.126 -0.051 -0.045    NaN -0.147 -0.128 -0.171 -0.166 -0.229 -0.183 -0.137 -0.177    NaN -0.220 -0.143 -0.175    NaN 
 0.001 -0.082 -0.028 -0.039 -0.029 -0.014  0.025  0.023  0.010  0.041  0.020  0.063  0.060  0.108  0.090  0.075 -0.022  0.043  0.086  0.074  0.102  0.014  0.006 -0.044 -0.095 -0.136 -0.149 -0.115    NaN -0.122    NaN -0.116    NaN -0.218    NaN -0.202    NaN -0.154 -0.147    NaN -0.205 -0.173 -0.181 -0.135 
   NaN    NaN    NaN  0.009  0.025 -0.031  0.010  0.046  0.005 -0.001  0.034  0.044  0.049  0.037  0.042  0.135  0.091  0.013 -0.005  0.040  0.029  0.010 -0.029 -0.020    NaN    NaN -0.190 -0.128 -0.117 -0.113 -0.182 -0.124 -0.187    NaN -0.172 -0.183 -0.205 -0.161 -0.141    NaN -0.161 -0.126 -0.154 -0.141 
   NaN    NaN -0.049  0.035  0.041 -0.014 -0.046  0.011  0.026 -0.000  0.002  0.016  0.052  0.048  0.041  0.060  0.120  0.061  0.030  0.074  0.017  0.021 -0.004 -0.029 -0.131 -0.097    NaN -0.111 -0.127 -0.089 -0.114 -0.146    NaN -0.154    NaN    NaN -0.128    NaN -0.178 -0.168    NaN -0.090 -0.165    NaN 
   NaN -0.023    NaN -0.022 -0.040 -0.003 -0.018 -0.024 -0.011  0.037  0.025  0.063  0.091  0.092  0.086  0.073  0.025  0.015  0.057  0.106  0.037 -0.023 -0.108 -0.092    NaN -0.126 -0.132 -0.143 -0.203 -0.099 -0.138 -0.170 -0.106 -0.115 -0.093 -0.176 -0.166    NaN -0.150 -0.198 -0.130 -0.110 -0.183    NaN 
-0.021    NaN -0.046  0.011 -0.003  0.012  0.018  0.046  0.064  0.077  0.037  0.074  0.101  0.068  0.099  0.054  0.067  0.037 -0.017  0.019 -0.010 -0.043 -0.021 -0.104 -0.113    NaN -0.124    NaN -0.093 -0.126 -0.116 -0.204 -0.216    NaN    NaN -0.203 -0.181 -0.159    NaN -0.155    NaN -0.130    NaN -0.187 
-0.030 -0.007  0.012  0.008  0.008  0.018  0.040  0.037  0.019  0.049 -0.010  0.023  0.112  0.085  0.114  0.064  0.065  0.028  0.060  0.080  0.034 -0.044 -0.091 -0.146 -0.099    NaN -0.120 -0.094 -0.139 -0.125    NaN -0.170    NaN -0.079    NaN    NaN -0.134 -0.088 -0.147 -0.207 -0.167 -0.192 -0.145 -0.154 
-0.013 -0.022  0.001  0.022  0.031  0.019  0.050  0.024  0.054  0.104  0.054  0.086  0.108  0.110  0.091  0.069  0.042  0.043  0.071  0.023  0.031  0.005 -0.065 -0.102    NaN -0.148 -0.120 -0.094 -0.160    NaN -0.147 -0.104    NaN -0.118    NaN -0.138 -0.111    NaN -0.122 -0.212 -0.131    NaN -0.106    NaN 
-0.014 -0.037  0.037  0.004  0.074  0.029  0.042  0.069  0.053  0.064  0.083  0.108  0.104  0.100  0.058  0.080  0.033  0.125  0.100  0.033 -0.057 -0.104 -0.103 -0.099    NaN -0.163 -0.153 -0.162    NaN -0.128 -0.163 -0.163    NaN -0.131 -0.134 -0.196 -0.201 -0.190    NaN -0.189 -0.187 -0.211 -0.168    NaN 
   NaN -0.024  0.009  0.011  0.028  0.040  0.051  0.077  0.073  0.060  0.083  0.101  0.082  0.110  0.149  0.088  0.131  0.071  0.065  0.026 -0.038 -0.084 -0.077 -0.114 -0.128 -0.106 -0.121 -0.194 -0.199    NaN -0.155 -0.099 -0.132 -0.164 -0.102 -0.071 -0.124 -0.206 -0.191    NaN -0.111 -0.120 -0.145    NaN 
-0.019 -0.042  0.023  0.019  0.082  0.059  0.041  0.045  0.067  0.107  0.038  0.039  0.111  0.089  0.070  0.087  0.094  0.018  0.050 -0.026 -0.046    NaN -0.124 -0.130    NaN -0.105    NaN    NaN    NaN -0.120 -0.159 -0.115 -0.115    NaN -0.092 -0.107 -0.102 -0.109 -0.116 -0.076 -0.183 -0.206 -0.202 -0.167 
 0.002 -0.011 -0.030  0.017  0.025  0.062  0.068 -0.006  0.053  0.017  0.077  0.076  0.087  0.089  0.051  0.046  0.013  0.008  0.005  0.013 -0.005 -0.029 -0.155 -0.130    NaN    NaN -0.086    NaN -0.120 -0.239 -0.231 -0.221 -0.141 -0.198    NaN    NaN -0.186 -0.231    NaN -0.176 -0.122    NaN    NaN    NaN 
-0.028 -0.017  0.021  0.011  0.051  0.040  0.083  0.023  0.039  0.072  0.055  0.078  0.082  0.069  0.060  0.046  0.053  0.026  0.106  0.042 -0.036 -0.046 -0.074 -0.041 -0.098 -0.147 -0.108 -0.103 -0.135 -0.053 -0.123 -0.196    NaN -0.134    NaN -0.154 -0.181 -0.164    NaN -0.182 -0.176 -0.199 -0.103 -0.170 
   NaN -0.037 -0.014  0.023  0.019  0.025  0.001 -0.014  0.027  0.045  0.019  0.095  0.090  0.056  0.064  0.062  0.138  0.040 -0.014  0.035  0.045 -0.060 -0.030 -0.072    NaN -0.149 -0.133 -0.115 -0.163 -0.127 -0.107    NaN    NaN -0.176 -0.205 -0.257 -0.210    NaN -0.129 -0.141 -0.167 -0.176 -0.150    NaN 
   NaN -0.024 -0.053  0.021 -0.001  0.017  0.042  0.017  0.027  0.051  0.039  0.029  0.030  0.099  0.085  0.107  0.022  0.067  0.074  0.020 -0.021 -0.085 -0.087 -0.124 -0.122 -0.107 -0.120 -0.128 -0.117 -0.189 -0.171    NaN    NaN    NaN -0.124 -0.074 -0.137    NaN -0.117 -0.126 -0.206 -0.141 -0.131    NaN 
-0.008 -0.027 -0.077 -0.015  0.016  0.052  0.005  0.016  0.021  0.062  0.054  0.039  0.037  0.097  0.075  0.088  0.038  0.041  0.026  0.011  0.007 -0.074 -0.092 -0.069 -0.042 -0.087 -0.094 -0.164 -0.188 -0.122 -0.117 -0.144 -0.131 -0.183 -0.111 -0.150    NaN -0.135 -0.125 -0.103 -0.163 -0.141 -0.126 -0.131 
   NaN -0.027 -0.018  0.011  0.016  0.032  0.037  0.005 -0.001  0.053  0.096  0.082  0.057  0.104  0.101  0.123  0.060  0.089  0.050  0.002 -0.025 -0.068 -0.092 -0.091 -0.142 -0.106 -0.142 -0.164 -0.150 -0.159    NaN    NaN -0.127 -0.131 -0.135 -0.195    NaN -0.208 -0.210 -0.181 -0.147 -0.157 -0.125 -0.110 
   NaN -0.030 -0.009  0.028 -0.014  0.018  0.025  0.048  0.046  0.053  0.076  0.042  0.087  0.055  0.052  0.084  0.018  0.029  0.013  0.031  0.004  0.013 -0.077 -0.114 -0.081 -0.130 -0.077    NaN -0.116 -0.154 -0.197 -0.103 -0.168    NaN    NaN -0.165 -0.167 -0.102 -0.138 -0.110 -0.173 -0.147 -0.127 -0.132 
-0.064 -0.024 -0.002  0.022  0.003  0.016  0.044  0.067  0.051  0.043  0.033  0.054  0.062  0.055  0.030  0.030  0.045 -0.023 -0.014 -0.028 -0.083 -0.043 -0.072 -0.093 -0.061    NaN -0.137 -0.109 -0.073    NaN -0.088    NaN    NaN    NaN -0.156 -0.155    NaN -0.036 -0.143    NaN -0.189 -0.141 -0.168 -0.171 
-0.002    NaN -0.026  0.012  0.012  0.032  0.044  0.048  0.039  0.057  0.096  0.076  0.040  0.040  0.040 -0.058 -0.016 -0.017 -0.084 -0.084 -0.018 -0.017 -0.078 -0.097 -0.142    NaN -0.155 -0.178 -0.073 -0.111 -0.118 -0.137 -0.132 -0.124 -0.135 -0.157 -0.166 -0.126    NaN -0.117 -0.128 -0.104 -0.155 -0.186 
-0.027 -0.035    NaN  0.042 -0.018  0.049 -0.011  0.033  0.055  0.066  0.108  0.086  0.085  0.073  0.073  0.066 -0.016 -0.012 -0.064 -0.038 -0.063    NaN -0.056 -0.123 -0.112 -0.114 -0.152 -0.086 -0.076    NaN -0.138 -0.144 -0.151    NaN -0.109 -0.174 -0.147 -0.140 -0.168 -0.184    NaN -0.192 -0.158 -0.197 
-0.049 -0.017  0.048  0.094  0.031 -0.013  0.075  0.046  0.086  0.083  0.083  0.076  0.072  0.060  0.037  0.002  0.031 -0.030 -0.051 -0.058 -0.086 -0.072    NaN -0.106 -0.097 -0.137 -0.141 -0.105 -0.156 -0.169    NaN -0.167 -0.171 -0.159 -0.102 -0.218 -0.188    NaN -0.157    NaN -0.137 -0.222 -0.203    NaN 
-0.027  0.002 -0.009  0.037  0.041  0.038  0.066  0.054  0.080  0.106  0.129  0.120  0.093  0.010  0.028  0.033 -0.014 -0.081 -0.042 -0.113 -0.054 -0.115    NaN -0.085 -0.092 -0.120 -0.171 -0.145 -0.117 -0.160 -0.222 -0.133    NaN    NaN -0.181 -0.135 -0.182 -0.180 -0.133 -0.230 -0.227 -0.193 -0.251    NaN 
   NaN  0.000 -0.008  0.030  0.023  0.021  0.055  0.039  0.128  0.130  0.101  0.019  0.045  0.066  0.025  0.009 -0.018 -0.048 -0.127 -0.110 -0.082 -0.143 -0.160 -0.106    NaN -0.140 -0.151 -0.167 -0.198 -0.200 -0.166 -0.198    NaN -0.104 -0.163 -0.206 -0.195    NaN -0.151 -0.125 -0.249 -0.218 -0.216 -0.249 
 0.029  0.021  0.007  0.003  0.064  0.059  0.062  0.071  0.089  0.119  0.090  0.046  0.044  0.010  0.006 -0.025 -0.046 -0.061 -0.091 -0.111 -0.140    NaN -0.127 -0.176    NaN -0.122    NaN -0.128    NaN -0.139 -0.223 -0.149 -0.169    NaN    NaN -0.190 -0.158 -0.116    NaN -0.135 -0.113 -0.122 -0.191    NaN 
   NaN -0.002  0.031  0.011  0.070  0.034  0.065  0.090  0.087  0.097  0.074  0.053  0.062  0.051  0.006 -0.041 -0.033 -0.062 -0.071 -0.033 -0.114 -0.084 -0.135 -0.110 -0.147    NaN    NaN -0.150 -0.097 -0.110    NaN -0.105 -0.113 -0.214 -0.165 -0.155 -0.156 -0.163    NaN -0.156 -0.171 -0.144 -0.189    NaN 
-0.039  0.042 -0.007  0.041  0.055  0.086  0.054  0.048  0.093  0.109  0.052  0.058  0.046  0.011  0.016 -0.030 -0.054 -0.109 -0.123 -0.115 -0.111 -0.102 -0.085    NaN -0.151 -0.097    NaN    NaN    NaN -0.139    NaN    NaN -0.147 -0.097 -0.087 -0.204    NaN -0.125 -0.071 -0.134 -0.166 -0.132 -0.127    NaN 
   NaN  0.012 -0.016  0.014  0.019  0.031  0.018  0.077  0.088  0.068  0.119  0.060  0.050  0.036  0.029 -0.011 -0.031 -0.020 -0.084 -0.114 -0.096 -0.155 -0.132 -0.153 -0.112 -0.126 -0.140 -0.104 -0.139 -0.127 -0.171 -0.169 -0.181 -0.130 -0.104 -0.165    NaN -0.165 -0.253    NaN    NaN    NaN -0.265    NaN 
-0.014 -0.023  0.052    NaN  0.039  0.046  0.092  0.048  0.049  0.040  0.074  0.035  0.016  0.039  0.014 -0.032 -0.006 -0.015 -0.011 -0.056 -0.099 -0.039 -0.098 -0.103 -0.104 -0.092 -0.118    NaN -0.135 -0.119 -0.198 -0.175 -0.175    NaN -0.102    NaN    NaN -0.172 -0.177 -0.147 -0.197    NaN    NaN    NaN 
-0.060 -0.035  0.005  0.037 -0.026  0.038  0.053  0.028  0.052  0.078  0.083  0.107  0.102  0.046  0.018  0.035 -0.003 -0.012 -0.037 -0.048 -0.045 -0.085    NaN    NaN    NaN -0.070 -0.055 -0.087 -0.171 -0.184 -0.120 -0.159    NaN    NaN -0.120 -0.118 -0.119 -0.163 -0.126 -0.205 -0.181 -0.161 -0.211    NaN 
-0.026  0.006  0.004  0.024  0.011 -0.012  0.038  0.024  0.023  0.051  0.044  0.117  0.037  0.038  0.066  0.009 -0.025  0.015 -0.012 -0.029 -0.104    NaN -0.106    NaN    NaN -0.096 -0.087 -0.114    NaN -0.137 -0.134 -0.158 -0.150 -0.142 -0.116    NaN -0.143 -0.134    NaN -0.214 -0.161    NaN -0.230 -0.212 
-0.033 -0.084 -0.014  0.045  0.074  0.048 -0.011  0.002  0.045  0.063  0.052  0.083  0.089  0.082  0.000  0.055  0.011 -0.001 -0.028 -0.021 -0.069 -0.086 -0.109 -0.122 -0.116 -0.113 -0.130 -0.176 -0.097 -0.095 -0.054 -0.170 -0.119 -0.155 -0.180 -0.142 -0.186 -0.141 -0.145 -0.136 -0.119 -0.094 -0.172 -0.152 
-0.028 -0.060 -0.040  0.023  0.006  0.024 -0.042  0.021  0.062  0.031  0.072  0.080  0.095  0.037  0.043  0.014  0.062  0.039  0.011 -0.083 -0.082 -0.020 -0.053 -0.110    NaN -0.098 -0.098 -0.084 -0.074 -0.128 -0.123 -0.150 -0.180    NaN -0.113 -0.098 -0.102 -0.142 -0.131 -0.134 -0.097 -0.148 -0.138    NaN 
   NaN -0.065  0.037  0.025  0.004 -0.008 -0.021  0.026  0.066  0.040  0.025  0.057  0.066  0.044  0.038  0.004  0.046 -0.008 -0.024 -0.050 -0.073 -0.076 -0.043 -0.116 -0.103    NaN -0.059    NaN -0.147 -0.080 -0.117 -0.142 -0.148 -0.116 -0.132 -0.137 -0.190 -0.156    NaN -0.205 -0.244 -0.137 -0.182 -0.141 
 0.004  0.018    NaN -0.019  0.029  0.007  0.020  0.023  0.017 -0.012  0.065  0.057  0.087  0.096  0.036  0.012  0.030 -0.005  0.004 -0.048 -0.066 -0.134 -0.136 -0.101 -0.079 -0.120 -0.128 -0.106 -0.152    NaN -0.086 -0.128    NaN -0.175 -0.102    NaN -0.159 -0.117 -0.167 -0.156 -0.128 -0.080 -0.143 -0.124 
   NaN -0.022 -0.003 -0.006  0.025  0.021  0.052  0.003  0.012  0.043  0.048  0.058  0.061  0.033 -0.028  0.011 -0.017 -0.017 -0.006 -0.051 -0.110 -0.072 -0.061 -0.069 -0.140 -0.118 -0.092 -0.114 -0.089 -0.241 -0.212 -0.114 -0.189    NaN -0.169 -0.214    NaN -0.173 -0.186 -0.193 -0.183 -0.230 -0.183 -0.237 
 0.017 -0.044  0.012  0.016 -0.013  0.008  0.048  0.043  0.080  0.093  0.161  0.120  0.098  0.057 -0.016 -0.010  0.023 -0.016 -0.035 -0.059 -0.085 -0.094 -0.053    NaN -0.131 -0.112 -0.072 -0.177 -0.145 -0.097 -0.096 -0.118    NaN -0.129 -0.131    NaN -0.145 -0.126 -0.142 -0.131 -0.174 -0.219 -0.209 -0.173 
-0.005 -0.016  0.021  0.032  0.041  0.052  0.019  0.060  0.064  0.050  0.099  0.091  0.089  0.038  0.033  0.000  0.055 -0.062 -0.067 -0.066 -0.081 -0.110 -0.092 -0.082 -0.107    NaN -0.133 -0.174    NaN -0.125 -0.117 -0.120 -0.080 -0.182 -0.108 -0.155 -0.099 -0.169 -0.176    NaN -0.091 -0.134 -0.228 -0.228 
-0.026  0.001 -0.040  0.050  0.056  0.061  0.042  0.040  0.086  0.080  0.098  0.085  0.078  0.049  0.055 -0.001 -0.017 -0.087 -0.049 -0.080 -0.115 -0.129 -0.091 -0.127 -0.136 -0.170 -0.119    NaN -0.215 -0.144 -0.185 -0.118 -0.160 -0.138 -0.142 -0.113 -0.073 -0.107 -0.149 -0.090 -0.145 -0.122 -0.187 -0.128 
-0.016 -0.013  0.037  0.044 -0.005  0.032  0.082  0.055  0.081  0.080  0.040  0.073  0.032  0.024 -0.004 -0.008 -0.039 -0.035 -0.062 -0.090 -0.091 -0.111 -0.130 -0.100 -0.059 -0.145 -0.151 -0.112    NaN -0.143    NaN -0.133 -0.170 -0.150 -0.162 -0.175 -0.076 -0.077 -0.092 -0.137 -0.129 -0.155 -0.182 -0.218 
-0.020  0.021  0.069  0.025  0.046  0.042  0.030  0.043  0.089  0.065  0.040  0.064  0.002  0.027 -0.011 -0.017 -0.017 -0.013 -0.083 -0.045 -0.091 -0.073 -0.098 -0.095 -0.081 -0.093 -0.092 -0.098    NaN -0.129 -0.092    NaN -0.099 -0.104 -0.101    NaN -0.148 -0.097    NaN -0.151 -0.149 -0.108 -0.149    NaN 
 0.018  0.018  0.023  0.037 -0.003  0.036  0.036  0.086  0.016  0.087  0.100  0.071 -0.005  0.060  0.026  0.008 -0.008 -0.090 -0.057 -0.052 -0.087 -0.048 -0.058 -0.130 -0.105    NaN -0.099 -0.153 -0.140 -0.105 -0.094 -0.151    NaN -0.098    NaN -0.097 -0.199 -0.162    NaN -0.160 -0.229 -0.217 -0.308 -0.281 
-0.045 -0.004  0.027  0.019  0.031  0.032  0.061  0.075  0.073  0.096  0.093  0.099  0.069  0.014  0.005 -0.010 -0.032 -0.073 -0.106 -0.079 -0.088 -0.087 -0.102    NaN -0.112 -0.101 -0.095    NaN -0.099 -0.112 -0.083 -0.119    NaN -0.125 -0.116 -0.100 -0.123 -0.097 -0.084 -0.130 -0.159 -0.195 -0.236    NaN 
   NaN  0.042  0.079  0.024  0.054  0.022  0.064  0.016  0.087  0.125  0.091  0.042  0.060  0.049 -0.002 -0.062 -0.089 -0.055 -0.083 -0.072 -0.079 -0.036 -0.101 -0.115 -0.153    NaN -0.143 -0.151 -0.095 -0.110 -0.125 -0.102 -0.146 -0.110 -0.070 -0.129 -0.139 -0.073 -0.100 -0.173 -0.185 -0.126 -0.232    NaN 
-0.073 -0.034 -0.001  0.016  0.058  0.061  0.054  0.032  0.007  0.046  0.064  0.078 -0.047  0.060  0.038 -0.030 -0.058 -0.087 -0.073    NaN -0.075 -0.124 -0.131 -0.161    NaN -0.126 -0.098 -0.172 -0.134 -0.147    NaN -0.052 -0.119 -0.170    NaN -0.221 -0.223 -0.213 -0.232 -0.133 -0.219 -0.228 -0.261    NaN 
-0.040    NaN  0.004  0.022  0.019  0.036  0.029  0.061  0.059  0.095  0.050  0.043  0.050  0.063  0.015 -0.000 -0.037 -0.054 -0.072    NaN -0.122 -0.079 -0.121 -0.087 -0.058    NaN    NaN -0.085 -0.090 -0.086 -0.109 -0.132    NaN    NaN -0.140 -0.196    NaN -0.135 -0.135 -0.234 -0.177 -0.159    NaN    NaN 
-0.039 -0.002 -0.013 -0.008 -0.012  0.010  0.018  0.004  0.068  0.116  0.109  0.076  0.034  0.000  0.034 -0.007 -0.061 -0.061 -0.031 -0.084 -0.143 -0.147 -0.178 -0.168    NaN    NaN -0.091    NaN    NaN -0.123 -0.166    NaN -0.179 -0.179    NaN    NaN    NaN    NaN -0.246    NaN -0.208    NaN -0.250    NaN 
 0.012 -0.024  0.019  0.038  0.060  0.009 -0.009  0.024  0.033  0.055  0.049  0.055  0.033  0.020 -0.049 -0.009 -0.016 -0.076 -0.069 -0.025 -0.065    NaN    NaN -0.101 -0.170 -0.127    NaN -0.197 -0.165    NaN -0.168 -0.134 -0.111    NaN -0.150 -0.186 -0.140    NaN -0.169 -0.216    NaN    NaN    NaN -0.196 
 0.021 -0.010    NaN  0.018  0.015  0.064  0.048 -0.001  0.108  0.114  0.042  0.101  0.080  0.026  0.005  0.028 -0.043 -0.035 -0.070 -0.106 -0.126 -0.153    NaN    NaN -0.133 -0.087 -0.105 -0.154    NaN -0.238 -0.198 -0.198 -0.251 -0.204 -0.201 -0.222 -0.167 -0.089 -0.120 -0.111 -0.149 -0.186 -0.258 -0.201 
-0.022 -0.029  0.042 -0.005  0.009  0.012 -0.005  0.038  0.107  0.148  0.081  0.016  0.006  0.055 -0.002 -0.031 -0.041 -0.084 -0.083 -0.098 -0.098    NaN -0.103 -0.081 -0.108 -0.107 -0.217 -0.196    NaN -0.201    NaN    NaN    NaN    NaN    NaN    NaN    NaN -0.284 -0.299    NaN -0.257 -0.252 -0.235    NaN 
 0.016 -0.012 -0.021 -0.017  0.003  0.012  0.052  0.052  0.030  0.091  0.047  0.058  0.016 -0.009  0.038 -0.025 -0.108 -0.079 -0.086 -0.124 -0.062 -0.182 -0.167 -0.204 -0.122 -0.184 -0.171 -0.161    NaN -0.190 -0.266 -0.148 -0.242    NaN -0.174 -0.144 -0.243    NaN -0.253 -0.209 -0.222 -0.233    NaN -0.255 
 0.045 -0.036 -0.017 -0.040  0.059  0.048  0.015  0.075  0.089  0.115  0.120  0.031  0.062  0.016  0.017 -0.025 -0.022 -0.047 -0.028 -0.047 -0.121 -0.085 -0.085 -0.174 -0.162    NaN    NaN    NaN    NaN -0.128 -0.140    NaN -0.135 -0.172    NaN -0.151 -0.139 -0.222 -0.195    NaN -0.151 -0.200 -0.319 -0.245 
   NaN  0.013 -0.037  0.007  0.112  0.039  0.033  0.080  0.052 -0.024  0.007  0.027 -0.012  0.035  0.035 -0.049 -0.049 -0.070 -0.055 -0.038 -0.091 -0.092 -0.086 -0.116 -0.096 -0.176 -0.187 -0.154 -0.171 -0.081 -0.184 -0.202 -0.095    NaN -0.090 -0.133    NaN    NaN    NaN    NaN    NaN -0.202 -0.148 -0.123 
-0.022 -0.034  0.038  0.073  0.078  0.064  0.103  0.076  0.089  0.048  0.036  0.042  0.051  0.047 -0.023 -0.022 -0.098 -0.113 -0.112 -0.083 -0.046 -0.143 -0.173 -0.176 -0.164 -0.164    NaN -0.202 -0.174 -0.082    NaN -0.177 -0.195 -0.225 -0.170 -0.202 -0.158 -0.206    NaN -0.139    NaN -0.198 -0.204    NaN 
 0.008  0.033  0.052  0.035  0.068  0.013  0.048  0.107  0.109  0.108  0.072  0.033  0.046 -0.005 -0.020 -0.031 -0.114 -0.100 -0.122 -0.168 -0.110    NaN -0.097 -0.136 -0.122 -0.162 -0.085 -0.083 -0.129 -0.127 -0.158 -0.163 -0.146 -0.187 -0.193 -0.270 -0.188 -0.138 -0.194 -0.210 -0.229 -0.216    NaN -0.239 
   NaN  0.007 -0.019  0.047  0.042  0.088  0.072  0.085  0.105  0.105  0.029  0.065  0.076  0.023 -0.020 -0.055 -0.082 -0.123 -0.117 -0.107    NaN -0.111 -0.134 -0.134 -0.169 -0.119 -0.076 -0.101 -0.167 -0.148 -0.143 -0.109 -0.133 -0.111 -0.139 -0.124 -0.120    NaN    NaN -0.188 -0.170 -0.140 -0.150 -0.191 
-0.046 -0.000  0.045  0.074  0.069  0.105  0.019  0.094  0.040  0.045  0.095  0.037  0.015  0.029  0.011  0.010 -0.044 -0.053 -0.027 -0.116 -0.124 -0.112 -0.110 -0.144 -0.101 -0.115 -0.099 -0.111 -0.081 -0.074 -0.109 -0.114 -0.129    NaN -0.099 -0.147 -0.159 -0.199 -0.195 -0.194 -0.165 -0.168    NaN -0.277 
 0.029  0.002 -0.024  0.035  0.062  0.031  0.045  0.120  0.083  0.073  0.061  0.084  0.056  0.020  0.009 -0.019 -0.056 -0.113 -0.110 -0.122 -0.134 -0.099 -0.090 -0.106 -0.122 -0.108 -0.137 -0.111 -0.097 -0.105 -0.119 -0.107 -0.146 -0.136 -0.156 -0.131 -0.147 -0.106 -0.139 -0.175 -0.228    NaN -0.238 -0.166 
-0.035  0.012  0.023  0.045  0.034  0.031  0.023  0.050  0.064  0.119  0.063  0.051 -0.013  0.001 -0.012 -0.081 -0.039 -0.086 -0.084 -0.116 -0.146 -0.116 -0.156 -0.105 -0.145 -0.123 -0.077    NaN -0.122 -0.179 -0.176    NaN -0.153 -0.191 -0.177 -0.191 -0.136 -0.227 -0.220 -0.323 -0.281 -0.247    NaN -0.300 
 0.031 -0.021  0.010  0.043 -0.076  0.034  0.062  0.101  0.106  0.102  0.102  0.011  0.027  0.012  0.020 -0.025 -0.073 -0.069 -0.140 -0.081 -0.079 -0.104    NaN -0.133 -0.142 -0.095 -0.156    NaN    NaN -0.099    NaN -0.128    NaN -0.184    NaN -0.166    NaN -0.200 -0.204    NaN    NaN -0.181 -0.167    NaN 
 0.003  0.048  0.055  0.063  0.027  0.060  0.063  0.103  0.083  0.079  0.056  0.044  0.021 -0.030 -0.054 -0.044 -0.066 -0.069 -0.113 -0.154 -0.128 -0.120 -0.166 -0.123 -0.151 -0.061 -0.136    NaN    NaN -0.174 -0.217    NaN -0.144    NaN -0.156 -0.099 -0.144 -0.147 -0.154    NaN -0.274    NaN    NaN -0.211 
 0.023  0.026  0.009  0.025  0.017  0.037  0.053  0.122  0.123  0.092  0.087  0.010  0.007 -0.057 -0.037 -0.023 -0.078 -0.057 -0.029 -0.085 -0.128 -0.116 -0.091    NaN -0.135    NaN -0.159    NaN -0.153    NaN -0.174 -0.125 -0.170 -0.150    NaN -0.106 -0.236 -0.182 -0.281 -0.309 -0.274 -0.207 -0.279    NaN 
 0.018  0.019  0.046  0.044  0.101  0.025  0.035  0.068  0.052  0.101  0.045  0.021  0.020  0.015 -0.029 -0.059 -0.032 -0.050 -0.091 -0.056 -0.124 -0.150    NaN -0.128    NaN    NaN    NaN    NaN    NaN    NaN -0.168 -0.098    NaN    NaN    NaN    NaN    NaN    NaN -0.165 -0.292 -0.185 -0.208 -0.226    NaN 
 0.011  0.036  0.031  0.030  0.044  0.041  0.047  0.086  0.061  0.028  0.056  0.018  0.037 -0.008 -0.029 -0.061 -0.043    NaN -0.088 -0.094 -0.119 -0.107 -0.155    NaN    NaN -0.151 -0.145 -0.194    NaN -0.139 -0.155 -0.198    NaN    NaN    NaN -0.181    NaN -0.145 -0.155    NaN -0.118 -0.187    NaN    NaN 
   NaN  0.038  0.041  0.065  0.082  0.069  0.082  0.107  0.063  0.057  0.077 -0.002  0.048  0.040 -0.011 -0.030 -0.067 -0.071 -0.051 -0.043    NaN    NaN    NaN    NaN    NaN    NaN    NaN -0.175    NaN    NaN    NaN    NaN    NaN    NaN    NaN    NaN    NaN    NaN    NaN -0.144    NaN    NaN -0.209 -0.317 
 0.027  0.032  0.047  0.051  0.096  0.017  0.059  0.048  0.059  0.063  0.080  0.080  0.020  0.028  0.075 -0.020 -0.071 -0.092 -0.085 -0.107 -0.135 -0.166 -0.235    NaN -0.148    NaN    NaN    NaN    NaN -0.234    NaN    NaN    NaN -0.080    NaN    NaN    NaN    NaN    NaN    NaN -0.248    NaN -0.198    NaN 
 0.005  0.045  0.074  0.078  0.050  0.080  0.100  0.056  0.108  0.105  0.036  0.073  0.077  0.041  0.004 -0.020 -0.077 -0.098 -0.039 -0.074 -0.120 -0.103    NaN    NaN    NaN -0.165    NaN    NaN -0.269 -0.142    NaN -0.178 -0.189    NaN -0.334    NaN    NaN -0.219 -0.232 -0.199    NaN -0.098 -0.217    NaN 
-0.007  0.024  0.039  0.027  0.010  0.074  0.032  0.080  0.083  0.047  0.078  0.030  0.056  0.001  0.002  0.015 -0.032 -0.108 -0.122    NaN    NaN -0.154 -0.183    NaN    NaN    NaN -0.194    NaN    NaN -0.238 -0.203 -0.152 -0.165 -0.202 -0.214    NaN -0.194    NaN    NaN -0.253 -0.262    NaN -0.314    NaN 
-0.034  0.043 -0.030  0.059  0.073  0.058  0.054  0.083  0.077  0.081  0.128    NaN  0.054  0.025  0.024 -0.004 -0.017 -0.080 -0.137 -0.155 -0.168    NaN -0.137 -0.167 -0.216 -0.207 -0.160 -0.189 -0.140 -0.181    NaN -0.188 -0.226    NaN -0.082    NaN -0.110 -0.125    NaN    NaN -0.278    NaN -0.217    NaN 
   NaN -0.025  0.044 -0.005  0.021  0.049  0.031  0.087  0.065  0.083  0.057  0.050  0.046  0.068  0.023  0.019 -0.073 -0.071    NaN -0.098 -0.098 -0.146 -0.156 -0.205 -0.138 -0.174 -0.185 -0.221 -0.194 -0.169 -0.103 -0.100 -0.217 -0.209 -0.131 -0.225    NaN    NaN -0.212 -0.216 -0.214 -0.159 -0.098 -0.205 
 0.017  0.025 -0.015 -0.040  0.009  0.028  0.088  0.071  0.095  0.078  0.106  0.072  0.003  0.017  0.035  0.020  0.013 -0.073    NaN -0.029    NaN -0.153 -0.220 -0.174    NaN -0.188    NaN -0.162    NaN -0.218    NaN -0.253 -0.225 -0.180    NaN    NaN -0.247 -0.261    NaN    NaN -0.235    NaN -0.124 -0.263 
-0.003 -0.008  0.028  0.017  0.055  0.054  0.019  0.078  0.104  0.077  0.089  0.094  0.058  0.029  0.023 -0.017 -0.002 -0.066 -0.034 -0.106 -0.105    NaN    NaN -0.102 -0.143 -0.161 -0.141    NaN -0.162 -0.187    NaN    NaN -0.163    NaN    NaN    NaN    NaN -0.196    NaN -0.206 -0.206    NaN -0.212 -0.218 
-0.027  0.002  0.012  0.027  0.028  0.047  0.044  0.072  0.085  0.096  0.085  0.006 -0.019  0.017  0.035  0.023  0.002 -0.031 -0.112 -0.097 -0.119 -0.099 -0.152 -0.151    NaN -0.111 -0.107 -0.147 -0.184 -0.181 -0.132 -0.150 -0.156 -0.150    NaN -0.208    NaN    NaN -0.125    NaN    NaN -0.191 -0.208    NaN 
 0.004  0.060  0.035  0.042 -0.000  0.025  0.053  0.061  0.094  0.052  0.114  0.094  0.037  0.057 -0.013  0.010 -0.073 -0.035 -0.083    NaN -0.119 -0.115 -0.090    NaN -0.150 -0.219    NaN -0.172    NaN -0.134 -0.213 -0.258 -0.211    NaN    NaN -0.224    NaN -0.196 -0.216 -0.199    NaN    NaN -0.269 -0.246 
-0.039    NaN -0.008  0.066  0.044  0.032  0.034  0.081  0.070  0.117  0.074  0.076  0.081  0.048 -0.010  0.029  0.003 -0.029 -0.076 -0.089 -0.075 -0.060 -0.177 -0.197 -0.165 -0.155 -0.150 -0.145 -0.093 -0.136 -0.165    NaN -0.281    NaN -0.256    NaN    NaN    NaN    NaN    NaN -0.108 -0.150    NaN    NaN 
-0.009 -0.011  0.026  0.033  0.026  0.058  0.089  0.044  0.077  0.045  0.085  0.085  0.078  0.035 -0.002  0.010 -0.017 -0.063 -0.058 -0.128 -0.102 -0.147 -0.173 -0.153 -0.164 -0.167 -0.188 -0.199    NaN -0.206    NaN -0.286    NaN -0.166 -0.195    NaN -0.268    NaN    NaN    NaN    NaN    NaN    NaN    NaN 
-0.018  0.012  0.037  0.018  0.048  0.088  0.074  0.116  0.116  0.068  0.043  0.054  0.077  0.011  0.040 -0.001 -0.039 -0.078 -0.095 -0.147 -0.171 -0.189 -0.143 -0.126 -0.120 -0.182 -0.194 -0.144 -0.097    NaN -0.163    NaN    NaN -0.094 -0.143    NaN    NaN    NaN -0.206 -0.189 -0.157 -0.205 -0.162 -0.202 
 0.056  0.045 -0.017  0.016  0.038  0.045  0.088  0.074  0.075  0.100  0.047  0.042  0.064  0.054  0.039 -0.013 -0.014 -0.030 -0.086 -0.112 -0.108 -0.170 -0.122 -0.094 -0.155 -0.115    NaN    NaN -0.126 -0.166 -0.115 -0.154 -0.130 -0.145 -0.181    NaN    NaN -0.194    NaN    NaN    NaN    NaN    NaN    NaN 
 0.014  0.056  0.012  0.033  0.118  0.081  0.102  0.048  0.074  0.100  0.030  0.052  0.042  0.018 -0.035 -0.055 -0.049 -0.053 -0.069 -0.082 -0.086 -0.171 -0.133 -0.131 -0.129 -0.055 -0.039    NaN -0.093 -0.066    NaN -0.125 -0.125 -0.142    NaN    NaN -0.243    NaN -0.236    NaN    NaN    NaN    NaN -0.252 
 0.042  0.093  0.103  0.077  0.053  0.073  0.036  0.143  0.070  0.109  0.099  0.072  0.084  0.084  0.032 -0.047 -0.033 -0.120 -0.118 -0.125    NaN -0.159 -0.143 -0.138    NaN    NaN    NaN -0.117 -0.166 -0.196    NaN    NaN -0.163 -0.223    NaN    NaN    NaN    NaN    NaN    NaN    NaN -0.239 -0.186    NaN 
   NaN  0.050  0.021  0.017  0.031  0.082  0.072  0.097  0.118  0.145  0.082  0.073  0.078  0.078  0.024 -0.031 -0.018 -0.092 -0.101 -0.084 -0.042 -0.108 -0.173 -0.094 -0.117 -0.131 -0.121    NaN -0.095 -0.122 -0.117 -0.228 -0.218 -0.175 -0.183 -0.190 -0.207 -0.134 -0.154    NaN -0.181 -0.159 -0.207 -0.142 
 0.050  0.005  0.026  0.075  0.067  0.083  0.085  0.068  0.103  0.116  0.097  0.066  0.043  0.071  0.003 -0.038 -0.055 -0.094 -0.111 -0.088 -0.114 -0.167 -0.139 -0.173 -0.161 -0.126 -0.156 -0.236 -0.204 -0.195 -0.205    NaN -0.124    NaN -0.130 -0.180    NaN -0.195    NaN    NaN -0.246    NaN -0.257    NaN 
-0.020  0.005  0.035  0.030  0.023  0.066  0.053  0.083  0.113  0.097  0.064  0.065  0.072  0.049  0.034  0.027 -0.057 -0.092 -0.110 -0.119 -0.084 -0.045 -0.104 -0.146 -0.072 -0.140    NaN -0.094 -0.112 -0.144 -0.122 -0.146 -0.103    NaN    NaN -0.236 -0.252    NaN    NaN    NaN    NaN    NaN    NaN    NaN 
 0.037  0.012  0.017  0.024  0.079  0.059  0.074  0.096  0.123  0.080  0.063  0.081  0.057  0.052 -0.006  0.006 -0.012 -0.066    NaN -0.117 -0.099 -0.137    NaN -0.139 -0.095    NaN -0.151 -0.196 -0.148    NaN -0.182 -0.104 -0.150 -0.215 -0.183 -0.172    NaN -0.160    NaN -0.162    NaN -0.198    NaN -0.163 
 0.013 -0.006  0.027  0.022  0.015  0.019  0.069  0.078  0.089  0.065  0.029    NaN  0.033  0.036  0.035 -0.005 -0.016 -0.093 -0.097 -0.082 -0.061    NaN -0.117    NaN -0.150 -0.138 -0.135 -0.165 -0.158 -0.167 -0.066 -0.089 -0.117 -0.162 -0.154 -0.173 -0.170    NaN    NaN    NaN -0.116 -0.089    NaN    NaN 
 0.020 -0.008  0.005  0.066  0.044  0.050  0.028  0.068  0.074  0.075  0.087  0.101  0.059  0.019 -0.053 -0.018 -0.090 -0.133 -0.160    NaN -0.056    NaN -0.119 -0.166 -0.203 -0.248 -0.229    NaN    NaN -0.123 -0.192 -0.209 -0.212 -0.210    NaN -0.343 -0.303 -0.242 -0.207    NaN    NaN -0.214    NaN    NaN 
 0.040  0.019  0.010  0.008  0.015  0.050  0.092  0.020  0.080  0.081  0.036  0.074  0.040  0.050 -0.010 -0.048 -0.045 -0.036 -0.096    NaN -0.096 -0.133 -0.101 -0.077    NaN -0.124    NaN -0.144 -0.168 -0.214 -0.143 -0.216 -0.208 -0.214 -0.238 -0.196 -0.166 -0.130 -0.216 -0.270    NaN    NaN    NaN    NaN 
 0.008  0.022  0.012  0.050  0.056  0.063  0.048  0.091  0.066  0.071  0.017  0.052  0.078  0.006 -0.097 -0.055 -0.072 -0.096 -0.155 -0.204 -0.103 -0.040 -0.109 -0.152    NaN -0.160 -0.163 -0.231 -0.208 -0.186    NaN    NaN -0.154 -0.178 -0.208    NaN    NaN    NaN -0.251 -0.212 -0.261 -0.220 -0.198 -0.245 
 0.031  0.058  0.005  0.010  0.037  0.052  0.057  0.086  0.078  0.071  0.038 -0.004  0.079  0.008 -0.048  0.024 -0.066 -0.089 -0.117    NaN -0.153 -0.119    NaN -0.221 -0.210 -0.179 -0.185 -0.189 -0.140    NaN -0.162 -0.240    NaN -0.199 -0.173    NaN    NaN    NaN    NaN    NaN    NaN    NaN -0.178    NaN 
   NaN  0.036  0.057  0.038  0.011  0.067  0.067  0.053  0.091  0.078  0.033  0.036  0.064  0.014  0.007 -0.003 -0.068 -0.114 -0.139 -0.104 -0.095 -0.131 -0.103 -0.119 -0.150 -0.100 -0.172    NaN -0.140 -0.118 -0.130 -0.163 -0.154 -0.137    NaN -0.130 -0.059 -0.089    NaN    NaN    NaN    NaN    NaN    NaN 
   NaN  0.020 -0.016  0.009 -0.014  0.020  0.023  0.060  0.022  0.025  0.072  0.061  0.087  0.025  0.006 -0.037 -0.081 -0.049 -0.122 -0.127    NaN -0.114 -0.167 -0.183 -0.092 -0.128 -0.125 -0.123 -0.164 -0.131 -0.141 -0.125 -0.102 -0.204 -0.139    NaN    NaN    NaN    NaN    NaN    NaN    NaN -0.217    NaN 
 0.012  0.004 -0.006  0.052  0.064  0.018  0.074  0.066  0.087  0.048  0.020  0.087  0.030 -0.011  0.006 -0.023 -0.114 -0.095 -0.104 -0.116 -0.144 -0.120 -0.127 -0.113 -0.169    NaN -0.153    NaN -0.147 -0.209    NaN -0.153 -0.136 -0.156 -0.141    NaN -0.229    NaN    NaN    NaN    NaN    NaN    NaN    NaN 
-0.028  0.018  0.012  0.038  0.003  0.064  0.094  0.036  0.083  0.062  0.056  0.029  0.011  0.034 -0.073 -0.048 -0.100 -0.080 -0.110 -0.186 -0.182 -0.116 -0.092 -0.164 -0.122 -0.185 -0.244    NaN -0.154    NaN -0.147    NaN    NaN -0.147    NaN    NaN    NaN    NaN -0.025 -0.030 -0.182 -0.222    NaN    NaN 
   NaN -0.001  0.025  0.066  0.010  0.033  0.083  0.054  0.066  0.106  0.057  0.043  0.046  0.054 -0.067 -0.100    NaN -0.144 -0.148 -0.154 -0.217    NaN -0.170 -0.135    NaN    NaN -0.206    NaN -0.219    NaN -0.202 -0.206 -0.169    NaN    NaN -0.063    NaN    NaN    NaN    NaN    NaN -0.176    NaN    NaN 
 0.039  0.031  0.053  0.038  0.055  0.070  0.083  0.061  0.082  0.092  0.037  0.034 -0.026 -0.040 -0.038    NaN -0.138 -0.179    NaN -0.160    NaN    NaN    NaN    NaN    NaN -0.166    NaN    NaN    NaN    NaN    NaN    NaN -0.354    NaN    NaN    NaN    NaN    NaN    NaN    NaN -0.179 -0.274 -0.296    NaN 
 0.039  0.029  0.086  0.042  0.013  0.051  0.106  0.059  0.107  0.044  0.016  0.027 -0.025 -0.026 -0.067    NaN -0.134    NaN -0.216 -0.188 -0.150 -0.158    NaN -0.177 -0.168 -0.150 -0.228 -0.254    NaN    NaN -0.100 -0.190 -0.230    NaN -0.151 -0.241    NaN    NaN    NaN -0.308    NaN    NaN    NaN -0.217 
 0.034  0.029  0.047  0.031  0.119  0.085  0.069  0.110  0.062  0.061  0.028  0.018 -0.004 -0.021 -0.091 -0.074 -0.182 -0.190    NaN    NaN    NaN    NaN    NaN    NaN    NaN -0.181    NaN    NaN    NaN    NaN -0.164 -0.192    NaN -0.181    NaN    NaN    NaN -0.152    NaN    NaN    NaN -0.188    NaN -0.196 
 0.019  0.037  0.036 -0.001  0.062  0.077  0.121  0.086  0.143  0.142  0.064  0.036 -0.026 -0.048 -0.017 -0.084 -0.185 -0.144 -0.161 -0.175 -0.148 -0.099 -0.233 -0.191 -0.164    NaN -0.153 -0.195    NaN -0.217    NaN    NaN    NaN -0.186    NaN    NaN    NaN    NaN -0.199    NaN    NaN    NaN    NaN    NaN 
 0.047  0.034  0.025  0.042  0.052  0.062  0.092  0.080  0.068  0.056  0.040  0.048 -0.030 -0.098 -0.085 -0.110 -0.136 -0.169 -0.194    NaN -0.161    NaN -0.188 -0.219 -0.153    NaN    NaN -0.203 -0.230 -0.209    NaN    NaN -0.109 -0.117    NaN -0.249    NaN    NaN    NaN    NaN    NaN    NaN -0.140    NaN 
 0.018  0.024  0.033  0.050  0.081  0.089  0.109  0.091  0.056  0.047  0.078  0.024 -0.027 -0.041 -0.036 -0.069 -0.066 -0.086 -0.145 -0.165 -0.139    NaN -0.208 -0.171 -0.153    NaN    NaN -0.188 -0.190 -0.169    NaN    NaN    NaN -0.151    NaN    NaN    NaN -0.354    NaN    NaN    NaN    NaN -0.238    NaN 
 0.078  0.043  0.055  0.016  0.054  0.097  0.102  0.076  0.104  0.076  0.055  0.019  0.011 -0.009 -0.012    NaN -0.110 -0.119 -0.172 -0.136 -0.145 -0.136    NaN -0.141 -0.115 -0.177 -0.181 -0.162 -0.140 -0.131 -0.158 -0.151 -0.100 -0.068    NaN -0.153    NaN    NaN    NaN    NaN    NaN    NaN -0.062 -0.178 
-0.025 -0.007  0.023  0.049  0.044  0.021  0.040  0.066  0.074  0.073  0.032  0.063 -0.016 -0.011    NaN -0.050 -0.127    NaN -0.162 -0.178 -0.134 -0.147 -0.122    NaN -0.127 -0.193    NaN -0.200 -0.195 -0.229 -0.249    NaN -0.188 -0.261    NaN -0.216 -0.317    NaN -0.205    NaN    NaN -0.249    NaN    NaN 
 0.006  0.025  0.027  0.033  0.029  0.038  0.065  0.074  0.052  0.057  0.032  0.018  0.002 -0.047  0.004 -0.068    NaN -0.044 -0.057 -0.059 -0.172 -0.141 -0.128 -0.133    NaN -0.110    NaN -0.189    NaN    NaN    NaN -0.123 -0.209    NaN    NaN -0.219    NaN    NaN    NaN    NaN -0.274 -0.305 -0.169    NaN 
-0.044  0.030 -0.002  0.031  0.015  0.043  0.055  0.073  0.085  0.088  0.080  0.066  0.037    NaN -0.045 -0.096 -0.088 -0.081 -0.119 -0.083    NaN -0.093    NaN -0.182    NaN -0.190 -0.144 -0.116 -0.223    NaN -0.337    NaN -0.234 -0.223    NaN -0.208    NaN    NaN    NaN    NaN    NaN    NaN    NaN    NaN 
 0.036  0.041  0.048  0.044  0.023  0.038  0.051  0.104  0.106  0.051  0.046  0.008 -0.018 -0.055 -0.097 -0.094 -0.098 -0.122    NaN -0.135    NaN    NaN -0.184 -0.155 -0.195 -0.161 -0.139 -0.145 -0.141 -0.153 -0.234 -0.172 -0.165 -0.102    NaN -0.181    NaN    NaN    NaN -0.159    NaN    NaN    NaN    NaN 
-0.026 -0.021  0.000  0.043  0.069  0.077  0.049  0.060  0.099  0.086  0.035 -0.021 -0.019 -0.081 -0.040 -0.050    NaN -0.128 -0.141 -0.148 -0.098    NaN -0.111 -0.170 -0.091 -0.152    NaN    NaN -0.284 -0.194 -0.134 -0.179 -0.122 -0.130 -0.157 -0.219 -0.132 -0.193    NaN -0.201    NaN    NaN -0.117    NaN 
 0.027  0.029  0.045 -0.015  0.048  0.019  0.082  0.101  0.100  0.058  0.078 -0.022 -0.026 -0.050    NaN -0.091 -0.122 -0.129 -0.143 -0.157 -0.148    NaN -0.135 -0.104    NaN    NaN -0.262    NaN -0.202 -0.224 -0.188 -0.186    NaN    NaN -0.133    NaN    NaN -0.179    NaN -0.302 -0.280 -0.235    NaN    NaN 
-0.013  0.042  0.045  0.027  0.038  0.088  0.097  0.067  0.058  0.056  0.086  0.006 -0.014 -0.049 -0.087 -0.064 -0.066    NaN -0.153 -0.131 -0.128 -0.175 -0.192 -0.169 -0.183 -0.127 -0.161 -0.192 -0.164 -0.171 -0.120    NaN -0.151    NaN -0.213    NaN    NaN    NaN    NaN -0.204    NaN -0.208 -0.207    NaN 
 0.028  0.032  0.030  0.053  0.047  0.052  0.068  0.110  0.092  0.107  0.064  0.031  0.017 -0.037 -0.058 -0.107    NaN -0.152 -0.177 -0.212 -0.254    NaN -0.146    NaN    NaN -0.212    NaN    NaN -0.161 -0.166    NaN -0.183    NaN    NaN    NaN    NaN    NaN -0.074    NaN    NaN    NaN    NaN    NaN -0.173 
 0.033 -0.007  0.028  0.044  0.056  0.040  0.076  0.014  0.083  0.077  0.102  0.020 -0.036 -0.096 -0.060 -0.099    NaN -0.171 -0.155 -0.139    NaN -0.202 -0.119    NaN    NaN    NaN    NaN    NaN    NaN    NaN    NaN    NaN    NaN    NaN    NaN    NaN -0.254    NaN    NaN    NaN    NaN    NaN    NaN    NaN 
 0.009  0.006  0.016  0.039  0.057  0.033  0.043  0.091  0.068  0.077  0.069  0.037  0.010 -0.012 -0.038 -0.078 -0.086 -0.151 -0.187 -0.201 -0.162 -0.202    NaN -0.139    NaN    NaN    NaN    NaN    NaN    NaN    NaN    NaN    NaN    NaN -0.233    NaN    NaN    NaN    NaN    NaN -0.208 -0.139    NaN    NaN 
 0.002  0.100  0.051  0.043  0.038  0.050  0.149  0.050  0.088  0.142  0.084  0.060 -0.027 -0.021 -0.011 -0.132 -0.128 -0.131 -0.192 -0.159 -0.215    NaN -0.233 -0.186 -0.200    NaN    NaN    NaN    NaN    NaN    NaN    NaN -0.200    NaN    NaN -0.163    NaN -0.228    NaN -0.167 -0.094 -0.142 -0.161    NaN 
 0.042 -0.004  0.036  0.036  0.090  0.099  0.082  0.058  0.064  0.083  0.132  0.049    NaN  0.033 -0.023 -0.069 -0.148    NaN    NaN    NaN    NaN -0.180    NaN -0.129 -0.206 -0.258    NaN    NaN    NaN    NaN -0.306 -0.179 -0.100    NaN -0.072    NaN    NaN    NaN    NaN    NaN    NaN    NaN    NaN    NaN 
 0.041  0.009  0.062  0.094  0.085  0.123  0.076  0.083  0.148  0.116    NaN  0.027  0.007 -0.046 -0.007    NaN -0.080 -0.195 -0.100 -0.201 -0.215 -0.173    NaN -0.154    NaN -0.163 -0.266    NaN    NaN    NaN    NaN    NaN -0.213    NaN -0.311    NaN    NaN    NaN    NaN    NaN    NaN    NaN    NaN -0.228 
 0.026  0.036  0.028  0.090  0.054  0.076  0.111  0.089  0.084  0.108  0.051  0.072 -0.023 -0.056 -0.062 -0.092 -0.088 -0.149    NaN -0.118 -0.105 -0.070    NaN    NaN    NaN    NaN -0.102 -0.123 -0.130 -0.135 -0.143 -0.098    NaN    NaN -0.232 -0.212 -0.189 -0.158    NaN    NaN    NaN    NaN -0.195    NaN 
 0.026  0.047 -0.011  0.026  0.047  0.088  0.087  0.091  0.117  0.135  0.076  0.045  0.010    NaN -0.019 -0.010 -0.094 -0.042 -0.118 -0.196 -0.155 -0.164 -0.140    NaN -0.195 -0.229    NaN -0.126    NaN    NaN -0.274 -0.304 -0.228    NaN -0.234 -0.228    NaN    NaN    NaN -0.229    NaN    NaN -0.167    NaN 
 0.037  0.050  0.075  0.022  0.050  0.065  0.032  0.043  0.128  0.089  0.067  0.056 -0.012 -0.074 -0.068 -0.116    NaN -0.094 -0.164 -0.177 -0.126 -0.104 -0.103 -0.188    NaN    NaN -0.108 -0.202    NaN    NaN    NaN    NaN -0.223 -0.247 -0.218    NaN    NaN -0.259    NaN    NaN    NaN    NaN    NaN    NaN 
 0.061  0.075  0.097  0.075  0.070  0.079  0.068  0.045  0.116  0.102  0.045    NaN -0.027 -0.088 -0.085    NaN -0.083 -0.100 -0.091 -0.108 -0.157 -0.164 -0.113 -0.128 -0.157 -0.173 -0.183 -0.205 -0.244 -0.232    NaN -0.162 -0.188 -0.200    NaN -0.225    NaN    NaN    NaN -0.296    NaN -0.201 -0.361    NaN 
 0.023  0.053  0.029  0.046  0.058  0.077  0.126  0.125  0.104  0.074  0.053  0.038 -0.068 -0.036 -0.050    NaN -0.083 -0.101 -0.077 -0.147 -0.167 -0.141    NaN -0.162 -0.196 -0.113 -0.188 -0.201    NaN    NaN -0.143 -0.125    NaN -0.226    NaN    NaN    NaN -0.195    NaN    NaN -0.230    NaN    NaN    NaN 
 0.054  0.042 -0.029  0.001  0.026  0.058  0.066  0.135  0.091  0.067  0.046  0.026 -0.061 -0.000 -0.082    NaN -0.097 -0.110 -0.092 -0.055    NaN -0.220    NaN -0.118    NaN -0.141    NaN    NaN    NaN -0.142 -0.136    NaN -0.211    NaN -0.288    NaN    NaN    NaN    NaN    NaN    NaN    NaN -0.151    NaN 
 0.008  0.041  0.011  0.022  0.056  0.075  0.066  0.114  0.110  0.065  0.087  0.006 -0.027 -0.036 -0.035 -0.057 -0.091 -0.066 -0.115 -0.074 -0.131 -0.162 -0.167 -0.114    NaN -0.149 -0.119 -0.157 -0.170 -0.201    NaN -0.199 -0.200 -0.168 -0.261    NaN    NaN -0.109    NaN    NaN    NaN    NaN -0.260    NaN 
 0.035  0.013  0.005  0.038  0.073  0.080  0.060  0.118  0.061  0.099  0.069  0.020 -0.014 -0.026 -0.082 -0.023 -0.072 -0.067 -0.087 -0.156 -0.124 -0.157 -0.190    NaN -0.181 -0.213 -0.221 -0.160 -0.153 -0.125 -0.196    NaN    NaN    NaN    NaN    NaN -0.223    NaN    NaN    NaN    NaN    NaN    NaN    NaN 
 0.039  0.026  0.004 -0.007  0.042  0.083  0.122  0.083  0.083  0.067  0.051  0.010 -0.012 -0.057 -0.117 -0.102 -0.119 -0.104 -0.075 -0.133 -0.103    NaN -0.136 -0.145 -0.150 -0.181    NaN -0.211 -0.140 -0.194 -0.161    NaN -0.234 -0.231    NaN    NaN    NaN    NaN -0.197 -0.169    NaN    NaN    NaN    NaN 
 0.047  0.043  0.047  0.022  0.032  0.108  0.119  0.126  0.112  0.091  0.105  0.016 -0.008 -0.082 -0.052 -0.090 -0.069 -0.062 -0.093 -0.069 -0.094 -0.113 -0.124 -0.136 -0.144    NaN    NaN -0.197 -0.253 -0.187 -0.130 -0.098    NaN -0.207 -0.141 -0.112 -0.192    NaN -0.157    NaN -0.163 -0.181    NaN -0.231 
 0.031  0.016  0.024  0.038  0.063  0.048  0.068  0.075  0.094  0.052  0.040  0.066  0.031 -0.007  0.004 -0.050 -0.093 -0.078 -0.064 -0.202 -0.196 -0.131    NaN -0.152 -0.090 -0.096    NaN -0.172    NaN    NaN    NaN -0.147 -0.217 -0.214 -0.159    NaN    NaN -0.152    NaN    NaN    NaN -0.263 -0.294    NaN 
-0.000  0.010  0.000  0.028  0.013  0.059  0.041  0.048  0.095  0.079  0.079  0.050  0.023 -0.043 -0.018 -0.028 -0.082 -0.084 -0.156 -0.138 -0.151 -0.082 -0.086 -0.110 -0.193    NaN -0.106 -0.133 -0.167 -0.166 -0.204    NaN    NaN    NaN -0.182    NaN    NaN    NaN    NaN    NaN -0.157 -0.082    NaN    NaN 
 0.001  0.022  0.036  0.038  0.039  0.093  0.061  0.048  0.085  0.032  0.036  0.013 -0.005 -0.066 -0.055 -0.080 -0.083 -0.068 -0.108    NaN -0.116 -0.101 -0.120    NaN    NaN    NaN    NaN    NaN    NaN    NaN    NaN -0.198    NaN -0.060    NaN    NaN    NaN    NaN    NaN    NaN    NaN    NaN -0.157    NaN 
   NaN  0.010  0.038  0.070  0.075  0.070  0.039  0.029  0.084  0.084  0.077  0.037 -0.049 -0.046 -0.048 -0.116 -0.075 -0.110 -0.145 -0.079 -0.156 -0.143    NaN -0.120    NaN -0.196    NaN -0.230    NaN    NaN    NaN    NaN    NaN    NaN -0.078    NaN    NaN -0.127    NaN    NaN    NaN -0.225    NaN    NaN 
 0.009  0.046  0.040  0.075  0.041  0.104  0.065  0.080  0.112  0.104  0.042  0.002 -0.002 -0.057 -0.067 -0.093 -0.113 -0.133 -0.152 -0.131 -0.129 -0.207    NaN    NaN -0.165    NaN -0.088 -0.199 -0.127    NaN -0.153 -0.104 -0.150 -0.260    NaN    NaN    NaN    NaN    NaN    NaN    NaN -0.120 -0.135 -0.160 
 0.064 -0.024 -0.005  0.029  0.042  0.068  0.082  0.086  0.074  0.071  0.063  0.039  0.009 -0.001    NaN -0.063 -0.073 -0.161 -0.164 -0.123 -0.115 -0.120 -0.064 -0.190 -0.179    NaN    NaN -0.203 -0.164    NaN    NaN -0.197 -0.171    NaN -0.193    NaN    NaN    NaN    NaN    NaN    NaN    NaN    NaN    NaN 
 0.036  0.015  0.033  0.074  0.014  0.026  0.028  0.104  0.111  0.059  0.035  0.041 -0.008 -0.079 -0.068 -0.113 -0.122 -0.179 -0.147 -0.140 -0.151 -0.091    NaN    NaN -0.232    NaN -0.153 -0.163 -0.101 -0.190    NaN    NaN    NaN    NaN    NaN    NaN -0.232    NaN    NaN    NaN    NaN    NaN    NaN    NaN 
 0.047  0.041  0.044  0.020  0.040  0.004  0.062  0.119  0.073  0.090  0.089  0.068  0.018 -0.007 -0.048 -0.090 -0.102 -0.103    NaN -0.145 -0.195 -0.188 -0.106 -0.209 -0.121    NaN    NaN -0.209    NaN    NaN -0.129    NaN    NaN -0.166    NaN    NaN -0.064 -0.114    NaN    NaN    NaN    NaN    NaN -0.283 
 0.025  0.033  0.009  0.017  0.034 -0.012  0.074  0.094  0.146  0.103  0.061  0.051  0.017 -0.035 -0.038 -0.055 -0.055 -0.082 -0.097 -0.156 -0.145    NaN -0.171 -0.164 -0.176 -0.229 -0.187    NaN -0.156    NaN -0.201    NaN -0.228    NaN -0.189 -0.210    NaN    NaN -0.131    NaN -0.119    NaN    NaN    NaN 
 0.030  0.021  0.010  0.008  0.010  0.061  0.099  0.071  0.119  0.129    NaN  0.096  0.042 -0.025 -0.077 -0.081 -0.107    NaN -0.139 -0.145 -0.101 -0.143    NaN -0.174 -0.153 -0.082 -0.212    NaN -0.086 -0.145 -0.177 -0.171    NaN -0.197    NaN    NaN    NaN    NaN    NaN    NaN    NaN    NaN    NaN    NaN 
 0.025  0.014  0.043  0.067  0.034  0.057  0.078  0.085  0.063  0.066  0.110  0.126  0.067  0.032 -0.027 -0.013 -0.064    NaN -0.164 -0.105 -0.102 -0.100 -0.155    NaN -0.158 -0.075    NaN -0.137 -0.147 -0.135    NaN -0.203 -0.232 -0.177    NaN -0.234    NaN    NaN    NaN    NaN    NaN    NaN    NaN    NaN 
 0.052  0.057  0.046  0.061  0.049  0.038  0.063  0.113  0.068  0.114  0.146  0.132  0.158  0.173  0.109    NaN -0.003 -0.025 -0.084 -0.072 -0.095 -0.142 -0.174 -0.164    NaN -0.114 -0.135 -0.142 -0.111    NaN -0.211 -0.170 -0.190 -0.163    NaN    NaN -0.160    NaN -0.030 -0.177 -0.134 -0.150 -0.194 -0.184 
 0.081  0.044    NaN  0.035  0.073  0.062  0.088  0.050  0.126  0.121  0.094  0.103  0.086    NaN  0.115  0.150  0.015  0.076 -0.003 -0.041  0.010    NaN -0.064 -0.122    NaN -0.112 -0.175 -0.122 -0.109 -0.175 -0.102 -0.149 -0.118 -0.182 -0.187 -0.119 -0.161    NaN -0.189    NaN    NaN    NaN    NaN    NaN 
 0.020 -0.017  0.021 -0.021  0.046  0.038  0.082  0.072  0.065  0.082  0.099  0.151  0.132  0.101  0.083  0.109  0.089  0.112  0.070  0.115  0.041  0.065  0.103    NaN -0.002 -0.050 -0.107 -0.093 -0.070 -0.104 -0.086 -0.135 -0.084 -0.132 -0.118 -0.092    NaN    NaN -0.210    NaN -0.158 -0.156    NaN -0.179 
 0.009  0.058  0.054  0.071  0.025  0.040  0.071  0.073  0.149  0.085  0.134  0.133  0.112  0.083  0.092  0.148  0.169  0.104  0.142  0.123  0.081  0.084  0.105  0.102  0.026  0.041 -0.070 -0.014 -0.101 -0.071 -0.091 -0.130 -0.067 -0.167 -0.134 -0.082 -0.157 -0.189 -0.163    NaN    NaN    NaN    NaN    NaN 
 0.030  0.015  0.045  0.082  0.053  0.057  0.059  0.119  0.069  0.062  0.107  0.115  0.120  0.121  0.100  0.143  0.136  0.106  0.110  0.135  0.103  0.122  0.047  0.038  0.095  0.041  0.040  0.007 -0.102 -0.072    NaN -0.149 -0.194 -0.203 -0.110 -0.140 -0.171 -0.170 -0.089 -0.179 -0.159    NaN -0.160    NaN 
-0.016  0.020  0.030 -0.006 -0.009  0.029  0.077  0.060  0.090  0.033  0.077  0.071  0.142  0.083  0.117  0.106  0.044  0.090  0.154  0.100  0.095  0.100  0.141  0.151  0.010  0.041 -0.026 -0.000 -0.096 -0.226 -0.194 -0.216 -0.172 -0.166 -0.187 -0.229 -0.204 -0.207 -0.250 -0.176 -0.205 -0.235 -0.194 -0.217 
   NaN -0.013    NaN  0.030  0.029  0.058  0.010  0.107  0.116  0.093  0.116  0.110  0.093  0.091  0.077  0.090  0.124  0.117  0.149  0.114  0.066  0.108  0.116  0.066 -0.001 -0.014 -0.055 -0.077 -0.121 -0.089 -0.154 -0.169 -0.176 -0.147 -0.199 -0.112 -0.179 -0.141 -0.176 -0.206 -0.202 -0.179 -0.133 -0.098 
-0.012  0.018    NaN  0.019  0.056  0.022  0.037  0.105  0.118  0.142  0.111  0.118  0.120  0.098  0.090  0.092  0.120  0.094  0.095  0.076  0.033  0.091 -0.008  0.012  0.005 -0.110 -0.104 -0.141 -0.126 -0.170 -0.095 -0.057 -0.148 -0.091    NaN -0.185 -0.215    NaN -0.120 -0.218 -0.174    NaN -0.179    NaN 
 0.019  0.063  0.036  0.042  0.050 -0.008  0.042  0.048  0.091  0.116  0.129  0.075  0.121  0.097  0.076  0.040  0.066  0.055  0.062  0.077  0.021 -0.012 -0.054 -0.077 -0.082 -0.143 -0.148    NaN -0.190 -0.180 -0.142    NaN -0.104 -0.110 -0.264 -0.250 -0.163 -0.141 -0.140 -0.161    NaN -0.127 -0.172    NaN 
   NaN  0.054  0.024  0.075  0.049  0.095  0.083  0.147  0.064  0.095  0.116  0.151  0.139  0.116  0.029 -0.006 -0.003 -0.019 -0.055 -0.071 -0.066    NaN -0.227 -0.190 -0.135 -0.180 -0.271 -0.179 -0.188    NaN -0.174 -0.211    NaN -0.236    NaN    NaN    NaN -0.140    NaN -0.062 -0.159 -0.250 -0.291    NaN 
 0.011  0.024  0.037  0.020  0.055  0.064  0.116  0.071  0.138  0.136  0.144  0.132  0.099 -0.015 -0.062 -0.039 -0.022 -0.089 -0.086 -0.016 -0.095 -0.131 -0.091 -0.149 -0.174 -0.200 -0.124    NaN -0.154    NaN    NaN    NaN    NaN    NaN -0.226    NaN -0.165 -0.208    NaN -0.164    NaN    NaN    NaN    NaN 
 0.042  0.061  0.052  0.009  0.024  0.106  0.072  0.067  0.110  0.116  0.125  0.089  0.077 -0.000 -0.032 -0.082 -0.132 -0.075 -0.111    NaN -0.117 -0.131 -0.079    NaN -0.138 -0.216 -0.222 -0.164    NaN -0.174    NaN -0.219    NaN -0.251    NaN    NaN -0.151 -0.236    NaN    NaN -0.127 -0.127 -0.119 -0.186 
 0.039  0.005  0.009  0.002  0.030  0.040  0.075  0.064  0.061  0.070  0.105  0.063  0.079  0.026  0.027  0.007  0.000 -0.013 -0.099 -0.034 -0.032 -0.092 -0.139    NaN -0.170 -0.210 -0.271 -0.256 -0.220 -0.273 -0.225    NaN -0.245 -0.211    NaN -0.154    NaN    NaN    NaN    NaN    NaN -0.164    NaN    NaN 
 0.027  0.043 -0.006  0.071  0.029  0.050  0.038  0.084  0.145  0.086  0.072 -0.001  0.003  0.015 -0.052 -0.003 -0.019 -0.079 -0.079 -0.114 -0.054 -0.147 -0.166    NaN -0.179    NaN -0.189 -0.179 -0.127 -0.085 -0.136 -0.159 -0.200 -0.230    NaN    NaN    NaN -0.066 -0.105 -0.180 -0.159 -0.154 -0.227    NaN 
 0.051  0.026  0.041  0.044  0.040  0.057  0.075  0.095  0.088  0.068  0.095  0.005  0.046  0.009 -0.011 -0.052  0.031 -0.023 -0.009 -0.010 -0.063 -0.052 -0.044 -0.114    NaN -0.172    NaN    NaN    NaN    NaN    NaN    NaN -0.142    NaN    NaN    NaN    NaN    NaN    NaN    NaN    NaN -0.208 -0.192 -0.204 
-0.048  0.043  0.034  0.021  0.072  0.080  0.053  0.131  0.105  0.126  0.092  0.067  0.071  0.033 -0.023 -0.053 -0.051 -0.100 -0.144    NaN    NaN -0.091 -0.140 -0.136 -0.178 -0.147 -0.133 -0.227 -0.224    NaN    NaN -0.197 -0.121 -0.090    NaN    NaN    NaN    NaN    NaN    NaN -0.280 -0.234    NaN    NaN 
 0.035  0.019  0.035  0.061  0.051  0.071  0.049  0.085  0.118  0.041  0.032    NaN  0.090  0.027    NaN -0.057 -0.054 -0.065 -0.133 -0.104 -0.020 -0.053 -0.086 -0.083 -0.153 -0.191    NaN -0.208 -0.127 -0.231    NaN    NaN    NaN -0.216    NaN    NaN    NaN    NaN    NaN    NaN    NaN -0.174 -0.188 -0.184 
 0.078  0.038 -0.005  0.010  0.036  0.079  0.063  0.029  0.071  0.089  0.038  0.027  0.008 -0.002 -0.059 -0.031 -0.067 -0.115 -0.129 -0.106    NaN -0.218 -0.210    NaN -0.155    NaN    NaN -0.246 -0.264 -0.236    NaN -0.292    NaN    NaN -0.181    NaN    NaN -0.173 -0.119    NaN -0.159    NaN    NaN    NaN 
 0.026  0.073  0.009 -0.005  0.041  0.022  0.100  0.079  0.049  0.054  0.088  0.009 -0.005 -0.030 -0.046 -0.046 -0.031 -0.017 -0.081 -0.082 -0.094 -0.103 -0.112    NaN    NaN    NaN    NaN    NaN    NaN    NaN    NaN    NaN    NaN    NaN -0.190    NaN    NaN    NaN    NaN -0.249 -0.142    NaN    NaN    NaN 
 0.038  0.018  0.003  0.005  0.052  0.079  0.118  0.097  0.116  0.103  0.085  0.041    NaN -0.032  0.002 -0.022 -0.046 -0.111 -0.130 -0.090 -0.120 -0.153 -0.134    NaN    NaN -0.167    NaN    NaN    NaN -0.163    NaN    NaN -0.468 -0.326    NaN    NaN -0.232 -0.257 -0.240 -0.141 -0.110 -0.244    NaN    NaN 
 0.069  0.015  0.023  0.032  0.028  0.095  0.057  0.080  0.101  0.110  0.076    NaN -0.016 -0.009 -0.041 -0.081 -0.102 -0.077 -0.142 -0.161 -0.179 -0.164    NaN    NaN    NaN    NaN    NaN -0.196 -0.231 -0.251 -0.200    NaN    NaN    NaN -0.229 -0.242    NaN    NaN    NaN    NaN    NaN -0.149 -0.188    NaN 
 0.046  0.055  0.046  0.058  0.048  0.063  0.077  0.092  0.094  0.131  0.040 -0.021  0.031 -0.001 -0.023 -0.131 -0.036 -0.120    NaN -0.166 -0.133 -0.148 -0.126    NaN -0.174 -0.194    NaN    NaN    NaN    NaN    NaN    NaN    NaN -0.359    NaN    NaN    NaN    NaN -0.197    NaN -0.202    NaN    NaN    NaN 
 0.042  0.059  0.015  0.075  0.091  0.073  0.058  0.043  0.076  0.082  0.092  0.082  0.056 -0.020  0.022    NaN -0.104    NaN -0.071    NaN -0.070 -0.089 -0.138 -0.124    NaN -0.177    NaN -0.158    NaN -0.137 -0.146    NaN    NaN    NaN -0.248 -0.299    NaN    NaN    NaN    NaN    NaN    NaN    NaN    NaN 
 0.010  0.066  0.094  0.057  0.077  0.111  0.093  0.083  0.105  0.122  0.081  0.120 -0.015    NaN -0.053 -0.035 -0.078 -0.095 -0.114 -0.127 -0.140 -0.169    NaN -0.171    NaN -0.170    NaN -0.177 -0.211    NaN -0.234    NaN    NaN    NaN    NaN -0.271    NaN    NaN -0.286    NaN    NaN    NaN    NaN -0.163 
 0.071  0.048  0.059  0.005  0.042  0.023  0.054  0.072  0.051  0.101  0.095  0.038  0.062    NaN -0.038 -0.100 -0.135 -0.091 -0.093 -0.120 -0.137    NaN -0.234    NaN -0.205    NaN -0.218    NaN -0.177 -0.208 -0.337 -0.278 -0.229    NaN -0.218 -0.189 -0.111 -0.147    NaN    NaN -0.133    NaN -0.282    NaN 
-0.011  0.026  0.006  0.058  0.031  0.047  0.092  0.083  0.105  0.102  0.119  0.105  0.026  0.001  0.001 -0.005 -0.080 -0.094 -0.028 -0.080 -0.109 -0.159 -0.110    NaN -0.099 -0.127 -0.174 -0.215 -0.251 -0.171    NaN    NaN -0.275    NaN    NaN    NaN    NaN    NaN -0.312 -0.239    NaN -0.271 -0.242 -0.205 
   NaN  0.061  0.031  0.028  0.057  0.036  0.055  0.089  0.084  0.090  0.119  0.108  0.117  0.076  0.041  0.013 -0.009 -0.029 -0.042 -0.037 -0.050 -0.134 -0.179 -0.148 -0.150 -0.144    NaN    NaN    NaN    NaN    NaN    NaN    NaN -0.244 -0.199    NaN    NaN    NaN    NaN    NaN    NaN    NaN -0.262    NaN 
 0.016  0.079  0.028  0.060  0.040  0.033  0.043  0.081    NaN  0.036  0.090  0.148  0.104  0.094  0.088  0.043    NaN -0.042 -0.035    NaN  0.036 -0.001 -0.059 -0.161 -0.060 -0.065    NaN -0.170 -0.224 -0.209 -0.129    NaN -0.112    NaN    NaN -0.118 -0.140 -0.146    NaN    NaN    NaN    NaN    NaN    NaN 
 0.005  0.047  0.031  0.066  0.061  0.089  0.051  0.057  0.066  0.108  0.115  0.102  0.067  0.083    NaN  0.053  0.038  0.114  0.042    NaN  0.072  0.001 -0.009 -0.061 -0.015 -0.018 -0.040 -0.085    NaN -0.110 -0.188    NaN -0.188 -0.205 -0.180    NaN    NaN    NaN -0.177    NaN -0.183 -0.194 -0.234 -0.215 
 0.021 -0.002  0.005 -0.020  0.082  0.087  0.036  0.039  0.067  0.021  0.083  0.055  0.054  0.049  0.065  0.050  0.075  0.122  0.123  0.094  0.095  0.015  0.065  0.054 -0.003    NaN -0.073    NaN -0.113 -0.134 -0.077 -0.184 -0.171 -0.154 -0.117 -0.140 -0.197 -0.166    NaN -0.013    NaN    NaN    NaN    NaN 
 0.008  0.022  0.064  0.052  0.040  0.035  0.029  0.037  0.069  0.038  0.028    NaN  0.084  0.059  0.097  0.064  0.099    NaN    NaN  0.064  0.051  0.088  0.136  0.101  0.065  0.048  0.004  0.003 -0.028 -0.090 -0.101 -0.167    NaN    NaN -0.129 -0.105    NaN -0.036 -0.061 -0.110 -0.156 -0.188 -0.238 -0.237 
 0.034  0.066  0.054  0.056    NaN    NaN  0.022  0.067  0.008  0.065  0.057  0.035  0.032  0.049  0.078  0.041  0.083  0.085  0.045  0.081  0.069  0.063  0.113  0.083  0.098    NaN  0.031  0.041 -0.022 -0.087 -0.145 -0.111 -0.159 -0.201 -0.260 -0.137 -0.178 -0.238 -0.155    NaN -0.173 -0.233 -0.208 -0.206 
-0.009 -0.003    NaN -0.036  0.048  0.034  0.016  0.010  0.032  0.038  0.044  0.063  0.037  0.025  0.064  0.066  0.041  0.028  0.078  0.078  0.108  0.162  0.112  0.121  0.162  0.117  0.101  0.090  0.024 -0.052  0.033 -0.073 -0.199 -0.178 -0.125    NaN    NaN    NaN -0.175 -0.194 -0.210 -0.141 -0.214    NaN 
-0.021  0.039  0.037  0.018  0.038  0.017  0.017  0.029  0.012 -0.007  0.028  0.052  0.051  0.065  0.043  0.063  0.064  0.098  0.119  0.062  0.058  0.057  0.137  0.112  0.078  0.114  0.068  0.070  0.048  0.002 -0.013 -0.118 -0.095 -0.134 -0.172    NaN -0.218    NaN    NaN -0.113 -0.105 -0.092 -0.184 -0.166 
 0.024  0.033  0.021  0.015  0.008  0.003  0.027  0.055  0.062  0.060  0.025  0.045  0.069  0.092  0.052  0.090  0.024  0.034  0.062  0.108  0.125  0.088  0.077  0.090  0.090  0.142  0.129  0.098  0.065  0.055 -0.054 -0.140 -0.151 -0.155 -0.147 -0.217 -0.280 -0.278 -0.189 -0.116 -0.089 -0.048 -0.073 -0.162 
   NaN    NaN -0.002  0.037  0.066  0.067  0.035 -0.021  0.053  0.038  0.046  0.041  0.073  0.008  0.079  0.072  0.025  0.059  0.044  0.124  0.105  0.097  0.115  0.093  0.198  0.158  0.181  0.058  0.040 -0.023 -0.083 -0.127 -0.133 -0.102 -0.179 -0.096    NaN -0.198 -0.205 -0.163 -0.185 -0.247 -0.290 -0.244 
 0.039  0.020  0.030  0.014  0.053  0.019  0.016  0.066  0.020  0.035  0.040  0.043  0.079  0.041  0.083  0.100  0.092  0.110  0.120  0.104  0.122  0.119  0.105  0.113  0.103  0.142  0.110  0.036 -0.127 -0.142 -0.173 -0.134 -0.128 -0.172 -0.150 -0.161 -0.228    NaN -0.252 -0.101 -0.177 -0.188 -0.177 -0.194 
-0.007  0.025  0.038  0.027  0.061  0.073  0.037  0.042  0.040  0.068  0.045  0.069  0.027  0.061  0.099  0.062  0.097  0.111  0.126  0.099  0.089  0.063  0.163  0.047  0.051  0.027  0.001 -0.102 -0.086 -0.134 -0.133 -0.177 -0.153 -0.167 -0.122 -0.199    NaN -0.224    NaN    NaN -0.132 -0.210 -0.128 -0.214 
 0.060  0.021  0.030  0.062  0.043  0.043  0.028  0.025  0.099  0.071  0.097  0.045  0.106  0.108  0.164  0.113  0.096  0.086  0.096  0.099  0.056  0.026  0.001 -0.045  0.001 -0.151 -0.137 -0.145 -0.138 -0.169 -0.184 -0.267    NaN -0.227 -0.184 -0.159    NaN    NaN -0.223 -0.264 -0.227 -0.102 -0.169 -0.124 
 0.049  0.047  0.071  0.059  0.051  0.047  0.038  0.063  0.057  0.090  0.067  0.099  0.089  0.124  0.120  0.074  0.087  0.100  0.020  0.035  0.017  0.013 -0.012 -0.105 -0.092    NaN -0.216 -0.211 -0.178 -0.272 -0.250    NaN    NaN -0.241 -0.172    NaN -0.253    NaN -0.329    NaN -0.205 -0.172 -0.111    NaN 
 0.040  0.054  0.075  0.063  0.015  0.053  0.057  0.114  0.084  0.072  0.129  0.072  0.122  0.098  0.146  0.071  0.034  0.012 -0.027 -0.036 -0.052 -0.124 -0.176 -0.155 -0.141    NaN    NaN -0.157    NaN -0.206 -0.283    NaN    NaN    NaN    NaN    NaN -0.341 -0.263 -0.126    NaN -0.216 -0.154    NaN -0.165 
-0.006  0.084  0.032  0.069  0.100  0.055  0.078  0.058  0.083  0.133  0.100  0.098  0.096  0.095  0.053  0.057  0.018 -0.042 -0.050    NaN -0.100 -0.055 -0.196 -0.183 -0.125 -0.124    NaN -0.163 -0.183 -0.162    NaN    NaN -0.269    NaN -0.279 -0.218    NaN -0.220    NaN -0.117 -0.210 -0.144 -0.222 -0.175 
 0.044  0.044  0.041  0.022  0.012  0.060  0.090  0.068  0.102  0.118  0.108  0.113  0.062  0.060  0.029 -0.005 -0.032 -0.037 -0.056 -0.065 -0.030 -0.097 -0.149 -0.118 -0.176    NaN -0.116    NaN    NaN    NaN    NaN -0.338    NaN -0.243 -0.325    NaN    NaN -0.241 -0.255    NaN -0.167    NaN -0.137 -0.166 
 0.102  0.056  0.071  0.097  0.086  0.095  0.109  0.105  0.143  0.135  0.093  0.079  0.039  0.032  0.010 -0.001  0.011  0.014 -0.042 -0.081 -0.054 -0.076 -0.075    NaN    NaN -0.165 -0.173 -0.142 -0.265 -0.279    NaN -0.142    NaN -0.264 -0.259 -0.220    NaN    NaN -0.228    NaN -0.210 -0.240 -0.132    NaN 
 0.061  0.035  0.067  0.057  0.054  0.103  0.128  0.102  0.113  0.130  0.083  0.075  0.029    NaN    NaN  0.024  0.016  0.030 -0.056 -0.047 -0.129 -0.101    NaN -0.103    NaN -0.177 -0.175    NaN -0.222 -0.228    NaN    NaN    NaN    NaN    NaN    NaN -0.240    NaN -0.258    NaN -0.150    NaN    NaN    NaN 
 0.088  0.051  0.044  0.115  0.077  0.098  0.092  0.100  0.178  0.132  0.127  0.098  0.036  0.026  0.079  0.092  0.015  0.039    NaN -0.066 -0.111 -0.133 -0.160 -0.148 -0.090 -0.130 -0.146 -0.170 -0.153    NaN -0.272 -0.310    NaN    NaN -0.302 -0.283 -0.253    NaN -0.166 -0.196    NaN -0.168 -0.184 -0.064 
 0.054  0.055  0.067  0.072  0.032  0.082  0.083  0.080  0.100  0.155  0.155  0.157  0.083  0.055  0.023  0.038    NaN  0.025  0.009 -0.060 -0.014 -0.065 -0.094 -0.120 -0.126 -0.083    NaN -0.136 -0.210 -0.230 -0.168    NaN    NaN    NaN    NaN    NaN    NaN    NaN    NaN -0.168 -0.231    NaN -0.222 -0.134 
   NaN  0.060  0.061  0.046  0.029  0.072  0.036  0.077  0.088  0.067  0.123  0.120  0.065  0.072  0.054    NaN  0.070  0.017  0.018  0.020 -0.021 -0.060 -0.073 -0.080 -0.079 -0.126 -0.168 -0.119 -0.171 -0.165    NaN -0.172 -0.273    NaN    NaN    NaN -0.234    NaN -0.180 -0.102 -0.223    NaN -0.203    NaN 
 0.051  0.052  0.022  0.054  0.042  0.081  0.080  0.059  0.050  0.101  0.107  0.093  0.108  0.057  0.050  0.073    NaN  0.036  0.007 -0.026 -0.018 -0.021 -0.023 -0.035    NaN    NaN -0.148 -0.121    NaN    NaN -0.337    NaN    NaN    NaN -0.215 -0.133    NaN -0.166 -0.212 -0.215 -0.171    NaN -0.194    NaN 
-0.007  0.034  0.062  0.068  0.056  0.082  0.101  0.091  0.071  0.057  0.096  0.079  0.057  0.033  0.029  0.055  0.035 -0.012  0.019  0.013 -0.030 -0.084 -0.047 -0.048 -0.038 -0.072 -0.103    NaN -0.192 -0.248 -0.200    NaN    NaN    NaN    NaN    NaN    NaN    NaN -0.202    NaN -0.101 -0.122 -0.184 -0.178 
 0.070  0.072  0.071  0.048 -0.013  0.027  0.056  0.087  0.092  0.085  0.122  0.100  0.088  0.054  0.084  0.070  0.068  0.052 -0.031  0.015  0.006    NaN -0.032 -0.054 -0.092 -0.158    NaN -0.097 -0.108    NaN -0.138    NaN    NaN -0.252    NaN -0.201 -0.229    NaN -0.173 -0.142 -0.228 -0.152 -0.147    NaN 
 0.028  0.033  0.069  0.035  0.082  0.081  0.054  0.054  0.075  0.082  0.103  0.086  0.090  0.139  0.039  0.079  0.030  0.057 -0.004 -0.011 -0.029 -0.010 -0.039 -0.064 -0.056    NaN -0.050    NaN -0.156 -0.176    NaN    NaN    NaN    NaN    NaN    NaN    NaN    NaN    NaN -0.113 -0.165 -0.163 -0.213    NaN 
 0.053  0.009  0.071  0.047  0.052  0.038  0.046  0.047  0.075  0.113  0.076  0.092  0.140  0.093 -0.006  0.062  0.041  0.047  0.043  0.047  0.039 -0.009 -0.042 -0.028 -0.126    NaN    NaN -0.099 -0.210 -0.263    NaN -0.193    NaN    NaN    NaN    NaN    NaN    NaN    NaN    NaN    NaN -0.225 -0.169    NaN 
 0.051  0.036  0.026  0.016  0.038  0.030  0.082  0.020  0.063  0.066  0.117  0.099  0.089  0.068  0.077  0.063  0.068  0.061  0.037  0.072 -0.014 -0.011  0.001 -0.087 -0.055 -0.070 -0.106 -0.112    NaN -0.115 -0.167    NaN    NaN    NaN    NaN    NaN    NaN    NaN    NaN -0.186    NaN -0.129 -0.105    NaN 
 0.015  0.044  0.033  0.032  0.044  0.032  0.082  0.092  0.052  0.082  0.086  0.101  0.107  0.059  0.045  0.057  0.047  0.020 -0.010  0.003  0.006 -0.056 -0.096 -0.074    NaN -0.088 -0.085 -0.050 -0.147 -0.163    NaN    NaN    NaN    NaN    NaN    NaN    NaN    NaN    NaN -0.179    NaN -0.212 -0.278 -0.167 
 0.073  0.054  0.046  0.026  0.063  0.056  0.074  0.077  0.071  0.094  0.079  0.072  0.097  0.140  0.057  0.040  0.023  0.064  0.034  0.029  0.051  0.032  0.032  0.001 -0.066 -0.024 -0.067 -0.073 -0.192 -0.182 -0.272 -0.243    NaN    NaN -0.357    NaN    NaN    NaN -0.228 -0.207 -0.193 -0.158 -0.197    NaN 
-0.018  0.014  0.005  0.026  0.076  0.058  0.072  0.069  0.089  0.094  0.080  0.109  0.074  0.101  0.117  0.058  0.083  0.067  0.090  0.045  0.034  0.042  0.028 -0.015 -0.004  0.005 -0.083 -0.139 -0.144    NaN    NaN -0.155 -0.216 -0.255 -0.293 -0.219 -0.267 -0.216 -0.268 -0.165 -0.210 -0.214 -0.163 -0.181 
 0.018  0.029  0.066  0.026  0.072  0.057  0.040  0.055  0.069  0.101  0.099  0.073  0.069  0.102  0.075  0.064  0.030  0.043  0.086  0.089  0.076  0.063  0.064  0.003 -0.019 -0.042 -0.028 -0.021 -0.008    NaN    NaN -0.251    NaN    NaN    NaN    NaN -0.287    NaN    NaN    NaN -0.233 -0.160 -0.184 -0.181 
 0.054  0.004  0.029 -0.005  0.047  0.083  0.045 -0.013  0.042  0.072  0.115  0.067  0.087  0.137  0.082  0.105  0.105  0.148  0.073  0.055  0.070  0.091  0.100  0.056  0.060  0.032 -0.008 -0.002 -0.052 -0.099 -0.138 -0.185    NaN    NaN    NaN    NaN    NaN    NaN -0.195 -0.142 -0.092 -0.136 -0.038    NaN 
 0.045 -0.028  0.055  0.024  0.015 -0.007  0.038  0.069  0.061  0.050  0.073  0.093  0.040  0.073  0.112  0.123  0.096  0.050  0.097  0.046  0.068  0.061  0.096  0.034  0.035  0.035 -0.038 -0.075 -0.049    NaN -0.122 -0.201    NaN -0.208 -0.271 -0.284 -0.174 -0.081 -0.188 -0.144    NaN -0.128 -0.196 -0.214 
-0.011  0.001  0.047 -0.023  0.044  0.036  0.041 -0.000 -0.002  0.052  0.042  0.073  0.053  0.038  0.074  0.073  0.061  0.116  0.114  0.151  0.051  0.042  0.053  0.022 -0.010  0.029  0.050 -0.058 -0.101 -0.032 -0.118 -0.130 -0.112    NaN    NaN    NaN    NaN -0.130    NaN    NaN    NaN -0.056 -0.135    NaN 
-0.004 -0.013 -0.006 -0.007  0.017  0.019  0.066  0.038  0.053  0.053  0.071  0.077  0.070  0.120  0.146  0.073  0.068  0.028 -0.026  0.056  0.093  0.087  0.037 -0.041  0.022 -0.022 -0.012 -0.113 -0.088 -0.089 -0.107 -0.210 -0.309    NaN    NaN    NaN    NaN    NaN -0.187 -0.164    NaN -0.140 -0.137 -0.131 
 0.016  0.034  0.021  0.050  0.035  0.098  0.064  0.071  0.065  0.047  0.076  0.122  0.110  0.130  0.086  0.086  0.117  0.063  0.069  0.072  0.030  0.065  0.028 -0.051 -0.011 -0.042 -0.089 -0.111 -0.125 -0.212 -0.202    NaN    NaN -0.265    NaN -0.207    NaN -0.169    NaN -0.114    NaN -0.151 -0.163 -0.189 
 0.049  0.044  0.031  0.048  0.025  0.036  0.012  0.022  0.032  0.068  0.065  0.109  0.085  0.136  0.100  0.033  0.085  0.034  0.079  0.104  0.053  0.025 -0.006 -0.055 -0.060 -0.099 -0.114 -0.132 -0.115 -0.168 -0.161 -0.165    NaN    NaN    NaN -0.271 -0.249 -0.186 -0.208 -0.160 -0.114    NaN -0.152 -0.097 
 0.028  0.071  0.077  0.057  0.016  0.050  0.089  0.129  0.125  0.042  0.102  0.115  0.046  0.162  0.103  0.033  0.040  0.047  0.037  0.035 -0.050 -0.058  0.027 -0.104 -0.040 -0.029 -0.041 -0.104 -0.041 -0.090    NaN    NaN    NaN    NaN -0.325    NaN    NaN -0.249 -0.140 -0.223 -0.206 -0.159 -0.145 -0.170 
-0.002  0.011 -0.005  0.065  0.048  0.023  0.073  0.084  0.126  0.094  0.151  0.125  0.062  0.089  0.118  0.028  0.087  0.094  0.037 -0.005 -0.000 -0.056 -0.025 -0.033 -0.101 -0.097    NaN    NaN -0.131 -0.133    NaN    NaN    NaN    NaN    NaN    NaN    NaN    NaN    NaN    NaN -0.227 -0.201 -0.224    NaN 
 0.027  0.026  0.062  0.036  0.061  0.082  0.077  0.101  0.122  0.102  0.104  0.090  0.107  0.123  0.084  0.068  0.058  0.043  0.037 -0.017  0.006  0.007  0.005 -0.018  0.004 -0.079 -0.128 -0.147 -0.111    NaN    NaN    NaN    NaN    NaN    NaN    NaN -0.232 -0.217 -0.132 -0.198    NaN -0.240 -0.154 -0.178 
 0.016  0.045 -0.013  0.077  0.017  0.054  0.063  0.072  0.062  0.097  0.106  0.096  0.100  0.051  0.071  0.029  0.039  0.098  0.038  0.048  0.075  0.027 -0.017 -0.043 -0.068 -0.072 -0.046    NaN    NaN -0.078    NaN    NaN    NaN    NaN    NaN    NaN    NaN    NaN -0.176 -0.235 -0.128    NaN -0.112 -0.132 
-0.017  0.019  0.027  0.033  0.011  0.027  0.070  0.141  0.091  0.119  0.119  0.082  0.038  0.083  0.142  0.058  0.062  0.105  0.113  0.058 -0.008  0.011 -0.016    NaN -0.020    NaN    NaN    NaN -0.081 -0.147    NaN    NaN    NaN    NaN    NaN -0.325    NaN    NaN -0.272    NaN -0.242 -0.298 -0.217    NaN 
 0.045 -0.021  0.014 -0.003  0.066  0.062  0.077  0.076  0.036  0.063  0.020  0.056  0.089  0.070  0.111  0.132  0.114  0.072  0.078  0.106  0.025  0.012 -0.018 -0.023 -0.043 -0.014    NaN -0.126 -0.118 -0.184    NaN    NaN    NaN    NaN    NaN    NaN    NaN -0.326    NaN    NaN    NaN -0.233 -0.224    NaN 
-0.023  0.019  0.048 -0.005  0.018  0.034  0.063  0.117  0.107  0.101  0.060  0.131  0.145  0.092  0.083  0.071  0.012  0.094  0.086  0.086  0.106  0.013  0.036  0.072  0.010 -0.009 -0.087 -0.120 -0.108 -0.059 -0.139    NaN    NaN    NaN -0.178    NaN    NaN    NaN    NaN    NaN    NaN -0.233 -0.211    NaN 
 0.024 -0.001 -0.020  0.017  0.056  0.038  0.088  0.106  0.059  0.073  0.103  0.146  0.090  0.150  0.071  0.082  0.112  0.131  0.173  0.085  0.111  0.138  0.060  0.064 -0.009  0.029 -0.002 -0.032 -0.114 -0.088 -0.093 -0.111    NaN    NaN    NaN -0.246    NaN    NaN -0.203 -0.225 -0.195 -0.217 -0.108 -0.109 
 0.043  0.013  0.026  0.046  0.033  0.063  0.077  0.011  0.057  0.046  0.066  0.105  0.079  0.096  0.096  0.095  0.122  0.052  0.077  0.094  0.050  0.041 -0.002  0.016  0.009 -0.026  0.016 -0.039 -0.097 -0.188    NaN -0.248    NaN    NaN    NaN    NaN    NaN    NaN -0.189 -0.189    NaN -0.123    NaN -0.177 
 0.052  0.011  0.076  0.022  0.029  0.075  0.060  0.080  0.044  0.092  0.103  0.060  0.066  0.119  0.100  0.106  0.096  0.119  0.075  0.032  0.067  0.011  0.014 -0.055  0.001 -0.040 -0.139 -0.109 -0.116    NaN -0.210    NaN    NaN    NaN -0.321    NaN -0.129    NaN    NaN    NaN    NaN -0.264 -0.207 -0.229 
 0.019  0.050  0.052  0.020  0.051  0.062  0.052  0.088  0.086  0.093  0.082  0.101  0.103  0.066  0.092  0.124  0.087  0.083  0.105  0.062 -0.001 -0.014 -0.047 -0.039 -0.068 -0.086 -0.163 -0.205 -0.186 -0.273 -0.272 -0.246    NaN -0.219    NaN    NaN    NaN    NaN    NaN -0.169    NaN -0.116 -0.186 -0.129 
 0.015  0.077  0.020  0.030  0.049  0.076  0.031  0.082  0.076  0.071  0.117  0.072  0.091  0.071  0.068  0.074  0.056  0.043  0.020  0.016 -0.023  0.030  0.008 -0.020 -0.112 -0.146 -0.109 -0.086    NaN -0.195 -0.264    NaN    NaN    NaN    NaN    NaN    NaN    NaN    NaN -0.216 -0.225    NaN    NaN    NaN 
 0.005  0.018  0.007  0.044  0.054  0.080  0.095  0.119  0.064  0.108  0.133  0.087  0.102  0.095  0.043  0.002  0.047  0.056  0.073  0.044 -0.037 -0.006 -0.027 -0.005 -0.021 -0.045    NaN -0.081 -0.110 -0.079 -0.203 -0.175    NaN    NaN    NaN    NaN    NaN    NaN    NaN    NaN    NaN -0.124 -0.097 -0.109 
 0.012  0.063  0.020  0.097  0.053  0.066  0.089  0.047  0.066  0.053  0.059  0.126  0.091  0.073  0.084  0.047  0.048  0.084  0.079  0.017 -0.005  0.015 -0.018 -0.016 -0.065 -0.026 -0.059 -0.021 -0.126    NaN -0.052 -0.183    NaN    NaN    NaN    NaN    NaN    NaN    NaN    NaN -0.238    NaN -0.196 -0.179 
 0.049  0.039  0.078  0.064  0.047  0.079  0.047  0.105  0.051  0.078  0.113  0.095  0.090  0.135  0.180  0.121  0.070  0.079  0.094  0.039 -0.036  0.005  0.068  0.043  0.029 -0.010 -0.043 -0.162 -0.068 -0.090 -0.127 -0.110 -0.156    NaN    NaN    NaN    NaN    NaN    NaN    NaN -0.261 -0.250 -0.205    NaN 
 0.075  0.043  0.043  0.064  0.022  0.050  0.044  0.050  0.033  0.102  0.058  0.082  0.058  0.091  0.073  0.099  0.079  0.132  0.088  0.112  0.053  0.080  0.002  0.025  0.019  0.070  0.090 -0.030 -0.025 -0.016 -0.098 -0.148    NaN    NaN    NaN    NaN    NaN    NaN    NaN -0.148 -0.197 -0.157 -0.079 -0.192 
   NaN  0.035  0.077 -0.002  0.056  0.064  0.001  0.022  0.033  0.045  0.129  0.095  0.136  0.111  0.100  0.072  0.088  0.060  0.135  0.087  0.051  0.153  0.102  0.133  0.091  0.052  0.084  0.050  0.070 -0.009 -0.007 -0.013 -0.034 -0.117    NaN    NaN    NaN    NaN    NaN    NaN -0.156 -0.165 -0.128 -0.065 
   NaN  0.048  0.079  0.034  0.104  0.074  0.077  0.058  0.060  0.076  0.075  0.079  0.034  0.063  0.090  0.075  0.107  0.044  0.052  0.066  0.052  0.091  0.076  0.143  0.051  0.095  0.128  0.125 -0.027 -0.025 -0.020 -0.081 -0.142 -0.121    NaN -0.254    NaN    NaN    NaN    NaN -0.182 -0.118 -0.162    NaN 
   NaN  0.012  0.047  0.053  0.045  0.027  0.031  0.033  0.031  0.055  0.079  0.058  0.031  0.032  0.067  0.100  0.080  0.076  0.116  0.067  0.085  0.080  0.099  0.084  0.126  0.141  0.128  0.097 -0.005  0.045  0.016 -0.062 -0.052 -0.085    NaN -0.160    NaN    NaN    NaN    NaN    NaN    NaN -0.130 -0.086 
   NaN  0.022  0.088  0.022  0.019  0.046  0.045  0.027  0.061  0.028  0.036  0.043 -0.003  0.018  0.088  0.064  0.054  0.048  0.078  0.085  0.121  0.094  0.079  0.041  0.078    NaN  0.037  0.047  0.089  0.073  0.022  0.015 -0.010 -0.115 -0.122    NaN    NaN    NaN    NaN    NaN    NaN    NaN    NaN -0.045 
 0.045 -0.005  0.018  0.067  0.047  0.073  0.039  0.043  0.050  0.048  0.052  0.082  0.060  0.063  0.083  0.100  0.055  0.094  0.097  0.110  0.097  0.106  0.069  0.181  0.110  0.117  0.045  0.081    NaN  0.009  0.036 -0.014 -0.030    NaN    NaN    NaN    NaN    NaN    NaN    NaN -0.181 -0.160 -0.141 -0.149 
 0.084  0.024  0.041  0.075  0.060  0.066  0.086  0.050  0.082  0.032  0.036  0.053  0.071  0.049  0.060  0.107  0.108  0.040  0.034  0.004  0.097  0.116  0.098  0.069  0.021  0.037  0.062  0.049 -0.057 -0.014 -0.043 -0.070 -0.061 -0.087 -0.096 -0.124    NaN    NaN    NaN    NaN    NaN    NaN -0.190 -0.131 
 0.094  0.062  0.068  0.054  0.067  0.075  0.093  0.058  0.037  0.051  0.090  0.052  0.019  0.027  0.112  0.115  0.092  0.098  0.130    NaN  0.052  0.083  0.065  0.129  0.081  0.064  0.087  0.143  0.074  0.013 -0.001 -0.011 -0.018 -0.081 -0.154 -0.151    NaN    NaN    NaN    NaN    NaN    NaN    NaN    NaN 
 0.030  0.033  0.016  0.070  0.046  0.090  0.071  0.046  0.060  0.080  0.041  0.075  0.083  0.058  0.030  0.095  0.098  0.070  0.082  0.067  0.059  0.117  0.090  0.064  0.018  0.082  0.046  0.125  0.034  0.008 -0.024 -0.138 -0.139 -0.162 -0.209 -0.178    NaN    NaN    NaN    NaN    NaN -0.168 -0.115 -0.160 
 0.073  0.069  0.061  0.073  0.090  0.050  0.041  0.068  0.057  0.084  0.061  0.081  0.095  0.056  0.095  0.076  0.104  0.060  0.044  0.089  0.107  0.092  0.081  0.045  0.104  0.034  0.051 -0.041 -0.023 -0.032 -0.068    NaN    NaN    NaN -0.147    NaN    NaN    NaN    NaN    NaN    NaN    NaN    NaN -0.121 
   NaN  0.085  0.033  0.027  0.002  0.025  0.062  0.060  0.051  0.088  0.065  0.089  0.109  0.111  0.058  0.105  0.075  0.123  0.122  0.091  0.133  0.060  0.088  0.063  0.070  0.036  0.008 -0.040 -0.026 -0.125    NaN -0.072 -0.123 -0.114 -0.157 -0.226    NaN    NaN    NaN    NaN    NaN    NaN    NaN    NaN 
 0.037  0.056  0.046  0.032  0.054  0.078  0.047  0.050  0.077  0.113  0.069  0.099  0.114  0.069  0.084  0.129  0.091  0.150  0.079  0.090  0.056  0.043  0.089  0.086  0.030  0.000 -0.008 -0.029 -0.073 -0.022 -0.020 -0.085 -0.136 -0.105    NaN -0.273    NaN    NaN    NaN    NaN    NaN    NaN -0.197    NaN 
 0.072  0.037  0.073  0.067  0.058  0.027  0.087  0.101  0.077  0.104  0.135  0.102  0.093  0.108  0.064  0.083  0.074  0.165  0.160  0.105  0.140  0.155  0.119  0.111 -0.004  0.006  0.037 -0.014  0.011 -0.120 -0.095 -0.092 -0.065 -0.143    NaN    NaN    NaN    NaN    NaN    NaN    NaN    NaN -0.186 -0.096 
 0.082  0.071  0.076  0.031  0.056  0.044  0.073  0.117  0.071  0.080  0.136  0.137  0.141  0.112  0.112  0.110  0.070  0.069  0.106  0.097  0.084  0.075  0.035 -0.026  0.009 -0.025  0.009  0.005 -0.051 -0.074 -0.090 -0.140 -0.211 -0.149 -0.135    NaN    NaN    NaN -0.527    NaN    NaN    NaN -0.215 -0.181 
 0.068  0.051  0.067  0.067  0.072  0.070  0.097  0.083  0.078  0.105  0.098  0.071  0.088  0.072  0.104  0.090  0.088  0.113  0.113  0.147    NaN  0.106  0.018  0.038 -0.032  0.003  0.001 -0.112 -0.095 -0.071 -0.098 -0.199 -0.151    NaN    NaN    NaN    NaN    NaN    NaN    NaN    NaN    NaN -0.176    NaN 
 0.033  0.093  0.058  0.091  0.063  0.097  0.096  0.135  0.142  0.079  0.098  0.117  0.127  0.157  0.130  0.127  0.052  0.048  0.068  0.035  0.059  0.053 -0.021 -0.019 -0.046 -0.020 -0.105    NaN -0.090 -0.059 -0.047 -0.098 -0.171    NaN    NaN    NaN    NaN    NaN    NaN    NaN    NaN    NaN    NaN -0.177 
 0.039  0.057  0.061  0.069  0.024  0.091  0.105  0.093  0.146  0.046  0.118  0.123  0.128  0.095  0.097  0.098  0.084  0.082  0.065  0.040  0.075  0.032  0.030  0.016 -0.033  0.006 -0.010 -0.015 -0.058 -0.060 -0.069 -0.103 -0.160    NaN    NaN    NaN    NaN    NaN    NaN    NaN    NaN    NaN    NaN    NaN 
 0.049  0.029  0.054  0.018  0.059  0.098  0.106  0.085  0.080  0.054  0.061  0.028  0.096  0.067  0.093  0.081  0.098  0.088  0.108  0.049  0.105  0.054  0.039  0.012  0.037  0.052  0.049  0.006 -0.045 -0.061 -0.093 -0.092    NaN    NaN -0.217    NaN    NaN    NaN    NaN    NaN    NaN    NaN    NaN    NaN 
 0.034  0.103  0.010  0.024  0.067  0.084  0.089  0.101  0.065  0.090  0.074  0.079  0.092  0.091  0.090  0.098  0.104  0.099  0.127  0.093  0.121  0.073  0.071  0.103  0.120  0.009  0.058  0.059  0.084 -0.069 -0.090 -0.068 -0.100 -0.187    NaN    NaN    NaN    NaN    NaN    NaN    NaN    NaN    NaN    NaN 
-0.030  0.081  0.054  0.041  0.033  0.031  0.052  0.060  0.095  0.072  0.092  0.088  0.067  0.049  0.092  0.052  0.089  0.084  0.064  0.098  0.126  0.070  0.092  0.066  0.090  0.094  0.023  0.038  0.098  0.027  0.019 -0.046  0.035 -0.040    NaN -0.202    NaN    NaN    NaN    NaN    NaN    NaN    NaN    NaN 
 0.030  0.033  0.072  0.050  0.044  0.073  0.035  0.085  0.148  0.071  0.109  0.051  0.040  0.070  0.051  0.083  0.031  0.049  0.077  0.072  0.026  0.075  0.028  0.025  0.043  0.026  0.065  0.049  0.011 -0.004 -0.031 -0.060 -0.024 -0.081 -0.159    NaN    NaN    NaN    NaN    NaN    NaN    NaN    NaN    NaN 
-0.008  0.064  0.017  0.034  0.024  0.031  0.025  0.034  0.116  0.084  0.070  0.045  0.044  0.036  0.056  0.032  0.012  0.035  0.058  0.071  0.035  0.046  0.076  0.057  0.052  0.061  0.046  0.089  0.050  0.028  0.049  0.038  0.014  0.049 -0.115 -0.067    NaN    NaN    NaN    NaN    NaN    NaN    NaN -0.254 
 0.009  0.032  0.064  0.029  0.062  0.018  0.059  0.076  0.060  0.097  0.087  0.119  0.098  0.110  0.059  0.051  0.022  0.056  0.074  0.094  0.094  0.054  0.059  0.051  0.013  0.036  0.086  0.068  0.075  0.057 -0.079 -0.031 -0.057 -0.028 -0.071 -0.016    NaN    NaN    NaN    NaN    NaN    NaN    NaN    NaN 
 0.005  0.029  0.010  0.066  0.033  0.032  0.044  0.066  0.042  0.036  0.073  0.105  0.094  0.112  0.085  0.109  0.142  0.086  0.038  0.075  0.161  0.132  0.080  0.029  0.062  0.044  0.063  0.045  0.032  0.015 -0.007 -0.044 -0.069 -0.057 -0.123    NaN    NaN -0.365    NaN    NaN    NaN    NaN -0.276    NaN 
 0.038  0.105  0.040  0.012  0.041  0.048  0.033  0.034  0.044  0.028  0.029  0.090  0.104  0.109  0.093  0.032  0.112  0.099  0.115  0.092  0.083  0.086  0.053  0.037 -0.013  0.009  0.038  0.078  0.137  0.065  0.030  0.012 -0.053 -0.110 -0.090    NaN    NaN    NaN    NaN    NaN    NaN    NaN    NaN    NaN 
   NaN  0.044  0.009  0.050  0.063  0.065  0.042  0.043  0.026  0.019  0.029  0.046  0.083  0.049  0.079  0.064  0.075  0.103  0.069  0.073  0.048  0.042  0.069  0.084  0.084  0.054  0.070  0.152  0.124  0.103  0.053  0.004  0.017 -0.053 -0.010    NaN    NaN    NaN    NaN    NaN    NaN    NaN -0.232 -0.172 
   NaN -0.009  0.031 -0.020  0.008  0.039  0.063  0.051  0.037  0.005  0.060  0.061  0.045  0.065  0.098  0.089  0.115  0.110  0.059  0.132  0.053  0.065  0.086  0.063  0.075  0.066    NaN  0.047  0.092  0.047  0.025  0.028  0.004    NaN -0.054 -0.118 -0.172    NaN    NaN    NaN    NaN    NaN -0.269 -0.160 
-0.018  0.033  0.034  0.023  0.058  0.059  0.061  0.045  0.045  0.029  0.066  0.054  0.060  0.036  0.067  0.049  0.068  0.086  0.114  0.142  0.059  0.045  0.005  0.031  0.087  0.049  0.095    NaN  0.141  0.034  0.041 -0.020 -0.113 -0.087 -0.189 -0.250    NaN    NaN    NaN    NaN    NaN    NaN    NaN    NaN 
   NaN  0.018  0.040 -0.016  0.022  0.039  0.018  0.019  0.082  0.022  0.006  0.054  0.044  0.032  0.113  0.056  0.057  0.077  0.063  0.051  0.052    NaN  0.017    NaN  0.008    NaN  0.195  0.127  0.078  0.121    NaN -0.044 -0.119 -0.209 -0.270 -0.319    NaN -0.361    NaN    NaN    NaN    NaN    NaN    NaN 
 0.111 -0.009  0.046  0.033  0.026  0.038  0.030  0.002 -0.037  0.022  0.083  0.054  0.092  0.054  0.051  0.105  0.037  0.032  0.020  0.070  0.112  0.054  0.062  0.028  0.050  0.062  0.125  0.133  0.075 -0.045  0.020 -0.059 -0.052    NaN -0.127 -0.202    NaN    NaN    NaN    NaN    NaN    NaN    NaN -0.205 
 0.011  0.072  0.053  0.010  0.048  0.040  0.015  0.035  0.025  0.058  0.084  0.025 -0.017  0.040  0.072  0.088  0.084  0.025  0.025  0.064  0.037  0.073  0.111  0.090  0.102  0.085  0.088  0.106  0.071 -0.016 -0.113 -0.092 -0.129 -0.174 -0.212 -0.257 -0.135    NaN -0.451    NaN    NaN    NaN    NaN    NaN 
-0.006  0.051 -0.002  0.045  0.062  0.063  0.076  0.061  0.095  0.072  0.087  0.109  0.080  0.083  0.068  0.076  0.081  0.105  0.085  0.035  0.108  0.029  0.035    NaN  0.012  0.068  0.029  0.101  0.036 -0.029 -0.087 -0.170 -0.180 -0.169 -0.242 -0.286    NaN    NaN    NaN -0.594    NaN    NaN    NaN -0.282 
 0.050  0.027  0.016  0.057  0.047  0.008  0.024  0.034  0.079  0.061  0.080  0.148  0.122  0.046  0.048  0.047  0.054  0.135  0.089  0.057  0.097  0.009  0.009  0.021  0.089  0.082  0.031 -0.052 -0.052 -0.050 -0.077 -0.044 -0.083 -0.085 -0.200 -0.281 -0.407    NaN -0.581    NaN    NaN    NaN    NaN    NaN 
 0.007  0.019  0.028  0.029 -0.015  0.019  0.030  0.065  0.085  0.052  0.087  0.073  0.029  0.017  0.058  0.072  0.056  0.039  0.056  0.080  0.068  0.021  0.053  0.066  0.101    NaN -0.013 -0.037 -0.051 -0.171 -0.078 -0.156 -0.091 -0.118    NaN -0.234    NaN    NaN -0.546    NaN    NaN    NaN -0.174 -0.117 
 0.015  0.036  0.077  0.025  0.097  0.003  0.059  0.038  0.071  0.104  0.065  0.082  0.065  0.054  0.074  0.108  0.062  0.026  0.092  0.074  0.064  0.161  0.101  0.015  0.091 -0.020 -0.016  0.023 -0.066    NaN    NaN -0.117 -0.171 -0.170    NaN    NaN    NaN    NaN    NaN    NaN    NaN    NaN -0.125    NaN 
 0.022  0.035  0.032  0.049  0.084  0.062  0.026  0.059  0.048  0.085  0.073  0.076  0.132  0.103  0.104  0.046  0.114  0.078  0.061  0.050  0.071 -0.005  0.065  0.001    NaN -0.003 -0.008 -0.041 -0.069 -0.124 -0.202 -0.217 -0.272    NaN -0.285    NaN    NaN    NaN    NaN    NaN -0.202 -0.202 -0.181 -0.137 
   NaN  0.087  0.088  0.083  0.062  0.047    NaN  0.033  0.065  0.114  0.132  0.131  0.122  0.119  0.046  0.024  0.003 -0.010  0.035  0.025  0.043 -0.009 -0.011 -0.000 -0.016    NaN -0.115    NaN -0.023 -0.102 -0.161 -0.280    NaN    NaN    NaN    NaN    NaN    NaN    NaN    NaN -0.319 -0.181 -0.182 -0.188 
   NaN  0.004  0.084  0.062  0.038  0.034  0.038  0.054  0.084  0.067  0.081  0.052  0.049  0.123  0.062  0.022  0.067  0.055  0.021  0.065  0.008    NaN  0.026  0.036 -0.058 -0.066 -0.200 -0.210 -0.212    NaN    NaN -0.343    NaN    NaN    NaN -0.475 -0.519    NaN    NaN    NaN -0.286 -0.315 -0.219 -0.223 
   NaN  0.066  0.053  0.099  0.112  0.088  0.078  0.042  0.077  0.063  0.098  0.082  0.123  0.097  0.042  0.081  0.070  0.058  0.074  0.017 -0.009  0.055 -0.010  0.013 -0.042 -0.010 -0.037 -0.048 -0.092 -0.115    NaN -0.179    NaN    NaN    NaN    NaN    NaN    NaN    NaN -0.151 -0.152 -0.134 -0.162    NaN 
 0.117  0.100  0.079  0.071  0.069  0.103  0.097  0.109  0.097  0.083  0.108  0.129  0.085  0.054  0.037  0.053  0.056  0.076  0.073  0.067  0.064  0.021  0.026 -0.003 -0.022  0.035  0.040    NaN -0.054 -0.024 -0.166    NaN -0.124    NaN    NaN    NaN    NaN    NaN    NaN    NaN -0.221 -0.123 -0.136 -0.143 
   NaN  0.051  0.053  0.064  0.076  0.066  0.077  0.058  0.047  0.080  0.082  0.120  0.128  0.129  0.117  0.076  0.059  0.088  0.094  0.060  0.033 -0.004  0.009  0.021  0.053  0.055 -0.041 -0.107 -0.091 -0.128    NaN    NaN    NaN    NaN    NaN    NaN    NaN    NaN    NaN    NaN -0.199 -0.191 -0.221    NaN 
 0.066  0.026  0.044  0.059  0.056  0.072  0.068  0.084  0.104  0.143  0.160  0.157  0.091  0.108  0.165  0.082  0.070  0.065  0.067  0.030  0.028  0.024  0.054  0.016 -0.015  0.011    NaN    NaN    NaN -0.130 -0.193 -0.272    NaN    NaN    NaN    NaN    NaN    NaN    NaN    NaN -0.216 -0.122 -0.139 -0.139 
 0.105  0.051  0.091  0.074  0.025  0.027  0.096  0.070  0.090  0.127  0.183  0.120  0.079  0.121  0.120  0.148  0.093  0.065    NaN    NaN    NaN    NaN  0.035    NaN    NaN    NaN -0.054 -0.052 -0.134 -0.125    NaN -0.255    NaN    NaN    NaN    NaN    NaN    NaN    NaN    NaN    NaN    NaN -0.193 -0.220 
   NaN  0.007  0.012  0.049  0.076  0.048  0.050  0.055  0.100  0.118  0.102  0.132  0.059  0.088  0.054  0.028  0.104  0.085  0.140    NaN    NaN    NaN    NaN  0.114  0.067  0.037 -0.055 -0.080 -0.015 -0.006    NaN    NaN -0.322    NaN -0.371    NaN    NaN -0.232 -0.251 -0.198 -0.133 -0.147 -0.155 -0.159 
   NaN  0.051  0.081  0.063  0.059  0.088  0.078  0.050  0.018  0.075  0.107  0.109  0.137  0.076  0.067  0.144  0.164  0.075  0.070  0.057  0.039  0.075  0.135    NaN    NaN  0.039 -0.031    NaN -0.079    NaN -0.104 -0.177    NaN -0.202 -0.231 -0.161 -0.144 -0.181 -0.172 -0.078 -0.122 -0.141 -0.123 -0.117 
 0.032  0.072  0.034  0.045  0.061  0.098  0.046  0.045  0.039  0.034  0.098  0.074  0.091  0.059  0.072  0.068  0.088  0.079  0.042  0.112  0.122  0.075  0.132    NaN    NaN    NaN  0.064 -0.023    NaN -0.015 -0.073 -0.159 -0.192 -0.183 -0.156 -0.126 -0.116 -0.111 -0.129 -0.147 -0.149 -0.111 -0.146 -0.139 
   NaN    NaN  0.046  0.039  0.071  0.028  0.057  0.041  0.071  0.069  0.066  0.093  0.045  0.091  0.094  0.084  0.070  0.079  0.064  0.047  0.076  0.063 -0.024 -0.004    NaN    NaN    NaN    NaN    NaN -0.066    NaN    NaN -0.203    NaN -0.150    NaN -0.064 -0.093 -0.141 -0.122 -0.124 -0.085 -0.137 -0.133 
-0.039    NaN  0.015  0.062  0.028  0.051  0.075  0.072  0.042  0.066  0.067  0.079  0.035  0.008  0.042  0.103  0.117  0.139  0.148    NaN    NaN    NaN  0.017    NaN    NaN    NaN    NaN    NaN    NaN -0.018    NaN    NaN    NaN -0.141 -0.140 -0.077 -0.101 -0.068 -0.149 -0.146 -0.136 -0.139 -0.148 -0.160 
 0.002  0.063  0.048  0.016  0.024  0.073  0.035  0.021  0.050  0.032  0.033  0.107  0.047  0.055  0.129  0.115  0.043  0.074  0.096  0.113    NaN    NaN    NaN    NaN    NaN    NaN    NaN    NaN -0.054 -0.001  0.036 -0.055 -0.046  0.013 -0.053 -0.016 -0.040 -0.082 -0.130 -0.148 -0.115 -0.127 -0.143 -0.094 
 0.032 -0.008  0.015  0.037 -0.012  0.052  0.052  0.061  0.052  0.077  0.061  0.062  0.105  0.082  0.089  0.114    NaN    NaN    NaN    NaN  0.106  0.119  0.098  0.088  0.069  0.068  0.059  0.042  0.053  0.082  0.060 -0.008 -0.003 -0.002 -0.023 -0.065 -0.084 -0.124 -0.131 -0.163 -0.143 -0.149 -0.135 -0.116 
 0.009  0.058  0.116  0.052  0.025  0.029  0.046  0.063  0.055  0.050  0.026  0.020  0.054  0.079  0.063  0.109  0.128  0.038  0.014  0.037  0.033 -0.063  0.031  0.058  0.043  0.034  0.043  0.031  0.067  0.059  0.041  0.025 -0.002 -0.004 -0.021 -0.012 -0.098 -0.098 -0.159 -0.143 -0.140 -0.150 -0.151 -0.161 
   NaN  0.045  0.024  0.062  0.030  0.090  0.061  0.059  0.034  0.030  0.086  0.103  0.097  0.051  0.051  0.023  0.030  0.075    NaN    NaN    NaN -0.016  0.018 -0.004  0.025  0.031  0.023  0.010  0.001 -0.015  0.043 -0.058 -0.045 -0.068 -0.061 -0.089 -0.092 -0.116 -0.131 -0.126 -0.147 -0.129 -0.171 -0.176 
 0.002    NaN  0.004  0.021  0.035  0.059  0.021  0.030  0.038  0.071  0.056  0.052  0.097    NaN    NaN  0.047  0.012  0.069  0.060  0.048  0.067  0.049  0.062  0.075  0.044  0.058  0.066  0.074  0.075  0.075  0.023 -0.040 -0.083 -0.048 -0.108 -0.125 -0.125 -0.085 -0.122 -0.155 -0.105 -0.137 -0.162 -0.178 
   NaN  0.003  0.024  0.011  0.043  0.035  0.070  0.022  0.038    NaN  0.093  0.133  0.073  0.070  0.054 -0.051    NaN    NaN    NaN    NaN -0.022  0.059  0.012  0.036  0.013 -0.009  0.013 -0.044 -0.022 -0.038 -0.045 -0.077 -0.070 -0.109 -0.061 -0.096 -0.133 -0.116 -0.155 -0.176 -0.129 -0.116 -0.126 -0.093 
 0.022  0.094  0.051  0.073  0.030  0.037  0.027  0.032  0.059  0.081  0.064    NaN    NaN    NaN    NaN    NaN -0.002  0.032  0.020    NaN    NaN    NaN  0.013    NaN  0.076  0.009 -0.026 -0.017 -0.051 -0.038 -0.030 -0.059 -0.070 -0.072 -0.115 -0.124 -0.120 -0.130 -0.106 -0.134 -0.111 -0.168 -0.159 -0.144 
   NaN    NaN  0.038 -0.007 -0.001  0.030  0.084  0.073  0.052  0.075    NaN    NaN    NaN    NaN    NaN    NaN    NaN    NaN    NaN    NaN    NaN    NaN -0.013  0.013  0.035    NaN    NaN -0.039 -0.013 -0.014 -0.050 -0.075 -0.052 -0.109 -0.088 -0.057 -0.084 -0.082 -0.093 -0.117 -0.146 -0.155 -0.154 -0.149 
 0.015    NaN    NaN  0.018  0.085  0.066  0.079  0.070  0.123  0.100    NaN    NaN    NaN    NaN    NaN    NaN    NaN    NaN    NaN    NaN    NaN  0.007  0.070  0.074  0.063  0.021  0.033  0.038  0.013  0.010 -0.029 -0.035 -0.049 -0.113 -0.117 -0.096 -0.150 -0.188 -0.157 -0.147 -0.161 -0.180 -0.184 -0.182 
 0.016  0.052  0.015    NaN    NaN  0.014 -0.018 -0.037    NaN    NaN    NaN    NaN    NaN    NaN    NaN    NaN    NaN  0.037  0.034 -0.008  0.040  0.052  0.072  0.065  0.043  0.006  0.016  0.037  0.008 -0.025 -0.040 -0.126 -0.101 -0.097 -0.087 -0.149 -0.158 -0.085 -0.124 -0.126 -0.145 -0.116 -0.107 -0.127 
 0.053 -0.005  0.050  0.093  0.067  0.054  0.090  0.063  0.086    NaN    NaN    NaN    NaN    NaN    NaN  0.050  0.103  0.119  0.058  0.079  0.064  0.073  0.059  0.073  0.051  0.016  0.044 -0.018  0.007 -0.036 -0.035 -0.085 -0.080 -0.103 -0.162 -0.115 -0.155 -0.133 -0.132 -0.103 -0.140 -0.077 -0.073 -0.120 
 0.035  0.065    NaN    NaN    NaN    NaN    NaN    NaN    NaN    NaN    NaN    NaN    NaN    NaN  0.109  0.067  0.117  0.152  0.106  0.078  0.103  0.054  0.053  0.051  0.051  0.035 -0.005 -0.064 -0.028 -0.009 -0.027 -0.081 -0.086 -0.033 -0.118 -0.135 -0.128 -0.084 -0.143 -0.179 -0.179 -0.148 -0.142 -0.160 
 0.048    NaN    NaN    NaN    NaN    NaN    NaN    NaN    NaN    NaN  0.063  0.126  0.096  0.105  0.114  0.087  0.108  0.081  0.094  0.075  0.066  0.063  0.043  0.019  0.037  0.029  0.031 -0.008 -0.005 -0.036 -0.009 -0.062 -0.074 -0.069 -0.114 -0.137 -0.091 -0.121 -0.126 -0.160 -0.152 -0.163 -0.190 -0.142 
 0.084  0.087  0.053    NaN    NaN    NaN    NaN    NaN    NaN    NaN    NaN  0.133  0.048  0.065  0.066  0.082  0.141  0.136  0.102  0.076  0.114  0.121  0.105  0.075  0.028  0.048  0.017  0.049  0.008 -0.009 -0.070 -0.019 -0.023 -0.034 -0.084 -0.111 -0.118 -0.141 -0.136 -0.113 -0.127 -0.136 -0.145 -0.099 
 0.029  0.065  0.085    NaN    NaN    NaN    NaN  0.001  0.081  0.084  0.088  0.091  0.079  0.143  0.098  0.069  0.110  0.075  0.074  0.081  0.066  0.052  0.074  0.076  0.060  0.055  0.035  0.001  0.013 -0.042 -0.065 -0.022 -0.046 -0.096 -0.084 -0.157 -0.069 -0.154 -0.160 -0.161 -0.139 -0.151 -0.142 -0.110 
 0.056  0.081  0.019    NaN    NaN    NaN    NaN    NaN    NaN  0.097  0.106  0.087  0.111  0.078  0.107  0.079  0.067  0.071  0.113  0.084  0.078  0.085  0.049  0.037  0.042  0.011  0.060 -0.005 -0.002 -0.048 -0.062 -0.038 -0.046 -0.095 -0.095 -0.104 -0.150 -0.158 -0.170 -0.140 -0.159 -0.160 -0.155 -0.191 
 0.028  0.042  0.013  0.038  0.070  0.046  0.115  0.072  0.091  0.131  0.190  0.108  0.121  0.082  0.101  0.103  0.064  0.058  0.066  0.051  0.041  0.078  0.034  0.016  0.031  0.083  0.038  0.012  0.012 -0.019 -0.024 -0.005 -0.063 -0.081 -0.071 -0.098 -0.116 -0.104 -0.114 -0.122 -0.107 -0.123 -0.137 -0.099 
 0.042    NaN    NaN    NaN    NaN    NaN  0.039  0.060  0.123  0.105  0.044  0.080  0.048  0.073  0.120  0.080  0.088  0.040  0.086  0.066  0.063  0.033  0.076  0.056  0.075  0.040 -0.005  0.033  0.027 -0.015 -0.021 -0.057 -0.056 -0.056 -0.099 -0.081 -0.115 -0.110 -0.107 -0.145 -0.113 -0.141 -0.154 -0.130 
 0.040    NaN    NaN    NaN    NaN  0.038  0.063  0.048  0.072  0.045  0.103  0.071  0.114  0.039  0.069  0.075  0.062  0.070  0.043  0.093  0.089  0.037  0.056  0.054  0.078  0.085  0.031  0.042  0.015  0.019 -0.019 -0.077 -0.033 -0.041 -0.084 -0.100 -0.116 -0.160 -0.127 -0.163 -0.152 -0.138 -0.147 -0.188 
 0.038  0.018  0.033    NaN    NaN  0.051  0.031  0.043  0.073  0.046  0.099  0.092  0.102  0.122  0.112  0.111  0.066  0.071  0.068  0.038  0.062  0.076  0.059  0.044  0.053  0.064  0.068  0.047  0.032  0.015 -0.009  0.005 -0.031 -0.060 -0.027 -0.071 -0.066 -0.066 -0.100 -0.128 -0.102 -0.073 -0.098 -0.098 
 0.045  0.020  0.005 -0.011  0.042  0.072  0.031  0.055  0.069  0.037  0.059  0.047  0.094  0.078  0.085  0.065  0.045  0.039  0.075  0.081  0.050  0.031  0.063  0.067  0.104  0.081  0.065  0.023  0.003 -0.014 -0.024 -0.003 -0.012 -0.048 -0.070 -0.069 -0.058 -0.085 -0.115 -0.198 -0.120 -0.132 -0.105 -0.166 
 0.022 -0.023  0.031  0.023  0.014  0.028  0.045  0.037  0.042  0.014  0.049  0.116  0.089  0.107  0.033  0.076  0.092  0.064  0.055  0.052  0.092  0.072  0.058  0.056  0.026  0.096  0.086  0.062  0.064  0.019  0.033  0.020 -0.008 -0.018 -0.022 -0.040 -0.069 -0.092 -0.124 -0.073 -0.107 -0.116 -0.125 -0.119 
 0.060  0.017  0.029  0.066  0.044  0.027  0.077  0.062  0.053  0.062  0.085  0.069  0.091  0.098  0.098  0.058  0.075  0.063  0.081  0.081  0.081  0.070  0.053  0.030  0.041  0.071  0.019  0.035  0.041  0.038  0.017 -0.024 -0.052 -0.038 -0.041 -0.074 -0.083 -0.093 -0.104 -0.109 -0.146 -0.130 -0.136 -0.098 
 0.029  0.035  0.012  0.050  0.038  0.046  0.039  0.020  0.041  0.032  0.096  0.053  0.076  0.057  0.108  0.114  0.093  0.072  0.071  0.081  0.071  0.033  0.089  0.074  0.047  0.071  0.071  0.061  0.036  0.021  0.005 -0.014 -0.046 -0.058 -0.089 -0.086 -0.097 -0.108 -0.084 -0.101 -0.074 -0.065 -0.091 -0.047 
 0.003 -0.011  0.043  0.067  0.032  0.050  0.044  0.050  0.091  0.053  0.093  0.055  0.052  0.090  0.044  0.094  0.074  0.096  0.077  0.075  0.066  0.046  0.091  0.104  0.031  0.028  0.056  0.014  0.014 -0.005 -0.060 -0.037 -0.020 -0.057 -0.078 -0.083 -0.039 -0.074 -0.107 -0.160 -0.091 -0.106 -0.120 -0.130 
 0.043  0.066  0.040  0.051  0.025  0.017  0.028  0.067  0.090  0.050  0.048  0.072  0.102  0.084  0.066  0.062  0.083  0.049  0.028  0.032  0.068  0.022  0.019  0.066  0.075  0.017 -0.018  0.012 -0.024 -0.072 -0.029 -0.050 -0.068 -0.105 -0.097 -0.118 -0.121 -0.089 -0.106 -0.115 -0.097 -0.117 -0.145 -0.186 
 0.030  0.035  0.028  0.025  0.089  0.010  0.056  0.034  0.036  0.078  0.068  0.062  0.057  0.086  0.105  0.006  0.054  0.083  0.073  0.058  0.024  0.067  0.032  0.006  0.037  0.033 -0.008  0.005 -0.061 -0.042 -0.053 -0.058 -0.085 -0.061 -0.070 -0.081 -0.086 -0.120 -0.115 -0.179 -0.135 -0.138 -0.141    NaN 
 0.040  0.032  0.056  0.035  0.028  0.050  0.069  0.043  0.096  0.043  0.073  0.077  0.082  0.105  0.089  0.084  0.087  0.065  0.101  0.062  0.029  0.055  0.002 -0.005  0.009  0.019 -0.047 -0.054 -0.090 -0.085 -0.057 -0.058 -0.096 -0.079 -0.091 -0.088 -0.125 -0.108 -0.151 -0.128 -0.131 -0.113 -0.149 -0.124 
 0.014  0.067  0.088  0.038  0.073  0.018  0.076  0.104  0.078  0.080  0.071  0.078  0.085  0.067  0.063  0.079  0.022  0.047  0.021  0.056  0.081  0.024  0.041 -0.051  0.020  0.016  0.011 -0.014 -0.031 -0.048 -0.089 -0.068 -0.093 -0.085 -0.094 -0.094 -0.141 -0.146 -0.160 -0.149 -0.177 -0.169 -0.139 -0.100 
 0.068  0.080  0.092  0.029  0.052  0.080  0.079  0.124  0.112  0.120  0.084  0.083  0.056  0.088  0.114  0.094  0.098  0.114  0.098  0.069  0.030  0.016  0.047  0.021 -0.011  0.011  0.003 -0.030 -0.007 -0.004 -0.010 -0.031 -0.047 -0.041 -0.037 -0.061 -0.051 -0.095 -0.088 -0.133 -0.106 -0.119 -0.126 -0.141 
 0.010  0.060  0.034  0.059  0.052  0.022  0.063  0.109  0.091  0.045  0.087  0.068  0.044  0.071  0.088  0.047  0.056  0.059  0.053  0.059  0.039  0.017  0.012  0.077  0.008 -0.017 -0.009 -0.032 -0.046 -0.049 -0.080 -0.077 -0.061 -0.026 -0.101 -0.087 -0.150 -0.132 -0.154 -0.134 -0.129 -0.155 -0.146 -0.188 
 0.042  0.046  0.049  0.043  0.066  0.033  0.067  0.064  0.093  0.056  0.057  0.065  0.102  0.062  0.102  0.086  0.059  0.053  0.071  0.034  0.066  0.041  0.014  0.003  0.025  0.029  0.010 -0.103 -0.042 -0.060 -0.068 -0.053 -0.045 -0.111 -0.100 -0.113 -0.102 -0.106 -0.102 -0.142 -0.149 -0.166 -0.177 -0.143 
 0.030  0.060  0.046  0.046  0.061  0.107  0.080  0.080  0.093  0.142  0.091  0.095  0.066  0.079  0.040  0.019  0.038  0.080  0.035  0.090  0.078  0.017  0.040  0.039  0.020  0.032  0.017 -0.009 -0.030 -0.028 -0.027 -0.109 -0.054 -0.035 -0.083 -0.098 -0.116 -0.134 -0.113 -0.094 -0.088 -0.099 -0.138 -0.106 
 0.058  0.047  0.043  0.030  0.023  0.045  0.050  0.108  0.068  0.112  0.101  0.093  0.111  0.100  0.101  0.079  0.033  0.068  0.066  0.070  0.044  0.068  0.025  0.046 -0.013  0.014  0.019 -0.046 -0.023 -0.064 -0.028 -0.035 -0.051 -0.019 -0.044 -0.074 -0.061 -0.095 -0.130 -0.111 -0.120 -0.116 -0.123 -0.140 
 0.041  0.061  0.036  0.056  0.040  0.034  0.013  0.001  0.075  0.101  0.050  0.067  0.064  0.084  0.093  0.080  0.043  0.053  0.030  0.020  0.074  0.073  0.053  0.081  0.016  0.069  0.039 -0.018 -0.033 -0.045 -0.011 -0.023 -0.089 -0.064 -0.068 -0.045 -0.074 -0.118 -0.086 -0.088 -0.093 -0.107 -0.116 -0.093 
 0.010 -0.022  0.012  0.042  0.065  0.066  0.061  0.088  0.104  0.093  0.114  0.064  0.073  0.093  0.094  0.100  0.057  0.097  0.042  0.063  0.039  0.047  0.081  0.069  0.069  0.110  0.030  0.013 -0.000 -0.037 -0.029 -0.017 -0.025 -0.038 -0.069 -0.083 -0.062 -0.097 -0.114 -0.125 -0.133 -0.145 -0.137 -0.169 
 0.006 -0.018 -0.020  0.012 -0.014  0.033  0.025  0.052  0.052  0.068  0.090  0.041  0.043  0.060  0.036  0.051  0.099  0.116  0.064  0.105  0.077  0.060  0.096  0.101  0.054  0.009  0.009  0.018  0.035  0.025  0.014 -0.037 -0.081 -0.059 -0.039 -0.051 -0.079 -0.086 -0.132 -0.122 -0.126 -0.157 -0.106 -0.133 
 0.021 -0.001  0.010 -0.005  0.016  0.058  0.041  0.070  0.056  0.073  0.082  0.078  0.089  0.026  0.068  0.059  0.099  0.067  0.069  0.065  0.093  0.075  0.043  0.093  0.030  0.013  0.013  0.035  0.008  0.024  0.004  0.024 -0.020 -0.064 -0.035 -0.070 -0.078 -0.043 -0.102 -0.077 -0.130 -0.160 -0.151    NaN 
-0.002 -0.021 -0.027  0.049  0.049  0.043  0.055  0.040  0.062  0.063  0.106  0.055  0.105  0.034  0.074  0.105  0.060  0.061  0.071  0.068  0.052  0.068  0.069  0.062  0.053  0.119  0.018  0.055  0.049  0.003 -0.023 -0.009  0.030 -0.040 -0.026 -0.047 -0.061 -0.092 -0.086 -0.117 -0.101 -0.118 -0.124 -0.100 
 0.024  0.010  0.004 -0.016  0.010  0.008  0.033  0.072  0.037  0.088  0.074  0.034  0.098  0.065  0.043  0.070  0.043  0.090  0.049  0.021  0.044  0.070  0.054  0.032  0.064  0.073  0.049  0.055  0.053  0.023  0.010  0.012  0.009 -0.018 -0.033 -0.038 -0.090 -0.076 -0.124 -0.121 -0.151 -0.091 -0.110    NaN 
 0.005 -0.004  0.024  0.005  0.010  0.049  0.051  0.029  0.043  0.067  0.065  0.050  0.086  0.058  0.058  0.064  0.075  0.085  0.076  0.112  0.058  0.069  0.086  0.072  0.072  0.080  0.032  0.030  0.040  0.027  0.021 -0.030 -0.015 -0.055 -0.032 -0.062 -0.047 -0.118 -0.082 -0.091 -0.054 -0.096 -0.115 -0.127 
-0.068  0.054  0.049  0.014  0.024  0.027  0.017 -0.003  0.066  0.085  0.060  0.071  0.077  0.037  0.038  0.066  0.045  0.080  0.029  0.039  0.069  0.037  0.081  0.059  0.024  0.032  0.051  0.021  0.045  0.027  0.016 -0.025 -0.055 -0.028 -0.053 -0.066 -0.148 -0.133 -0.125 -0.138 -0.161 -0.193 -0.146 -0.186 
 0.021 -0.008 -0.004 -0.018  0.011 -0.026  0.043  0.048  0.009  0.056  0.050  0.054  0.086  0.081  0.075  0.024  0.027  0.076  0.055  0.051  0.053  0.066  0.068  0.075  0.036 -0.013  0.022 -0.001  0.025  0.017 -0.001 -0.015 -0.019 -0.018 -0.042 -0.084 -0.117 -0.107 -0.079 -0.151 -0.150 -0.167 -0.192 -0.160 
 0.001  0.005  0.029 -0.029  0.004  0.047 -0.002  0.058  0.033  0.049  0.078  0.064  0.071  0.039  0.055  0.066  0.080  0.092  0.087  0.032  0.036  0.054  0.050  0.094  0.043  0.031  0.045  0.074  0.014  0.042  0.047  0.015 -0.010 -0.028  0.017 -0.063 -0.075 -0.109 -0.109 -0.124 -0.157 -0.179 -0.181    NaN 
 0.009 -0.023  0.049  0.046  0.017  0.092  0.032  0.072  0.069  0.069  0.056  0.067  0.053  0.052  0.032  0.077  0.067  0.087  0.101  0.074  0.063  0.071  0.078  0.066  0.037  0.071  0.050  0.064  0.003 -0.004  0.011  0.026 -0.037 -0.043 -0.027 -0.038 -0.077 -0.084 -0.062 -0.094 -0.134 -0.157 -0.136 -0.103 
-0.003  0.011 -0.002  0.009  0.017  0.018  0.034  0.050  0.036  0.063  0.084  0.052  0.034  0.074  0.067  0.061  0.017  0.047  0.029  0.047  0.074  0.051  0.050  0.088  0.021  0.054  0.039  0.075  0.042 -0.006  0.053  0.026  0.028  0.005 -0.026 -0.084 -0.080 -0.075 -0.094 -0.102 -0.160 -0.138 -0.166 -0.129 
 0.019 -0.022  0.027  0.036  0.042  0.046  0.041  0.022  0.067  0.077  0.090  0.081  0.095  0.063  0.043  0.045  0.083  0.062  0.098  0.115  0.087  0.101  0.065  0.089  0.049  0.038  0.025  0.023  0.012  0.018  0.006  0.027  0.015 -0.025 -0.035 -0.051 -0.091 -0.105 -0.117 -0.072 -0.132 -0.147 -0.141    NaN 
-0.005  0.038  0.043  0.020 -0.011  0.041  0.047  0.009  0.035  0.093  0.038  0.076  0.081  0.041  0.078  0.079  0.067  0.064  0.099  0.088  0.074  0.099  0.069  0.066  0.072  0.039  0.047  0.014  0.002  0.059  0.039  0.017 -0.031 -0.020 -0.017 -0.027 -0.048 -0.105 -0.109 -0.126 -0.133 -0.142 -0.140 -0.156 
-0.016  0.012  0.046 -0.010  0.011  0.020  0.031  0.040  0.098  0.068  0.069  0.039  0.039  0.092  0.078  0.095  0.038  0.082  0.070  0.077  0.077  0.097  0.059  0.045  0.033  0.057  0.056  0.034  0.111  0.097  0.037  0.017  0.006  0.025 -0.029 -0.039 -0.084 -0.077 -0.083 -0.079 -0.096 -0.090 -0.123 -0.122 
 0.002  0.022  0.034  0.016  0.010  0.014  0.033  0.043  0.045  0.072  0.075  0.061  0.043  0.057  0.071  0.065  0.079  0.115  0.077  0.050  0.064  0.112  0.084  0.049  0.039  0.017  0.016  0.022  0.025  0.051  0.030  0.015  0.015 -0.033 -0.090 -0.029 -0.072 -0.083 -0.072 -0.073 -0.112 -0.146 -0.187    NaN 
-0.007  0.027  0.028  0.048  0.028  0.056  0.035  0.023  0.055  0.062  0.072  0.030  0.057  0.040  0.044  0.053  0.032  0.004  0.054  0.045  0.058  0.065  0.070  0.044  0.017  0.058  0.031  0.086  0.066  0.084  0.037  0.030 -0.017 -0.016 -0.056 -0.053 -0.107 -0.071 -0.115 -0.131 -0.128 -0.202 -0.220    NaN 
-0.072  0.029  0.015 -0.011  0.025  0.019  0.064  0.063  0.067  0.086  0.112  0.052  0.073  0.102  0.085  0.032  0.039  0.038  0.078  0.099  0.072  0.056  0.039 -0.009  0.032  0.006  0.012  0.057  0.050  0.037    NaN  0.050 -0.080 -0.026  0.006 -0.078 -0.074 -0.085 -0.124 -0.115 -0.092 -0.152 -0.128    NaN 
-0.031  0.014  0.003 -0.005  0.030  0.028  0.074  0.059  0.068  0.093  0.067  0.062  0.072  0.042  0.048  0.093  0.057  0.084  0.077  0.054  0.056  0.043  0.046  0.022  0.005  0.029  0.089  0.063  0.034  0.040  0.023 -0.027 -0.053  0.005 -0.052 -0.039 -0.061 -0.143 -0.100 -0.157 -0.126 -0.135 -0.180    NaN 
-0.007 -0.009  0.023  0.072  0.064  0.040  0.010  0.033  0.058  0.050  0.092  0.109  0.102  0.073  0.039  0.061  0.076  0.085  0.078  0.088  0.099  0.052  0.044  0.038  0.091  0.040  0.091  0.064  0.032  0.034  0.006  0.030 -0.009 -0.006 -0.012 -0.036 -0.038 -0.084 -0.108 -0.070 -0.128 -0.151 -0.145 -0.137 
-0.000  0.030  0.032  0.051  0.021  0.024  0.043  0.055  0.084  0.083  0.088  0.079  0.103  0.097  0.061  0.090  0.082  0.040  0.090  0.041  0.034  0.049  0.009  0.022  0.060  0.074  0.036  0.018  0.034  0.022  0.005 -0.029  0.003 -0.054 -0.079 -0.045 -0.141 -0.106 -0.132 -0.087 -0.105 -0.124 -0.164    NaN 
 0.023  0.004  0.006  0.026  0.041  0.076  0.024  0.051  0.076  0.106  0.084  0.130  0.107  0.050  0.063    NaN    NaN    NaN    NaN  0.097  0.060  0.044  0.059  0.069  0.012  0.038  0.029  0.032 -0.014  0.027 -0.010 -0.022 -0.002 -0.044 -0.041 -0.094 -0.066 -0.127 -0.086 -0.109 -0.108 -0.158 -0.137    NaN 
 0.022  0.040  0.029  0.045  0.021  0.002  0.024  0.033  0.054  0.103  0.108  0.066  0.038  0.062  0.034  0.045  0.103  0.064  0.048  0.042  0.044  0.039  0.086  0.040  0.061  0.090  0.065  0.050  0.062  0.049  0.077 -0.013 -0.009 -0.037 -0.089 -0.053 -0.048 -0.062 -0.114 -0.080 -0.071 -0.095 -0.092    NaN 
 0.023  0.025 -0.010  0.022  0.038  0.070  0.075  0.059  0.092  0.084  0.079  0.082  0.056  0.062  0.032  0.047  0.031  0.043  0.043  0.043  0.025  0.055  0.062  0.035  0.050  0.027  0.027  0.058  0.032  0.040  0.043 -0.011 -0.040 -0.029 -0.046 -0.064 -0.052 -0.085 -0.133 -0.119 -0.165 -0.158 -0.223    NaN 
 0.016 -0.008  0.065  0.049  0.031  0.012  0.023  0.049  0.022  0.068  0.124  0.081  0.069  0.042  0.089  0.084  0.072  0.064  0.034  0.070  0.042  0.064  0.054  0.021  0.070  0.037  0.019 -0.000 -0.020 -0.006  0.005  0.020 -0.005  0.001 -0.079 -0.037 -0.065 -0.063 -0.104 -0.107 -0.113 -0.136 -0.130    NaN 
 0.008  0.007  0.027 -0.014 -0.023  0.018  0.034  0.018  0.023  0.098  0.070  0.076  0.068  0.054  0.040  0.097  0.103  0.081  0.046  0.033  0.018  0.062  0.063  0.017  0.065  0.023 -0.006  0.005 -0.029 -0.016 -0.011 -0.034 -0.020 -0.031 -0.090 -0.060 -0.090 -0.113 -0.150 -0.145 -0.178 -0.190 -0.161    NaN 
 0.021 -0.018  0.044  0.014  0.032  0.048  0.049  0.102  0.039  0.084  0.059  0.052  0.072  0.067  0.064  0.098  0.053  0.029  0.060  0.066  0.062  0.029  0.065  0.026  0.031  0.025  0.063  0.049 -0.009 -0.018 -0.002 -0.045 -0.043 -0.038 -0.015 -0.102 -0.127 -0.130 -0.100 -0.161 -0.160 -0.153 -0.143 -0.184 
 0.016  0.034  0.053  0.038  0.051  0.062  0.065  0.057  0.046  0.082  0.083  0.060  0.073  0.044  0.056  0.123  0.116  0.083  0.055  0.057  0.053  0.053  0.044  0.031  0.050 -0.001  0.049  0.037 -0.001  0.041 -0.018 -0.020 -0.038 -0.043 -0.085 -0.036 -0.055 -0.074 -0.077 -0.091 -0.137 -0.155 -0.097    NaN 
 0.007  0.030  0.017  0.058  0.073  0.058  0.028  0.079  0.078  0.077  0.092  0.039  0.053  0.073  0.086  0.095  0.060  0.085  0.077  0.060  0.041  0.031  0.070  0.082  0.014 -0.023  0.011 -0.021 -0.008 -0.030 -0.005 -0.008 -0.044 -0.060 -0.102 -0.095 -0.096 -0.103 -0.111 -0.115 -0.130 -0.160    NaN    NaN 
 0.038  0.051  0.076  0.037  0.028  0.017  0.034  0.093  0.062  0.101  0.070  0.076  0.044  0.065  0.080  0.027  0.076  0.084  0.081  0.045  0.039  0.057  0.013  0.035  0.020  0.038  0.044 -0.026  0.024  0.022 -0.059 -0.014 -0.044 -0.026 -0.086 -0.120 -0.069 -0.100 -0.090 -0.133 -0.132 -0.133 -0.167    NaN 
 0.012  0.031  0.051  0.064  0.073  0.061  0.063  0.072  0.062  0.057  0.049  0.081  0.050  0.075  0.064  0.081  0.052  0.033  0.066  0.063  0.024  0.069  0.023  0.039  0.038  0.003  0.045  0.035  0.009 -0.004  0.013 -0.020 -0.061 -0.013 -0.042 -0.119 -0.117 -0.096 -0.156 -0.134 -0.138 -0.176 -0.163 -0.148 
 0.012  0.023  0.054  0.038  0.034  0.045  0.103  0.067  0.078  0.077  0.120  0.093  0.074  0.075  0.062  0.128  0.076  0.074  0.143  0.084  0.105  0.110  0.045  0.069  0.063  0.033  0.024  0.036  0.023 -0.000 -0.020 -0.012 -0.045 -0.057 -0.119 -0.086 -0.071 -0.071 -0.129 -0.103 -0.096 -0.125 -0.135    NaN 
-0.029  0.025  0.011  0.035  0.089  0.030  0.083  0.086  0.097  0.086  0.067  0.039  0.102  0.061  0.071  0.100  0.100  0.104  0.061  0.080  0.082  0.076  0.042  0.050 -0.007  0.074  0.087  0.017 -0.018  0.002 -0.014 -0.036 -0.099 -0.070 -0.081 -0.069 -0.078 -0.094 -0.106 -0.141 -0.139 -0.186 -0.149    NaN 
-0.023  0.066  0.047  0.014  0.057  0.054  0.051  0.102  0.111  0.064  0.108  0.099  0.071  0.058  0.104  0.099  0.055  0.040  0.075  0.082  0.084  0.064  0.038 -0.004 -0.002 -0.017  0.016  0.012  0.045  0.035 -0.009 -0.027 -0.037 -0.100 -0.085 -0.139 -0.086 -0.120 -0.119 -0.163 -0.177 -0.153 -0.148    NaN 
 0.018  0.025 -0.006  0.025  0.087  0.023  0.055  0.092  0.047  0.110  0.062  0.101  0.085  0.047  0.099  0.061  0.047  0.081  0.074  0.056  0.081  0.034  0.038 -0.000  0.024  0.070  0.035  0.068 -0.007  0.025 -0.048 -0.034 -0.048 -0.070 -0.118 -0.106 -0.120 -0.183 -0.180 -0.179 -0.173 -0.164 -0.147    NaN 
-0.017  0.014  0.020  0.034  0.027  0.035  0.046  0.083  0.092  0.058  0.054  0.121  0.079  0.030  0.053  0.068  0.077  0.072  0.048  0.045  0.083  0.061  0.044  0.054  0.045  0.060  0.050 -0.004  0.004  0.005 -0.017 -0.055 -0.038 -0.029 -0.042 -0.106 -0.105 -0.147 -0.121 -0.154 -0.117 -0.102 -0.092    NaN 
 0.018 -0.024  0.020  0.058  0.029  0.061  0.070  0.077  0.085  0.052  0.109  0.080  0.094  0.066  0.022  0.077  0.052  0.043  0.014  0.036  0.015  0.022  0.017  0.059  0.028  0.056  0.071  0.006 -0.010  0.023 -0.026 -0.030 -0.045 -0.048 -0.096 -0.085 -0.103 -0.103 -0.087 -0.113 -0.126 -0.105    NaN    NaN 
 0.030  0.057  0.046  0.064  0.028  0.074  0.050  0.092  0.104  0.097  0.054  0.079  0.111  0.053  0.077  0.093  0.044  0.027  0.050  0.039  0.043  0.034  0.057  0.021  0.092  0.062  0.031  0.014  0.003 -0.003 -0.032 -0.024 -0.050 -0.079 -0.094 -0.071 -0.140 -0.136 -0.165 -0.154 -0.157 -0.142 -0.130    NaN 
 0.036  0.023  0.019  0.032  0.055  0.056  0.095  0.086  0.053  0.020  0.112  0.067  0.012  0.042  0.028  0.038  0.066  0.000  0.023  0.086  0.018  0.036  0.036  0.029 -0.003  0.023  0.004  0.016  0.028  0.012 -0.016 -0.082 -0.075 -0.090 -0.134 -0.064 -0.095 -0.142 -0.147 -0.121 -0.156 -0.147 -0.151    NaN 
 0.031  0.026  0.053  0.085    NaN  0.064  0.070  0.087  0.086  0.103  0.059  0.080  0.066  0.031  0.047  0.040  0.045  0.059  0.063  0.086  0.068  0.011  0.072  0.041  0.018 -0.004  0.027  0.004  0.057  0.004 -0.012 -0.036 -0.066 -0.076 -0.085 -0.122 -0.118 -0.093 -0.153 -0.137 -0.165 -0.167 -0.135    NaN 
 0.029  0.023 -0.012  0.036  0.050  0.049  0.013  0.014  0.065  0.056  0.089  0.061  0.056  0.068  0.078  0.059  0.058  0.002  0.019  0.029  0.061  0.059 -0.002 -0.004  0.041  0.064  0.012  0.030  0.032  0.030 -0.011 -0.026 -0.069 -0.095 -0.056 -0.088 -0.119 -0.106 -0.133 -0.171 -0.151 -0.176 -0.178    NaN 
 0.023 -0.025  0.018  0.027  0.037  0.087  0.074  0.087  0.032  0.011  0.032  0.034  0.113  0.028  0.053  0.063  0.054  0.044  0.012  0.052  0.066  0.015  0.043  0.031  0.046  0.044  0.039 -0.018 -0.005 -0.004 -0.031 -0.022 -0.019 -0.012 -0.058 -0.148 -0.097 -0.147 -0.129 -0.102 -0.130 -0.112 -0.136    NaN 
 0.009  0.016 -0.015  0.047  0.016  0.026  0.028  0.079  0.116  0.064  0.061  0.082  0.079  0.078  0.049  0.056  0.057  0.052  0.057  0.017  0.056  0.090  0.096  0.021  0.064  0.041  0.017 -0.013  0.042  0.035  0.028  0.023 -0.001 -0.060 -0.058 -0.064 -0.078 -0.069 -0.104 -0.102 -0.081 -0.120 -0.123    NaN 
-0.008  0.049  0.043  0.054  0.014  0.011  0.060  0.079  0.080  0.080  0.050  0.075  0.048  0.061  0.057  0.095  0.070  0.050  0.021  0.086  0.035  0.050  0.040  0.011  0.076  0.044  0.048  0.056  0.052  0.099  0.022 -0.027 -0.024 -0.071 -0.065 -0.103 -0.105 -0.105 -0.087 -0.173 -0.184 -0.112 -0.148    NaN 
 0.009  0.013  0.016  0.037  0.044  0.030  0.097  0.129  0.055  0.085  0.078  0.055  0.061  0.053  0.055  0.036  0.085  0.027  0.002  0.028  0.023  0.082  0.029  0.060  0.040  0.032 -0.021  0.055  0.029 -0.009  0.033 -0.001  0.005 -0.029 -0.058 -0.086 -0.137 -0.102 -0.139 -0.091 -0.102 -0.135    NaN    NaN 
 0.007  0.037  0.051  0.033  0.014  0.040  0.073  0.053  0.074  0.087  0.070  0.089  0.080  0.044  0.001  0.043  0.089  0.026  0.060  0.043  0.061  0.045  0.009  0.042  0.036  0.030  0.068  0.042  0.050 -0.005  0.024  0.018 -0.058 -0.093 -0.080 -0.070 -0.092 -0.109 -0.134 -0.134 -0.143 -0.145 -0.155    NaN 
-0.002  0.007  0.022  0.033  0.018  0.035  0.067  0.045  0.045  0.048  0.076  0.058  0.070  0.095  0.098  0.078  0.044  0.032  0.034  0.036  0.045  0.022  0.037  0.035  0.007 -0.007  0.018  0.038  0.029 -0.013  0.027 -0.001 -0.016 -0.013 -0.076 -0.099 -0.083 -0.099 -0.085 -0.149 -0.126 -0.196 -0.161    NaN 
 0.028  0.056  0.046  0.048  0.065  0.054  0.076  0.113  0.110  0.061  0.068  0.069  0.094  0.033  0.033  0.050  0.090  0.052  0.060  0.038  0.073  0.059  0.048  0.081  0.018  0.018  0.060  0.025  0.010 -0.017 -0.039 -0.052 -0.047 -0.043 -0.060 -0.084 -0.102 -0.113 -0.119 -0.165 -0.122 -0.152 -0.175    NaN 
 0.020  0.052  0.041  0.027  0.051  0.084  0.073  0.123  0.041  0.112  0.069  0.072  0.048  0.077  0.040  0.074  0.065  0.060  0.013  0.050  0.078  0.077  0.065  0.038  0.059  0.044  0.121  0.065  0.054  0.045  0.039 -0.006 -0.039 -0.045 -0.087 -0.062 -0.077 -0.147 -0.120 -0.130 -0.132 -0.108 -0.161    NaN 
 0.026  0.028  0.069  0.075  0.025  0.046  0.100  0.096  0.105  0.077  0.083  0.049  0.035  0.071  0.052  0.064  0.094  0.080  0.055  0.019  0.097  0.073  0.038  0.069  0.069  0.038  0.085  0.022  0.013 -0.002 -0.003 -0.024 -0.049 -0.098 -0.114 -0.082 -0.110 -0.131 -0.135 -0.201 -0.151 -0.158 -0.197    NaN 
 0.052  0.042  0.044  0.046  0.066  0.053  0.038  0.041  0.098  0.098  0.099  0.078  0.065  0.067  0.074  0.079  0.097  0.112  0.086  0.048  0.084  0.085  0.035  0.024  0.053  0.033  0.055  0.044  0.035  0.010  0.054 -0.008 -0.080 -0.080 -0.093 -0.122 -0.108 -0.119 -0.136 -0.134 -0.187 -0.176 -0.197    NaN 
 0.010  0.028  0.026  0.057  0.063  0.092  0.053  0.109  0.081  0.105  0.116  0.109  0.089  0.068  0.063  0.104  0.083  0.128  0.072  0.107  0.069  0.067  0.067  0.041  0.059  0.085  0.099  0.076  0.005  0.022 -0.041 -0.072 -0.069 -0.089 -0.065 -0.089 -0.090 -0.116 -0.146 -0.139 -0.149 -0.112 -0.142    NaN 
-0.001 -0.041  0.002  0.013  0.080  0.074  0.059  0.058  0.114  0.134  0.102  0.111  0.055  0.079  0.083  0.085  0.060  0.075  0.075  0.061  0.052  0.071  0.048  0.017  0.068  0.064  0.055  0.057  0.017  0.015  0.010 -0.002 -0.060 -0.077 -0.050 -0.106 -0.059 -0.106 -0.125 -0.151 -0.118 -0.101 -0.162    NaN 
-0.035 -0.012  0.009  0.040  0.057  0.083  0.049  0.084  0.107  0.074  0.084  0.096  0.079  0.075  0.055  0.067  0.073  0.061  0.096  0.037  0.061  0.024  0.008  0.073  0.068  0.087  0.068  0.031  0.002  0.005 -0.023 -0.026 -0.053 -0.071 -0.067 -0.088 -0.105 -0.119 -0.096 -0.115 -0.117 -0.108 -0.083    NaN 
 0.015  0.040  0.047  0.039  0.046  0.116  0.059  0.065  0.058  0.108  0.083  0.092  0.059  0.078  0.084  0.042  0.031  0.034  0.021  0.033  0.027  0.006  0.053  0.004 -0.006  0.047  0.079 -0.002 -0.011 -0.011 -0.010 -0.014 -0.098 -0.082 -0.040 -0.088 -0.081 -0.107 -0.123 -0.102 -0.150 -0.145 -0.133    NaN 
-0.007  0.030  0.008  0.028  0.020  0.074  0.042  0.052  0.085  0.085  0.097  0.061  0.106  0.047  0.060  0.081  0.054  0.076  0.036  0.051  0.033  0.052  0.062  0.029  0.018  0.059  0.047  0.033  0.021 -0.005 -0.059 -0.042 -0.079 -0.069 -0.082 -0.107 -0.102 -0.082 -0.178 -0.146 -0.137    NaN    NaN    NaN 
 0.049  0.018  0.048  0.031  0.057  0.067  0.053  0.057  0.073  0.049  0.082  0.061  0.044  0.093  0.098  0.056  0.057  0.041  0.023  0.046  0.063  0.056  0.032  0.043  0.050  0.034  0.072  0.077  0.002 -0.023 -0.006 -0.011 -0.011 -0.043 -0.047 -0.081 -0.099 -0.108 -0.112 -0.110 -0.144 -0.123 -0.123    NaN 
 0.028 -0.014  0.022  0.027  0.022  0.040  0.023  0.030  0.051  0.093  0.056  0.066  0.062  0.048  0.042  0.082  0.080  0.015  0.035  0.043  0.064  0.031  0.021  0.003  0.020  0.075  0.029  0.029  0.078 -0.004  0.012 -0.013 -0.054 -0.087 -0.105 -0.103 -0.086 -0.079 -0.110 -0.137 -0.132 -0.126 -0.117    NaN 
-0.016  0.005 -0.011  0.019 -0.012  0.069  0.056  0.010 -0.002  0.072  0.075  0.038  0.089  0.079  0.068  0.046  0.030  0.066  0.034 -0.011  0.074  0.030 -0.022  0.043  0.051  0.036  0.106  0.063  0.029  0.018 -0.002 -0.049 -0.003 -0.027 -0.041 -0.093 -0.095 -0.087 -0.066 -0.064 -0.130 -0.126 -0.164    NaN 
 0.055  0.029  0.044  0.033  0.030  0.078  0.054  0.066  0.040  0.053  0.058  0.057  0.083  0.050  0.075  0.039  0.053  0.047  0.037  0.040 -0.032  0.067  0.021 -0.007  0.060  0.045  0.041  0.035  0.035  0.034  0.038  0.001 -0.028 -0.068 -0.028 -0.056 -0.069 -0.065 -0.088 -0.117 -0.152 -0.143 -0.137    NaN 
 0.027  0.029  0.041  0.018  0.040  0.009  0.070  0.080  0.065  0.050  0.049  0.077  0.126  0.110  0.041  0.059  0.053  0.049  0.047  0.015  0.006  0.062  0.065  0.029  0.024  0.029  0.040  0.056  0.056  0.074 -0.025 -0.024 -0.058 -0.087 -0.032 -0.100 -0.049 -0.054 -0.085 -0.089 -0.124 -0.121 -0.134    NaN 
 0.042  0.007  0.040  0.028  0.042  0.071  0.059  0.063  0.064  0.089  0.081  0.104  0.086  0.076  0.089  0.072  0.056  0.036  0.084  0.073  0.040  0.029  0.025  0.028 -0.003  0.053  0.074  0.049  0.024  0.010 -0.025  0.000 -0.047 -0.018 -0.030 -0.049 -0.072 -0.089 -0.126 -0.149 -0.154 -0.128 -0.120    NaN 
-0.002 -0.008  0.011  0.013  0.027  0.084  0.094  0.051  0.031  0.110  0.089  0.105  0.125  0.094  0.044  0.072  0.027  0.053  0.070  0.075  0.036  0.038  0.034  0.030  0.035  0.038 -0.019  0.022  0.062  0.034 -0.050 -0.040 -0.065 -0.088 -0.054 -0.043 -0.077 -0.080 -0.131 -0.140 -0.142 -0.107 -0.180    NaN 
 0.039  0.073  0.061 -0.008  0.045  0.075  0.049  0.049  0.031  0.055  0.084  0.102  0.095  0.068  0.126  0.118  0.098  0.079  0.040  0.009  0.032  0.022  0.020  0.058  0.044  0.047  0.089  0.030 -0.029 -0.061 -0.046 -0.035 -0.073 -0.063 -0.058 -0.071 -0.193 -0.144 -0.156 -0.155 -0.092 -0.113 -0.155    NaN 
 0.006  0.042  0.031  0.055  0.070  0.066  0.041  0.055  0.091  0.081  0.047  0.106  0.124  0.125  0.089  0.076  0.040  0.023  0.025  0.045  0.073  0.048  0.018 -0.014  0.051  0.052  0.050  0.023 -0.003 -0.029 -0.023 -0.074 -0.066 -0.048 -0.089 -0.088 -0.057 -0.108 -0.085 -0.078 -0.116 -0.113 -0.086    NaN 
-0.023 -0.003  0.042  0.058  0.056  0.086  0.071  0.082  0.092  0.090  0.088  0.124  0.072  0.097  0.126  0.025  0.083  0.050  0.087  0.029  0.030  0.027  0.007 -0.006  0.051  0.014  0.033  0.003  0.015  0.045  0.032  0.004 -0.055 -0.051 -0.097 -0.092 -0.123 -0.105 -0.120 -0.120 -0.138 -0.102 -0.098    NaN 
 0.037  0.019  0.059  0.041  0.043  0.049  0.044  0.057  0.062  0.106  0.097  0.129  0.120  0.064  0.045  0.106  0.109  0.106  0.087  0.027 -0.003  0.042  0.029  0.024  0.047  0.038  0.038  0.067  0.017 -0.001 -0.017 -0.048 -0.079 -0.069 -0.096 -0.139 -0.134 -0.126 -0.141 -0.163 -0.150 -0.183 -0.216    NaN 
-0.008  0.041  0.045  0.076  0.059  0.008  0.026  0.066  0.078  0.063  0.084  0.065  0.063  0.087  0.077  0.077  0.090  0.055  0.038  0.059  0.036  0.067  0.032  0.041  0.032    NaN  0.013  0.039  0.016 -0.002  0.003 -0.025 -0.032 -0.087 -0.067 -0.097 -0.118 -0.136 -0.109 -0.171 -0.160 -0.143    NaN    NaN 
 0.029  0.007  0.030  0.071  0.040  0.069  0.106  0.034  0.033  0.054  0.079  0.082  0.098  0.047  0.096  0.073  0.050  0.078  0.066  0.048  0.031  0.053  0.032  0.069  0.046  0.004  0.043  0.030  0.002  0.058 -0.008 -0.025 -0.052 -0.087 -0.113 -0.092 -0.101 -0.086 -0.105 -0.137 -0.173 -0.174    NaN    NaN 
 0.009  0.054  0.015  0.025  0.058  0.081  0.034  0.035  0.083  0.048  0.069  0.079  0.090  0.124  0.098  0.050  0.124  0.072  0.099  0.080  0.057  0.028  0.003  0.037  0.032  0.028  0.037  0.037  0.054  0.027 -0.011 -0.034 -0.075 -0.076 -0.113 -0.086 -0.082 -0.085 -0.128 -0.139 -0.157 -0.148    NaN    NaN 
 0.020  0.038  0.086  0.044  0.065  0.056  0.020 -0.002  0.059  0.048  0.076  0.124  0.127  0.055  0.086  0.088  0.086  0.063  0.067  0.090  0.070  0.045  0.030  0.035  0.048  0.079  0.032  0.074  0.032  0.029 -0.030 -0.000 -0.047 -0.089 -0.110 -0.136 -0.081 -0.079 -0.097 -0.083 -0.140 -0.152 -0.172    NaN 
 0.026  0.008  0.017  0.003  0.059  0.077  0.010  0.060  0.035  0.045  0.057  0.101  0.109  0.073  0.092  0.080  0.067  0.058  0.065  0.062  0.085  0.053  0.040  0.043  0.030  0.043    NaN  0.049  0.025  0.076  0.026 -0.000 -0.036 -0.062 -0.090 -0.082 -0.045 -0.110 -0.105 -0.095 -0.137 -0.078 -0.144    NaN 
 0.032  0.068  0.041  0.038  0.030  0.040  0.027 -0.008  0.060  0.073  0.081  0.147  0.075  0.090  0.105  0.103  0.080  0.076  0.101  0.104  0.041  0.039  0.014  0.012  0.016  0.014    NaN  0.050  0.056  0.072  0.042  0.029 -0.075 -0.040 -0.078 -0.046 -0.065 -0.096 -0.104 -0.128 -0.080    NaN    NaN    NaN 
 0.006  0.008  0.018  0.046  0.043  0.058  0.028  0.066  0.061  0.084  0.119  0.084  0.133  0.086  0.087  0.084  0.108  0.063  0.027  0.073  0.081  0.052  0.005  0.044  0.025  0.041    NaN  0.038  0.057  0.013  0.035  0.072 -0.018 -0.004 -0.032 -0.044 -0.086 -0.073 -0.112 -0.113 -0.148 -0.152 -0.150    NaN 
-0.014  0.030  0.016  0.036  0.008  0.030  0.043  0.040  0.088  0.070  0.076  0.109  0.058  0.096  0.107  0.079  0.100  0.091  0.069  0.058  0.038  0.007  0.012 -0.023  0.016  0.026    NaN  0.052  0.030  0.027  0.039 -0.037 -0.057 -0.043 -0.050 -0.056 -0.097 -0.097 -0.088 -0.084 -0.049 -0.081 -0.132    NaN 
-0.012  0.021  0.019 -0.013  0.036  0.066  0.035  0.053  0.101  0.084  0.088  0.097  0.079  0.072  0.109  0.142  0.070  0.096  0.136  0.077  0.099  0.095  0.060  0.067  0.014 -0.008  0.001  0.014  0.045  0.061  0.033  0.022 -0.006 -0.088 -0.088 -0.088 -0.078 -0.099 -0.089 -0.151 -0.159 -0.119 -0.155    NaN 
 0.023  0.048  0.014  0.013 -0.006 -0.004 -0.001  0.042  0.094  0.073  0.100  0.095  0.116  0.083  0.075  0.098  0.084  0.090  0.053  0.095  0.074  0.078  0.066  0.033  0.059  0.032  0.066  0.024  0.079  0.090  0.033 -0.017 -0.028 -0.037 -0.071 -0.094 -0.076 -0.097 -0.112 -0.084 -0.111 -0.128 -0.143    NaN 
 0.042  0.070  0.040  0.033  0.031  0.026  0.094  0.053  0.076  0.090  0.079  0.101  0.094  0.040  0.044  0.062  0.107  0.073  0.064  0.058  0.085  0.094  0.075  0.125  0.045  0.055  0.012  0.062  0.070  0.070  0.040  0.045  0.003 -0.059 -0.086 -0.069 -0.085 -0.057 -0.090 -0.171 -0.151 -0.125 -0.155    NaN 
-0.032  0.004  0.052  0.029  0.026  0.024  0.037  0.046  0.133  0.077  0.089  0.109  0.064  0.089  0.091  0.098  0.044  0.048  0.076  0.070  0.074  0.060  0.048  0.069  0.089  0.076  0.009  0.061  0.084  0.075  0.040  0.024  0.021  0.017  0.029 -0.033 -0.053 -0.068 -0.070 -0.120 -0.067 -0.084 -0.071    NaN 
-0.022 -0.002  0.029  0.056  0.024  0.068  0.069  0.098  0.118  0.086  0.099  0.116  0.071  0.066  0.123  0.103  0.074  0.078  0.069  0.058  0.067  0.066  0.066  0.056  0.021  0.075  0.073    NaN  0.035  0.064  0.027  0.028  0.079  0.037 -0.003 -0.030 -0.044 -0.104 -0.074 -0.127 -0.140 -0.114 -0.118    NaN 
 0.031  0.031  0.058 -0.005  0.036  0.057  0.066  0.078  0.089  0.092  0.080  0.078  0.094  0.080  0.054  0.030  0.067  0.056  0.056  0.039  0.072  0.072  0.090  0.042  0.051  0.024  0.021  0.065  0.043  0.048  0.065  0.031  0.014  0.009 -0.091 -0.101 -0.117 -0.073 -0.110 -0.180 -0.136 -0.146 -0.122    NaN 
-0.006  0.066  0.011  0.041  0.085  0.070  0.113  0.100  0.114  0.071  0.073  0.095  0.053  0.062  0.103  0.094  0.053  0.074  0.109  0.056  0.029  0.049  0.071  0.021  0.014  0.034  0.032    NaN  0.033  0.043  0.044  0.019  0.014 -0.040 -0.096 -0.108 -0.092 -0.113 -0.162 -0.114 -0.205 -0.176 -0.151    NaN 
 0.051  0.009 -0.007 -0.019  0.026  0.048  0.048  0.044  0.059  0.100  0.090  0.122  0.046  0.124  0.092  0.048  0.062  0.030  0.050  0.025  0.100  0.044  0.038  0.026  0.035  0.052  0.012  0.049  0.039  0.062  0.044  0.050  0.027  0.017 -0.058 -0.057 -0.053 -0.129 -0.127 -0.100 -0.073 -0.146 -0.098    NaN 
 0.002  0.008  0.014  0.022  0.022  0.074  0.093  0.066  0.074  0.099  0.119  0.062  0.075  0.053  0.069  0.075  0.034  0.040  0.068  0.060  0.066  0.075  0.011  0.023  0.025  0.040  0.027  0.084  0.095  0.045 -0.013  0.046 -0.005 -0.059 -0.037 -0.052 -0.096 -0.086 -0.135 -0.132 -0.168 -0.185    NaN    NaN 
-0.022 -0.029  0.019  0.024  0.018    NaN  0.061  0.055  0.093  0.046  0.033  0.047  0.062  0.072  0.100  0.030  0.018  0.042  0.047  0.055  0.040  0.051  0.044  0.003  0.004  0.008    NaN  0.063  0.054  0.005  0.016 -0.020 -0.018 -0.040 -0.077 -0.035 -0.098 -0.119 -0.137 -0.146 -0.105    NaN    NaN    NaN 
-0.034  0.003  0.029 -0.016  0.024  0.058  0.083  0.057  0.062  0.048  0.088  0.031 -0.005  0.052  0.082  0.048  0.055  0.018  0.023  0.053  0.040  0.051  0.060  0.067  0.012  0.035  0.057  0.048  0.066  0.038  0.079 -0.016  0.001 -0.043 -0.035 -0.011 -0.080 -0.044 -0.081 -0.102 -0.089 -0.123 -0.143    NaN 
-0.025  0.006  0.046  0.038  0.037  0.074  0.069  0.061  0.078  0.075  0.057  0.074  0.020  0.054  0.062  0.055  0.062  0.022  0.006  0.026  0.031  0.063  0.032  0.030 -0.015  0.009  0.023  0.028  0.058  0.035  0.042  0.033  0.023 -0.012 -0.070 -0.066 -0.079 -0.083 -0.088 -0.105 -0.125 -0.134 -0.160    NaN 
-0.039  0.035  0.071  0.055  0.059  0.026  0.038  0.038  0.034  0.058  0.084  0.085  0.093  0.064  0.022  0.076  0.070  0.041  0.037  0.052  0.098  0.046  0.023  0.037  0.044  0.068  0.018    NaN  0.065  0.060  0.056  0.040  0.025 -0.012 -0.029 -0.008 -0.091 -0.038 -0.099 -0.081 -0.081 -0.114    NaN    NaN 
-0.010 -0.018 -0.028 -0.014 -0.005  0.022  0.060  0.077  0.053  0.035  0.064  0.047  0.049  0.007  0.044  0.040  0.026  0.055  0.067  0.035  0.066  0.036  0.020  0.071  0.058  0.031  0.013  0.017  0.093  0.051  0.064  0.032 -0.014 -0.024 -0.005 -0.033 -0.048 -0.090 -0.102 -0.137 -0.142 -0.134    NaN    NaN 
-0.039 -0.003 -0.002 -0.009  0.013  0.068  0.055  0.064  0.078  0.072  0.065  0.064  0.073  0.053  0.059  0.044  0.042  0.095  0.044  0.090  0.080  0.060  0.032  0.024  0.039  0.027  0.025  0.008    NaN  0.037  0.063  0.061  0.037  0.001 -0.009 -0.067 -0.048 -0.062 -0.083 -0.080 -0.092 -0.113 -0.172    NaN 
-0.009  0.023  0.059  0.019  0.029  0.027  0.013  0.049  0.097  0.064  0.050  0.085  0.126  0.076  0.108  0.066  0.052  0.069  0.078  0.072  0.088  0.068  0.078  0.065  0.085  0.025  0.011  0.049    NaN  0.067  0.034  0.051  0.019 -0.002 -0.029 -0.008 -0.020 -0.061 -0.053 -0.086 -0.082 -0.101 -0.074    NaN 
 0.020 -0.026  0.002  0.023  0.048  0.038  0.052  0.008  0.076  0.101  0.092  0.075  0.066  0.060  0.061  0.099  0.076  0.049  0.070  0.029  0.021  0.034  0.057  0.031  0.063  0.056  0.052  0.053    NaN  0.039  0.053  0.013 -0.014  0.029 -0.042 -0.044 -0.059 -0.098 -0.081 -0.104 -0.148 -0.126 -0.123    NaN 
-0.015  0.006  0.005  0.049 -0.003 -0.027  0.015  0.041  0.072  0.082  0.098  0.054  0.103  0.081  0.039  0.087  0.088  0.056  0.062  0.042  0.072  0.054  0.036  0.038  0.067  0.082  0.092  0.053  0.025  0.064  0.051  0.030  0.008    NaN    NaN    NaN -0.038 -0.040 -0.097 -0.098 -0.084 -0.119 -0.156    NaN 
-0.033 -0.045  0.032  0.015  0.025  0.001  0.010  0.033  0.064  0.010  0.048  0.084  0.088    NaN    NaN  0.093  0.076  0.062  0.049  0.050  0.066  0.070  0.060  0.084  0.041 -0.019  0.053  0.020 -0.033  0.019  0.015  0.007 -0.040 -0.060 -0.055 -0.076 -0.078 -0.097 -0.141 -0.168 -0.118 -0.135    NaN    NaN 
-0.007 -0.016  0.036  0.017  0.029  0.033  0.042 -0.006  0.030  0.062  0.064  0.061  0.039  0.059  0.063  0.068  0.060  0.059  0.067  0.039  0.037  0.032  0.059  0.033  0.042 -0.014  0.001  0.029  0.035  0.048  0.029 -0.053 -0.025 -0.049 -0.013 -0.055 -0.110 -0.060 -0.089 -0.114 -0.125 -0.151 -0.165    NaN 
 0.037  0.023 -0.008  0.021  0.031  0.020 -0.045  0.013  0.013  0.032  0.015  0.060  0.062  0.101  0.110  0.072  0.065  0.078  0.066  0.063  0.091  0.037  0.054  0.042 -0.010  0.045  0.018  0.028  0.006  0.050  0.031 -0.010 -0.002 -0.022 -0.058 -0.097 -0.131 -0.159 -0.112 -0.134 -0.157 -0.161    NaN    NaN 
 0.011 -0.020  0.044 -0.006 -0.009  0.012  0.025  0.024  0.063  0.068  0.053  0.099  0.089  0.063  0.090  0.048  0.037  0.058  0.074  0.015  0.027  0.043 -0.001  0.049  0.029  0.032  0.021  0.057  0.033  0.050  0.046 -0.004 -0.026 -0.035 -0.056 -0.132 -0.066 -0.034 -0.098 -0.150 -0.121 -0.135 -0.126    NaN 
 0.048 -0.014  0.029  0.024  0.009  0.027  0.065  0.043  0.060  0.066  0.043  0.083  0.066  0.077  0.068  0.058  0.070  0.054  0.082  0.022  0.054  0.040  0.031  0.042  0.038  0.069  0.020  0.033  0.032  0.042 -0.021 -0.032 -0.039 -0.069 -0.061 -0.036 -0.062 -0.131 -0.137 -0.101 -0.134 -0.185 -0.160    NaN 
 0.011 -0.022  0.050  0.069  0.049  0.055  0.041  0.084  0.083  0.099  0.061  0.054  0.129  0.084  0.083  0.100  0.090  0.045  0.070  0.050  0.063  0.030  0.051  0.026  0.065  0.024  0.009 -0.006  0.056  0.089 -0.007 -0.019 -0.012 -0.062 -0.081 -0.086 -0.077 -0.080 -0.142 -0.150 -0.121 -0.154 -0.121    NaN 
 0.023  0.008  0.013  0.021  0.071  0.092  0.097  0.025  0.082  0.089  0.042  0.101  0.073  0.053  0.039  0.040  0.041  0.038  0.040  0.036  0.072 -0.002  0.067  0.036  0.009  0.017  0.079  0.069  0.036 -0.010 -0.022  0.005 -0.002 -0.032 -0.041 -0.108 -0.074 -0.090 -0.085 -0.118 -0.149 -0.149 -0.105    NaN 
 0.001  0.042  0.022  0.024  0.029  0.034  0.108  0.077  0.043  0.086  0.085  0.115  0.057  0.062  0.065  0.054  0.035  0.023  0.027  0.009  0.015  0.067  0.089  0.063  0.072  0.052  0.066  0.075  0.061  0.022 -0.001 -0.012 -0.007 -0.044 -0.047 -0.109 -0.084 -0.040 -0.129 -0.094 -0.112 -0.141    NaN    NaN 
 0.050  0.029  0.061  0.076  0.069  0.062  0.062  0.101  0.093  0.078  0.077  0.054  0.042  0.031  0.042  0.034  0.062  0.044  0.027  0.089  0.001  0.057  0.062  0.044  0.006  0.041  0.016  0.033  0.023 -0.002 -0.011 -0.047 -0.049 -0.089 -0.086 -0.093 -0.107 -0.147 -0.172 -0.152 -0.192 -0.127 -0.188    NaN 
 0.033  0.050  0.049 -0.003  0.008  0.054  0.075  0.055  0.075  0.101  0.068  0.065  0.112  0.031  0.056  0.080  0.059  0.099  0.025  0.033  0.029  0.057  0.047  0.029  0.036  0.027  0.013  0.079  0.080 -0.011  0.012  0.016  0.001 -0.040 -0.084 -0.088 -0.077 -0.147 -0.134 -0.140 -0.118 -0.113 -0.129    NaN 
 0.022 -0.017  0.046  0.093  0.076  0.064  0.092  0.037  0.095  0.093  0.104  0.072  0.085  0.066  0.066  0.049  0.091  0.024  0.048  0.063  0.045  0.056  0.030  0.033  0.048  0.043  0.050  0.057  0.054  0.036  0.014 -0.004  0.011 -0.046 -0.054 -0.072 -0.088 -0.090 -0.079 -0.043 -0.105 -0.150 -0.166    NaN 
 0.053  0.051  0.041  0.030  0.060  0.057  0.053  0.073  0.035  0.054  0.063  0.049  0.115  0.080  0.045  0.102  0.066  0.053  0.089  0.036  0.051  0.052  0.014 -0.026  0.049  0.042 -0.009  0.011  0.055  0.086 -0.007  0.010  0.034 -0.018 -0.039 -0.085 -0.117 -0.093 -0.143 -0.133 -0.127 -0.161 -0.180    NaN 
-0.010  0.026  0.017  0.020  0.061  0.024  0.035  0.034  0.031  0.075  0.097  0.081  0.082  0.059  0.099  0.078  0.091  0.053  0.077  0.085  0.038  0.042  0.008  0.024  0.058  0.041  0.009  0.025  0.063  0.060  0.033 -0.014 -0.026  0.009 -0.060 -0.085 -0.090 -0.056 -0.055 -0.085 -0.125 -0.076 -0.164    NaN 
-0.025 -0.029  0.044  0.001  0.026  0.038  0.016  0.034  0.032  0.042  0.060  0.086  0.092  0.026  0.069  0.064  0.100  0.055  0.088  0.083  0.078  0.111  0.057  0.023  0.040  0.056  0.053  0.047 -0.020  0.024  0.021  0.031 -0.026 -0.016 -0.017 -0.047 -0.083 -0.093 -0.090 -0.138 -0.165 -0.141 -0.154    NaN 
 0.038  0.051  0.001  0.043  0.032  0.023  0.047  0.013  0.034  0.025  0.066  0.051  0.054  0.075  0.088  0.109  0.060  0.082  0.047  0.084  0.085  0.061  0.069  0.050  0.083  0.066  0.072  0.060  0.004  0.028  0.003  0.037  0.023  0.041  0.024 -0.027 -0.008 -0.070 -0.073 -0.128 -0.122 -0.127 -0.115    NaN 
 0.010  0.045  0.019  0.006  0.048  0.007  0.054  0.037  0.013  0.026  0.022  0.088  0.072  0.051  0.044  0.068  0.117  0.096  0.046  0.086  0.053  0.044  0.062  0.084  0.056  0.066  0.067  0.053  0.070 -0.024  0.001  0.029 -0.010  0.042 -0.035 -0.015 -0.093 -0.141 -0.111 -0.135    NaN    NaN    NaN    NaN 
 0.018  0.009  0.006  0.016  0.053  0.021  0.037  0.015  0.036  0.026  0.029  0.010  0.036  0.050  0.035  0.059  0.074  0.069  0.035  0.036  0.052  0.032  0.059  0.053  0.072  0.040  0.016  0.050  0.061  0.049  0.028  0.036  0.042 -0.003 -0.014 -0.042 -0.037 -0.080 -0.120 -0.052 -0.116 -0.175 -0.152    NaN 
 0.012  0.012 -0.007  0.016  0.013  0.020 -0.014  0.039 -0.011  0.047  0.042  0.074  0.079  0.058  0.040  0.063  0.103  0.091  0.072  0.099  0.063  0.061  0.082  0.058  0.052  0.062  0.056 -0.011  0.035  0.062  0.001  0.022  0.023 -0.036 -0.038 -0.030 -0.095 -0.100 -0.113 -0.128 -0.125 -0.187 -0.136    NaN 
-0.030  0.010  0.001  0.018  0.087  0.022 -0.010 -0.000  0.032 -0.016  0.038  0.025  0.046  0.079  0.091  0.097  0.069  0.041  0.108  0.069  0.059  0.064  0.085  0.046  0.061  0.063  0.078  0.066  0.078  0.069  0.028  0.067  0.029 -0.003 -0.020 -0.029 -0.055 -0.086 -0.096 -0.171 -0.149 -0.150 -0.113    NaN 
-0.025  0.035 -0.002 -0.022  0.006  0.023  0.042  0.041  0.053  0.040  0.038  0.012  0.049  0.048  0.082  0.115  0.075  0.120  0.120  0.045  0.063  0.085  0.043  0.122  0.074  0.098  0.082  0.048  0.012  0.042  0.048  0.042  0.004 -0.033 -0.014 -0.020 -0.083 -0.114 -0.108 -0.159 -0.147 -0.151 -0.146    NaN 
-0.011 -0.012  0.022  0.051  0.006  0.045  0.040  0.060  0.041  0.057  0.065  0.050  0.062  0.065  0.022  0.101  0.102  0.089  0.065  0.095  0.091  0.064  0.079  0.050  0.051  0.063  0.038  0.066  0.035  0.068  0.053  0.017  0.019  0.038 -0.020 -0.067 -0.101 -0.118 -0.097 -0.106 -0.143 -0.140 -0.140    NaN 
 0.063 -0.012  0.024  0.014  0.011  0.053  0.052  0.035  0.037  0.062  0.040  0.066  0.091  0.059  0.060  0.071  0.087  0.079  0.077  0.068  0.075  0.062  0.064  0.064  0.055  0.058  0.052  0.026  0.052  0.038  0.012  0.012  0.008 -0.003 -0.018 -0.058 -0.085 -0.115 -0.133 -0.104 -0.145 -0.122 -0.147    NaN 
-0.009 -0.024 -0.008  0.007 -0.002 -0.002  0.075  0.061  0.045  0.043  0.079  0.049  0.115  0.087  0.070  0.076  0.060  0.073  0.041  0.066  0.095  0.119  0.041  0.070  0.082  0.056  0.046  0.031  0.014 -0.002  0.050  0.072  0.000 -0.052 -0.018 -0.067 -0.100 -0.086 -0.096 -0.061 -0.130 -0.166 -0.144    NaN 
-0.022 -0.022  0.024  0.014  0.059  0.024  0.011  0.005  0.033  0.031  0.051  0.048  0.099  0.033  0.067  0.076  0.065  0.083  0.063  0.092  0.050  0.082  0.047  0.082  0.025  0.027  0.051  0.044  0.032  0.039  0.007  0.000  0.065  0.053 -0.040 -0.028 -0.063 -0.078 -0.088 -0.087 -0.092 -0.120 -0.154    NaN 
 0.001 -0.022  0.003 -0.031  0.026  0.002  0.014  0.079  0.028  0.045  0.047  0.050  0.031  0.043  0.064  0.058  0.100  0.116  0.086  0.084  0.057  0.049  0.064  0.004 -0.016  0.006  0.003  0.023 -0.016  0.023  0.060  0.026  0.021  0.007 -0.004 -0.078 -0.100 -0.122 -0.110 -0.140 -0.134 -0.160 -0.134    NaN 
-0.003  0.022  0.042  0.015  0.004  0.030  0.052  0.026  0.034  0.023  0.016  0.013  0.021  0.046  0.089  0.067  0.075  0.048  0.067  0.060  0.039 -0.001  0.037  0.019  0.020  0.016  0.014  0.022  0.032  0.024  0.000  0.008  0.017  0.002 -0.055 -0.047 -0.077 -0.038 -0.150 -0.126 -0.116 -0.115 -0.139    NaN 
 0.003  0.015 -0.001  0.003  0.023  0.049  0.038    NaN  0.027  0.047  0.015  0.011  0.048  0.061  0.069  0.058  0.101  0.053  0.063  0.072  0.088  0.038  0.057  0.029 -0.007 -0.025  0.016  0.027  0.023  0.053 -0.000 -0.020 -0.038  0.005 -0.029 -0.055 -0.096 -0.070 -0.099 -0.108 -0.107 -0.132    NaN    NaN 
-0.009  0.022  0.006  0.021  0.035  0.032 -0.004  0.064  0.021  0.028  0.049  0.035  0.057  0.069  0.123  0.074  0.074  0.085  0.064  0.022  0.029  0.057  0.022  0.045  0.061 -0.009  0.026  0.059  0.042  0.043  0.045  0.032  0.035 -0.042  0.014 -0.072 -0.044 -0.074 -0.127 -0.102 -0.107 -0.135 -0.133    NaN 
-0.024  0.002 -0.001  0.001  0.045  0.046  0.046  0.084  0.026  0.044  0.017  0.045  0.049  0.046  0.090  0.110  0.087  0.102  0.054  0.058  0.032  0.050  0.063  0.060  0.021  0.056  0.026  0.074  0.033  0.048  0.016  0.032  0.052 -0.021 -0.075 -0.015 -0.047 -0.089 -0.126 -0.080 -0.121 -0.106    NaN    NaN 
-0.022 -0.001 -0.010  0.001 -0.012  0.039  0.045  0.050  0.043  0.053  0.053  0.063  0.064  0.055  0.064  0.099  0.062  0.084  0.081  0.068  0.080  0.082  0.036  0.036  0.014  0.057  0.075  0.072  0.046  0.040 -0.009 -0.021  0.030  0.022 -0.003 -0.035 -0.104 -0.058 -0.128 -0.050 -0.155 -0.135 -0.155    NaN 
-0.053 -0.022 -0.045 -0.044  0.017  0.011  0.083  0.037  0.031  0.079  0.052  0.077  0.044  0.024  0.086  0.089  0.066  0.131  0.080  0.096  0.053  0.089  0.058  0.036  0.030  0.063  0.042  0.057  0.098  0.058  0.011  0.036 -0.022 -0.016 -0.043 -0.053 -0.124 -0.108 -0.146 -0.146 -0.123    NaN    NaN    NaN 
-0.018 -0.028  0.006  0.013  0.005  0.008  0.024  0.035  0.072  0.012  0.016  0.046  0.052  0.061  0.071  0.087  0.096  0.071  0.084  0.084  0.033  0.066  0.058  0.065  0.080  0.094  0.043  0.083  0.099  0.074  0.071  0.071  0.044  0.049  0.033 -0.006 -0.008 -0.069 -0.053 -0.079 -0.109 -0.070 -0.118    NaN 
 0.007  0.035 -0.001 -0.030  0.028  0.048  0.033  0.031  0.056 -0.018  0.022  0.057  0.024  0.033  0.081  0.052  0.066  0.080  0.070  0.116  0.089  0.043  0.059  0.049  0.061  0.036  0.052  0.016  0.054  0.045  0.031  0.055  0.011 -0.006  0.037 -0.024 -0.041 -0.058 -0.093 -0.067 -0.120 -0.124 -0.167    NaN 
-0.000 -0.061 -0.016  0.010 -0.022  0.020  0.006  0.035  0.061  0.035  0.055  0.030  0.026  0.009  0.044  0.040  0.077  0.086  0.066  0.059  0.045  0.063  0.087  0.053  0.061  0.055  0.093  0.050  0.062  0.057  0.032  0.067  0.043  0.013  0.018  0.012 -0.033 -0.055 -0.085 -0.136 -0.114 -0.130    NaN    NaN 
-0.009 -0.021 -0.022  0.005 -0.015  0.002  0.023  0.007  0.008  0.056  0.045  0.058  0.028  0.001  0.052  0.100  0.057  0.035  0.078  0.071  0.056  0.057  0.025  0.062  0.063  0.030  0.013 -0.000 -0.008 -0.001  0.039  0.061  0.041  0.000  0.001  0.005 -0.094 -0.056 -0.110 -0.102 -0.156 -0.129 -0.175    NaN 
-0.043 -0.053  0.007 -0.015 -0.026 -0.001 -0.014  0.022  0.055  0.044 -0.003  0.035  0.073  0.066  0.036  0.036  0.051  0.067  0.026  0.051  0.090  0.061  0.041  0.059  0.053  0.037 -0.000  0.020  0.006 -0.017 -0.011  0.036 -0.001  0.005 -0.066 -0.015 -0.046 -0.092 -0.080 -0.067 -0.128 -0.130 -0.127    NaN 
-0.054 -0.021  0.016 -0.002 -0.016  0.035 -0.007  0.001  0.023  0.019 -0.006  0.030  0.049  0.039  0.073  0.066  0.093  0.061  0.064  0.012  0.048  0.064  0.004  0.014  0.003  0.033  0.033 -0.029  0.019  0.027 -0.025 -0.002 -0.010  0.040 -0.054 -0.028 -0.056 -0.076 -0.168 -0.125 -0.157 -0.118    NaN    NaN 
 0.024 -0.039  0.025  0.017  0.043  0.001  0.005  0.041  0.009  0.040  0.043  0.061  0.071  0.040  0.063  0.060  0.039  0.048  0.042  0.079  0.090  0.040  0.017  0.001  0.038  0.055  0.046 -0.010 -0.037 -0.017  0.018  0.028  0.023  0.010  0.010 -0.019 -0.042 -0.102 -0.086 -0.114 -0.116 -0.175 -0.111    NaN 
 0.007 -0.025 -0.011  0.027  0.015  0.001  0.015 -0.006  0.029  0.028  0.040  0.054  0.059  0.091  0.061  0.105  0.063  0.058  0.073  0.039  0.064  0.041  0.020  0.019  0.039  0.025  0.011  0.012 -0.004  0.028  0.007 -0.004 -0.003 -0.024 -0.045 -0.101 -0.117 -0.151 -0.147 -0.160 -0.143 -0.194 -0.155    NaN 
-0.003 -0.030  0.015  0.019  0.023  0.027  0.069  0.060  0.077  0.008  0.025  0.077  0.106  0.104  0.071  0.036  0.045  0.028  0.116  0.052  0.017  0.003  0.056  0.046  0.041  0.016  0.010  0.004  0.053  0.045  0.008 -0.004 -0.026  0.019 -0.051 -0.071 -0.108 -0.103 -0.158 -0.100 -0.157 -0.147    NaN    NaN 
-0.032  0.003  0.033  0.026  0.018  0.011  0.021  0.062  0.044  0.051  0.060  0.059  0.057  0.028  0.094  0.080  0.063  0.045  0.074  0.073  0.074  0.088  0.068  0.049  0.058  0.035  0.011  0.055  0.074  0.036  0.030 -0.017 -0.021 -0.050 -0.058 -0.117 -0.069 -0.076 -0.150 -0.117 -0.179 -0.130 -0.160    NaN 
-0.009  0.004  0.042  0.023    NaN  0.029  0.047  0.052    NaN    NaN    NaN  0.072  0.102  0.065  0.072  0.059  0.086  0.059  0.071  0.036  0.049  0.073  0.061  0.024  0.050  0.055  0.037  0.070  0.107  0.018  0.008  0.008 -0.022 -0.029 -0.053 -0.062 -0.082 -0.076 -0.085 -0.109 -0.111 -0.064 -0.133    NaN 
-0.017  0.002  0.013  0.033 -0.006  0.045  0.019  0.060  0.052  0.052  0.058  0.078  0.089  0.051  0.063  0.062  0.063  0.066  0.079  0.065  0.056  0.087  0.033  0.083    NaN -0.017  0.032  0.040  0.057  0.057 -0.041  0.012 -0.025  0.015 -0.037 -0.075 -0.045 -0.072 -0.127 -0.081 -0.129 -0.132 -0.130    NaN 
 0.033  0.003 -0.037 -0.008  0.003  0.025  0.082  0.041  0.014  0.022  0.041  0.057  0.145  0.095  0.055  0.050  0.081  0.074  0.101  0.081  0.044  0.058  0.066  0.034  0.037  0.009  0.041  0.058  0.044  0.021  0.033  0.025  0.009  0.015    NaN -0.064 -0.087 -0.085 -0.063 -0.118 -0.135 -0.175 -0.125    NaN 
 0.013 -0.035 -0.008  0.058  0.033  0.037  0.035  0.093  0.015  0.040  0.037  0.053  0.039  0.076  0.087  0.075  0.059  0.073  0.062  0.039  0.052  0.059  0.054  0.030  0.066  0.041  0.014  0.064  0.074  0.037  0.017  0.025  0.022 -0.040  0.022 -0.046 -0.080 -0.070 -0.086 -0.150 -0.130 -0.110 -0.110    NaN 
-0.019 -0.041 -0.009 -0.006  0.034  0.059  0.026  0.054  0.041  0.059  0.017  0.044  0.067  0.126  0.089  0.059  0.071  0.059  0.081  0.039  0.027  0.075  0.041  0.064  0.045  0.062 -0.012  0.063  0.082  0.045  0.011  0.037  0.047  0.029  0.021  0.003 -0.040 -0.044 -0.100 -0.060 -0.092 -0.132 -0.114    NaN 
 0.011 -0.026 -0.021 -0.017 -0.041  0.002  0.024  0.019  0.008  0.022  0.015  0.043  0.067  0.072  0.062  0.065  0.068  0.036  0.048  0.078  0.079  0.061  0.069  0.052  0.005  0.027  0.023  0.059  0.067  0.073  0.062  0.034  0.006 -0.024 -0.000 -0.022 -0.040 -0.099 -0.091 -0.093 -0.082 -0.106    NaN    NaN 
-0.029 -0.044 -0.046 -0.009 -0.039 -0.011 -0.019 -0.014  0.043  0.010 -0.007  0.022  0.039  0.040  0.077  0.045  0.053  0.054  0.051  0.046  0.030  0.041  0.059  0.026  0.028  0.060  0.068  0.033  0.034  0.031  0.078  0.064  0.042  0.024  0.020 -0.041 -0.089 -0.076 -0.090 -0.148 -0.113 -0.117    NaN    NaN 
-0.007 -0.050 -0.030 -0.031 -0.016 -0.038 -0.025  0.010 -0.018 -0.011  0.021  0.084  0.062  0.050  0.027  0.018  0.028  0.084  0.078  0.062  0.031  0.093  0.083  0.022  0.033  0.060  0.021  0.027  0.057  0.015  0.048  0.002  0.006 -0.012  0.089  0.024 -0.065 -0.077 -0.051 -0.101 -0.141 -0.154 -0.116    NaN 
-0.029  0.011  0.001 -0.017  0.010 -0.057 -0.042 -0.049  0.000  0.034  0.052  0.035  0.055  0.086  0.079  0.046  0.037  0.053  0.085  0.047  0.004  0.072  0.051  0.065  0.013  0.038  0.070  0.026  0.018  0.028  0.030 -0.011  0.021  0.007 -0.035 -0.003 -0.078 -0.127 -0.114 -0.127 -0.114 -0.128    NaN    NaN 
-0.041 -0.028 -0.024 -0.013 -0.026 -0.040 -0.021  0.044  0.047  0.054  0.016  0.008  0.035  0.082  0.036  0.078  0.075  0.040  0.066  0.084  0.091  0.039  0.007  0.058  0.041  0.085  0.037  0.030  0.055  0.075  0.046  0.015  0.028 -0.024 -0.051  0.017 -0.054 -0.070 -0.105 -0.115 -0.097 -0.132 -0.136    NaN 
 0.003 -0.032 -0.027  0.009  0.007 -0.007  0.023  0.037  0.021 -0.002  0.046  0.037  0.056  0.025  0.096  0.081  0.088  0.043  0.104  0.070  0.062  0.052  0.046  0.015  0.050  0.043  0.062  0.018  0.011  0.074  0.039  0.031  0.042 -0.008 -0.050 -0.068 -0.099 -0.104 -0.071 -0.154 -0.097 -0.087 -0.146    NaN 
-0.007  0.002 -0.023 -0.002 -0.006  0.030  0.008  0.041  0.052  0.079  0.027  0.045  0.076 -0.006  0.057  0.123  0.076  0.084  0.094  0.081  0.078  0.067  0.080  0.060  0.051  0.066  0.065  0.057  0.091  0.005  0.017  0.043  0.023  0.010 -0.013 -0.050 -0.080 -0.098 -0.106 -0.056 -0.065 -0.117 -0.114    NaN 
 0.043 -0.017  0.026  0.007  0.033  0.027  0.061  0.081  0.098  0.065  0.073  0.078  0.092  0.079  0.078  0.085  0.072  0.043  0.054  0.080  0.038  0.095  0.090  0.082  0.073  0.080  0.020  0.033  0.031  0.058  0.007 -0.011 -0.022 -0.003 -0.073 -0.056 -0.039 -0.077 -0.081 -0.119 -0.090 -0.138 -0.146    NaN 
 0.013  0.045  0.013  0.015  0.049  0.030  0.079  0.123  0.041  0.071  0.071  0.060  0.087  0.086  0.084  0.083  0.122  0.076  0.106  0.100  0.094  0.066  0.070  0.062  0.096  0.006  0.056  0.097 -0.017  0.057  0.023  0.037 -0.030 -0.015 -0.054 -0.074 -0.061 -0.090 -0.098 -0.117 -0.156 -0.134 -0.131    NaN 
 0.017  0.023  0.023  0.037  0.040  0.068  0.041  0.054  0.072  0.032  0.084  0.076  0.122  0.085  0.066  0.136  0.079  0.086  0.088  0.072  0.081  0.064  0.080  0.035  0.043  0.078  0.075  0.080  0.087  0.071  0.027  0.025 -0.007  0.003 -0.038 -0.024 -0.032 -0.076 -0.073 -0.090 -0.120 -0.101 -0.160    NaN 
 0.031 -0.001  0.052  0.059  0.051  0.041  0.037  0.038  0.022  0.063  0.075  0.119  0.085  0.067  0.092  0.060  0.066  0.073  0.062  0.039  0.019  0.049  0.066  0.039  0.064  0.046  0.046  0.004  0.040 -0.006  0.005 -0.005 -0.004 -0.028 -0.080 -0.100 -0.092 -0.122 -0.102 -0.160 -0.155 -0.131 -0.158    NaN 
-0.040 -0.005  0.044  0.040  0.077  0.083  0.016  0.014  0.029  0.038  0.042  0.101  0.027  0.068  0.074  0.102  0.090  0.096  0.067  0.058  0.037  0.032  0.043  0.042  0.055  0.018  0.039  0.026  0.026  0.078  0.021 -0.032 -0.027 -0.002    NaN -0.008 -0.078 -0.086 -0.119 -0.136 -0.169 -0.144 -0.198    NaN 
 0.015 -0.027  0.006  0.011  0.059  0.030 -0.016  0.065  0.047  0.065  0.039  0.049  0.063  0.069  0.081  0.068  0.082  0.088  0.124  0.086  0.062  0.080  0.085  0.020  0.013 -0.021  0.017 -0.008 -0.014  0.040  0.028  0.009  0.003 -0.011 -0.062 -0.075 -0.058 -0.083 -0.099 -0.055 -0.145 -0.107 -0.183    NaN 
-0.016  0.030 -0.025 -0.011  0.003  0.014  0.022  0.034  0.016  0.035  0.036  0.058  0.054  0.112    NaN  0.044  0.028  0.081  0.053  0.084  0.070  0.023  0.046  0.042  0.034  0.016  0.011 -0.009 -0.032  0.012  0.013  0.010  0.006 -0.042 -0.044 -0.034 -0.081 -0.103 -0.152 -0.086 -0.138 -0.182 -0.149    NaN 
 0.005 -0.046 -0.017 -0.019 -0.026 -0.007 -0.017  0.014  0.022  0.053  0.046  0.021  0.020  0.056  0.085  0.077  0.082  0.077  0.097  0.073  0.053  0.085 -0.018  0.025  0.050  0.028  0.047  0.015 -0.008  0.013 -0.015  0.023 -0.000 -0.004 -0.003 -0.056 -0.074 -0.060 -0.104 -0.098 -0.125 -0.166 -0.181    NaN 
-0.037  0.038 -0.001 -0.002 -0.012  0.009  0.026  0.033  0.006  0.040  0.033  0.008  0.052  0.016  0.085    NaN  0.092  0.081  0.076  0.083  0.071  0.066  0.100  0.061  0.023  0.012  0.010  0.028  0.042  0.042 -0.013  0.005  0.034  0.013 -0.000 -0.051 -0.087 -0.102 -0.116 -0.143 -0.075 -0.124 -0.150    NaN 
-0.020  0.034  0.053  0.007  0.018  0.018  0.016  0.017  0.038  0.018  0.012  0.032  0.053  0.029  0.050  0.046  0.097  0.119  0.091  0.045  0.042  0.023  0.046 -0.006  0.018 -0.001 -0.005  0.032 -0.008 -0.003 -0.023  0.008  0.000 -0.013 -0.025 -0.082 -0.097 -0.090 -0.144 -0.148 -0.185    NaN    NaN    NaN 
 0.039  0.032 -0.002 -0.048 -0.011  0.047  0.059  0.073  0.091  0.083  0.077  0.072  0.074  0.106  0.050  0.037  0.102  0.057  0.071  0.075  0.041  0.021  0.036  0.038  0.061  0.037  0.018  0.005  0.023 -0.007  0.002  0.002  0.011 -0.057 -0.062 -0.090 -0.048 -0.060 -0.095 -0.168 -0.172 -0.121 -0.181    NaN 
-0.010  0.007 -0.022  0.013  0.049  0.089  0.025  0.016  0.064  0.081  0.072  0.067  0.126  0.057  0.079  0.106  0.025  0.052  0.037  0.022  0.031  0.013  0.010 -0.001 -0.046  0.018  0.012  0.045  0.043  0.038  0.034  0.041 -0.032 -0.049 -0.059 -0.050 -0.061 -0.102 -0.132 -0.128 -0.118 -0.163    NaN    NaN 
 0.013  0.006  0.010  0.020  0.063  0.073  0.021  0.090  0.061  0.069  0.061  0.071  0.019  0.011  0.016  0.015  0.038  0.076  0.076  0.063  0.074  0.010  0.068  0.015  0.074  0.094  0.067  0.066  0.045  0.071  0.005  0.001 -0.054 -0.080 -0.034 -0.040 -0.083 -0.097 -0.111 -0.086 -0.126 -0.111 -0.138    NaN 
 0.010 -0.018 -0.027 -0.008  0.050  0.070  0.064  0.046    NaN  0.090  0.083  0.057  0.077  0.092  0.075  0.042  0.061  0.048  0.057  0.038  0.073  0.077  0.043  0.061  0.067  0.066  0.056  0.080  0.023  0.010 -0.016 -0.005  0.005 -0.025 -0.033 -0.078 -0.016 -0.051 -0.080 -0.127 -0.114 -0.151 -0.158    NaN 
 0.026  0.021 -0.018  0.038  0.014  0.060  0.039  0.010  0.011  0.065  0.104  0.054  0.095  0.077  0.086  0.038  0.041  0.090  0.079  0.039  0.061  0.087  0.059  0.020  0.057  0.046  0.038  0.070  0.019  0.009  0.027  0.031  0.031  0.032 -0.000 -0.066 -0.073 -0.103 -0.142 -0.124 -0.128 -0.121    NaN    NaN 
 0.022 -0.007 -0.020  0.015 -0.011  0.020  0.034  0.012  0.025 -0.030    NaN    NaN  0.102  0.085  0.081  0.073  0.082  0.089  0.100  0.117  0.099  0.058  0.064  0.033  0.072  0.085  0.076  0.039  0.045  0.027  0.071  0.052 -0.010 -0.030  0.024 -0.033 -0.041 -0.039 -0.052 -0.104 -0.100 -0.117 -0.110    NaN 
 0.009  0.017  0.021 -0.013 -0.028 -0.025  0.001  0.020  0.052  0.027  0.069  0.063  0.028  0.090  0.065  0.070  0.109  0.097  0.128  0.105  0.109  0.052  0.074  0.045  0.060  0.060  0.108  0.043  0.063  0.049  0.059  0.030  0.021  0.001 -0.023 -0.044 -0.075 -0.123 -0.076 -0.095 -0.095 -0.127    NaN    NaN 
-0.023  0.006  0.026 -0.002  0.003 -0.017  0.033  0.018 -0.029  0.022  0.021  0.069  0.080  0.070  0.092  0.075  0.129  0.105  0.090  0.112  0.085  0.082  0.086  0.065  0.029  0.081  0.075  0.054  0.098  0.014  0.041  0.066  0.023  0.026  0.054 -0.007 -0.018 -0.054 -0.077 -0.091 -0.145 -0.140 -0.101    NaN 
-0.044  0.016  0.001 -0.010  0.008  0.007  0.025  0.035  0.035  0.066  0.041  0.091  0.092  0.020  0.069  0.093  0.078  0.068  0.086  0.067  0.073  0.044  0.110  0.067  0.007  0.056  0.072  0.053  0.051  0.057  0.060  0.049  0.011  0.003  0.007 -0.023 -0.038 -0.079 -0.092 -0.115 -0.147 -0.133 -0.144    NaN 
-0.003 -0.040 -0.023  0.039  0.013 -0.003 -0.041 -0.002  0.041  0.020  0.020  0.008  0.035  0.065  0.050  0.124  0.097  0.059  0.101  0.030  0.051  0.077  0.054  0.040  0.032  0.054  0.032  0.030 -0.026 -0.026 -0.033  0.028 -0.012 -0.035 -0.011 -0.055 -0.092 -0.129 -0.109 -0.141 -0.137 -0.166    NaN    NaN 
-0.017  0.021 -0.013 -0.015 -0.002  0.037  0.011  0.051  0.098  0.045  0.027  0.044  0.062  0.051  0.084  0.076  0.090  0.024  0.065  0.040  0.058  0.024  0.033  0.023  0.063  0.076  0.057  0.016 -0.013 -0.054 -0.004 -0.017  0.007  0.030  0.011 -0.003 -0.077 -0.125 -0.085 -0.131 -0.100 -0.133 -0.119    NaN 
 0.031 -0.018 -0.017 -0.017 -0.000 -0.003  0.060  0.025  0.020  0.045  0.066  0.108  0.075 -0.001  0.061  0.071  0.055  0.055  0.056  0.015  0.017 -0.004  0.014 -0.007  0.003  0.014 -0.049 -0.038 -0.048 -0.034 -0.008 -0.022  0.019  0.015 -0.016 -0.078 -0.100 -0.119 -0.147 -0.150 -0.160 -0.193    NaN    NaN 
-0.020 -0.058  0.011 -0.030  0.006 -0.018  0.042  0.053  0.034  0.038  0.034  0.071  0.063  0.076  0.088  0.076  0.010  0.049  0.043  0.037  0.001 -0.008  0.044 -0.006  0.010  0.007  0.065  0.017  0.000 -0.043 -0.024 -0.021 -0.037  0.019  0.002 -0.012 -0.111 -0.094 -0.141 -0.155 -0.172 -0.121 -0.157    NaN 
 0.005 -0.026 -0.031 -0.012  0.023  0.042  0.042  0.072  0.037  0.037  0.031  0.050  0.109  0.127  0.089  0.064  0.071  0.091  0.053  0.035  0.023  0.017 -0.029 -0.003  0.008  0.033 -0.005  0.008  0.045  0.010 -0.017 -0.014 -0.008  0.034  0.022 -0.068 -0.068 -0.050 -0.086 -0.104 -0.143 -0.135    NaN    NaN 
-0.037 -0.013  0.016  0.009  0.050  0.085  0.088  0.070  0.051  0.083  0.050  0.080  0.044  0.044  0.084  0.089  0.111  0.047  0.030  0.089 -0.011 -0.001  0.019  0.026  0.004  0.025  0.017  0.026  0.016  0.050  0.049  0.049 -0.030 -0.011 -0.006 -0.082 -0.059 -0.095 -0.126 -0.177 -0.189 -0.195    NaN    NaN 
 0.014 -0.006 -0.014  0.002  0.045  0.037  0.045  0.068  0.038  0.046  0.096  0.071  0.100  0.071  0.118  0.078  0.094  0.058  0.084  0.046  0.075  0.010  0.008  0.038  0.036  0.022  0.082  0.082  0.048  0.058  0.010  0.002 -0.007 -0.011 -0.061 -0.059 -0.094 -0.131 -0.098 -0.120 -0.149 -0.142 -0.090    NaN 
-0.021 -0.034 -0.003  0.026  0.041 -0.003  0.061    NaN  0.016  0.072  0.065  0.112  0.097  0.086  0.093  0.089  0.088  0.060  0.018  0.024  0.041  0.036  0.053  0.078  0.052  0.021  0.087  0.120  0.057 -0.005 -0.006  0.062  0.040 -0.018 -0.051 -0.073 -0.067 -0.089 -0.078 -0.097 -0.110 -0.120    NaN    NaN 
 0.014  0.033  0.010  0.059  0.072  0.075  0.030  0.117  0.092  0.079  0.035  0.070  0.072  0.113  0.074  0.115  0.071  0.081  0.114  0.096  0.084  0.081  0.112  0.072  0.063  0.088  0.098  0.026  0.019  0.030  0.035  0.014 -0.053 -0.007 -0.059 -0.091 -0.092 -0.045 -0.086 -0.117 -0.114 -0.122 -0.079    NaN 
-0.052  0.033 -0.020  0.031  0.036  0.050  0.033  0.075  0.075  0.100  0.088  0.102  0.108  0.106  0.081  0.118  0.043  0.065  0.034  0.046  0.105  0.111  0.063  0.104  0.068  0.063  0.130  0.062  0.059  0.044  0.018  0.042  0.008  0.006 -0.064 -0.060 -0.056 -0.080 -0.113 -0.101 -0.109 -0.103 -0.106    NaN 
-0.065  0.004  0.017  0.019  0.062  0.015  0.038  0.044  0.057  0.066  0.103  0.065  0.090  0.056  0.088  0.083  0.074  0.069  0.062  0.066  0.065  0.079  0.086  0.088  0.023  0.050  0.074  0.081  0.068  0.068  0.014  0.006 -0.007  0.039 -0.017 -0.070 -0.097 -0.097 -0.169 -0.100 -0.117 -0.161    NaN    NaN 
 0.018  0.003  0.014  0.021  0.050  0.073  0.031  0.050  0.064  0.092  0.079  0.084  0.127  0.102  0.068  0.086  0.083  0.051  0.119  0.115  0.051  0.077  0.083  0.037  0.082  0.079  0.074  0.075  0.023  0.052  0.040 -0.001 -0.031 -0.054 -0.045 -0.071 -0.097 -0.090 -0.130 -0.097 -0.123 -0.118    NaN    NaN 
-0.008 -0.032  0.006  0.040  0.038  0.018 -0.007  0.036  0.072  0.026  0.029  0.037  0.013  0.072  0.089  0.057  0.037  0.050  0.100  0.088  0.070  0.038  0.077  0.069  0.023  0.029  0.015  0.056  0.076  0.029  0.005  0.000 -0.008 -0.016 -0.011 -0.037 -0.064 -0.097 -0.137 -0.092 -0.111 -0.129    NaN    NaN 
-0.051 -0.025 -0.008 -0.011  0.043  0.028  0.063  0.044  0.058  0.023  0.058  0.093  0.086  0.061  0.053  0.045  0.114  0.073  0.058  0.061  0.069  0.023  0.050  0.031  0.023 -0.008  0.046 -0.003  0.001  0.015  0.036 -0.008 -0.030 -0.051 -0.090 -0.088 -0.098 -0.118 -0.110 -0.125 -0.153 -0.163    NaN    NaN 
-0.044 -0.022 -0.016 -0.019  0.000  0.036  0.020 -0.033  0.042  0.070  0.076    NaN  0.098  0.024  0.059  0.036  0.032  0.035  0.032  0.026  0.043  0.053  0.020  0.003  0.003 -0.006 -0.041  0.011 -0.010 -0.021 -0.014 -0.051 -0.068 -0.011 -0.058 -0.128 -0.099 -0.133 -0.165 -0.136    NaN    NaN    NaN    NaN 
 0.015 -0.041 -0.035 -0.055 -0.012 -0.013 -0.023  0.025  0.005  0.029  0.050  0.056  0.062  0.074  0.003 -0.004  0.026  0.025  0.025  0.016  0.065  0.005  0.019 -0.002 -0.002  0.011 -0.002 -0.038 -0.030 -0.020 -0.077 -0.076 -0.033 -0.036 -0.069 -0.067 -0.108 -0.139 -0.154 -0.168 -0.207 -0.208 -0.200    NaN 
-0.020 -0.028 -0.034 -0.013  0.027  0.045  0.046  0.026  0.016  0.049  0.055  0.021  0.036  0.003  0.078  0.040  0.050  0.050  0.062  0.001  0.008  0.011  0.031  0.015  0.026  0.004 -0.012  0.040  0.010 -0.019 -0.034 -0.033 -0.035 -0.021 -0.030 -0.032 -0.055 -0.074 -0.117 -0.097 -0.110 -0.126 -0.125    NaN 
-0.009  0.006  0.018  0.018  0.061  0.039  0.101  0.055  0.045  0.049  0.050  0.053  0.094  0.081  0.044  0.032  0.069  0.031  0.055  0.083  0.041  0.077 -0.010  0.003  0.040  0.032  0.065  0.012  0.028  0.013  0.005 -0.010 -0.015 -0.028 -0.002 -0.049 -0.085 -0.142 -0.110 -0.101 -0.151 -0.183 -0.139    NaN 
-0.014  0.031 -0.006  0.013  0.061  0.049  0.053  0.035  0.068  0.081  0.058  0.077  0.086  0.060  0.089  0.042  0.060  0.084  0.075  0.072  0.047  0.103  0.111  0.083  0.040  0.044  0.015  0.072  0.007 -0.011 -0.009 -0.020 -0.008 -0.010 -0.024 -0.035 -0.072 -0.070 -0.096 -0.161 -0.183 -0.202 -0.193    NaN 
 0.012  0.013  0.024  0.069  0.064  0.048  0.067  0.095  0.056  0.059  0.088  0.063  0.095  0.112  0.114  0.069  0.068  0.128  0.164  0.076  0.098  0.089  0.035  0.065  0.043  0.082  0.078  0.021  0.002  0.019  0.050  0.014 -0.005 -0.042 -0.038  0.009 -0.068 -0.027 -0.049 -0.084 -0.103 -0.124    NaN    NaN 
-0.015 -0.003  0.026  0.028  0.056  0.025  0.062  0.051  0.080  0.028  0.051  0.069  0.075  0.025  0.081  0.072  0.105  0.070  0.072  0.137  0.053  0.063  0.062  0.081  0.085  0.056  0.078  0.045  0.038 -0.019 -0.051  0.019  0.004 -0.038 -0.044 -0.027 -0.099 -0.107 -0.077 -0.091 -0.103 -0.089    NaN    NaN 
-0.015  0.015 -0.004  0.004 -0.010  0.029  0.022  0.011  0.046  0.063  0.059  0.080  0.066  0.067  0.123  0.134  0.102  0.088  0.068  0.061  0.139  0.111  0.111  0.044  0.029  0.079  0.069  0.047  0.082  0.046  0.030  0.029  0.007 -0.012 -0.006 -0.005 -0.004 -0.054 -0.019 -0.017 -0.072 -0.082    NaN    NaN 
 0.002  0.005  0.012  0.003  0.011  0.062  0.046  0.075  0.036  0.097  0.078  0.082  0.090  0.086  0.116  0.050  0.070  0.126  0.071  0.116  0.096  0.071  0.087  0.063  0.049  0.091  0.079  0.032  0.043  0.091  0.001 -0.025 -0.012    NaN -0.037 -0.033 -0.042 -0.080 -0.064 -0.097 -0.103 -0.116 -0.110    NaN 
 0.005  0.021 -0.003  0.042 -0.010 -0.000  0.045  0.039  0.025  0.016  0.014  0.032  0.042  0.075  0.086  0.090  0.093  0.070  0.110  0.093  0.068  0.039  0.085  0.057  0.051  0.074  0.051  0.069  0.021  0.044  0.005 -0.029 -0.030  0.006 -0.028 -0.038 -0.048 -0.038 -0.027 -0.086 -0.131 -0.127 -0.163    NaN 
-0.025  0.002  0.028 -0.061  0.000 -0.023 -0.026 -0.030  0.053  0.049 -0.023 -0.013  0.019  0.000  0.044  0.062  0.043  0.072  0.023  0.030  0.083  0.039  0.058  0.039  0.011  0.069  0.040  0.077  0.114  0.075  0.026 -0.004 -0.011  0.022 -0.009 -0.020 -0.010 -0.045 -0.120 -0.137 -0.121 -0.135    NaN    NaN 
 0.015 -0.008  0.021 -0.042  0.017  0.011 -0.009  0.021  0.046  0.047  0.047  0.075  0.057  0.051  0.023  0.043  0.072  0.062  0.055  0.069  0.024  0.041  0.049  0.067  0.030  0.070  0.008  0.030  0.013  0.017  0.015 -0.014  0.003 -0.006    NaN -0.058 -0.050 -0.092 -0.147 -0.088 -0.111 -0.074    NaN    NaN 
 0.017 -0.001 -0.013  0.027  0.012 -0.029 -0.004 -0.003  0.035  0.000  0.077  0.037  0.054  0.073  0.095  0.076  0.051  0.071  0.056  0.030  0.059  0.079  0.056  0.006  0.013  0.051  0.077  0.060  0.049  0.018  0.054  0.001  0.008 -0.028    NaN    NaN -0.005 -0.070 -0.061 -0.079 -0.089 -0.104 -0.121    NaN 
-0.039 -0.042 -0.014 -0.007  0.019  0.077  0.028  0.078  0.055  0.098  0.088  0.022  0.057  0.090  0.068  0.052  0.059  0.030  0.067  0.051  0.042  0.042  0.034  0.073  0.042  0.056  0.044  0.021  0.003  0.053 -0.004 -0.039 -0.060 -0.011 -0.023    NaN -0.086 -0.059 -0.069 -0.097 -0.138 -0.100 -0.090    NaN 
 0.018  0.003  0.008  0.011 -0.001  0.020  0.057  0.089  0.091  0.091  0.023  0.087  0.092  0.073  0.057  0.078  0.055  0.022  0.044  0.041  0.035  0.026 -0.003  0.037  0.027  0.049  0.020  0.061  0.020  0.018 -0.035 -0.016 -0.032 -0.033  0.003  0.015 -0.045 -0.086 -0.079 -0.059 -0.129 -0.129    NaN    NaN 
 0.015 -0.009 -0.032  0.029  0.012  0.015  0.049  0.012  0.068  0.053  0.106  0.099  0.046  0.049  0.057  0.067  0.095  0.052 -0.004 -0.016  0.012  0.070 -0.032  0.002 -0.011 -0.028 -0.009  0.007 -0.001 -0.035 -0.035 -0.062 -0.059 -0.003 -0.037 -0.031 -0.098 -0.074 -0.084 -0.126 -0.151 -0.136    NaN    NaN 
-0.011 -0.023 -0.001 -0.009  0.026  0.042  0.015  0.013  0.028  0.060  0.097  0.111  0.096  0.079  0.095  0.078  0.053  0.069  0.087  0.062  0.109  0.075  0.059 -0.009  0.031  0.025  0.015  0.007 -0.008 -0.020 -0.020 -0.071 -0.011 -0.022 -0.027 -0.002 -0.085 -0.062 -0.104 -0.142 -0.115 -0.094    NaN    NaN 
-0.020  0.015 -0.015  0.014  0.011  0.058  0.049  0.058  0.058  0.073  0.057  0.058  0.058  0.071  0.075  0.061  0.041  0.076  0.094  0.104  0.091  0.064  0.059  0.085  0.041  0.053  0.008 -0.007  0.001  0.002  0.015  0.035  0.006 -0.012 -0.053 -0.009 -0.035 -0.069 -0.054 -0.086 -0.097 -0.113 -0.163    NaN 
-0.031 -0.016 -0.020  0.023 -0.015  0.022 -0.008  0.048  0.041  0.041  0.048  0.076  0.084  0.081  0.060  0.060  0.075  0.049  0.055  0.077  0.077  0.040  0.016  0.029  0.046  0.060  0.060  0.043 -0.012  0.006  0.013 -0.051 -0.030 -0.024 -0.087 -0.069 -0.015 -0.096 -0.149 -0.094 -0.102    NaN    NaN    NaN 
-0.013 -0.024 -0.015  0.039  0.002  0.036  0.029  0.011  0.067  0.073  0.057  0.063  0.061  0.063  0.079  0.108  0.142  0.098  0.067  0.072  0.092  0.058  0.034 -0.005  0.043  0.065  0.044  0.017 -0.020 -0.054  0.002 -0.031 -0.037 -0.059 -0.064 -0.086 -0.077 -0.050 -0.108 -0.118 -0.171 -0.157    NaN    NaN 
 0.022 -0.026  0.007 -0.016  0.005  0.040  0.013  0.018  0.049  0.081  0.054  0.043  0.074  0.091  0.037  0.055  0.075  0.079  0.061  0.038  0.043  0.035  0.019  0.098  0.041  0.098  0.012  0.009  0.050  0.020  0.025  0.013 -0.033 -0.040 -0.022 -0.053 -0.027 -0.066 -0.096 -0.109 -0.102 -0.104 -0.066    NaN 
-0.005 -0.039 -0.017  0.040 -0.011  0.012  0.037  0.063  0.086  0.049  0.085  0.047  0.060  0.087  0.040  0.083  0.072  0.090  0.062  0.071  0.063  0.059  0.035  0.028  0.064  0.033 -0.002  0.048  0.012  0.014  0.029  0.021 -0.034 -0.051 -0.052 -0.056 -0.091 -0.102 -0.100 -0.074 -0.119 -0.117 -0.108    NaN 
 0.001  0.003  0.031  0.026  0.018  0.017  0.024  0.061  0.067  0.055  0.050  0.046  0.097  0.025  0.044  0.082  0.060  0.041  0.041  0.061  0.019  0.029  0.061  0.072 -0.002  0.037  0.038  0.015  0.028  0.029  0.017 -0.001 -0.026 -0.027 -0.077 -0.107 -0.060 -0.057 -0.089 -0.083 -0.066 -0.108    NaN    NaN 
 0.048  0.032  0.007 -0.010 -0.010  0.057  0.042  0.028  0.056  0.067  0.031  0.076  0.072  0.075  0.061  0.045  0.069  0.043  0.049  0.067  0.040 -0.002  0.049  0.002  0.018 -0.003  0.026 -0.011 -0.023 -0.003 -0.045 -0.003 -0.013 -0.018 -0.043 -0.102 -0.071 -0.066 -0.081 -0.129 -0.109 -0.141 -0.161    NaN 
 0.025 -0.005 -0.009 -0.006  0.019  0.054  0.029  0.087  0.017  0.081  0.034  0.048  0.058  0.052  0.070  0.073  0.112  0.105  0.090  0.094  0.081  0.020  0.011  0.038 -0.004  0.048  0.017  0.047  0.002 -0.009 -0.014  0.027 -0.043 -0.052 -0.036 -0.044 -0.067 -0.071 -0.097 -0.138 -0.105 -0.132    NaN    NaN 
 0.013 -0.008 -0.016 -0.004  0.009  0.029  0.033  0.045  0.041  0.019  0.065  0.065  0.091  0.064  0.074  0.084  0.102  0.041  0.052  0.036  0.092  0.035  0.015  0.063  0.056  0.069  0.013  0.062 -0.021  0.035  0.019  0.030  0.044 -0.029 -0.043 -0.015 -0.045 -0.044 -0.127 -0.068 -0.100 -0.094    NaN    NaN 
-0.035  0.016 -0.019 -0.012  0.027  0.045 -0.005  0.038  0.050  0.053  0.086  0.040  0.023  0.013  0.047  0.067  0.097  0.064  0.103  0.038  0.064  0.004  0.044  0.023  0.009 -0.021  0.035  0.029 -0.001  0.016  0.002 -0.025 -0.004 -0.020 -0.025 -0.029 -0.046 -0.048 -0.096 -0.109 -0.126 -0.088    NaN    NaN 
-0.047 -0.008 -0.030 -0.003  0.025  0.049  0.045 -0.003  0.063  0.040  0.056  0.062  0.075  0.070  0.028  0.015 -0.012  0.035  0.104  0.081  0.049  0.022  0.024  0.068  0.011  0.063  0.012 -0.001 -0.022 -0.037  0.004  0.015 -0.001    NaN -0.072 -0.062 -0.086 -0.144 -0.112 -0.090 -0.179 -0.130 -0.132    NaN 
-0.051 -0.018  0.015  0.006  0.015  0.030 -0.011  0.023  0.086  0.071  0.078  0.057  0.100  0.078  0.071  0.013  0.013  0.050  0.074  0.058 -0.012  0.039  0.029  0.056  0.032  0.036 -0.000  0.033  0.027  0.010 -0.028 -0.030 -0.008 -0.051 -0.094 -0.062 -0.071 -0.100 -0.048 -0.079 -0.182 -0.128 -0.110    NaN 
-0.047 -0.013 -0.020  0.026  0.044  0.057  0.056  0.063  0.066  0.065  0.092  0.025  0.067  0.084  0.023  0.043  0.062  0.033 -0.007  0.060  0.013  0.054  0.049  0.033  0.062  0.026  0.008  0.004  0.019  0.002  0.038 -0.016    NaN -0.018 -0.021 -0.043 -0.037 -0.045 -0.058 -0.079    NaN -0.096 -0.093    NaN 
-0.025 -0.022  0.042  0.052  0.056  0.093  0.058  0.081  0.050  0.051  0.022  0.101  0.068  0.054  0.046  0.053  0.072  0.109  0.017  0.031  0.059  0.026  0.009 -0.009  0.026  0.002  0.016  0.018  0.044 -0.016 -0.039 -0.059 -0.029 -0.058 -0.009 -0.048 -0.058 -0.050 -0.105 -0.081 -0.099 -0.117    NaN    NaN 
-0.009 -0.009 -0.020  0.025  0.062  0.007  0.032  0.051  0.079  0.111  0.038  0.125  0.108  0.047  0.063  0.105  0.071  0.102  0.053  0.039  0.062  0.039  0.021  0.045  0.028  0.027  0.057 -0.020  0.017  0.002 -0.026 -0.035 -0.037 -0.032 -0.060 -0.055  0.006 -0.041 -0.089 -0.075 -0.112 -0.087    NaN    NaN 
-0.053 -0.025  0.021  0.045  0.057  0.053  0.046  0.055  0.037  0.082  0.107  0.072  0.044  0.063  0.069  0.028  0.076  0.062  0.082  0.019  0.042  0.068  0.042  0.039  0.017  0.022  0.018 -0.022 -0.008 -0.052 -0.073  0.012  0.023 -0.020 -0.023 -0.069 -0.073 -0.103 -0.096 -0.116 -0.112    NaN    NaN    NaN 
 0.022  0.002  0.072  0.036  0.010  0.070  0.086  0.100  0.060  0.095  0.103  0.094  0.105  0.074  0.052  0.043  0.072  0.058  0.051  0.092  0.079  0.075  0.061  0.062  0.067  0.065  0.008  0.055  0.027 -0.019  0.022 -0.027 -0.008 -0.045 -0.026 -0.055 -0.094 -0.093 -0.091 -0.087 -0.064 -0.093    NaN    NaN 
-0.000  0.003 -0.025  0.034  0.071  0.079  0.083  0.052  0.064  0.099  0.082  0.060  0.090  0.091  0.061  0.047  0.058  0.051  0.059  0.074  0.050  0.065  0.061  0.009  0.030 -0.015 -0.025  0.042  0.044  0.003  0.011 -0.019 -0.034 -0.065 -0.086 -0.049 -0.034 -0.077 -0.073 -0.117 -0.107 -0.158    NaN    NaN 
-0.014 -0.016  0.009  0.011  0.046  0.044  0.079  0.060  0.094  0.075  0.053  0.058  0.076  0.068  0.083  0.043 -0.016  0.096  0.094  0.040  0.051  0.008  0.026  0.019  0.000 -0.004 -0.013 -0.033 -0.008 -0.068 -0.047 -0.038 -0.005 -0.056 -0.058 -0.054 -0.104 -0.107 -0.076 -0.091 -0.096 -0.146    NaN    NaN 
 0.004 -0.007  0.058  0.059  0.089  0.035  0.073  0.092  0.060  0.061  0.055  0.023  0.021  0.015  0.067  0.040  0.043  0.033  0.015  0.053  0.034  0.030  0.038  0.005  0.002 -0.049  0.011  0.021 -0.033 -0.028 -0.009 -0.030 -0.070 -0.085 -0.102 -0.039 -0.046 -0.082 -0.105 -0.080 -0.097 -0.143    NaN    NaN 
-0.015  0.025  0.047  0.116  0.087  0.040  0.035  0.032  0.044  0.049  0.048  0.025  0.023  0.010  0.050  0.056  0.041  0.021  0.057  0.070  0.048  0.018  0.021  0.034  0.020 -0.013  0.002 -0.003 -0.001 -0.026  0.025  0.014 -0.036 -0.013 -0.003 -0.008 -0.049 -0.022 -0.039 -0.119 -0.092 -0.150 -0.147    NaN 
-0.044 -0.009  0.017  0.041  0.055  0.072  0.053  0.085  0.053  0.006  0.034  0.039  0.057  0.082  0.051  0.012  0.015  0.046  0.025  0.004  0.023  0.036 -0.012  0.036  0.024  0.005  0.008 -0.006  0.019 -0.032  0.020  0.001 -0.042 -0.034 -0.017 -0.035 -0.045 -0.069 -0.049 -0.076 -0.080 -0.096    NaN    NaN 
-0.054  0.005  0.028  0.041  0.077  0.036  0.050  0.050  0.085  0.042  0.036  0.056  0.004  0.010  0.031  0.034  0.014  0.033  0.022  0.006  0.021 -0.009  0.010 -0.032  0.042  0.021  0.009 -0.011  0.002 -0.034 -0.038 -0.013 -0.015 -0.011 -0.054 -0.021 -0.047 -0.051    NaN    NaN    NaN    NaN    NaN    NaN 
-0.048 -0.004  0.024  0.047  0.041  0.061  0.039  0.030  0.056  0.026  0.012  0.021  0.036  0.019  0.043  0.021    NaN  0.053    NaN  0.056  0.009 -0.009  0.027 -0.012  0.025  0.027  0.004 -0.012 -0.043 -0.013  0.033 -0.027 -0.018 -0.053 -0.059 -0.040 -0.053 -0.121 -0.083 -0.122 -0.106 -0.079    NaN    NaN 
-0.026  0.005  0.030  0.049  0.088  0.028  0.097  0.068  0.040  0.031  0.015  0.035  0.042  0.097  0.054    NaN    NaN    NaN    NaN  0.000  0.018  0.013  0.050  0.033  0.076  0.029 -0.018  0.011  0.003 -0.041 -0.017  0.010  0.018 -0.027 -0.034 -0.072 -0.047 -0.092 -0.062 -0.086 -0.123 -0.074 -0.154    NaN 
-0.032  0.035  0.023  0.007  0.044  0.032  0.004  0.032  0.003  0.005  0.084  0.080  0.039  0.047  0.011  0.008  0.047  0.044  0.015  0.049  0.048  0.014  0.050 -0.009  0.010  0.046 -0.022  0.019 -0.011  0.021  0.049  0.037  0.020 -0.034 -0.034 -0.038 -0.063 -0.041 -0.078 -0.059 -0.125 -0.110 -0.145    NaN 
-0.006 -0.014  0.003  0.010  0.023  0.019 -0.005  0.038  0.007  0.027  0.025 -0.007 -0.026  0.027  0.017 -0.009  0.016  0.046 -0.002  0.031  0.002  0.015  0.033  0.039  0.069  0.040  0.010  0.032  0.016  0.017  0.015 -0.003 -0.052 -0.070 -0.020 -0.026 -0.079 -0.088 -0.070 -0.084 -0.178 -0.134    NaN    NaN 
-0.021  0.008  0.004  0.000  0.013  0.047  0.015  0.026  0.004  0.011  0.005 -0.000  0.042 -0.005  0.029  0.000  0.013  0.020  0.021  0.072  0.025 -0.003  0.044  0.038  0.007  0.036  0.031  0.025 -0.001  0.007  0.035  0.024 -0.038 -0.013 -0.062 -0.065 -0.040 -0.051 -0.096 -0.116 -0.123 -0.141 -0.165    NaN 
-0.013 -0.030  0.018  0.024  0.000  0.028  0.055  0.004  0.029  0.015  0.040  0.027  0.007  0.002  0.013  0.058  0.052  0.050  0.007  0.043  0.015  0.010  0.020  0.050  0.060  0.061  0.021  0.040  0.048  0.018  0.045  0.021 -0.016 -0.034 -0.017 -0.009 -0.046 -0.073 -0.077 -0.098 -0.116 -0.089 -0.109    NaN 
-0.054 -0.038 -0.035  0.018  0.034  0.005 -0.003  0.011  0.019 -0.008  0.015  0.011 -0.035 -0.021  0.046  0.008 -0.005 -0.013 -0.003 -0.003  0.036  0.028  0.036  0.009  0.058  0.038  0.046  0.013  0.007  0.020 -0.022  0.043  0.034  0.015 -0.074 -0.039 -0.061 -0.084 -0.080 -0.113 -0.047 -0.126 -0.152    NaN 
-0.030 -0.037  0.017  0.001  0.010 -0.020  0.018  0.024 -0.004  0.024 -0.021 -0.011 -0.039 -0.011 -0.029 -0.004  0.028  0.003 -0.009 -0.009  0.008 -0.021  0.014 -0.004  0.041  0.060  0.018  0.051 -0.008  0.015  0.021  0.008 -0.010 -0.013  0.016 -0.003 -0.057 -0.094 -0.053 -0.102 -0.138 -0.081    NaN    NaN 
-0.046 -0.024  0.030  0.030 -0.000  0.054  0.036  0.050 -0.028  0.020  0.032  0.001  0.004 -0.006  0.005 -0.002  0.038  0.082  0.064  0.053  0.038  0.047  0.045  0.057  0.063  0.052  0.038  0.033  0.017  0.020 -0.002 -0.016  0.041  0.007  0.016 -0.040 -0.071 -0.040 -0.003 -0.035 -0.062 -0.116    NaN    NaN 
-0.034  0.020  0.005  0.047  0.048  0.037  0.020 -0.008 -0.009  0.010  0.034  0.001 -0.008 -0.018  0.018  0.024  0.047  0.045  0.077  0.002  0.027  0.050  0.059  0.035  0.044  0.007  0.011 -0.004  0.011  0.003 -0.007 -0.043 -0.023 -0.005    NaN -0.037 -0.071 -0.112 -0.094 -0.065 -0.141 -0.158 -0.116    NaN 
-0.049 -0.021 -0.015 -0.021  0.016  0.006  0.042 -0.014 -0.005  0.019  0.011  0.003  0.002  0.027  0.021 -0.013  0.029  0.047  0.081  0.068  0.031  0.024  0.034  0.047  0.019  0.012  0.031  0.046 -0.000  0.000 -0.018 -0.036  0.004    NaN -0.027 -0.074 -0.093 -0.108 -0.131 -0.054 -0.072 -0.092 -0.100    NaN 
-0.037 -0.005  0.004  0.035  0.054  0.015 -0.041 -0.020 -0.006  0.010  0.011  0.007 -0.034  0.006  0.017  0.029  0.009  0.008  0.037  0.041  0.021  0.042  0.061  0.045  0.057  0.057  0.066 -0.015 -0.024    NaN  0.004    NaN  0.006 -0.041 -0.039 -0.049 -0.028 -0.110 -0.080 -0.096 -0.115    NaN    NaN    NaN 
-0.029 -0.007    NaN  0.010 -0.016  0.030  0.001  0.041  0.041 -0.024 -0.035  0.017  0.017  0.029  0.036  0.011  0.001 -0.016  0.043  0.041  0.057  0.009  0.081  0.018  0.020  0.009  0.012  0.072  0.017  0.019    NaN  0.019 -0.026 -0.054 -0.040  0.002 -0.014 -0.051 -0.085 -0.148 -0.121 -0.164    NaN    NaN 
-0.039  0.019  0.008  0.017 -0.018  0.007  0.033 -0.022 -0.008  0.019  0.032  0.033  0.020  0.040  0.011  0.048  0.055  0.026  0.040  0.055  0.018  0.045 -0.003  0.024  0.021  0.064  0.073  0.086  0.005  0.030  0.034 -0.004  0.004 -0.002  0.010 -0.024 -0.077 -0.095 -0.081 -0.126 -0.165 -0.124    NaN    NaN 
-0.063 -0.021  0.017  0.026 -0.010  0.062  0.004  0.055  0.008  0.032  0.031  0.029  0.028  0.011  0.040  0.084  0.051  0.056  0.005 -0.007  0.064  0.040  0.020  0.059  0.062  0.081  0.026  0.043  0.024  0.055  0.026 -0.025 -0.008    NaN  0.002 -0.029 -0.074 -0.082 -0.108 -0.091 -0.086 -0.116 -0.106    NaN 
-0.052 -0.009    NaN  0.030  0.010  0.051  0.043  0.055  0.056  0.070  0.077 -0.005 -0.026 -0.010  0.006  0.022  0.024  0.029  0.020  0.021  0.028 -0.024  0.015  0.037  0.011  0.077  0.029  0.011  0.019  0.017  0.019  0.039  0.006 -0.005  0.051 -0.030 -0.059 -0.077 -0.058 -0.051 -0.095    NaN    NaN    NaN 
-0.014  0.032  0.031  0.040  0.014  0.009  0.046  0.033  0.051  0.010  0.017  0.044  0.012 -0.023 -0.018  0.038  0.038  0.032  0.038  0.016  0.004  0.039  0.011  0.024  0.019  0.027  0.064  0.056  0.040  0.001  0.016  0.056  0.038  0.034  0.088 -0.037  0.004  0.000  0.020    NaN    NaN    NaN    NaN    NaN 
-0.008 -0.040  0.034  0.017  0.057  0.025  0.046  0.026  0.031  0.016 -0.007 -0.007  0.038  0.030  0.041  0.029  0.003 -0.030 -0.023  0.017  0.004 -0.010  0.031  0.057  0.042  0.010  0.033  0.028  0.009  0.016  0.011 -0.015  0.009 -0.026 -0.043 -0.010 -0.067 -0.031 -0.006 -0.064 -0.100 -0.073 -0.115    NaN 
-0.024 -0.050  0.064  0.048  0.046  0.048  0.040  0.039  0.003  0.005  0.017 -0.003  0.001 -0.001 -0.015  0.056  0.026 -0.025 -0.006  0.048 -0.005  0.051  0.054  0.067  0.051  0.028 -0.013  0.004  0.051  0.019 -0.027  0.007  0.003 -0.031 -0.017 -0.076 -0.073 -0.077 -0.052 -0.101 -0.037 -0.132 -0.145    NaN 
-0.017 -0.008 -0.013  0.020  0.035  0.010  0.030  0.054  0.023  0.019  0.006  0.010  0.007  0.048  0.030  0.008 -0.005  0.042  0.008  0.033  0.020  0.020  0.032  0.027  0.028  0.004  0.006  0.032  0.037  0.015 -0.014 -0.052 -0.018 -0.051 -0.010 -0.023 -0.034 -0.061 -0.029 -0.031 -0.061 -0.091    NaN    NaN 
-0.032 -0.002  0.036  0.031  0.029  0.056  0.061  0.013  0.008 -0.002  0.015  0.018  0.011  0.042  0.048 -0.010    NaN -0.002  0.006  0.057  0.072  0.043  0.029  0.008  0.004  0.036  0.021  0.027  0.059  0.073  0.044 -0.007 -0.021 -0.048 -0.036  0.026 -0.006 -0.044 -0.059 -0.024 -0.080 -0.104    NaN    NaN 
-0.036 -0.030 -0.027  0.020 -0.020  0.001  0.014  0.029 -0.003  0.004  0.015 -0.005 -0.011  0.029  0.018 -0.005  0.025  0.033  0.038 -0.018 -0.001 -0.004  0.006 -0.051 -0.016  0.001  0.005 -0.024  0.006 -0.018  0.028  0.011  0.027 -0.012 -0.040 -0.022 -0.023 -0.069 -0.084 -0.135 -0.132 -0.171 -0.120    NaN 
-0.048  0.019  0.025  0.031 -0.001  0.015 -0.003 -0.004  0.024  0.005  0.003 -0.028 -0.005  0.002 -0.010  0.032  0.035  0.020 -0.049  0.042  0.027  0.005 -0.011  0.042  0.033  0.062  0.048  0.040  0.018  0.031  0.041  0.001  0.020 -0.032 -0.038  0.005 -0.020 -0.052 -0.060 -0.060 -0.045 -0.093    NaN    NaN 
-0.036 -0.046 -0.014  0.038  0.042 -0.009 -0.020  0.020  0.002 -0.002  0.007 -0.002 -0.044    NaN -0.005  0.049  0.035  0.026 -0.021  0.016  0.021  0.032  0.036  0.052  0.070  0.015  0.063  0.014  0.038  0.033  0.003  0.012  0.016 -0.003  0.016  0.000 -0.068 -0.049 -0.073 -0.069 -0.075    NaN    NaN    NaN 
-0.010 -0.030  0.008  0.016  0.006  0.019  0.038  0.001 -0.030  0.006 -0.006  0.010  0.026 -0.025  0.013  0.036  0.005  0.019  0.041  0.012  0.025 -0.026  0.014 -0.020  0.046  0.027  0.002 -0.012  0.012  0.008  0.019  0.011 -0.025  0.007 -0.026 -0.052 -0.036 -0.029 -0.069 -0.093 -0.092 -0.094 -0.117    NaN 
-0.050 -0.059 -0.019  0.008  0.031  0.038  0.025  0.036  0.033 -0.016 -0.008  0.023    NaN -0.011  0.001  0.022  0.045    NaN  0.018  0.033  0.006  0.043  0.036 -0.022  0.074  0.053 -0.006 -0.009  0.020 -0.025  0.013  0.015 -0.028 -0.027 -0.050 -0.094 -0.072 -0.081 -0.063 -0.094 -0.115 -0.101 -0.131    NaN 
-0.052 -0.005 -0.021  0.012    NaN  0.013    NaN  0.035  0.026 -0.015  0.036 -0.026  0.009  0.038  0.049 -0.003  0.022  0.007 -0.005 -0.009  0.005  0.001  0.041  0.042  0.037  0.004 -0.027 -0.003 -0.028 -0.017  0.002 -0.017 -0.033 -0.056 -0.052 -0.022 -0.020 -0.039 -0.051 -0.051 -0.080 -0.038 -0.071    NaN 
-0.037  0.018  0.048  0.020  0.051  0.019  0.001 -0.010  0.033  0.003 -0.024  0.046  0.047  0.015 -0.004  0.013  0.034  0.019  0.010  0.022  0.020 -0.036 -0.019  0.017  0.017 -0.003    NaN  0.026 -0.028  0.004  0.005 -0.042 -0.046 -0.046 -0.032 -0.003 -0.001 -0.049 -0.099 -0.061 -0.047 -0.091 -0.112    NaN 
-0.046 -0.000  0.011    NaN  0.039 -0.021  0.055  0.016  0.034  0.007  0.029  0.051 -0.010 -0.004 -0.008  0.018 -0.014 -0.009  0.002 -0.005  0.023  0.035  0.012  0.049  0.032  0.038 -0.003  0.006  0.016 -0.009  0.001  0.001  0.011  0.005 -0.025 -0.059 -0.018 -0.087 -0.025 -0.081 -0.103 -0.062 -0.124    NaN 
-0.011  0.010 -0.005  0.017 -0.011 -0.025  0.044 -0.002 -0.014 -0.023 -0.021 -0.014  0.030  0.029 -0.017  0.025  0.001  0.000 -0.001  0.018 -0.001  0.042  0.040  0.006  0.004  0.049  0.006  0.007  0.075  0.009  0.012 -0.003  0.014 -0.001 -0.038 -0.026 -0.062 -0.055 -0.053 -0.115 -0.060 -0.059 -0.102    NaN 
-0.053 -0.006    NaN  0.040  0.060  0.056  0.013  0.010 -0.027 -0.013  0.075    NaN  0.012  0.069  0.021 -0.001  0.001 -0.026  0.000  0.029  0.041  0.014  0.015  0.004  0.043  0.030  0.024  0.011 -0.034  0.009  0.010  0.003 -0.004 -0.010 -0.045 -0.055 -0.021 -0.090 -0.091 -0.077 -0.108 -0.122 -0.158    NaN 
-0.040 -0.017  0.030  0.022  0.042  0.073  0.031  0.028  0.018  0.011  0.080  0.010 -0.018 -0.026 -0.044 -0.021  0.020  0.065  0.056  0.029 -0.011 -0.040  0.012  0.001 -0.014  0.016 -0.022 -0.001  0.025  0.023 -0.019 -0.001 -0.035 -0.067 -0.066 -0.080 -0.071 -0.112 -0.050 -0.101 -0.097 -0.136    NaN    NaN 
-0.012  0.020  0.024  0.025  0.038  0.023  0.017  0.003  0.018  0.033 -0.011 -0.011  0.001 -0.038 -0.062 -0.019  0.010  0.017 -0.000  0.012 -0.001 -0.021  0.023  0.013  0.054  0.010 -0.027 -0.043  0.008  0.007  0.036  0.022 -0.046 -0.028 -0.071 -0.064 -0.064 -0.061 -0.034 -0.115 -0.119 -0.087 -0.110    NaN 
-0.033  0.033  0.029  0.048  0.066  0.066  0.018  0.018 -0.023 -0.014  0.003 -0.026 -0.019  0.029 -0.018 -0.005  0.040  0.043 -0.025 -0.022 -0.013  0.012 -0.011  0.016  0.034 -0.000 -0.026 -0.051 -0.031 -0.012 -0.025  0.013 -0.060 -0.066 -0.111 -0.096 -0.089 -0.101 -0.113 -0.107 -0.092 -0.103 -0.155    NaN 
-0.029  0.012 -0.006  0.035  0.051  0.002  0.016 -0.030  0.012  0.027    NaN  0.013 -0.010 -0.005    NaN  0.000 -0.084  0.024  0.028 -0.008  0.001  0.022 -0.009 -0.005  0.018  0.006 -0.043 -0.031 -0.026 -0.035 -0.062 -0.050 -0.041 -0.057 -0.063 -0.074 -0.082 -0.049 -0.065 -0.067 -0.112 -0.117    NaN    NaN 
-0.003 -0.042  0.028  0.014  0.032  0.031  0.022  0.032  0.028  0.039  0.024  0.009 -0.006 -0.046    NaN -0.013  0.040  0.007  0.004  0.028 -0.020 -0.011  0.010  0.009 -0.030 -0.015 -0.038 -0.016 -0.012 -0.002  0.000 -0.037 -0.064 -0.036 -0.030 -0.064 -0.055 -0.084 -0.074 -0.111 -0.072 -0.078 -0.070    NaN 
-0.000  0.028  0.016  0.026  0.013  0.043  0.035 -0.007  0.007 -0.037  0.011  0.030 -0.025 -0.055 -0.022  0.015  0.042 -0.030  0.010 -0.042 -0.002  0.012 -0.009 -0.000 -0.008 -0.008  0.001 -0.033 -0.024 -0.011  0.026 -0.035 -0.022  0.001 -0.007 -0.031 -0.041 -0.037 -0.091 -0.124 -0.139 -0.101 -0.056    NaN 
-0.005    NaN  0.052  0.030  0.064  0.059 -0.006 -0.004 -0.001 -0.019 -0.001  0.020  0.012 -0.002 -0.035  0.015  0.029 -0.018 -0.010  0.016 -0.000 -0.010 -0.037  0.018  0.012  0.002 -0.018  0.009 -0.034 -0.031 -0.000  0.016 -0.026 -0.051 -0.033 -0.045 -0.079 -0.097 -0.089 -0.081 -0.138    NaN    NaN    NaN 
 0.003  0.005  0.020  0.037  0.047  0.029  0.053  0.046 -0.004    NaN -0.019  0.033  0.011 -0.057 -0.024    NaN -0.003  0.062 -0.005  0.010  0.001  0.027 -0.032 -0.013 -0.018 -0.009  0.000 -0.005  0.001 -0.013 -0.030 -0.057 -0.043 -0.069 -0.061 -0.042 -0.028 -0.065 -0.095 -0.077 -0.045 -0.095    NaN    NaN 
-0.032  0.051  0.007  0.028  0.014  0.003  0.058  0.026  0.047    NaN  0.018  0.042  0.053 -0.040 -0.038 -0.065 -0.045  0.057  0.027  0.041 -0.032  0.006  0.038 -0.013 -0.038 -0.005 -0.008 -0.019 -0.007 -0.021 -0.019 -0.012 -0.017 -0.048 -0.045 -0.069 -0.070 -0.042 -0.081 -0.105 -0.103 -0.098 -0.110    NaN 
-0.054  0.031    NaN  0.027  0.028  0.092  0.045  0.053  0.048    NaN  0.055  0.086  0.009 -0.025 -0.018 -0.017 -0.031 -0.037  0.006 -0.006  0.014 -0.055 -0.010  0.011 -0.045 -0.053 -0.041 -0.040 -0.050 -0.042 -0.029 -0.012 -0.027 -0.022 -0.008 -0.042 -0.061 -0.068 -0.072 -0.075 -0.095 -0.132 -0.170    NaN 
-0.035  0.016  0.023  0.005  0.078  0.042  0.066  0.042  0.027    NaN -0.027  0.047  0.078 -0.015 -0.039  0.005  0.013 -0.012 -0.034  0.008 -0.038 -0.002 -0.011  0.010 -0.001  0.019 -0.015 -0.001 -0.038 -0.054 -0.065 -0.005 -0.062 -0.074 -0.057 -0.030 -0.064 -0.030 -0.056 -0.065 -0.039 -0.112 -0.038    NaN 
-0.043  0.019  0.036  0.047  0.067  0.032  0.067  0.008    NaN    NaN  0.005  0.019 -0.008 -0.022 -0.019 -0.024  0.016  0.020  0.015 -0.029 -0.065 -0.025  0.001 -0.046 -0.034 -0.027  0.000 -0.019 -0.018 -0.053 -0.029 -0.003  0.026 -0.006 -0.052 -0.019 -0.015 -0.050 -0.083 -0.098 -0.100 -0.125 -0.111    NaN 
-0.028  0.058  0.023  0.013  0.037  0.030  0.071  0.002  0.035  0.027  0.019  0.029  0.044  0.044 -0.048  0.044 -0.005  0.006 -0.022 -0.002 -0.043 -0.047 -0.024 -0.015 -0.006  0.016 -0.006 -0.007 -0.028 -0.049 -0.037 -0.012 -0.001 -0.013 -0.033 -0.050 -0.064 -0.065 -0.035 -0.079 -0.036 -0.146    NaN    NaN 
-0.004  0.003  0.037  0.021  0.032  0.035  0.012  0.030    NaN  0.033    NaN  0.010  0.019 -0.007  0.023  0.057  0.004  0.000 -0.013 -0.019  0.038 -0.024 -0.063 -0.023  0.041  0.022  0.002 -0.015  0.004 -0.028 -0.022 -0.013 -0.000 -0.028 -0.034 -0.054 -0.080 -0.009 -0.102 -0.136 -0.148 -0.109 -0.169    NaN 
   NaN -0.004  0.001  0.046  0.072  0.058  0.058  0.062    NaN  0.057  0.066  0.009  0.007  0.015  0.021  0.021  0.011  0.049  0.020  0.025  0.008  0.037  0.031 -0.003 -0.011 -0.011  0.013  0.010  0.032 -0.010 -0.053 -0.013  0.014 -0.029 -0.028  0.005 -0.045 -0.063 -0.060 -0.093 -0.124 -0.053    NaN    NaN 
   NaN  0.049  0.037  0.069  0.086  0.060  0.039 -0.041    NaN    NaN    NaN  0.052  0.046  0.019  0.038 -0.011  0.046  0.007  0.053 -0.010  0.021  0.013  0.006 -0.009  0.009  0.022 -0.001 -0.021  0.028 -0.055  0.005 -0.004 -0.037 -0.030 -0.038 -0.031 -0.034 -0.035 -0.112 -0.093 -0.168 -0.146 -0.098    NaN 
 0.032  0.022  0.066  0.051  0.064  0.024  0.018  0.042    NaN    NaN    NaN  0.063  0.030  0.033  0.019 -0.001 -0.005  0.010  0.013 -0.012  0.014  0.083  0.009  0.011  0.023  0.004  0.006  0.020 -0.008  0.009  0.023  0.001 -0.032 -0.047 -0.040 -0.004 -0.063 -0.051 -0.109 -0.126 -0.091 -0.107 -0.089    NaN 
 0.034  0.018  0.044  0.068  0.063  0.037 -0.012 -0.033  0.045  0.028 -0.011  0.014  0.036  0.052 -0.005  0.063  0.045 -0.023  0.016  0.001  0.001 -0.002 -0.031 -0.021 -0.037 -0.037 -0.005  0.008  0.004 -0.003  0.023 -0.037 -0.025 -0.039 -0.033 -0.022 -0.050 -0.059 -0.021 -0.067 -0.126 -0.126 -0.147    NaN 
-0.026 -0.029  0.000  0.037  0.101  0.045  0.087 -0.000  0.007  0.023  0.044  0.046  0.044 -0.006  0.089  0.075  0.048  0.030  0.004 -0.016  0.053  0.034  0.023 -0.007 -0.024 -0.021 -0.015  0.015 -0.019 -0.020 -0.051 -0.059  0.009 -0.048 -0.003 -0.036 -0.080 -0.062 -0.073 -0.051 -0.092 -0.101    NaN    NaN 
-0.027  0.008  0.045  0.071  0.069  0.092  0.100  0.070  0.062  0.058  0.043  0.104  0.044  0.031  0.096  0.012  0.037  0.016 -0.025  0.000 -0.010 -0.012 -0.040 -0.030 -0.076 -0.071 -0.032 -0.037 -0.022  0.006 -0.013  0.012  0.008 -0.050 -0.045 -0.026 -0.038 -0.058 -0.071 -0.092 -0.106 -0.106 -0.147    NaN 
 0.011  0.001  0.049  0.075  0.054  0.020  0.047  0.061  0.043  0.060 -0.029  0.021  0.060  0.039 -0.005  0.041 -0.009 -0.013 -0.083 -0.103 -0.040 -0.032  0.028 -0.031 -0.026  0.001 -0.048  0.013  0.012  0.023 -0.019 -0.006  0.024 -0.034 -0.001 -0.033 -0.020 -0.018 -0.053 -0.048 -0.084 -0.069    NaN    NaN 
 0.004 -0.000  0.021  0.001  0.019  0.072 -0.003  0.045  0.067  0.076  0.054  0.029  0.006  0.014  0.006 -0.024 -0.011 -0.023 -0.039  0.002 -0.045 -0.001  0.016 -0.040 -0.037 -0.035 -0.018  0.002 -0.013 -0.008 -0.026 -0.019 -0.034 -0.061 -0.056 -0.025 -0.069 -0.083 -0.100 -0.048 -0.080 -0.120    NaN    NaN 
 0.008  0.028  0.072  0.067  0.074  0.042  0.067  0.052  0.015  0.007  0.035  0.070  0.034 -0.023 -0.023 -0.019 -0.059 -0.070 -0.028 -0.009 -0.028 -0.017 -0.053 -0.035  0.013 -0.004 -0.013 -0.004 -0.020 -0.025 -0.017 -0.048 -0.002 -0.019 -0.057 -0.046 -0.055 -0.114 -0.087 -0.072 -0.088 -0.130 -0.122    NaN 
-0.025  0.007  0.086  0.028  0.034  0.021  0.054  0.017  0.007    NaN  0.060  0.007  0.001  0.015  0.014  0.003  0.015  0.029 -0.015 -0.029 -0.009 -0.042 -0.020 -0.018  0.017  0.015  0.009 -0.009  0.010  0.044 -0.005 -0.018 -0.039 -0.085 -0.041 -0.068 -0.058 -0.089 -0.032 -0.045 -0.075 -0.116    NaN    NaN 
 0.039  0.066  0.032  0.050  0.069  0.075  0.059  0.072  0.009  0.001  0.033  0.020 -0.007 -0.004  0.017 -0.021  0.008 -0.053 -0.013 -0.010 -0.012 -0.037 -0.037 -0.012 -0.050 -0.064 -0.005  0.020  0.012  0.034  0.018 -0.010  0.002  0.001 -0.043 -0.063 -0.082 -0.069 -0.095 -0.110 -0.093 -0.121    NaN    NaN 
-0.004  0.022  0.065  0.053  0.034  0.044  0.064  0.061  0.006  0.013  0.040 -0.047 -0.011  0.002 -0.022 -0.038 -0.015 -0.006 -0.014  0.021 -0.053 -0.030 -0.011 -0.009 -0.014 -0.067 -0.027  0.015 -0.009 -0.016 -0.030 -0.009  0.011 -0.001 -0.023 -0.082 -0.028 -0.030 -0.061 -0.039 -0.084 -0.119    NaN    NaN 
 0.006 -0.024  0.034  0.061  0.060  0.030  0.042  0.029  0.040  0.046  0.009  0.008  0.010 -0.014 -0.004 -0.037 -0.040 -0.040 -0.006 -0.028 -0.046  0.005 -0.039 -0.015  0.018 -0.018 -0.040  0.001 -0.007 -0.018 -0.011  0.001 -0.007 -0.019 -0.023 -0.065 -0.063 -0.098 -0.100 -0.086 -0.037 -0.101 -0.123    NaN 
 0.026  0.028  0.024  0.025  0.022  0.069  0.012  0.005  0.026 -0.002  0.027  0.062  0.064  0.037  0.037  0.026  0.002 -0.038  0.001  0.000 -0.031  0.013 -0.048 -0.089 -0.019  0.010 -0.023 -0.015 -0.023 -0.013 -0.032 -0.012 -0.037 -0.048 -0.069 -0.072 -0.039 -0.069 -0.073 -0.116 -0.081 -0.111 -0.114    NaN 
-0.002  0.022  0.089  0.028  0.066  0.059  0.025  0.036  0.033  0.065  0.036  0.029  0.019  0.083  0.013  0.001 -0.004 -0.012 -0.009 -0.029  0.009 -0.042 -0.003  0.000 -0.014 -0.013 -0.009  0.019  0.002 -0.041  0.016 -0.019 -0.025 -0.051 -0.030 -0.037 -0.011 -0.046 -0.055 -0.056 -0.063 -0.135    NaN    NaN 
-0.040 -0.008  0.047  0.067  0.035  0.093  0.042  0.031  0.051  0.050  0.002 -0.006  0.038  0.060  0.018  0.023 -0.005 -0.033 -0.028 -0.010 -0.016  0.010 -0.039  0.007 -0.002 -0.006 -0.001  0.013  0.007  0.010 -0.021 -0.034 -0.061  0.010 -0.015 -0.051 -0.042 -0.007 -0.071 -0.062 -0.097 -0.101 -0.076    NaN 
 0.004  0.027  0.028  0.038  0.079  0.033  0.017  0.016  0.008  0.043  0.021    NaN  0.015  0.040  0.022  0.043 -0.004 -0.026 -0.053 -0.018 -0.051 -0.036  0.002 -0.071 -0.039 -0.013 -0.023 -0.006  0.021 -0.013 -0.029 -0.044 -0.022 -0.023 -0.029 -0.047 -0.084 -0.118 -0.083 -0.085 -0.127 -0.090 -0.115    NaN 
-0.015  0.052  0.052  0.065  0.020  0.035 -0.004  0.012 -0.003  0.000  0.036  0.042  0.009 -0.018 -0.003 -0.031 -0.015 -0.038 -0.016 -0.026 -0.017 -0.026 -0.011 -0.014  0.000 -0.040 -0.041 -0.001  0.016  0.011  0.020 -0.008 -0.005  0.042 -0.020 -0.044 -0.035 -0.026 -0.066 -0.084 -0.067 -0.101    NaN    NaN 
 0.029  0.054  0.024  0.026    NaN  0.043  0.013    NaN  0.025  0.031  0.001 -0.005  0.006  0.026 -0.020 -0.030 -0.039 -0.094 -0.054 -0.018 -0.037 -0.032 -0.037  0.013  0.000  0.013 -0.028  0.014  0.020  0.007 -0.021 -0.050  0.005 -0.026  0.001 -0.055 -0.034 -0.026 -0.056 -0.005 -0.035 -0.088    NaN    NaN 
-0.050  0.003  0.044  0.034  0.052  0.020  0.014 -0.021 -0.006  0.017  0.018  0.058  0.045 -0.009 -0.028 -0.040 -0.048 -0.053 -0.000  0.007 -0.000  0.011  0.028  0.012  0.008 -0.007  0.018 -0.072 -0.028  0.023 -0.005  0.034  0.043  0.002  0.002 -0.021 -0.008 -0.008 -0.016 -0.042 -0.076    NaN    NaN    NaN 
 0.015 -0.004  0.020  0.052  0.083  0.034 -0.007 -0.018 -0.014 -0.025  0.011  0.016  0.021 -0.030 -0.026 -0.042  0.008 -0.096 -0.031 -0.069 -0.053 -0.035 -0.007 -0.071 -0.004  0.015 -0.003  0.016 -0.025 -0.024 -0.019 -0.037 -0.027 -0.065 -0.001 -0.072 -0.043 -0.029 -0.063 -0.065 -0.062 -0.068 -0.081    NaN 
-0.006  0.045  0.071  0.089  0.041  0.047  0.006 -0.025 -0.069  0.008  0.021  0.028 -0.030 -0.047 -0.060 -0.048 -0.087  0.010 -0.030 -0.065 -0.074 -0.041 -0.006 -0.012  0.037  0.009 -0.010  0.005  0.014 -0.006  0.032 -0.016 -0.044 -0.050  0.009 -0.029 -0.006 -0.047 -0.083 -0.031 -0.043 -0.114 -0.097    NaN 
 0.037  0.028  0.031  0.059  0.047  0.036    NaN -0.014  0.012  0.003 -0.001 -0.025 -0.054 -0.042 -0.029 -0.039 -0.057 -0.040 -0.010 -0.010  0.011  0.005 -0.001  0.051  0.007  0.043  0.047  0.004 -0.021 -0.028 -0.014 -0.001 -0.024 -0.035 -0.084 -0.046 -0.014 -0.089 -0.055 -0.060 -0.126 -0.071 -0.071    NaN 
-0.023    NaN -0.004  0.017 -0.004  0.027  0.032  0.046 -0.014 -0.028 -0.024  0.023 -0.007 -0.041 -0.038 -0.040 -0.070 -0.064 -0.035 -0.012 -0.048 -0.028 -0.024 -0.027 -0.019  0.002 -0.012 -0.021  0.014 -0.020 -0.002 -0.070 -0.027 -0.011 -0.050 -0.020 -0.044 -0.053 -0.072 -0.075 -0.090 -0.107    NaN    NaN 
-0.050 -0.009  0.005  0.058  0.030  0.055  0.017 -0.013  0.041  0.014 -0.017  0.011 -0.048 -0.048 -0.056 -0.075 -0.065 -0.066 -0.036 -0.022  0.023  0.015  0.006  0.016  0.047 -0.010 -0.019  0.032 -0.026  0.003  0.042 -0.000  0.007  0.024 -0.017  0.017 -0.043 -0.033 -0.020 -0.075 -0.047 -0.075 -0.102    NaN 
-0.017  0.012 -0.017  0.082  0.016  0.069  0.000  0.023 -0.030  0.006 -0.021  0.014 -0.012 -0.082 -0.100 -0.041 -0.052 -0.006 -0.049 -0.007 -0.005 -0.020 -0.009 -0.002  0.012  0.004 -0.026  0.023  0.023  0.006 -0.029 -0.006 -0.031 -0.042 -0.024  0.003 -0.030 -0.025 -0.051 -0.022 -0.066 -0.083    NaN    NaN 
-0.032 -0.013  0.041  0.037  0.047  0.030  0.003  0.035  0.015 -0.009 -0.003 -0.006 -0.003 -0.000 -0.034 -0.022 -0.031 -0.117 -0.070  0.006 -0.010  0.023  0.000 -0.045  0.007  0.001 -0.017 -0.027  0.001  0.031  0.028  0.001 -0.057 -0.015  0.030 -0.048 -0.052 -0.061 -0.029 -0.032 -0.065 -0.073 -0.082    NaN 
-0.014 -0.026  0.006  0.024  0.076  0.010  0.031  0.035  0.032  0.018  0.044  0.010  0.010    NaN -0.012 -0.051 -0.036 -0.054 -0.032  0.004 -0.003 -0.009 -0.023  0.023 -0.014  0.030  0.031  0.027 -0.004  0.000 -0.002 -0.006 -0.043 -0.012 -0.005 -0.000 -0.036 -0.055 -0.050 -0.086 -0.089 -0.134 -0.090    NaN 
-0.054  0.001  0.052  0.044  0.059  0.030  0.028  0.037  0.028 -0.018 -0.005  0.078  0.044 -0.015 -0.040  0.052  0.024 -0.068 -0.088 -0.049 -0.021 -0.045 -0.057 -0.023 -0.056 -0.032 -0.024  0.008 -0.036 -0.005  0.007 -0.016  0.002 -0.038 -0.042 -0.017 -0.050 -0.014 -0.029 -0.110 -0.080 -0.100 -0.064    NaN 
 0.021 -0.014  0.001  0.073  0.030  0.075  0.033  0.012  0.066 -0.018 -0.005  0.017 -0.000 -0.047  0.014 -0.016 -0.042 -0.063 -0.037  0.003 -0.044 -0.022 -0.010 -0.027 -0.054 -0.021 -0.004 -0.014  0.016 -0.034  0.016  0.024 -0.002  0.003 -0.000 -0.063 -0.048 -0.043 -0.053 -0.040 -0.089 -0.124 -0.055    NaN 
-0.018 -0.003  0.078  0.063  0.027  0.058  0.095  0.059  0.019  0.005  0.014  0.034 -0.007 -0.016 -0.013 -0.076 -0.034 -0.015 -0.009 -0.016 -0.062 -0.017 -0.046 -0.070 -0.049 -0.002 -0.000 -0.007  0.056 -0.002 -0.001  0.001 -0.041 -0.048 -0.017 -0.041 -0.061 -0.033 -0.051 -0.079 -0.025 -0.026 -0.093    NaN 
 0.021  0.009 -0.005 -0.008  0.042  0.079  0.060  0.012  0.022  0.034  0.026  0.007  0.031  0.002 -0.002 -0.028 -0.031 -0.061 -0.057 -0.032 -0.055 -0.053 -0.016 -0.013 -0.056 -0.065 -0.073  0.006 -0.025  0.009  0.021  0.023  0.005  0.016 -0.080 -0.067 -0.046 -0.045 -0.021 -0.063 -0.032 -0.118    NaN    NaN 
 0.040  0.010  0.059  0.024  0.073  0.095  0.050  0.007  0.041  0.027  0.001  0.056 -0.006    NaN -0.006 -0.009 -0.046 -0.030 -0.076 -0.071 -0.033 -0.004 -0.043  0.009 -0.027 -0.051 -0.017  0.017 -0.017 -0.019 -0.011 -0.034 -0.007 -0.009 -0.020 -0.015 -0.061 -0.002 -0.049 -0.045 -0.057 -0.087 -0.082    NaN 
-0.011  0.026  0.021  0.061  0.092  0.082  0.024    NaN  0.050    NaN  0.012  0.050  0.001  0.004  0.007 -0.013 -0.024 -0.045 -0.043 -0.032 -0.049 -0.026 -0.004 -0.026 -0.013 -0.015 -0.023 -0.030 -0.023  0.014 -0.039 -0.043 -0.038 -0.012 -0.024 -0.046 -0.038 -0.055 -0.072 -0.080 -0.094 -0.114 -0.082    NaN 
 0.045  0.042  0.053  0.049  0.042  0.042    NaN  0.069    NaN  0.048  0.046  0.021  0.001 -0.006 -0.036 -0.046 -0.050 -0.047 -0.023 -0.041 -0.083 -0.049 -0.032 -0.053 -0.006 -0.017  0.013 -0.039  0.004 -0.020 -0.007 -0.002 -0.015  0.003 -0.007 -0.003 -0.029  0.005 -0.048 -0.026 -0.033 -0.066 -0.094    NaN 
-0.041  0.023  0.039  0.085  0.057  0.049  0.006  0.026  0.019  0.013  0.034  0.023  0.011 -0.024 -0.029 -0.048 -0.049 -0.042 -0.025 -0.024 -0.025 -0.018 -0.032 -0.028 -0.022 -0.016 -0.004 -0.004 -0.044 -0.038 -0.029  0.031  0.012 -0.005 -0.027 -0.040 -0.054 -0.053 -0.072 -0.058 -0.061 -0.065 -0.053    NaN 
-0.030  0.025  0.049  0.054  0.045  0.077    NaN    NaN    NaN    NaN  0.026  0.027  0.024 -0.019 -0.020 -0.022 -0.021 -0.042 -0.049 -0.037 -0.042 -0.044 -0.032 -0.017 -0.022 -0.035 -0.028 -0.011 -0.015 -0.010 -0.027  0.015 -0.007 -0.035 -0.010 -0.057 -0.040 -0.058 -0.081 -0.025 -0.018 -0.055 -0.107    NaN 
-0.047  0.029  0.058  0.027  0.072  0.099  0.039  0.075  0.038 -0.012  0.020  0.063  0.035  0.036  0.035  0.009 -0.047 -0.009 -0.021 -0.035 -0.050 -0.069 -0.035 -0.040 -0.069 -0.028 -0.013 -0.016  0.001 -0.003 -0.055 -0.032 -0.034 -0.024 -0.014 -0.024 -0.014  0.005 -0.023 -0.056 -0.088 -0.090 -0.043    NaN 
-0.027  0.066  0.074  0.056  0.058  0.069  0.062 -0.007  0.009  0.031  0.047 -0.017  0.012 -0.015 -0.072 -0.053 -0.070 -0.085 -0.032 -0.041 -0.020  0.004 -0.027 -0.003 -0.010 -0.015  0.030 -0.027  0.008 -0.027 -0.005 -0.002 -0.011 -0.053  0.000 -0.047 -0.121 -0.111 -0.089 -0.102 -0.073 -0.094    NaN    NaN 
 0.003  0.063  0.073  0.101  0.071  0.083  0.060    NaN -0.021  0.042  0.065  0.034 -0.001 -0.031 -0.028 -0.012 -0.031 -0.000 -0.022  0.033 -0.029 -0.041 -0.042 -0.047  0.006 -0.066 -0.020  0.006 -0.012 -0.030 -0.015 -0.030 -0.012 -0.024 -0.044 -0.013 -0.057 -0.037 -0.038 -0.060 -0.020 -0.068 -0.123    NaN 
-0.017  0.042  0.042  0.084  0.097  0.074  0.046    NaN    NaN  0.027    NaN  0.008 -0.013 -0.024 -0.019 -0.099 -0.078 -0.084 -0.067 -0.003 -0.076 -0.007 -0.053 -0.010 -0.043  0.007 -0.047 -0.031  0.039 -0.013 -0.016  0.004  0.022  0.011 -0.016 -0.041 -0.056 -0.067 -0.026 -0.021 -0.059 -0.034 -0.014    NaN 
 0.006  0.035  0.053  0.050  0.096  0.103  0.081  0.024    NaN -0.002    NaN  0.013  0.013 -0.028 -0.116 -0.032  0.001 -0.037 -0.041 -0.060 -0.042 -0.022 -0.021 -0.037 -0.066 -0.049 -0.028 -0.018  0.004  0.021 -0.023  0.015  0.014 -0.008 -0.013 -0.031 -0.017 -0.026 -0.024 -0.049 -0.071 -0.048 -0.114    NaN 
 0.031  0.065  0.022  0.064  0.073  0.080  0.037    NaN  0.033 -0.013 -0.007  0.019  0.033  0.002  0.000 -0.013 -0.036 -0.063 -0.070 -0.067 -0.029 -0.021  0.024 -0.031 -0.049 -0.018 -0.018 -0.009 -0.014 -0.029 -0.018 -0.010 -0.015 -0.016 -0.039 -0.016  0.001 -0.010 -0.054 -0.025 -0.072 -0.088 -0.075    NaN 
 0.048  0.041  0.041  0.020  0.093  0.074  0.078  0.040 -0.003  0.022  0.029  0.041  0.009 -0.067 -0.040 -0.024 -0.072 -0.062 -0.040 -0.029 -0.014 -0.050 -0.039 -0.042 -0.032 -0.018 -0.032 -0.049 -0.013 -0.035  0.012  0.052 -0.025 -0.024 -0.063 -0.020 -0.033 -0.010 -0.035 -0.070 -0.079 -0.049 -0.052    NaN 
-0.027  0.051  0.035  0.050  0.055  0.069    NaN -0.001 -0.013 -0.044 -0.015 -0.039 -0.046 -0.081 -0.046 -0.022 -0.064 -0.007 -0.066 -0.053 -0.069 -0.069 -0.069 -0.010 -0.032 -0.004 -0.023 -0.015  0.014  0.026  0.018 -0.001 -0.017 -0.026 -0.046 -0.023 -0.046 -0.013 -0.031 -0.034 -0.010 -0.030 -0.082    NaN 
 0.037  0.040  0.072  0.032  0.014  0.039 -0.001  0.025  0.019  0.052  0.012 -0.074 -0.048 -0.056 -0.006 -0.055 -0.035 -0.032 -0.029 -0.018 -0.026 -0.015 -0.029  0.017  0.009 -0.037 -0.014 -0.010 -0.004  0.023  0.017 -0.015 -0.018 -0.012 -0.013  0.007  0.003  0.008  0.013 -0.032 -0.083 -0.044 -0.074    NaN 
 0.036  0.007  0.054  0.017  0.033  0.028  0.034 -0.029    NaN    NaN -0.024 -0.052 -0.057 -0.033 -0.018 -0.017  0.004 -0.017 -0.034 -0.016  0.008  0.013  0.021 -0.010 -0.068 -0.023  0.000 -0.018 -0.017 -0.007  0.001  0.036 -0.030 -0.024 -0.025 -0.035 -0.043 -0.060 -0.025 -0.030 -0.067 -0.048 -0.038    NaN 
 0.014  0.006  0.017  0.075  0.026  0.038  0.024    NaN    NaN    NaN -0.014 -0.015 -0.037 -0.081 -0.039 -0.061 -0.041 -0.117 -0.064 -0.027 -0.060 -0.030  0.040  0.030 -0.014 -0.004  0.008 -0.051 -0.029  0.003 -0.020 -0.038  0.014 -0.012 -0.051 -0.042 -0.055 -0.074 -0.051 -0.053 -0.098 -0.092 -0.147    NaN 
-0.025  0.040  0.026  0.065  0.039  0.041 -0.013    NaN  0.029  0.030 -0.012  0.044 -0.024 -0.057 -0.061 -0.072 -0.037 -0.047 -0.051 -0.038 -0.040  0.014 -0.041 -0.056 -0.021 -0.069  0.010 -0.014  0.021  0.025 -0.013  0.015  0.010  0.028  0.008  0.021 -0.021 -0.006 -0.072 -0.055 -0.028    NaN -0.059    NaN 
 0.009  0.027  0.021  0.023  0.045  0.061 -0.000 -0.021  0.049 -0.003    NaN  0.004 -0.022  0.013 -0.027 -0.025 -0.071 -0.072 -0.050 -0.013 -0.039 -0.081 -0.072 -0.032 -0.071 -0.050 -0.004  0.006 -0.044  0.003  0.010  0.030  0.038 -0.007  0.004  0.028  0.014 -0.029 -0.011 -0.022 -0.063 -0.023  0.005    NaN 
-0.024  0.024  0.038  0.010  0.016 -0.007  0.001  0.036  0.022 -0.006 -0.052 -0.056  0.026 -0.022  0.003 -0.061 -0.008 -0.028 -0.040 -0.041 -0.028 -0.048 -0.068 -0.056 -0.056 -0.059 -0.078  0.004 -0.010  0.044 -0.012  0.057  0.044  0.059  0.044  0.007  0.029 -0.024 -0.024 -0.017  0.014 -0.004 -0.042    NaN 
-0.038 -0.013  0.027  0.076  0.008  0.087    NaN    NaN -0.007  0.000 -0.053 -0.001  0.003 -0.035 -0.061 -0.064 -0.041 -0.021 -0.007 -0.056 -0.004  0.004 -0.014  0.002  0.009 -0.019 -0.002 -0.003  0.019  0.007  0.011 -0.004 -0.032  0.014 -0.014 -0.005 -0.039 -0.037 -0.048 -0.053 -0.014  0.014 -0.042    NaN 
 0.017  0.003  0.021  0.038  0.032  0.025 -0.034 -0.015  0.017 -0.003  0.001  0.016 -0.015 -0.027 -0.056 -0.010 -0.041 -0.018 -0.013 -0.028  0.003 -0.035 -0.021  0.010 -0.020 -0.035  0.000 -0.011 -0.005 -0.005 -0.046  0.006 -0.001  0.004  0.002 -0.021 -0.030  0.014 -0.014 -0.043  0.015 -0.010 -0.047    NaN 
-0.015  0.001  0.003  0.008  0.016  0.061  0.054 -0.028 -0.019 -0.019 -0.024 -0.029  0.037 -0.022 -0.010 -0.023  0.003 -0.055 -0.054 -0.063 -0.038 -0.071 -0.054 -0.065 -0.060 -0.032 -0.009 -0.056 -0.013  0.030  0.018  0.021  0.049  0.053  0.000  0.018  0.008 -0.017  0.039 -0.027 -0.018 -0.008 -0.017    NaN 
-0.006 -0.003  0.021  0.050  0.027  0.075  0.059 -0.002  0.026  0.042  0.001 -0.009  0.031  0.039 -0.007  0.001 -0.035 -0.005  0.012  0.010 -0.005 -0.065 -0.061 -0.079 -0.081 -0.021 -0.009  0.028  0.010  0.047  0.038 -0.016  0.002 -0.017  0.006  0.033  0.014 -0.049 -0.028 -0.012 -0.083 -0.046 -0.039    NaN 
 0.018  0.034  0.038 -0.001  0.045  0.049  0.051  0.004  0.011  0.014  0.042  0.003  0.030 -0.028 -0.054 -0.038 -0.012 -0.011 -0.007 -0.011 -0.070 -0.020 -0.035 -0.071 -0.097  0.001 -0.056 -0.039  0.001 -0.011  0.003 -0.006  0.023  0.051 -0.030 -0.028 -0.015 -0.063 -0.029 -0.043 -0.023 -0.114 -0.066    NaN 
-0.032  0.006  0.012  0.060  0.067  0.058  0.044  0.008  0.044  0.029  0.040  0.009 -0.053  0.015 -0.031 -0.025  0.005 -0.010 -0.021  0.006 -0.063 -0.029 -0.036 -0.019 -0.081 -0.047 -0.046 -0.019 -0.022 -0.018 -0.053  0.029 -0.009 -0.020 -0.004 -0.004 -0.037 -0.019 -0.061 -0.039 -0.031 -0.032 -0.076    NaN 
-0.014  0.030 -0.005  0.059  0.022  0.050  0.050 -0.011 -0.031 -0.018 -0.015 -0.001 -0.010 -0.048 -0.002 -0.029 -0.014  0.007  0.027 -0.000 -0.027 -0.052 -0.038 -0.065 -0.028 -0.054 -0.052 -0.043  0.018 -0.002 -0.023 -0.043 -0.036 -0.024 -0.039 -0.023 -0.055 -0.070 -0.060 -0.032 -0.089 -0.099 -0.101    NaN 
 0.003  0.027  0.008  0.045  0.059  0.066  0.034  0.023  0.039  0.014  0.017 -0.048  0.010  0.004  0.037 -0.006  0.011 -0.000  0.031  0.018 -0.044 -0.091 -0.045 -0.080 -0.053 -0.071 -0.013 -0.038 -0.034  0.016 -0.066 -0.011 -0.002 -0.050 -0.020  0.012 -0.044 -0.051 -0.055 -0.046 -0.020 -0.012 -0.043    NaN 
-0.050 -0.022  0.059  0.035  0.067  0.066 -0.001  0.024  0.027 -0.001 -0.035 -0.005 -0.040 -0.005 -0.012 -0.046 -0.029 -0.055 -0.044 -0.004 -0.078 -0.078 -0.068 -0.032 -0.018 -0.052  0.032 -0.017 -0.041 -0.017 -0.016 -0.052  0.018 -0.025 -0.063 -0.049  0.030  0.015 -0.025 -0.029  0.002 -0.043 -0.027    NaN 
-0.004  0.063  0.056  0.047  0.051  0.032  0.044 -0.028 -0.010    NaN    NaN    NaN    NaN -0.060 -0.038 -0.026 -0.040 -0.049 -0.005 -0.030 -0.073 -0.039 -0.045 -0.095 -0.041 -0.021 -0.059 -0.004 -0.014 -0.041  0.015  0.010  0.050 -0.012 -0.039 -0.026 -0.008 -0.016 -0.013 -0.043 -0.055 -0.052 -0.079    NaN 
-0.040  0.052  0.073  0.031  0.051  0.012  0.048  0.024  0.005    NaN    NaN    NaN  0.008  0.037 -0.048 -0.045 -0.073 -0.069 -0.076 -0.089 -0.105 -0.105 -0.081 -0.028 -0.040 -0.050 -0.021 -0.053 -0.037 -0.085 -0.034 -0.005 -0.016 -0.007 -0.023 -0.036 -0.051 -0.038 -0.094 -0.065 -0.084 -0.087 -0.098    NaN 
 0.016  0.059  0.041  0.047  0.035  0.027 -0.004  0.014  0.034  0.007  0.004  0.018  0.020    NaN -0.015    NaN -0.105 -0.042 -0.076 -0.071 -0.074 -0.085 -0.010 -0.008 -0.032 -0.021 -0.053 -0.068 -0.031  0.042 -0.015  0.001  0.018 -0.030 -0.049 -0.021  0.027 -0.057 -0.001 -0.013  0.003 -0.043    NaN    NaN 
 0.022  0.040  0.047  0.063  0.024  0.024  0.074  0.034  0.017  0.010  0.007 -0.016  0.023 -0.001 -0.086 -0.111 -0.063 -0.056 -0.040 -0.048 -0.031 -0.049 -0.045 -0.004 -0.055 -0.057 -0.034 -0.046 -0.021  0.005  0.029  0.040  0.020 -0.013 -0.001  0.025 -0.008  0.021  0.013 -0.103 -0.039 -0.004    NaN    NaN 
 0.013  0.022  0.041  0.049  0.050  0.048  0.011  0.003  0.003 -0.019 -0.004  0.036 -0.004 -0.059 -0.081 -0.073 -0.076 -0.045 -0.037 -0.048 -0.054 -0.043 -0.057 -0.067 -0.057 -0.032 -0.029 -0.015  0.030  0.038  0.021  0.035 -0.002 -0.057  0.000 -0.024 -0.056 -0.035 -0.018 -0.045 -0.078 -0.065 -0.111    NaN 
 0.011 -0.007  0.044  0.056  0.028 -0.022 -0.021  0.073  0.040  0.058  0.045  0.002  0.008 -0.029 -0.072 -0.021 -0.011 -0.033 -0.105 -0.116 -0.098 -0.061 -0.094  0.008  0.076 -0.015  0.003  0.044  0.037  0.052  0.077  0.004 -0.034 -0.011 -0.002 -0.011 -0.029 -0.044 -0.025 -0.078 -0.047 -0.027 -0.017    NaN 
 0.022  0.012    NaN  0.023 -0.005  0.039  0.042 -0.006  0.020 -0.008  0.023 -0.006 -0.007  0.033 -0.070 -0.026 -0.005 -0.028 -0.064 -0.033 -0.052 -0.075 -0.049 -0.022 -0.046 -0.011 -0.030 -0.017  0.026  0.023  0.021  0.003 -0.034 -0.006  0.018 -0.019 -0.001 -0.015 -0.017 -0.061 -0.054 -0.037 -0.077    NaN 
 0.042  0.014  0.018  0.073  0.048  0.016  0.067  0.037  0.052  0.039  0.020  0.024  0.006  0.001 -0.124 -0.058 -0.058 -0.021 -0.003 -0.062 -0.063 -0.029 -0.011  0.017 -0.050 -0.040  0.003 -0.029  0.006  0.003  0.026  0.012  0.028  0.010  0.035 -0.036 -0.022  0.000 -0.006 -0.028 -0.055 -0.053 -0.053    NaN 
-0.033  0.027  0.021  0.071  0.074  0.094  0.015  0.012 -0.014  0.034  0.018  0.036  0.017  0.017  0.014  0.001 -0.056  0.007 -0.066 -0.065 -0.051 -0.031 -0.030  0.004 -0.020 -0.004  0.002 -0.009 -0.001 -0.031 -0.038 -0.022  0.020 -0.007  0.003 -0.017  0.029 -0.064 -0.059 -0.028    NaN -0.135 -0.090    NaN 
 0.013  0.008  0.028  0.046  0.047  0.082  0.048  0.035  0.026 -0.006  0.035  0.019 -0.014  0.051 -0.007  0.059 -0.033 -0.031  0.011 -0.026 -0.011 -0.013 -0.029 -0.026 -0.009  0.020 -0.030 -0.063 -0.029 -0.046 -0.058 -0.093 -0.019  0.009 -0.014 -0.010 -0.074 -0.035 -0.049 -0.048 -0.047 -0.124 -0.137    NaN 
 0.018 -0.018  0.007  0.065  0.060  0.075  0.070  0.051  0.066  0.052  0.024  0.046  0.021  0.038  0.016 -0.005 -0.018 -0.038 -0.088 -0.022 -0.028  0.021 -0.029 -0.034 -0.044 -0.054 -0.027 -0.051 -0.007 -0.059 -0.065 -0.026 -0.040 -0.009 -0.018 -0.054 -0.026 -0.037 -0.029 -0.067 -0.056 -0.017 -0.029    NaN 
 0.020  0.059  0.051  0.087  0.053  0.077  0.006  0.028  0.034  0.011  0.017  0.016  0.021  0.026 -0.026  0.016 -0.027 -0.017 -0.019  0.022 -0.020 -0.015 -0.073 -0.009 -0.063  0.001  0.006 -0.021  0.009 -0.012  0.003  0.005 -0.019 -0.015 -0.043 -0.052 -0.073 -0.018 -0.034 -0.052 -0.030 -0.142 -0.106    NaN 
 0.003  0.018  0.033  0.112  0.112  0.080  0.083  0.065  0.024  0.034  0.060  0.027  0.033  0.017  0.002  0.011 -0.042 -0.012 -0.016 -0.064 -0.031 -0.048 -0.022 -0.038 -0.023 -0.038 -0.021 -0.011 -0.019  0.003 -0.032 -0.028 -0.009 -0.026 -0.049 -0.024 -0.024 -0.026 -0.066 -0.068 -0.045 -0.102 -0.129    NaN 
-0.021  0.054  0.025  0.034  0.046  0.025  0.047  0.064  0.021  0.011  0.004  0.071  0.028  0.010  0.003 -0.032 -0.062 -0.027 -0.042 -0.056 -0.038 -0.040 -0.006 -0.022 -0.003 -0.034 -0.034 -0.037 -0.033 -0.025 -0.036 -0.028 -0.018 -0.009  0.004 -0.034 -0.046 -0.085 -0.063 -0.047 -0.052 -0.075 -0.094    NaN 
 0.014  0.029  0.024  0.006  0.022  0.061  0.020  0.033  0.024  0.016  0.033  0.040  0.024 -0.005 -0.051 -0.130 -0.090 -0.098 -0.097 -0.076 -0.035 -0.054 -0.073  0.010 -0.023 -0.018 -0.042 -0.046  0.023  0.012  0.006  0.009 -0.022  0.017 -0.021 -0.030 -0.043 -0.069 -0.037 -0.024 -0.079 -0.017 -0.060    NaN 
-0.025  0.040  0.066  0.040  0.016  0.049  0.033  0.022  0.031  0.009    NaN -0.020 -0.006 -0.054 -0.050 -0.007 -0.066 -0.062 -0.018 -0.042 -0.028 -0.015 -0.063 -0.054 -0.027  0.032  0.041  0.007  0.033 -0.019  0.000 -0.011 -0.001 -0.005  0.025 -0.034 -0.037 -0.044 -0.073 -0.029 -0.059 -0.035 -0.083    NaN 
 0.016 -0.008  0.032  0.045  0.043  0.024  0.003  0.033  0.029 -0.004  0.013 -0.020  0.006 -0.025 -0.043 -0.036 -0.039 -0.076  0.005 -0.027 -0.022 -0.077 -0.020 -0.052 -0.016 -0.043 -0.060 -0.077 -0.013 -0.054  0.030 -0.064 -0.035 -0.053 -0.055  0.012 -0.021 -0.049 -0.037 -0.091 -0.118 -0.078 -0.089    NaN 
-0.034 -0.042 -0.040  0.037  0.016  0.023  0.054  0.025  0.035  0.025 -0.003 -0.034 -0.057 -0.081 -0.086 -0.027  0.003 -0.068 -0.008 -0.022 -0.016 -0.029 -0.001 -0.021 -0.040  0.007  0.011 -0.041  0.016  0.010  0.032  0.004  0.001 -0.062 -0.012 -0.002 -0.033 -0.053 -0.062 -0.035 -0.069 -0.003  0.033    NaN 
-0.003  0.000 -0.015  0.078  0.039  0.019  0.007  0.081  0.065  0.039 -0.002 -0.028 -0.018 -0.075  0.005 -0.062 -0.071 -0.061  0.041 -0.021 -0.040 -0.044 -0.020  0.005  0.017 -0.001  0.004  0.007  0.004  0.005 -0.008  0.022 -0.029 -0.012 -0.006 -0.014 -0.022 -0.005 -0.041 -0.053 -0.024 -0.065 -0.110    NaN 
 0.013  0.037  0.005  0.046  0.086  0.048  0.024  0.043  0.043  0.041  0.007  0.035  0.048  0.037 -0.059 -0.086 -0.027    NaN  0.019 -0.015 -0.038 -0.014 -0.020 -0.011 -0.024  0.009  0.006 -0.022  0.004 -0.005  0.001 -0.002  0.015  0.013 -0.017 -0.011 -0.017 -0.023 -0.043 -0.059 -0.097 -0.122 -0.092    NaN 
 0.004 -0.005  0.012  0.013  0.032  0.029  0.044  0.035  0.005 -0.009  0.016  0.023  0.029  0.031  0.011  0.003 -0.028 -0.034    NaN -0.012 -0.064 -0.025  0.012  0.021  0.009 -0.017  0.003  0.019  0.033  0.013  0.018 -0.022  0.014  0.028  0.007 -0.022 -0.000 -0.006 -0.012  0.003 -0.048 -0.021 -0.025    NaN 
 0.013  0.011  0.003  0.067  0.105  0.083  0.053  0.033  0.037  0.020  0.025  0.043  0.055  0.071  0.015 -0.047 -0.036 -0.033 -0.005 -0.018  0.014 -0.039 -0.002 -0.003 -0.013 -0.018  0.020  0.016  0.003 -0.019 -0.013  0.020 -0.021 -0.016 -0.005 -0.013 -0.051 -0.064 -0.037 -0.035 -0.068 -0.089 -0.072    NaN 
-0.021 -0.008 -0.019  0.030  0.113  0.055  0.066  0.072  0.017  0.005  0.052  0.060  0.031  0.030 -0.011  0.036 -0.059    NaN -0.035 -0.101 -0.046 -0.020 -0.021 -0.034  0.023  0.010  0.006  0.014 -0.010  0.012 -0.011 -0.036 -0.054 -0.046 -0.046 -0.050 -0.081 -0.032 -0.083 -0.089 -0.067 -0.068 -0.088    NaN 
 0.008 -0.007  0.024  0.065  0.058  0.070  0.079  0.036    NaN  0.002  0.053  0.047  0.035 -0.041 -0.007  0.017 -0.013 -0.032 -0.070 -0.070 -0.067 -0.040 -0.023  0.005 -0.004 -0.004  0.025  0.014  0.065  0.005  0.029  0.016  0.003 -0.007 -0.003 -0.024  0.033  0.012 -0.005 -0.006 -0.071 -0.027 -0.085    NaN 
-0.009  0.004 -0.003  0.026  0.045  0.084  0.023  0.030    NaN  0.034  0.041 -0.002  0.011  0.057  0.039  0.050  0.004 -0.004 -0.001 -0.069 -0.104 -0.104 -0.001  0.021  0.048  0.084  0.033  0.026  0.033  0.021  0.035  0.019  0.003 -0.005 -0.035 -0.019 -0.015 -0.035 -0.027 -0.059 -0.048 -0.028 -0.087    NaN 
-0.007  0.017  0.034  0.088  0.020  0.066  0.062  0.079  0.032  0.005  0.015  0.015  0.022  0.040 -0.000  0.016 -0.020 -0.028 -0.010 -0.055 -0.002 -0.047 -0.029 -0.047 -0.056 -0.020 -0.006 -0.016 -0.008 -0.020 -0.002 -0.006  0.004 -0.000  0.024 -0.033 -0.044 -0.056 -0.006 -0.022 -0.058 -0.028    NaN    NaN 
 0.017  0.005  0.034  0.082  0.045  0.053  0.081  0.012  0.021  0.027  0.002  0.032  0.052  0.051  0.004 -0.010 -0.062 -0.066 -0.074 -0.074 -0.116 -0.099 -0.031 -0.042 -0.014 -0.029 -0.012 -0.013 -0.034  0.067  0.029 -0.011  0.040  0.000  0.018 -0.011  0.017 -0.068  0.032 -0.049 -0.054 -0.032 -0.066    NaN 
 0.018  0.015  0.021  0.040  0.074  0.093  0.068  0.020  0.028  0.075  0.047  0.040  0.007  0.035    NaN -0.042 -0.043 -0.019 -0.006 -0.024 -0.059 -0.077 -0.052  0.005 -0.030 -0.009    NaN -0.030    NaN -0.006 -0.006 -0.009 -0.005  0.010  0.010 -0.005  0.005 -0.034 -0.017 -0.064 -0.018 -0.065 -0.045    NaN 
-0.027  0.067  0.038  0.055  0.059  0.033  0.063  0.027  0.030 -0.015  0.025  0.043 -0.004  0.002  0.019 -0.025 -0.045 -0.054 -0.039 -0.051 -0.026 -0.070  0.000 -0.020  0.015  0.012 -0.007 -0.020  0.022  0.015  0.001 -0.041  0.001 -0.031 -0.033 -0.032  0.034  0.014 -0.055 -0.043 -0.030 -0.063 -0.080    NaN 
-0.008  0.028  0.052  0.067  0.044  0.045  0.031  0.033    NaN  0.085  0.047 -0.011  0.040  0.024  0.004 -0.027 -0.001 -0.017 -0.037  0.002  0.018 -0.025 -0.039  0.036  0.041 -0.006 -0.020 -0.000 -0.008 -0.040 -0.002 -0.003 -0.011  0.003  0.018  0.027 -0.032 -0.049 -0.019  0.010 -0.051 -0.004  0.000    NaN 
 0.010  0.055  0.066  0.091  0.083  0.076  0.043  0.034  0.105  0.068  0.040  0.001  0.022  0.019  0.040  0.020  0.029  0.051  0.021  0.008 -0.023 -0.027 -0.059  0.005 -0.024 -0.023  0.014  0.013 -0.003  0.011 -0.023  0.002  0.024  0.003  0.039  0.006 -0.003 -0.010 -0.035  0.009 -0.026 -0.027 -0.078    NaN 
 0.059  0.042  0.058  0.081  0.051  0.052  0.054  0.012  0.035  0.018  0.001  0.013  0.012  0.028  0.039  0.028  0.050 -0.017 -0.132 -0.051 -0.015 -0.041 -0.047 -0.063 -0.028 -0.018 -0.032 -0.009 -0.032  0.007 -0.001 -0.012 -0.013 -0.006 -0.002 -0.006 -0.026 -0.064 -0.080 -0.058 -0.057 -0.100 -0.075    NaN 
-0.021  0.035  0.021  0.015  0.046  0.019  0.055  0.010  0.053  0.045  0.009  0.019  0.028 -0.015 -0.007 -0.052 -0.018 -0.041 -0.040 -0.066 -0.041 -0.026 -0.032 -0.036 -0.001 -0.027 -0.007  0.004  0.043  0.016  0.025  0.015  0.026 -0.006 -0.031  0.014  0.024 -0.036 -0.013 -0.066 -0.034 -0.018  0.015    NaN 
-0.010  0.036  0.017  0.084  0.041  0.035 -0.027 -0.004  0.038  0.057  0.008  0.011  0.011 -0.032    NaN -0.079 -0.023 -0.025 -0.051 -0.029 -0.046 -0.007 -0.010 -0.048  0.023 -0.005 -0.038 -0.025 -0.035  0.008  0.018  0.022 -0.041 -0.011  0.004  0.034 -0.001 -0.030 -0.059 -0.031 -0.059 -0.071 -0.060    NaN 
 0.013  0.009  0.000  0.032  0.041  0.027  0.043  0.021 -0.014 -0.043 -0.029 -0.021 -0.008 -0.051 -0.030 -0.056 -0.055 -0.022  0.015 -0.030 -0.029 -0.035 -0.042 -0.056 -0.050 -0.035 -0.013 -0.009  0.002 -0.003  0.005  0.006  0.005  0.033  0.045  0.022  0.039  0.028  0.023  0.018  0.016 -0.030 -0.029    NaN 
   NaN    NaN  0.029  0.015  0.007  0.063  0.001 -0.030 -0.002  0.010 -0.010  0.051  0.014  0.001 -0.061 -0.081 -0.064 -0.049  0.015 -0.066 -0.005 -0.002 -0.023  0.027 -0.013 -0.042 -0.062 -0.045  0.006 -0.010  0.002 -0.001  0.003 -0.033 -0.005 -0.030  0.016 -0.013 -0.047 -0.040 -0.039 -0.033  0.020    NaN 
-0.011  0.026  0.050  0.036  0.047  0.012 -0.011  0.047  0.087  0.023  0.037  0.004    NaN -0.033 -0.075 -0.024 -0.084 -0.005 -0.022 -0.034 -0.071 -0.011 -0.039  0.006  0.020 -0.039  0.029 -0.053  0.002  0.000  0.017  0.034  0.021  0.027  0.045  0.040  0.018 -0.010 -0.002 -0.011  0.010  0.005 -0.006    NaN 
   NaN    NaN -0.004  0.048  0.033  0.040  0.021  0.009  0.011 -0.011 -0.035  0.004 -0.046  0.037    NaN    NaN -0.116 -0.010 -0.022 -0.028 -0.015 -0.048 -0.009  0.012  0.022 -0.012 -0.003  0.035  0.037  0.004  0.036 -0.004  0.005  0.016 -0.032  0.036  0.002 -0.007 -0.008 -0.035 -0.030  0.016 -0.011    NaN 
-0.046 -0.011  0.029 -0.022  0.010  0.054 -0.003 -0.026 -0.021 -0.068  0.012  0.002 -0.026 -0.028 -0.030 -0.064 -0.070 -0.063 -0.031 -0.020 -0.032  0.024 -0.039 -0.041 -0.036 -0.037 -0.040 -0.022  0.001 -0.018  0.047 -0.026  0.011  0.015 -0.034 -0.020 -0.045 -0.029  0.015 -0.019 -0.013 -0.051 -0.046    NaN 
-0.017  0.007  0.049  0.021  0.026  0.003 -0.004  0.006 -0.008  0.005  0.010 -0.009 -0.039 -0.021 -0.041 -0.035 -0.068 -0.042 -0.030 -0.018  0.027  0.022 -0.000 -0.038 -0.049 -0.031 -0.020 -0.006  0.027  0.037 -0.009  0.003  0.021  0.012  0.014  0.009  0.015 -0.024  0.033 -0.029 -0.046 -0.020 -0.026    NaN 
 0.008  0.014  0.037 -0.048  0.038  0.040  0.025 -0.015  0.003  0.023 -0.014 -0.007  0.016 -0.019 -0.043 -0.001  0.031  0.002 -0.054 -0.036 -0.006 -0.041 -0.001 -0.031 -0.059 -0.040 -0.023 -0.002 -0.007 -0.026 -0.025  0.005  0.008 -0.003  0.034 -0.005 -0.030 -0.015  0.041 -0.036 -0.042 -0.015  0.025    NaN 
-0.002  0.032 -0.003  0.039  0.054  0.034  0.036  0.069  0.051  0.027 -0.029  0.015 -0.027 -0.001 -0.027  0.032 -0.031  0.023 -0.010 -0.023 -0.047 -0.012 -0.018 -0.008 -0.012 -0.017  0.004 -0.022 -0.056 -0.015  0.021  0.004  0.021 -0.003 -0.007 -0.007 -0.031 -0.050 -0.016 -0.057 -0.029 -0.069 -0.042    NaN 
-0.062 -0.008  0.008  0.065  0.060  0.041  0.076  0.019  0.001 -0.008  0.012  0.003  0.016  0.006  0.055  0.056  0.011 -0.042 -0.001 -0.030 -0.033 -0.011 -0.032 -0.064 -0.037 -0.027 -0.013  0.003 -0.017 -0.009 -0.006  0.017  0.046  0.017  0.060  0.038 -0.009  0.021  0.021  0.053  0.044 -0.002 -0.063    NaN 
-0.014  0.022  0.022  0.046  0.007  0.013  0.010  0.029 -0.003 -0.003  0.042  0.038 -0.005 -0.036 -0.082 -0.005    NaN -0.053 -0.033 -0.025 -0.014 -0.003 -0.003 -0.047 -0.029 -0.011  0.026  0.036 -0.007 -0.006  0.025  0.016  0.014  0.009  0.033  0.029 -0.007 -0.023 -0.027 -0.051  0.003 -0.009  0.022    NaN 
 0.001 -0.001  0.029  0.025  0.036  0.075  0.023  0.090 -0.019  0.022  0.034 -0.025 -0.016 -0.082 -0.015 -0.013  0.007 -0.038 -0.030 -0.010  0.013  0.008 -0.069 -0.037 -0.039 -0.016 -0.079 -0.004  0.001 -0.015  0.022  0.038  0.016  0.035 -0.003 -0.007 -0.013 -0.017 -0.041 -0.042 -0.001  0.021  0.031    NaN 
-0.038 -0.000  0.033  0.037  0.075  0.057  0.009  0.020 -0.016 -0.007  0.008  0.032  0.004 -0.045 -0.036 -0.033  0.011 -0.068 -0.054 -0.044 -0.056 -0.022 -0.051 -0.035 -0.023 -0.024 -0.031 -0.023 -0.020 -0.023 -0.010  0.005 -0.034 -0.036 -0.024 -0.027  0.014 -0.048 -0.012 -0.011 -0.056 -0.061 -0.057    NaN 
   NaN    NaN  0.002 -0.009 -0.006 -0.002  0.033  0.008 -0.007    NaN -0.014    NaN -0.003 -0.063 -0.029 -0.020 -0.035 -0.027 -0.045 -0.033 -0.049 -0.041 -0.017  0.014 -0.007  0.003 -0.013 -0.003  0.022 -0.028  0.014  0.043  0.040 -0.008  0.020  0.019 -0.008 -0.020  0.016 -0.030 -0.035 -0.022 -0.055    NaN 
   NaN  0.028    NaN  0.004  0.038  0.032  0.009  0.034    NaN  0.010  0.015 -0.002  0.003 -0.003 -0.036 -0.043 -0.085 -0.028 -0.036 -0.038 -0.030 -0.011 -0.073 -0.028 -0.027 -0.060 -0.041 -0.053 -0.051 -0.018 -0.056 -0.017 -0.019 -0.002  0.002 -0.042 -0.015 -0.011 -0.029 -0.026 -0.034 -0.093 -0.091    NaN 
 0.025  0.029  0.029  0.024  0.015  0.040  0.017  0.004  0.025 -0.031 -0.032 -0.016 -0.024 -0.050 -0.027 -0.031 -0.039  0.016 -0.024 -0.025 -0.024 -0.062 -0.053 -0.009 -0.005  0.020  0.010  0.018 -0.038  0.017  0.019  0.006  0.001  0.009 -0.018 -0.002 -0.023 -0.013 -0.035 -0.039 -0.051 -0.054 -0.012    NaN 
-0.022  0.004  0.030  0.028  0.042  0.063  0.004  0.024  0.045  0.012  0.002  0.019 -0.053 -0.030    NaN -0.051 -0.045  0.018 -0.063 -0.047  0.014 -0.018  0.010 -0.042 -0.019 -0.004 -0.029  0.024  0.003  0.005  0.010 -0.001  0.032  0.028  0.020  0.001  0.038 -0.037 -0.055 -0.013  0.023  0.044  0.019    NaN 
 0.017  0.009  0.023  0.056  0.070  0.046  0.022  0.006 -0.031  0.019  0.031    NaN    NaN    NaN    NaN    NaN    NaN -0.021 -0.011 -0.017  0.004 -0.021  0.019 -0.036 -0.010  0.004 -0.003 -0.008 -0.013 -0.049  0.007  0.024 -0.022  0.026  0.006 -0.019 -0.017  0.025  0.029 -0.010  0.014  0.024 -0.029    NaN 
-0.041  0.002    NaN  0.045  0.066  0.012  0.015  0.042 -0.013 -0.056    NaN -0.022    NaN -0.037 -0.066 -0.047 -0.066 -0.006 -0.036 -0.052 -0.034  0.018 -0.019  0.003 -0.049 -0.005  0.025  0.001 -0.025 -0.012  0.073  0.022  0.041 -0.001  0.016  0.015 -0.004 -0.031  0.007  0.043  0.045 -0.006 -0.030    NaN 
-0.000  0.017  0.015  0.024  0.039  0.028  0.028  0.040  0.014  0.023 -0.014 -0.009  0.045 -0.038 -0.037 -0.056 -0.044 -0.002 -0.039 -0.053 -0.026 -0.023 -0.015 -0.038 -0.011 -0.006  0.026 -0.004  0.010  0.016  0.033  0.056  0.015 -0.008 -0.014  0.017 -0.010 -0.023  0.004  0.018  0.011 -0.018 -0.048    NaN 
-0.043 -0.016  0.033  0.018  0.069  0.072  0.013  0.001  0.022  0.022 -0.004 -0.002 -0.007 -0.002 -0.023 -0.010 -0.018 -0.023 -0.030 -0.027 -0.033 -0.090 -0.117 -0.014 -0.005 -0.002 -0.054 -0.002  0.026  0.055 -0.013  0.026  0.027  0.005  0.021  0.054  0.025  0.016  0.023  0.007 -0.014 -0.004 -0.037    NaN 
-0.048  0.011  0.030  0.060  0.041  0.044 -0.030  0.016  0.009  0.016  0.018 -0.008  0.058 -0.016 -0.013 -0.078 -0.077 -0.053 -0.096 -0.086 -0.007 -0.033 -0.021 -0.042 -0.043 -0.063 -0.030 -0.008  0.036 -0.020 -0.005  0.052  0.032 -0.007  0.001 -0.004  0.006 -0.024  0.023 -0.050 -0.033 -0.030 -0.063    NaN 
-0.051 -0.019 -0.007  0.054  0.028  0.035  0.001  0.053 -0.003 -0.003  0.044  0.032 -0.021 -0.025 -0.096 -0.046 -0.014 -0.037 -0.051 -0.111 -0.041  0.002 -0.017 -0.009 -0.054 -0.037  0.005 -0.012 -0.026 -0.010 -0.036 -0.011 -0.005  0.040  0.019 -0.028 -0.025  0.003 -0.019 -0.051 -0.058 -0.040 -0.074    NaN 
-0.019  0.024 -0.017  0.014  0.031  0.043  0.042 -0.017  0.006 -0.001  0.010 -0.027 -0.014 -0.038 -0.088 -0.098 -0.053 -0.064 -0.043 -0.027 -0.047 -0.017 -0.063 -0.021    NaN -0.008 -0.012  0.002  0.024 -0.034 -0.015 -0.033 -0.014 -0.027 -0.017 -0.033 -0.035 -0.040 -0.020 -0.026 -0.047 -0.060 -0.110    NaN 
-0.010  0.046  0.012  0.029  0.050  0.064  0.040  0.004 -0.001  0.031    NaN  0.003    NaN -0.070 -0.004 -0.035 -0.027 -0.051 -0.060 -0.027 -0.023 -0.044 -0.060 -0.081 -0.096 -0.036  0.007 -0.032 -0.016  0.016 -0.017  0.008  0.054  0.012  0.002  0.018  0.035  0.041 -0.012 -0.035 -0.027 -0.005 -0.050    NaN 
 0.023  0.024  0.011  0.059  0.054  0.055  0.027  0.023  0.041    NaN -0.018 -0.030  0.025 -0.053 -0.071 -0.021 -0.013 -0.021 -0.058 -0.070 -0.014 -0.035 -0.019    NaN    NaN -0.046 -0.032 -0.013  0.009  0.015 -0.005  0.053  0.033  0.007 -0.009  0.021 -0.006  0.052  0.038 -0.008  0.026 -0.027  0.004    NaN 
 0.000  0.010  0.025  0.043  0.047  0.032  0.028 -0.007  0.034    NaN    NaN    NaN -0.012 -0.034 -0.038    NaN -0.076 -0.037 -0.047 -0.038 -0.016 -0.026 -0.059 -0.029 -0.016  0.001  0.009 -0.035 -0.037 -0.011 -0.034  0.027 -0.052  0.003 -0.042  0.008  0.010 -0.003 -0.048 -0.034 -0.022 -0.080 -0.129    NaN 
 0.044  0.001  0.032  0.120  0.065  0.074  0.063  0.049  0.002    NaN    NaN  0.052  0.043 -0.004  0.035  0.027  0.041 -0.000 -0.036 -0.015 -0.065 -0.042 -0.103 -0.032 -0.040 -0.015  0.027 -0.012 -0.031 -0.042 -0.055 -0.025 -0.037  0.004 -0.001 -0.016 -0.009  0.013  0.002 -0.027 -0.050 -0.024 -0.055    NaN 
 0.011  0.015  0.031  0.061  0.049  0.049  0.077  0.070  0.092  0.029  0.038  0.057  0.066  0.026  0.016  0.080  0.035  0.012  0.078  0.056  0.049  0.012  0.053  0.006 -0.007 -0.000 -0.005 -0.044 -0.038  0.006  0.012  0.006 -0.005  0.016  0.030  0.008 -0.008  0.005 -0.007 -0.035  0.009  0.005 -0.039    NaN 
 0.012 -0.042  0.046  0.046  0.109  0.085  0.075  0.077  0.074  0.044  0.051  0.032  0.075  0.077  0.061  0.070  0.057  0.063  0.019  0.048  0.030  0.053  0.015  0.026  0.022  0.014 -0.008 -0.033 -0.101 -0.076 -0.047  0.004 -0.007 -0.016 -0.018 -0.011  0.019 -0.005 -0.013 -0.031 -0.053 -0.046 -0.079    NaN 
 0.016  0.016  0.033    NaN  0.036  0.083  0.060  0.026    NaN    NaN    NaN    NaN  0.051    NaN    NaN  0.125  0.095  0.053  0.111  0.024  0.022  0.086 -0.010  0.052  0.010 -0.010  0.019  0.031  0.006 -0.048 -0.056 -0.040 -0.007 -0.034  0.032 -0.015  0.024  0.022 -0.004  0.011 -0.007 -0.025 -0.056    NaN 
-0.009  0.001  0.046    NaN  0.020  0.090  0.090  0.115    NaN    NaN    NaN  0.080  0.112  0.090  0.039  0.032  0.048  0.072  0.048  0.024  0.056  0.054  0.027  0.041  0.038  0.038  0.036  0.066 -0.003  0.028 -0.023 -0.031 -0.032 -0.001  0.037  0.019 -0.012  0.006 -0.014 -0.014  0.021  0.027 -0.028    NaN 
-0.011 -0.015  0.017  0.006  0.048  0.024  0.067  0.056  0.065  0.064  0.098  0.139  0.115  0.015  0.041  0.052    NaN  0.016  0.018  0.013 -0.012  0.007  0.032  0.018 -0.002  0.024  0.011  0.032 -0.036 -0.038 -0.027 -0.037 -0.061 -0.043 -0.033 -0.011 -0.007  0.022 -0.048 -0.057 -0.031 -0.013 -0.001    NaN 
 0.006  0.003  0.021  0.001    NaN  0.068    NaN  0.052  0.066  0.078  0.076  0.027  0.046    NaN  0.051  0.056  0.068  0.058  0.034  0.054  0.023  0.033  0.010 -0.055 -0.012 -0.038 -0.005 -0.021 -0.016 -0.019 -0.033 -0.059 -0.014  0.017 -0.044 -0.034 -0.063  0.029  0.016 -0.022 -0.031 -0.066 -0.002    NaN 
-0.017  0.029 -0.003  0.044  0.038  0.040  0.048  0.062 -0.001  0.072  0.059  0.019  0.069  0.050  0.032  0.050  0.071  0.040  0.005  0.015  0.029  0.005 -0.008 -0.029 -0.057 -0.046  0.009  0.040  0.021  0.009 -0.020 -0.048 -0.033 -0.048  0.013  0.007 -0.005  0.004 -0.025 -0.003 -0.013 -0.050 -0.039    NaN 
-0.024  0.034  0.038  0.021  0.055  0.019  0.051  0.053  0.034  0.059    NaN  0.081    NaN    NaN    NaN  0.018 -0.001  0.014 -0.010  0.027  0.031  0.043 -0.021  0.048  0.006  0.006  0.007  0.027  0.013  0.045  0.020 -0.014 -0.004 -0.053  0.001  0.023 -0.031 -0.037  0.025 -0.008  0.010  0.030 -0.020  0.004 
 0.018  0.002  0.026  0.031  0.014  0.011  0.072  0.074  0.069  0.080  0.019  0.048  0.028    NaN  0.086  0.066  0.004  0.003 -0.018  0.018 -0.018 -0.025 -0.008  0.002 -0.001  0.002 -0.017 -0.010  0.014  0.002  0.011 -0.060 -0.049 -0.031 -0.042  0.003  0.021  0.045  0.012  0.034  0.017  0.003 -0.008    NaN 
 0.000  0.036  0.055  0.035  0.004  0.088  0.055  0.054  0.051  0.062  0.020  0.004  0.074  0.070  0.036  0.051  0.010 -0.009 -0.000  0.018  0.020  0.010 -0.035  0.028  0.001 -0.020 -0.038 -0.014 -0.021 -0.038 -0.013  0.026 -0.048 -0.043 -0.017 -0.010 -0.027  0.020 -0.002  0.018  0.034  0.043  0.009    NaN 
-0.022  0.027  0.024  0.037  0.057  0.094  0.111  0.078  0.054  0.020    NaN  0.028  0.048  0.045  0.031 -0.042  0.011  0.001  0.008 -0.026  0.012  0.006 -0.014  0.029  0.018 -0.035  0.020 -0.008  0.005 -0.063  0.012 -0.018 -0.016 -0.028 -0.020 -0.000 -0.008  0.003  0.018  0.067  0.020  0.021 -0.004    NaN 
-0.038  0.006 -0.000  0.031  0.041  0.018  0.044  0.020  0.020  0.048  0.033  0.001 -0.056 -0.019 -0.071 -0.036 -0.030 -0.070 -0.041 -0.004  0.009  0.018 -0.014 -0.013 -0.041  0.031 -0.011 -0.039 -0.057 -0.046 -0.003 -0.075 -0.058 -0.011 -0.007 -0.018  0.013  0.060  0.020  0.037  0.005  0.032 -0.014    NaN 
-0.026  0.026 -0.034  0.021  0.008 -0.021    NaN -0.041 -0.038 -0.039 -0.044 -0.066 -0.040 -0.036    NaN -0.052 -0.008 -0.004  0.030 -0.011 -0.023 -0.024 -0.012  0.027 -0.024 -0.035 -0.030  0.003  0.018  0.013  0.022  0.014  0.028 -0.010 -0.033 -0.023  0.005  0.014  0.023  0.025  0.078  0.047  0.036    NaN 
 0.039  0.026  0.022  0.022  0.001 -0.001 -0.066 -0.098 -0.078 -0.122 -0.049 -0.073    NaN -0.008 -0.017    NaN  0.013 -0.001 -0.006 -0.025 -0.041 -0.001  0.019 -0.044 -0.016  0.039  0.002 -0.011  0.005 -0.020  0.027 -0.019  0.022  0.047  0.001  0.035  0.038  0.040  0.036  0.021 -0.016  0.013  0.018    NaN 
-0.021 -0.004  0.012  0.027 -0.008 -0.035 -0.044 -0.082 -0.106 -0.080    NaN -0.051 -0.029  0.010    NaN    NaN  0.002 -0.026 -0.021  0.006  0.018 -0.017  0.020  0.001 -0.008 -0.010  0.012 -0.042  0.021  0.043  0.025  0.016  0.021  0.058  0.025 -0.017  0.011  0.025  0.041 -0.008  0.003  0.047 -0.006    NaN 
-0.029 -0.012  0.009 -0.049 -0.023  0.021  0.000 -0.024 -0.043 -0.074 -0.063 -0.009  0.003    NaN  0.017 -0.014  0.014  0.000  0.006  0.011  0.000 -0.033 -0.001 -0.021 -0.059 -0.013  0.045 -0.011 -0.000  0.044  0.037  0.029  0.055  0.059  0.029  0.034  0.024  0.028  0.033 -0.017  0.058  0.047    NaN    NaN 
 0.025  0.040  0.030  0.045  0.024 -0.002  0.050 -0.043 -0.010 -0.066 -0.019 -0.005  0.013    NaN  0.019  0.031 -0.014  0.005  0.027  0.040  0.007  0.016  0.020 -0.036 -0.027  0.016 -0.007 -0.048  0.035  0.002 -0.002  0.059  0.041  0.050 -0.013  0.001  0.015  0.009  0.036  0.030 -0.002  0.016  0.006    NaN 
 0.033  0.022  0.074  0.014  0.020  0.020  0.029 -0.005 -0.004  0.016  0.008 -0.018    NaN  0.004    NaN -0.011    NaN -0.011 -0.011 -0.041  0.010 -0.002 -0.019 -0.024  0.027  0.004 -0.033 -0.010 -0.032  0.003 -0.002 -0.013  0.005  0.008  0.012  0.045  0.027  0.022  0.004 -0.004 -0.027  0.003 -0.037    NaN 
-0.015  0.073  0.030  0.040  0.023  0.020 -0.002 -0.028 -0.026 -0.048 -0.044 -0.010 -0.048    NaN  0.031 -0.027 -0.011  0.014  0.030 -0.007 -0.005 -0.041 -0.026  0.020  0.015  0.029 -0.007  0.010  0.027  0.021 -0.005  0.037 -0.020 -0.004  0.015  0.032  0.014  0.008  0.027 -0.008 -0.011 -0.009 -0.041    NaN 
-0.005  0.014  0.052  0.056 -0.006  0.043 -0.010  0.041  0.005  0.027  0.015  0.007    NaN -0.063    NaN  0.026  0.019 -0.001  0.019 -0.029  0.001 -0.003 -0.008  0.016 -0.009  0.023  0.011 -0.006  0.021  0.059 -0.003 -0.032  0.000  0.043  0.022 -0.022  0.020 -0.010 -0.019 -0.041 -0.037 -0.022 -0.073    NaN 
 0.027  0.002  0.046 -0.017 -0.004 -0.001  0.030 -0.022 -0.013 -0.042    NaN    NaN    NaN    NaN    NaN -0.029 -0.032 -0.043 -0.025 -0.013  0.002 -0.017  0.015 -0.003  0.021  0.005 -0.009  0.009  0.024  0.070  0.033  0.025  0.000  0.031  0.002  0.033  0.017 -0.010 -0.009  0.028  0.018 -0.049 -0.015    NaN 
 0.019  0.003  0.039  0.077  0.014 -0.046  0.009    NaN -0.035    NaN -0.042    NaN -0.003    NaN -0.054  0.018  0.014  0.009  0.005 -0.011 -0.027 -0.038 -0.031  0.001 -0.003  0.006 -0.009  0.042  0.010 -0.028 -0.018  0.044  0.026 -0.001  0.042  0.042  0.050  0.052 -0.013 -0.015 -0.001 -0.038 -0.057    NaN 
 0.035  0.043  0.042  0.028 -0.045 -0.030 -0.001 -0.040 -0.006 -0.005    NaN -0.006    NaN -0.037 -0.037 -0.050 -0.015 -0.006 -0.060  0.001  0.002 -0.014 -0.024  0.033  0.032  0.009 -0.002  0.017  0.031  0.022  0.028  0.026  0.002  0.008  0.038  0.047  0.040  0.027 -0.005  0.051  0.069  0.021  0.003    NaN 
 0.014 -0.023  0.026  0.068  0.024  0.021    NaN  0.001 -0.029    NaN    NaN    NaN    NaN -0.034  0.009 -0.026 -0.041 -0.016  0.020 -0.009 -0.023  0.004  0.007  0.027  0.006  0.025  0.044  0.049  0.044  0.029  0.022  0.001  0.006  0.018 -0.009 -0.037  0.009  0.018 -0.017 -0.030 -0.003 -0.016    NaN    NaN 
 0.009  0.007  0.021  0.034  0.017  0.028 -0.020 -0.024  0.007    NaN    NaN    NaN    NaN -0.014 -0.067  0.005  0.029  0.040  0.021 -0.003  0.044 -0.023 -0.028  0.025  0.061  0.034 -0.008 -0.009  0.010  0.017  0.017 -0.006  0.018  0.010  0.001 -0.011 -0.002  0.004  0.060  0.032  0.035 -0.037 -0.043    NaN 
 0.011  0.014  0.040  0.036  0.021  0.019 -0.001  0.031    NaN    NaN    NaN -0.002 -0.014  0.036  0.011  0.002 -0.024 -0.013 -0.014  0.013  0.002  0.019  0.005 -0.040 -0.021  0.031  0.070 -0.041 -0.003  0.002  0.022 -0.005  0.020 -0.011 -0.008  0.017  0.013  0.032  0.051  0.002  0.009 -0.053 -0.015    NaN 
 0.029 -0.006  0.004  0.014  0.008  0.017 -0.021  0.044    NaN -0.013    NaN -0.046 -0.021 -0.034 -0.021 -0.008 -0.037 -0.052    NaN -0.034  0.014  0.022 -0.003 -0.027 -0.001  0.018  0.007 -0.007  0.024 -0.011  0.016  0.019  0.041  0.012  0.035  0.004  0.006  0.020 -0.025 -0.046  0.014  0.013 -0.012    NaN 
-0.027  0.032  0.037  0.062  0.007  0.010  0.050 -0.006    NaN    NaN    NaN    NaN    NaN -0.048 -0.022 -0.011 -0.047 -0.074 -0.068  0.011  0.038 -0.018 -0.012  0.002  0.009  0.011  0.009 -0.043 -0.032  0.004 -0.032 -0.017 -0.006  0.007  0.022  0.043  0.020  0.003 -0.014  0.021 -0.015 -0.018 -0.047 -0.063 
-0.057 -0.037  0.036  0.059  0.028  0.016 -0.014 -0.005 -0.022    NaN    NaN    NaN    NaN    NaN -0.050 -0.044    NaN -0.010 -0.012 -0.039  0.031  0.015  0.012  0.024  0.019 -0.009 -0.005  0.006  0.050  0.070  0.062  0.056  0.055  0.062  0.051 -0.006  0.003  0.086 -0.001  0.025 -0.003 -0.022 -0.036    NaN 
-0.034  0.015  0.018  0.037  0.047  0.112  0.042 -0.015 -0.061 -0.061    NaN    NaN    NaN    NaN    NaN    NaN    NaN -0.023 -0.011    NaN -0.019 -0.067  0.032 -0.044 -0.051 -0.002  0.010 -0.009  0.032  0.012  0.021 -0.031  0.023  0.014 -0.006 -0.021  0.006  0.013 -0.021  0.014 -0.022 -0.047 -0.081    NaN 
-0.026  0.008 -0.007  0.032  0.013 -0.022  0.014  0.011    NaN -0.028  0.035 -0.004    NaN    NaN    NaN    NaN    NaN    NaN -0.052 -0.030    NaN -0.054 -0.003  0.011  0.007 -0.070 -0.051 -0.006  0.044  0.025  0.034  0.041  0.021 -0.011 -0.008 -0.000  0.024  0.000 -0.013  0.044  0.012  0.026 -0.032    NaN 
-0.013  0.019  0.006  0.069  0.070  0.057  0.027  0.033 -0.005 -0.004  0.021    NaN  0.007 -0.014    NaN    NaN    NaN    NaN    NaN    NaN    NaN -0.039 -0.046 -0.011 -0.016 -0.021 -0.011 -0.011 -0.036  0.041 -0.011  0.006  0.025 -0.015  0.008  0.038  0.012  0.017  0.033 -0.018 -0.010 -0.031 -0.055    NaN 
-0.024 -0.005  0.012  0.044  0.027  0.065  0.059  0.078  0.002  0.009    NaN  0.010    NaN -0.002 -0.018 -0.008    NaN    NaN    NaN    NaN    NaN    NaN -0.050 -0.012 -0.015 -0.029 -0.031 -0.057 -0.039 -0.035  0.047  0.008  0.002 -0.021  0.030  0.018 -0.009  0.039 -0.027 -0.016 -0.045 -0.012 -0.033 -0.021 
 0.011  0.028    NaN  0.024  0.017  0.056  0.050  0.040  0.085  0.017    NaN    NaN    NaN    NaN    NaN  0.000    NaN    NaN    NaN    NaN    NaN    NaN    NaN -0.017 -0.012 -0.033 -0.031 -0.048 -0.041 -0.020  0.051 -0.005 -0.026  0.042  0.027 -0.002 -0.015  0.017  0.029 -0.010 -0.026  0.022 -0.077    NaN 
 0.036  0.040  0.049  0.029  0.080  0.040  0.079  0.058 -0.009  0.040  0.015 -0.037    NaN  0.011    NaN -0.017    NaN    NaN    NaN    NaN    NaN    NaN    NaN -0.003 -0.006 -0.026 -0.002  0.009 -0.038 -0.006  0.008  0.017  0.023  0.022  0.002 -0.012  0.027  0.004  0.006 -0.005  0.006  0.012    NaN    NaN 
-0.015  0.063  0.067  0.047  0.067  0.054  0.000  0.026  0.047 -0.023 -0.002 -0.020    NaN    NaN    NaN -0.043 -0.070 -0.052 -0.112    NaN    NaN    NaN    NaN    NaN -0.016 -0.000  0.037 -0.008 -0.055 -0.034 -0.025  0.003  0.009 -0.009  0.011 -0.008  0.019  0.001 -0.000 -0.060 -0.026 -0.010 -0.053 -0.060 
 0.009  0.006  0.082  0.009  0.041  0.089  0.035  0.068  0.055    NaN -0.010 -0.041  0.000    NaN    NaN -0.028    NaN -0.025  0.012 -0.055 -0.019 -0.046 -0.002 -0.047 -0.034 -0.015 -0.022 -0.026  0.019 -0.011  0.007  0.002  0.033  0.013  0.011  0.035  0.007  0.003  0.037 -0.020  0.026  0.024    NaN    NaN 
-0.025  0.064 -0.028    NaN  0.040  0.011    NaN -0.010    NaN -0.035 -0.005 -0.042 -0.027 -0.029 -0.071 -0.072    NaN -0.033  0.025 -0.004 -0.025  0.008  0.002 -0.046 -0.054 -0.079  0.031 -0.006  0.009  0.005  0.023  0.007  0.037 -0.002 -0.006  0.010 -0.001  0.038 -0.008 -0.010 -0.010  0.011 -0.015    NaN 
-0.013 -0.002  0.032    NaN  0.041 -0.002    NaN    NaN  0.021 -0.033 -0.077 -0.061 -0.066 -0.027    NaN    NaN  0.032 -0.055 -0.074  0.005  0.004  0.002 -0.038  0.000 -0.021 -0.038 -0.010 -0.012  0.016  0.004  0.053  0.055  0.058  0.082  0.036  0.051 -0.004  0.003  0.024  0.009 -0.034 -0.036 -0.046    NaN 
-0.013  0.003  0.024    NaN  0.052    NaN    NaN    NaN  0.021 -0.017 -0.052 -0.041 -0.007    NaN    NaN    NaN    NaN    NaN    NaN -0.018 -0.053 -0.012 -0.004  0.008  0.050 -0.018 -0.002  0.024 -0.066  0.015  0.024  0.039  0.032  0.037  0.000 -0.012  0.030  0.019  0.051  0.018 -0.012 -0.006 -0.011    NaN 
 0.018  0.011 -0.019    NaN  0.035 -0.003    NaN  0.004  0.007  0.007 -0.019 -0.010 -0.030    NaN    NaN    NaN    NaN    NaN  0.004 -0.019 -0.062 -0.030 -0.024 -0.037 -0.031 -0.013  0.026 -0.018  0.007  0.066  0.035  0.015  0.038  0.041 -0.004 -0.000 -0.032  0.051  0.004 -0.038 -0.078 -0.022 -0.046    NaN 
 0.002  0.051  0.047    NaN  0.043    NaN -0.011    NaN  0.053 -0.010 -0.030    NaN -0.062    NaN    NaN    NaN    NaN -0.031 -0.037 -0.082 -0.041 -0.044 -0.049 -0.017  0.000 -0.008 -0.045 -0.006  0.011  0.019  0.014  0.036  0.031  0.031  0.026  0.012  0.026 -0.036 -0.006  0.001 -0.010 -0.054 -0.053  0.046 
 0.004  0.008  0.001    NaN  0.037    NaN -0.022 -0.030  0.002 -0.008 -0.012 -0.023 -0.076 -0.120    NaN    NaN    NaN -0.044 -0.016  0.033 -0.008 -0.006 -0.060 -0.006 -0.027 -0.016 -0.038 -0.022 -0.035 -0.042  0.028  0.035  0.044  0.027  0.055 -0.009  0.003  0.016  0.011 -0.005  0.018  0.011 -0.032    NaN 
 0.011  0.054  0.038    NaN    NaN    NaN  0.028  0.061 -0.020  0.008  0.007 -0.013 -0.087 -0.047    NaN    NaN    NaN    NaN    NaN    NaN -0.056 -0.030 -0.017 -0.040 -0.024 -0.042 -0.011 -0.019 -0.003  0.003 -0.000  0.052  0.060  0.023  0.003  0.024 -0.013  0.024  0.016 -0.053 -0.065 -0.029 -0.046    NaN 
 0.025  0.010  0.071    NaN  0.033  0.031  0.037    NaN -0.009  0.029 -0.058 -0.019 -0.019 -0.034 -0.051 -0.013 -0.057 -0.035 -0.011 -0.004 -0.003 -0.015 -0.020 -0.036 -0.004 -0.017 -0.014  0.015 -0.018  0.070  0.051  0.029  0.054  0.057  0.057  0.021  0.013  0.018 -0.005 -0.013 -0.028 -0.001    NaN    NaN 
-0.010  0.010  0.010    NaN  0.024  0.035  0.045 -0.013  0.056  0.044 -0.040 -0.020 -0.036 -0.083 -0.016 -0.043 -0.059  0.015 -0.012 -0.004  0.008 -0.055 -0.039 -0.037 -0.023 -0.028 -0.017 -0.002  0.009  0.035  0.051  0.070  0.025  0.091  0.048  0.037  0.017  0.048 -0.008  0.022  0.009 -0.011 -0.008    NaN 
-0.035  0.012 -0.003  0.033  0.069  0.060 -0.030 -0.009 -0.007 -0.003 -0.024 -0.040 -0.006 -0.030 -0.034 -0.037 -0.031 -0.069 -0.026 -0.020 -0.044 -0.066 -0.044  0.018 -0.005 -0.030 -0.084 -0.027 -0.009 -0.007  0.025  0.007  0.049  0.037  0.010  0.002 -0.001  0.036  0.030  0.031 -0.011 -0.028 -0.055    NaN 
-0.015  0.010  0.023  0.074  0.058  0.027  0.072  0.015 -0.024  0.033  0.012 -0.024 -0.065 -0.065 -0.095 -0.029 -0.053 -0.004  0.024  0.016  0.007 -0.023 -0.036 -0.017 -0.055 -0.030 -0.031 -0.026 -0.045  0.007  0.002  0.068  0.039  0.025  0.048  0.046 -0.001  0.007  0.016  0.033 -0.011  0.009 -0.048    NaN 
-0.020 -0.040 -0.040  0.055  0.035  0.000  0.032 -0.012  0.029    NaN    NaN    NaN -0.035 -0.024 -0.025 -0.044 -0.011 -0.044 -0.021 -0.036 -0.073 -0.026 -0.068 -0.048 -0.055 -0.029 -0.066 -0.039  0.027 -0.029  0.020  0.034  0.018 -0.002  0.021 -0.011 -0.006  0.018 -0.009  0.037  0.017  0.008 -0.073    NaN 
-0.009  0.011  0.034  0.042 -0.004  0.021  0.047  0.037  0.027 -0.013  0.037 -0.006 -0.004 -0.057 -0.022  0.023  0.004 -0.009    NaN    NaN -0.078 -0.099 -0.066 -0.061 -0.052 -0.022 -0.080 -0.006 -0.016  0.036 -0.024  0.017  0.049  0.007  0.025 -0.040 -0.021 -0.006  0.015 -0.034  0.019 -0.037 -0.055    NaN 
 0.002 -0.023  0.016  0.016  0.002  0.038  0.038  0.022  0.050  0.019 -0.022 -0.007 -0.020 -0.018 -0.040 -0.035 -0.006 -0.080    NaN -0.055 -0.058    NaN -0.025 -0.053 -0.040 -0.031 -0.042 -0.043  0.001  0.059  0.000  0.037  0.072  0.062  0.046  0.048  0.006  0.040  0.013 -0.003 -0.039 -0.013 -0.024    NaN 
-0.065 -0.016  0.025  0.039  0.042  0.089  0.048  0.052  0.022  0.048  0.035  0.039 -0.014 -0.018 -0.092 -0.038 -0.065    NaN -0.049 -0.060 -0.078    NaN -0.053 -0.061 -0.038 -0.049  0.008  0.025 -0.012  0.029 -0.009  0.043  0.001  0.038  0.043 -0.003  0.005  0.022  0.087  0.038  0.030  0.009 -0.003    NaN 
-0.018  0.005  0.032  0.039  0.025  0.053  0.064  0.047  0.049  0.033 -0.002  0.025  0.013 -0.004 -0.026 -0.061 -0.081 -0.026 -0.076 -0.076 -0.102 -0.010 -0.036 -0.035 -0.015 -0.049 -0.013 -0.062 -0.020  0.017  0.023  0.048  0.031  0.004  0.034  0.042  0.049 -0.016 -0.003  0.009 -0.015 -0.027  0.012 -0.047 
-0.018 -0.024 -0.006  0.045  0.052  0.019  0.005  0.042  0.027  0.009  0.064 -0.017  0.010 -0.036 -0.042 -0.051 -0.047 -0.050 -0.047 -0.066 -0.075 -0.027 -0.077 -0.063 -0.035  0.025 -0.034  0.024 -0.010 -0.026 -0.044 -0.034  0.010 -0.014  0.011 -0.002 -0.030 -0.025 -0.051 -0.007 -0.012 -0.027 -0.038    NaN 
-0.030  0.039  0.022  0.042  0.068  0.082  0.061  0.063  0.038  0.002  0.023  0.023 -0.037 -0.010 -0.007 -0.058 -0.093 -0.070 -0.057 -0.048    NaN -0.038 -0.007 -0.041 -0.019 -0.026 -0.003 -0.031  0.004  0.008  0.010  0.016  0.003  0.006  0.030  0.013  0.030 -0.004 -0.009 -0.034 -0.050 -0.062 -0.021    NaN 
 0.012  0.003  0.010  0.020    NaN  0.078    NaN -0.012 -0.007  0.019 -0.018 -0.035 -0.017 -0.050  0.003 -0.047 -0.018  0.026 -0.003 -0.048 -0.038 -0.063 -0.020 -0.017  0.011  0.042 -0.008 -0.031 -0.008 -0.006  0.019 -0.016  0.022  0.008  0.050 -0.010  0.030  0.037 -0.022  0.009  0.017  0.013 -0.015    NaN 
-0.051  0.002 -0.033  0.008    NaN -0.010    NaN  0.037  0.015 -0.029 -0.016 -0.006 -0.024 -0.029 -0.076 -0.056 -0.044  0.024  0.006 -0.004 -0.062 -0.008 -0.028 -0.036  0.005 -0.034 -0.027 -0.002  0.002  0.002 -0.009  0.013  0.059 -0.007  0.001  0.031  0.033  0.026  0.036  0.026 -0.001  0.009  0.003    NaN 
-0.015 -0.014  0.000  0.028    NaN -0.007    NaN  0.018  0.036  0.012  0.043 -0.069 -0.016 -0.007    NaN    NaN -0.152    NaN    NaN -0.034 -0.043 -0.016  0.002 -0.054 -0.014 -0.013 -0.022  0.015  0.005 -0.013  0.009 -0.023  0.022  0.036  0.053  0.033 -0.003  0.008  0.009  0.022  0.030  0.039  0.020  0.002 
-0.003  0.001  0.046  0.030  0.025    NaN  0.029    NaN  0.003 -0.000 -0.014 -0.017 -0.022 -0.092 -0.075 -0.035    NaN -0.073 -0.078 -0.055 -0.063 -0.073 -0.046 -0.048  0.002  0.023 -0.066 -0.075 -0.046 -0.040 -0.053 -0.095 -0.007  0.005  0.019 -0.006  0.011  0.021 -0.007 -0.015 -0.007 -0.031 -0.042    NaN 
-0.006  0.025  0.056  0.019  0.067  0.063    NaN    NaN    NaN  0.018 -0.034 -0.003  0.020 -0.045 -0.061    NaN -0.062    NaN    NaN -0.052 -0.061 -0.027  0.020 -0.013 -0.055 -0.068 -0.020  0.009 -0.051 -0.051 -0.001  0.008  0.043  0.027  0.010 -0.002 -0.015  0.004  0.011  0.005 -0.021 -0.025 -0.023 -0.103 
-0.066  0.030  0.002  0.059  0.018  0.014  0.046    NaN  0.013    NaN    NaN -0.002 -0.041 -0.046    NaN    NaN -0.045    NaN    NaN -0.019  0.011  0.024 -0.012 -0.078 -0.014 -0.015 -0.043  0.020  0.002 -0.013  0.005 -0.010 -0.011  0.016  0.024 -0.001  0.017 -0.005 -0.022 -0.023 -0.009 -0.014 -0.043    NaN 
 0.017  0.047  0.050  0.022  0.038  0.040    NaN  0.052  0.037  0.025    NaN -0.017 -0.004    NaN -0.037 -0.103    NaN    NaN    NaN -0.012 -0.012 -0.033 -0.042 -0.044 -0.015 -0.067 -0.003 -0.012 -0.004 -0.005  0.005  0.033  0.021  0.018  0.011  0.021  0.025  0.013 -0.006 -0.064 -0.011 -0.057 -0.048 -0.064 
 0.016  0.034  0.054  0.067    NaN  0.029  0.060 -0.007    NaN    NaN    NaN -0.013  0.001  0.007 -0.013 -0.054 -0.063 -0.062 -0.025    NaN  0.021  0.030 -0.022 -0.067 -0.065  0.001 -0.026 -0.008 -0.051 -0.036  0.011  0.019  0.001 -0.020  0.017  0.001  0.027  0.002  0.002 -0.018  0.013 -0.012    NaN    NaN 
-0.013  0.005  0.015  0.032  0.077  0.075  0.029  0.026    NaN    NaN    NaN  0.028  0.021  0.014  0.023 -0.036  0.017 -0.006 -0.036 -0.058 -0.065 -0.093 -0.031 -0.040  0.002 -0.065 -0.024  0.006 -0.016  0.011  0.010  0.022  0.022 -0.004 -0.031 -0.004 -0.005  0.050  0.007 -0.049 -0.004  0.002 -0.073 -0.050 
 0.008  0.034  0.013  0.035  0.051  0.057  0.076  0.077    NaN  0.023 -0.004    NaN -0.047  0.059  0.027  0.019  0.013 -0.001 -0.011 -0.027 -0.034 -0.067 -0.049    NaN -0.051 -0.009 -0.043 -0.016 -0.044 -0.038 -0.020  0.004  0.001 -0.023  0.002  0.016  0.038  0.017 -0.016  0.007 -0.070 -0.039 -0.024    NaN 
 0.025  0.027  0.087  0.073  0.098  0.088  0.096  0.043  0.030  0.108  0.044  0.052  0.016 -0.009  0.015 -0.000 -0.001 -0.018 -0.023 -0.057 -0.008 -0.069 -0.046 -0.075    NaN -0.067 -0.050 -0.066  0.006 -0.062 -0.044 -0.026 -0.018 -0.018 -0.009  0.005  0.012  0.030  0.025  0.052  0.024  0.035  0.014    NaN 
-0.003  0.005  0.024  0.030  0.027  0.048  0.088  0.094  0.035  0.063  0.024  0.013 -0.006  0.012  0.022  0.001 -0.025  0.036 -0.015 -0.025 -0.035 -0.036 -0.024 -0.067    NaN -0.082 -0.051 -0.036 -0.041  0.003 -0.013 -0.032 -0.016 -0.023 -0.028  0.016  0.024  0.006  0.004 -0.028 -0.023 -0.016 -0.024    NaN 
-0.010 -0.004  0.014  0.032  0.063  0.087  0.042    NaN    NaN -0.027 -0.034  0.010  0.057  0.006  0.043  0.014  0.017 -0.028 -0.005 -0.010 -0.017 -0.059 -0.007 -0.023 -0.025 -0.027 -0.019 -0.049 -0.065  0.018  0.004  0.016  0.012 -0.001 -0.009  0.003  0.046  0.023 -0.019  0.010 -0.016 -0.024    NaN    NaN 
 0.028  0.015  0.058  0.028  0.038  0.069  0.051  0.071  0.057    NaN  0.020 -0.034 -0.007 -0.078 -0.068 -0.023 -0.007 -0.068 -0.059 -0.074 -0.095 -0.063 -0.042 -0.076 -0.091 -0.025 -0.006 -0.010 -0.006 -0.010 -0.018 -0.017  0.007 -0.028  0.001  0.004  0.013  0.012 -0.019 -0.011 -0.020 -0.025 -0.084    NaN 
 0.018 -0.011  0.040  0.069  0.029  0.063  0.014  0.046  0.020    NaN  0.021  0.017 -0.049 -0.077 -0.067 -0.028 -0.035 -0.024  0.001 -0.025 -0.002 -0.067 -0.037 -0.037 -0.052 -0.042 -0.068 -0.000  0.043  0.009 -0.008  0.008  0.021  0.035 -0.019  0.027  0.056 -0.017  0.005 -0.001 -0.018 -0.015  0.001    NaN 
-0.021  0.039  0.046  0.048  0.050  0.029  0.002 -0.022 -0.057 -0.008 -0.016 -0.032 -0.043    NaN -0.026 -0.041 -0.035 -0.047 -0.016 -0.055 -0.023 -0.038 -0.028 -0.035 -0.022 -0.027 -0.014  0.022  0.018  0.004  0.011 -0.022  0.041  0.035  0.032  0.049  0.034 -0.011  0.007  0.002 -0.023 -0.027 -0.020    NaN 
 0.006  0.061  0.096  0.038  0.026 -0.024  0.059  0.053  0.008 -0.009    NaN -0.037 -0.082 -0.112 -0.039 -0.069 -0.052 -0.045 -0.044 -0.058 -0.028  0.002  0.003 -0.046  0.009 -0.029  0.025  0.010  0.045 -0.011  0.018 -0.005  0.044  0.063  0.048  0.031 -0.001  0.022 -0.005  0.017  0.010  0.014 -0.039    NaN 
 0.033  0.022  0.022  0.005  0.061  0.019  0.020  0.004  0.046  0.017  0.007 -0.015    NaN -0.006    NaN -0.019  0.011 -0.025  0.012 -0.022 -0.037 -0.039 -0.026 -0.022 -0.012 -0.044  0.025 -0.004  0.004 -0.005 -0.024  0.004  0.007 -0.026  0.035  0.021 -0.010  0.002 -0.039 -0.055 -0.043 -0.047 -0.031    NaN 
 0.008  0.033  0.078  0.062  0.045  0.033  0.046  0.032  0.025  0.052  0.044  0.016  0.037 -0.005    NaN -0.000 -0.029  0.008 -0.005 -0.041 -0.035 -0.016 -0.043 -0.014 -0.025 -0.032 -0.000  0.047  0.027  0.015  0.015  0.020  0.041  0.029 -0.009  0.009  0.036  0.010  0.043 -0.004  0.011 -0.035 -0.038 -0.027 
 0.016  0.043  0.087  0.049  0.092  0.088  0.075  0.054  0.060  0.076  0.038 -0.013  0.031  0.022    NaN -0.010 -0.033 -0.011 -0.005 -0.046 -0.036 -0.058 -0.006  0.011 -0.016 -0.040  0.003 -0.035 -0.024 -0.010  0.001  0.011  0.023 -0.018  0.035  0.035 -0.016  0.034  0.003  0.009  0.020  0.013 -0.040    NaN 
 0.023  0.061  0.053  0.049  0.031  0.064  0.049  0.028 -0.002 -0.022  0.049    NaN    NaN    NaN    NaN -0.050 -0.024 -0.047 -0.090 -0.024 -0.012 -0.045 -0.052 -0.059 -0.039 -0.024 -0.015 -0.012 -0.039 -0.005 -0.019  0.003  0.004  0.009  0.006  0.024  0.041  0.034  0.030  0.022 -0.003 -0.027 -0.004 -0.058 
-0.007  0.018  0.034  0.055  0.054 -0.001  0.039  0.005    NaN -0.004 -0.004    NaN    NaN    NaN    NaN    NaN -0.064 -0.090 -0.071 -0.060 -0.073 -0.043 -0.006 -0.019 -0.013 -0.027 -0.038 -0.011 -0.044 -0.018  0.000 -0.004 -0.035  0.017  0.007  0.025  0.007  0.016 -0.021 -0.060 -0.004 -0.025 -0.040    NaN 
-0.009  0.047  0.027  0.056  0.037  0.055  0.041 -0.018    NaN    NaN  0.007 -0.015    NaN    NaN -0.036 -0.051 -0.050    NaN -0.028  0.007  0.026 -0.012 -0.033 -0.026 -0.067 -0.031 -0.007 -0.041 -0.029  0.017  0.027  0.027 -0.015 -0.023 -0.048 -0.009 -0.038 -0.023 -0.013 -0.025 -0.017 -0.061 -0.050    NaN 
-0.017  0.050  0.040  0.039  0.044  0.025  0.007 -0.012    NaN -0.002 -0.006  0.026 -0.039 -0.057 -0.066 -0.023 -0.023 -0.069 -0.046 -0.039  0.001 -0.002 -0.000  0.010 -0.004  0.005 -0.007 -0.021 -0.003  0.006  0.013 -0.008 -0.029  0.015  0.004 -0.006  0.013  0.008 -0.008 -0.001 -0.018 -0.004 -0.038 -0.032 
 0.016  0.040  0.037  0.041  0.062  0.048  0.041  0.052  0.063 -0.019  0.031 -0.009    NaN    NaN -0.061 -0.010  0.004 -0.017 -0.007 -0.017 -0.005 -0.055 -0.028 -0.017 -0.001  0.011  0.004  0.002 -0.021 -0.011 -0.036  0.026 -0.003 -0.018 -0.027  0.008  0.005  0.007 -0.047 -0.006 -0.054 -0.040 -0.058 -0.091 
 0.028  0.048  0.050  0.060  0.032  0.004  0.048 -0.012  0.035    NaN    NaN  0.021 -0.036 -0.041 -0.078 -0.027 -0.014  0.010  0.001    NaN    NaN    NaN -0.015 -0.034 -0.036 -0.014 -0.018 -0.043 -0.028 -0.036 -0.018  0.023  0.026  0.002 -0.034 -0.040 -0.001  0.015  0.006  0.013  0.057 -0.069 -0.019 -0.038 
-0.008  0.016  0.022  0.045  0.021  0.046  0.011  0.038  0.012 -0.029    NaN  0.004 -0.004 -0.042  0.015 -0.001 -0.029 -0.001 -0.045 -0.096 -0.100    NaN    NaN  0.001 -0.024  0.056 -0.005 -0.001  0.000  0.022  0.008 -0.006  0.010  0.033  0.030 -0.026  0.053 -0.005 -0.015  0.035  0.018 -0.028 -0.056 -0.030 
-0.034  0.010  0.035  0.095  0.030  0.044  0.013  0.010  0.018  0.002 -0.047  0.001 -0.033 -0.042    NaN    NaN    NaN -0.043 -0.053 -0.036 -0.053 -0.036 -0.061 -0.025 -0.041 -0.039 -0.039 -0.013 -0.028 -0.007 -0.001 -0.024 -0.036 -0.012 -0.002  0.028  0.009 -0.022 -0.002  0.039 -0.014 -0.027    NaN    NaN 
-0.019 -0.006  0.048  0.024  0.057  0.037 -0.020 -0.010  0.006 -0.024 -0.012 -0.020 -0.016  0.002 -0.018    NaN    NaN -0.033 -0.027 -0.040 -0.010 -0.046 -0.019 -0.016 -0.019 -0.035 -0.074 -0.001  0.006  0.014  0.043  0.011  0.007  0.008  0.012 -0.016 -0.046 -0.021 -0.006  0.016 -0.010  0.006 -0.046    NaN 
-0.015  0.019  0.066 -0.004  0.029  0.022  0.061  0.017 -0.012 -0.016 -0.016 -0.049 -0.033    NaN -0.044    NaN -0.064 -0.010 -0.018 -0.034 -0.023 -0.087 -0.105 -0.058 -0.016 -0.036 -0.008  0.013  0.024  0.024  0.034  0.006 -0.020  0.003 -0.027 -0.006 -0.018  0.024  0.012  0.017  0.003 -0.052 -0.010    NaN 
-0.001  0.076  0.018  0.036  0.050  0.059 -0.026 -0.047 -0.037  0.031  0.022  0.029 -0.006 -0.041 -0.031 -0.068 -0.057 -0.067 -0.052 -0.054 -0.008 -0.004 -0.038 -0.044 -0.068 -0.075 -0.054  0.006    NaN  0.018  0.046 -0.046 -0.004  0.009 -0.008  0.013  0.008  0.022 -0.029 -0.013 -0.018 -0.011  0.014    NaN 
-0.011  0.028  0.055  0.074  0.050  0.021  0.023 -0.005 -0.018 -0.024 -0.022 -0.014 -0.037    NaN    NaN    NaN -0.020 -0.015 -0.028 -0.017  0.008  0.010 -0.060 -0.054 -0.018  0.003 -0.035 -0.038 -0.027  0.021  0.013 -0.017  0.022 -0.004 -0.016 -0.024  0.016 -0.001 -0.019 -0.003  0.004  0.002 -0.008    NaN 
 0.009  0.040  0.010  0.021  0.007 -0.023  0.011 -0.000 -0.005  0.019 -0.018 -0.046 -0.008 -0.092    NaN -0.004 -0.037 -0.065 -0.023 -0.088 -0.034 -0.042 -0.054 -0.023 -0.052  0.014 -0.030 -0.043  0.039  0.031  0.021 -0.002  0.000 -0.020 -0.008 -0.022 -0.018  0.020  0.018 -0.026 -0.011 -0.000 -0.039 -0.053 
 0.004  0.010  0.031  0.004  0.042  0.008 -0.021  0.018  0.042  0.002 -0.035 -0.025    NaN    NaN    NaN -0.044 -0.013 -0.004 -0.032 -0.018 -0.023 -0.076    NaN -0.047 -0.049 -0.045 -0.055  0.007  0.003 -0.037 -0.017 -0.027  0.031 -0.035  0.010 -0.023 -0.080 -0.058 -0.024  0.021 -0.055 -0.067 -0.055 -0.051 
-0.025 -0.023  0.043  0.066  0.055  0.019 -0.010    NaN  0.016 -0.012 -0.012 -0.066  0.023    NaN    NaN -0.047 -0.026 -0.016 -0.019 -0.038 -0.041 -0.023 -0.036 -0.015 -0.049 -0.065 -0.006  0.007 -0.036 -0.006  0.005 -0.021  0.005  0.045  0.006 -0.015 -0.014  0.014  0.030  0.011 -0.013 -0.049 -0.055    NaN 
-0.047  0.049  0.049  0.057  0.056  0.035  0.022 -0.006 -0.012  0.009 -0.027 -0.081 -0.022    NaN -0.040 -0.067 -0.062 -0.026 -0.049 -0.030 -0.021 -0.010 -0.063 -0.057 -0.056 -0.038  0.018    NaN -0.006 -0.021  0.016 -0.025  0.003  0.000  0.044  0.040  0.001  0.022  0.010  0.004  0.024  0.031 -0.037    NaN 
 0.026  0.063  0.069  0.059  0.003  0.044  0.008    NaN  0.034 -0.025 -0.071    NaN    NaN -0.048 -0.050 -0.047 -0.040 -0.057 -0.055 -0.027  0.011 -0.056 -0.039 -0.008 -0.025 -0.006 -0.031 -0.034  0.023  0.029 -0.006 -0.015  0.010  0.004 -0.024 -0.005  0.007  0.023  0.016  0.020 -0.003  0.023 -0.004  0.030 
 0.073  0.014  0.096  0.100  0.066    NaN    NaN    NaN -0.010 -0.003    NaN -0.006  0.011 -0.075 -0.060 -0.064 -0.046  0.006 -0.044 -0.027 -0.070    NaN    NaN    NaN  0.007  0.015 -0.003 -0.008  0.040 -0.012  0.015 -0.016 -0.011 -0.005 -0.011  0.007  0.013 -0.024 -0.013 -0.053  0.037 -0.018  0.046    NaN 
-0.016  0.010  0.038  0.044  0.037  0.028  0.019  0.048 -0.012 -0.035 -0.001 -0.006  0.034  0.006 -0.086 -0.037 -0.053 -0.039 -0.025 -0.075 -0.010 -0.025    NaN    NaN -0.050 -0.005 -0.052  0.007 -0.019 -0.000 -0.016 -0.036 -0.010 -0.013  0.009  0.021 -0.063 -0.017 -0.012 -0.019 -0.027 -0.035 -0.050    NaN 
-0.001  0.046  0.065  0.039  0.014  0.034  0.036 -0.018    NaN  0.021 -0.013 -0.031 -0.021 -0.067    NaN    NaN -0.040 -0.055 -0.027 -0.071 -0.050 -0.043 -0.025 -0.029 -0.007 -0.019  0.024 -0.028 -0.031 -0.005 -0.041 -0.004 -0.021 -0.005  0.024 -0.023 -0.027 -0.007  0.005  0.026  0.023  0.008 -0.015 -0.074 
 0.005  0.028  0.031  0.022  0.062  0.033  0.015  0.018    NaN  0.023  0.031 -0.001 -0.011  0.018 -0.004 -0.035 -0.071 -0.035 -0.060 -0.066    NaN  0.003 -0.057  0.014 -0.021  0.011    NaN    NaN  0.000 -0.015  0.037  0.034  0.041  0.033  0.039  0.075  0.026 -0.011  0.003  0.026  0.002 -0.040  0.010    NaN 
 0.011  0.034  0.080  0.060  0.064  0.011  0.015  0.041  0.052  0.025    NaN  0.034  0.003  0.033  0.004  0.006 -0.007 -0.008 -0.023  0.001 -0.028    NaN    NaN    NaN    NaN -0.063 -0.087 -0.065    NaN    NaN -0.018 -0.033 -0.001 -0.015 -0.040 -0.007 -0.003 -0.061 -0.013 -0.019 -0.032 -0.019 -0.043 -0.105 
 0.022  0.011  0.062  0.036  0.022  0.050  0.054  0.048  0.086  0.084    NaN    NaN    NaN    NaN    NaN  0.001  0.000  0.003 -0.006  0.022 -0.004  0.060  0.024 -0.028  0.003 -0.073 -0.083 -0.080 -0.051 -0.050 -0.025  0.010  0.044 -0.006  0.016  0.046 -0.003 -0.003  0.016  0.024  0.017  0.053  0.043    NaN 
 0.020  0.003  0.026  0.028  0.081  0.055  0.035  0.068  0.061  0.063  0.094    NaN    NaN  0.071    NaN  0.039  0.028  0.048  0.016  0.013  0.006  0.026  0.035  0.019  0.009  0.029  0.003 -0.007 -0.098 -0.097 -0.078 -0.018 -0.025  0.007  0.032 -0.013 -0.017 -0.030 -0.005 -0.012  0.010  0.019 -0.020    NaN 
-0.002  0.014  0.018  0.118  0.027  0.052  0.044  0.083  0.112  0.093  0.058  0.048    NaN    NaN    NaN -0.054  0.046  0.011  0.034  0.043 -0.007 -0.000 -0.005  0.025  0.051  0.011 -0.026 -0.019 -0.027    NaN -0.063 -0.045  0.021  0.014 -0.002 -0.013 -0.017 -0.043  0.004 -0.032 -0.016 -0.022  0.031 -0.008 
 0.029  0.010 -0.010 -0.016  0.062  0.072  0.069  0.065  0.027 -0.008  0.037    NaN    NaN    NaN -0.013  0.043  0.053  0.048  0.044 -0.007 -0.007 -0.004  0.001  0.034 -0.018 -0.005 -0.047 -0.015 -0.057 -0.135 -0.015 -0.080 -0.055 -0.059 -0.057 -0.023 -0.033 -0.018 -0.041 -0.036 -0.027 -0.011 -0.004 -0.020 
 0.020 -0.003  0.017  0.004  0.039  0.045    NaN    NaN    NaN  0.057  0.042  0.036  0.076  0.077  0.113    NaN    NaN  0.018  0.009  0.030  0.016  0.034  0.026  0.017  0.011 -0.054  0.030  0.007 -0.021 -0.036 -0.016 -0.043 -0.027  0.001 -0.035 -0.044 -0.038  0.006 -0.029 -0.021 -0.008 -0.004  0.026  0.008 
-0.004 -0.007  0.023  0.033  0.041  0.078  0.100  0.042  0.050  0.076  0.025  0.011  0.006  0.031  0.031  0.028  0.045  0.038 -0.002  0.090  0.032  0.021  0.005  0.033  0.026 -0.030 -0.004  0.006 -0.058 -0.032 -0.080 -0.039 -0.027 -0.034  0.011 -0.009  0.011 -0.027 -0.014 -0.005  0.006 -0.002 -0.026  0.007 
 0.007  0.039  0.061  0.039  0.055  0.054  0.067 -0.005  0.024  0.060  0.043 -0.008  0.051    NaN    NaN    NaN -0.035 -0.069 -0.021  0.007 -0.025  0.021 -0.008 -0.011 -0.032 -0.066 -0.028 -0.038 -0.054 -0.060 -0.056  0.010 -0.053  0.027 -0.037 -0.031 -0.015 -0.016 -0.006  0.020  0.015 -0.006 -0.021    NaN 
 0.013  0.001  0.029  0.030  0.047  0.075  0.065  0.043  0.016  0.016 -0.014  0.016 -0.027 -0.023 -0.027    NaN  0.012 -0.043 -0.037 -0.009  0.003 -0.023 -0.046  0.008 -0.033 -0.003  0.029  0.022 -0.007  0.033  0.000 -0.044 -0.032 -0.010  0.014  0.045  0.014  0.057  0.008  0.052  0.061  0.012 -0.041    NaN 
 0.026  0.006  0.010  0.040  0.052  0.051  0.017  0.022  0.010  0.009 -0.005 -0.051 -0.017 -0.014 -0.094 -0.033 -0.024 -0.034 -0.021 -0.022 -0.008 -0.007 -0.052 -0.006 -0.044  0.022 -0.016  0.011  0.003 -0.016  0.045  0.024 -0.013 -0.025  0.023  0.032  0.048  0.060  0.016  0.015  0.050  0.049    NaN    NaN 
-0.015  0.020  0.034  0.036  0.034  0.042  0.024 -0.000    NaN  0.005 -0.029 -0.043 -0.007 -0.010 -0.022 -0.063 -0.028 -0.016 -0.023 -0.002  0.010 -0.047 -0.015 -0.013  0.024 -0.003  0.032  0.033 -0.001  0.016  0.035  0.042  0.038 -0.018  0.033  0.011  0.061  0.046  0.008  0.027  0.057  0.045 -0.000 -0.030 
-0.000  0.011  0.005  0.010 -0.006  0.032  0.003 -0.010 -0.004  0.016 -0.014 -0.021 -0.038 -0.042 -0.014 -0.055 -0.038  0.008 -0.007 -0.042 -0.029 -0.030 -0.036 -0.015 -0.024  0.003  0.019 -0.011  0.008 -0.006 -0.003 -0.071  0.024  0.042  0.029  0.023  0.022  0.030 -0.017  0.049  0.051  0.089  0.012 -0.059 
 0.019 -0.012  0.065  0.008  0.055  0.021  0.018  0.004    NaN -0.004 -0.042 -0.062  0.002 -0.001 -0.002 -0.014 -0.062 -0.022 -0.027 -0.058  0.003  0.014 -0.015  0.011 -0.000  0.042  0.008  0.002  0.005  0.007  0.023  0.031 -0.013  0.013  0.029  0.020  0.014  0.056  0.030  0.056 -0.008  0.047  0.040  0.037 
 0.017 -0.019 -0.017  0.052  0.094  0.036  0.000  0.020  0.030 -0.015 -0.003 -0.048 -0.017 -0.015 -0.016  0.006 -0.012 -0.074 -0.058 -0.026 -0.023  0.008  0.006 -0.016 -0.047 -0.051 -0.060  0.017 -0.053  0.020  0.030  0.001 -0.000 -0.014 -0.017  0.040 -0.018 -0.012  0.036 -0.002  0.001  0.029  0.033 -0.055 
 0.020  0.028  0.021  0.040  0.064  0.030  0.024  0.055    NaN -0.012  0.034  0.004 -0.066 -0.040  0.003 -0.058 -0.048 -0.021 -0.038 -0.040 -0.022 -0.042 -0.041 -0.044 -0.084 -0.008 -0.019 -0.032 -0.023 -0.002 -0.016 -0.007 -0.016 -0.021 -0.012  0.014  0.001 -0.018  0.001  0.050  0.049  0.012  0.008 -0.018 
 0.016  0.050  0.057  0.048  0.041  0.049  0.101  0.055  0.018  0.058  0.042  0.047  0.030  0.032  0.012  0.035  0.008  0.040 -0.017  0.015  0.035  0.048  0.004  0.071  0.018 -0.018 -0.023 -0.004 -0.002  0.009 -0.051 -0.058  0.012 -0.031 -0.040 -0.024  0.016 -0.018 -0.010  0.007 -0.005  0.023 -0.004 -0.010 
 0.022  0.032  0.077  0.068  0.084  0.085  0.062  0.066  0.114  0.033  0.038  0.106  0.070  0.038  0.062  0.085  0.093  0.062  0.097  0.059  0.029  0.043  0.057  0.020  0.055  0.048  0.019  0.019 -0.011 -0.032 -0.061 -0.003 -0.015 -0.035  0.021 -0.055  0.021  0.001  0.017  0.010 -0.040 -0.014  0.013 -0.028 
 0.034  0.036  0.026  0.018  0.055  0.067  0.122  0.095  0.101  0.139  0.103  0.059  0.044  0.080  0.099  0.047    NaN    NaN  0.093  0.049  0.071  0.046  0.047  0.092  0.095  0.018  0.044  0.017  0.006 -0.014  0.020  0.034 -0.013 -0.060 -0.024 -0.075 -0.055 -0.037 -0.020 -0.066 -0.052 -0.036 -0.035    NaN 
 0.027  0.007  0.061  0.028  0.072  0.093  0.085  0.092  0.067  0.104  0.097  0.043  0.059  0.092  0.063  0.055  0.086  0.056  0.062  0.062  0.037  0.059  0.060  0.081  0.035  0.056  0.038  0.045  0.043  0.042  0.037  0.047  0.013 -0.042 -0.005 -0.037 -0.047 -0.065 -0.062 -0.030 -0.029  0.014 -0.013 -0.070 
 0.027  0.045  0.006 -0.013  0.047  0.022  0.029  0.056  0.115  0.068  0.087  0.091  0.108  0.095  0.089  0.079  0.097  0.103  0.072  0.068  0.099  0.042  0.024  0.071  0.048  0.015 -0.002  0.069  0.025 -0.023  0.016 -0.019 -0.003    NaN -0.049 -0.002 -0.014 -0.010  0.024  0.001  0.011  0.016  0.016    NaN 
 0.073  0.033  0.015  0.070  0.082  0.074  0.048  0.087  0.136  0.062  0.072  0.111  0.116    NaN    NaN    NaN    NaN  0.014  0.072  0.098  0.023  0.063  0.038  0.068  0.024  0.020  0.069  0.051  0.052  0.036  0.039  0.005 -0.049 -0.012 -0.029 -0.000  0.021 -0.012 -0.002 -0.009  0.028  0.013  0.017 -0.019 
 0.006  0.034 -0.001  0.027  0.042  0.108  0.082  0.067  0.086  0.081  0.064  0.100  0.057  0.023    NaN    NaN    NaN    NaN  0.034  0.068  0.054  0.070  0.079  0.100  0.072  0.037  0.062  0.039  0.067  0.007  0.026 -0.022 -0.037 -0.009 -0.005 -0.047 -0.030  0.011 -0.017 -0.037 -0.003  0.029  0.045  0.032 
 0.057  0.044  0.084  0.055  0.043  0.069  0.100  0.082  0.112  0.117  0.077  0.121  0.103  0.056  0.053    NaN  0.025  0.063  0.021  0.056  0.055  0.119  0.023  0.074  0.068  0.038  0.022 -0.027 -0.026 -0.034 -0.039 -0.075    NaN -0.049 -0.060 -0.056 -0.059 -0.065 -0.021  0.012 -0.017 -0.028  0.010    NaN 
 0.035  0.048  0.040  0.023  0.046  0.097  0.076  0.093  0.084  0.079  0.102  0.048  0.049  0.081  0.037    NaN  0.008  0.043  0.055  0.041 -0.014  0.065  0.034  0.025 -0.001 -0.024  0.030  0.037 -0.004 -0.025 -0.017 -0.047 -0.043 -0.051  0.008  0.008 -0.017  0.022  0.009 -0.001 -0.002 -0.006 -0.010    NaN 
-0.012 -0.019  0.006  0.057  0.073  0.024  0.046  0.065  0.064  0.053  0.044    NaN  0.042    NaN  0.010  0.018 -0.040  0.068 -0.004 -0.007  0.047 -0.010  0.019 -0.026 -0.037 -0.020 -0.004    NaN    NaN -0.008 -0.059 -0.043 -0.006 -0.054 -0.006  0.002 -0.021 -0.031 -0.058 -0.043 -0.035 -0.056 -0.035 -0.047 
 0.030  0.061  0.067  0.044  0.067  0.074  0.018  0.001  0.014  0.001  0.009  0.030  0.001  0.011    NaN -0.034 -0.048 -0.052 -0.035 -0.062 -0.067 -0.058 -0.039 -0.037 -0.048  0.001 -0.032 -0.008 -0.002  0.005  0.010 -0.024 -0.014  0.013 -0.016 -0.030 -0.046 -0.019 -0.054 -0.060 -0.053  0.001 -0.045    NaN 
 0.011  0.022  0.080  0.066  0.048  0.062  0.023 -0.013  0.019 -0.005 -0.008    NaN    NaN -0.005    NaN -0.098 -0.059 -0.009 -0.062 -0.025  0.004 -0.018 -0.034 -0.017 -0.019 -0.002  0.060 -0.007  0.002 -0.017  0.044  0.026  0.083  0.009  0.056  0.028  0.006 -0.002 -0.007 -0.009  0.000 -0.003 -0.020 -0.042 
 0.023 -0.005  0.034  0.052  0.055  0.019  0.017  0.012  0.017 -0.010    NaN    NaN    NaN    NaN -0.076 -0.030 -0.012 -0.063 -0.037 -0.013 -0.032 -0.057 -0.030 -0.045 -0.040 -0.003  0.029  0.033  0.016  0.014  0.039  0.041  0.024  0.056  0.063  0.028  0.047 -0.002  0.033  0.030  0.037  0.005 -0.049 -0.099 
-0.013  0.012  0.049  0.062  0.039  0.046  0.075  0.022  0.041  0.012 -0.018  0.018    NaN -0.036 -0.004 -0.003 -0.005  0.041 -0.001  0.023 -0.025 -0.017 -0.039 -0.040 -0.030 -0.081 -0.048 -0.004 -0.013  0.025 -0.004  0.020  0.014  0.083  0.041  0.008  0.018  0.041 -0.019 -0.004 -0.007 -0.007 -0.077    NaN 
-0.029  0.009  0.031  0.058  0.057  0.073  0.047  0.067  0.046    NaN    NaN -0.036 -0.070 -0.041  0.008  0.001 -0.038 -0.045 -0.052 -0.013 -0.021  0.016 -0.039 -0.005  0.017  0.005  0.032 -0.021  0.026  0.037  0.030  0.047  0.033  0.005  0.074  0.029  0.039  0.037  0.060  0.069  0.027  0.028 -0.022    NaN 
 0.029 -0.005  0.009  0.097  0.025  0.091  0.041  0.077  0.038  0.057    NaN  0.005  0.048  0.023  0.039  0.103  0.036 -0.027  0.009  0.025 -0.029 -0.054 -0.008 -0.003 -0.010 -0.008 -0.041 -0.006 -0.017 -0.024 -0.055 -0.015 -0.045  0.010  0.003 -0.007  0.025  0.036  0.020  0.045  0.060  0.018  0.007    NaN 
 0.014  0.028  0.027  0.071  0.050  0.071  0.084  0.081  0.091  0.045  0.048  0.056  0.012  0.081  0.044  0.039  0.009  0.018  0.002 -0.015 -0.010  0.025  0.036  0.019 -0.034  0.006 -0.046 -0.065 -0.034 -0.030 -0.006 -0.050 -0.016 -0.017 -0.001 -0.019 -0.042  0.037  0.035  0.009  0.027  0.017 -0.010    NaN 
 0.032  0.002  0.034  0.042  0.097  0.049  0.040  0.059  0.022    NaN    NaN  0.039 -0.011  0.010  0.017 -0.002 -0.039  0.024  0.022  0.008  0.022  0.023  0.009 -0.022  0.001  0.004 -0.023 -0.019  0.021 -0.027 -0.040 -0.092 -0.060 -0.047 -0.042  0.016  0.057 -0.019 -0.009 -0.017 -0.026 -0.001 -0.052    NaN 
 0.034  0.020  0.087  0.057  0.091  0.070  0.076  0.091  0.076    NaN    NaN    NaN    NaN  0.018  0.038 -0.036  0.012 -0.013  0.024  0.050 -0.057 -0.007 -0.004  0.010 -0.028 -0.004  0.008    NaN  0.002 -0.016 -0.046 -0.017 -0.051 -0.020 -0.030 -0.036 -0.020 -0.029 -0.025  0.006 -0.010 -0.028 -0.055 -0.039 
 0.042  0.025  0.066  0.048  0.055  0.049  0.046  0.051  0.076  0.061  0.043  0.021  0.047  0.025 -0.023  0.048  0.042  0.086  0.056  0.039  0.051  0.058  0.081  0.052  0.041 -0.035    NaN -0.016 -0.009 -0.028 -0.014 -0.057 -0.058 -0.046 -0.012 -0.012 -0.034 -0.022 -0.016 -0.031 -0.054 -0.045 -0.056    NaN 
-0.036  0.025  0.047  0.082  0.039  0.078  0.038  0.093  0.060  0.027  0.052  0.021  0.042  0.066  0.029 -0.004  0.025  0.024  0.037  0.017  0.009  0.011  0.018    NaN -0.020    NaN -0.072 -0.022  0.001 -0.003 -0.010 -0.029 -0.033 -0.006 -0.012  0.024 -0.030 -0.023 -0.018  0.026 -0.035 -0.071 -0.088 -0.125 
 0.048  0.037  0.071  0.089  0.051  0.058  0.061  0.096  0.037  0.055  0.028  0.051  0.022  0.048 -0.014  0.017  0.043 -0.017 -0.029 -0.018  0.001 -0.006 -0.047 -0.062 -0.053 -0.034  0.012 -0.001  0.002  0.007  0.028  0.016 -0.013 -0.056 -0.010  0.017  0.032  0.010  0.014  0.036 -0.030  0.024    NaN    NaN 
 0.015 -0.016  0.084  0.068  0.079  0.050  0.086  0.069  0.030  0.072  0.024  0.023  0.010  0.054 -0.010  0.028  0.033  0.037  0.021 -0.018 -0.050 -0.038 -0.018 -0.033 -0.048 -0.013  0.003  0.011  0.037 -0.032 -0.009  0.007  0.012  0.001 -0.016  0.024  0.030 -0.033 -0.039  0.005 -0.004 -0.034 -0.073    NaN 
 0.010  0.040  0.065  0.066  0.098  0.072  0.042  0.024  0.009  0.021  0.005 -0.001  0.024  0.057  0.023  0.059  0.015  0.022  0.008 -0.027 -0.059 -0.095 -0.021 -0.025 -0.009 -0.007 -0.003  0.019 -0.004 -0.004  0.002 -0.012 -0.011  0.028  0.014  0.016  0.016  0.018  0.004  0.012 -0.037 -0.012 -0.031    NaN 
 0.003  0.026  0.029  0.074  0.059  0.086  0.026  0.030  0.014  0.012 -0.012 -0.042  0.021  0.026  0.027  0.021 -0.015 -0.037 -0.062 -0.040 -0.071    NaN -0.008    NaN -0.026 -0.008  0.017 -0.036  0.015  0.005 -0.041  0.018  0.002 -0.041 -0.044 -0.007 -0.009  0.003 -0.034 -0.019 -0.055 -0.067 -0.062 -0.087 
-0.014  0.053  0.047  0.069  0.017  0.071  0.036  0.040  0.011  0.007  0.007  0.048  0.019 -0.011  0.032  0.014 -0.036 -0.033 -0.049 -0.063    NaN -0.039    NaN    NaN -0.032  0.040 -0.012  0.041  0.045  0.044 -0.024 -0.005  0.005 -0.023  0.018 -0.017  0.016  0.003  0.003 -0.027 -0.055 -0.050 -0.066    NaN 
 0.015  0.047  0.043  0.049  0.066  0.067  0.060  0.025  0.016  0.028 -0.001  0.046  0.028 -0.011 -0.028  0.002 -0.009  0.020  0.006 -0.041 -0.041    NaN -0.041 -0.031 -0.050 -0.023 -0.017  0.025 -0.015 -0.022 -0.007  0.020  0.004 -0.016 -0.040 -0.028 -0.020  0.013 -0.009 -0.021 -0.052 -0.065 -0.098 -0.096 
 0.019  0.055  0.004  0.065  0.052  0.034  0.069  0.041  0.037  0.038  0.008  0.063  0.027  0.024  0.016 -0.043 -0.067 -0.002 -0.021 -0.008    NaN    NaN    NaN    NaN -0.054 -0.027  0.024  0.021 -0.009  0.010  0.014 -0.007  0.002 -0.016 -0.006 -0.020  0.005  0.031  0.003  0.002 -0.021 -0.072 -0.047    NaN 
 0.036 -0.008  0.084  0.025  0.083  0.028  0.029  0.076  0.038  0.019  0.009 -0.027  0.041 -0.024  0.014  0.004  0.034  0.007 -0.020 -0.017 -0.009    NaN    NaN    NaN    NaN    NaN -0.019  0.025  0.002 -0.002  0.027  0.036 -0.017  0.004 -0.026  0.005  0.022  0.056 -0.007  0.024  0.006  0.014 -0.035    NaN 
-0.002  0.013  0.027  0.072    NaN  0.086  0.093  0.034  0.045  0.050  0.040  0.024  0.018  0.043  0.050  0.024 -0.005  0.009  0.027 -0.016  0.005  0.013    NaN    NaN -0.002 -0.020    NaN  0.040  0.030  0.047  0.032  0.015  0.007  0.012 -0.010  0.053  0.078  0.092  0.031  0.011  0.059  0.046  0.011    NaN 
 0.026  0.035  0.076  0.059  0.078  0.080  0.023  0.077  0.069  0.077  0.047  0.045 -0.018 -0.020  0.006  0.020  0.020  0.027  0.017 -0.040 -0.016 -0.020    NaN    NaN    NaN  0.003    NaN -0.038 -0.029 -0.017  0.019 -0.012 -0.036  0.029 -0.004  0.003 -0.040 -0.000  0.001 -0.051 -0.018 -0.033 -0.072    NaN 
-0.017  0.023  0.104  0.054  0.082  0.092  0.065  0.084  0.054  0.044  0.082  0.028  0.005  0.002  0.006  0.054  0.062 -0.014 -0.016 -0.004  0.038  0.039    NaN    NaN    NaN -0.006    NaN  0.013  0.003  0.041 -0.031 -0.003  0.004  0.009  0.003  0.019  0.052 -0.015  0.015  0.051  0.063 -0.021 -0.014 -0.009 
 0.047  0.009 -0.007  0.028  0.083  0.125  0.033  0.030  0.032  0.005  0.035  0.060  0.006 -0.040 -0.040 -0.006  0.020  0.020  0.012 -0.011 -0.044 -0.031 -0.016 -0.044    NaN -0.003 -0.043 -0.069  0.039 -0.014 -0.009  0.003 -0.037 -0.014  0.011  0.018 -0.012 -0.012 -0.031 -0.050 -0.002 -0.055 -0.055    NaN 
 0.040  0.026  0.039  0.036  0.097  0.080  0.092  0.092  0.043  0.037  0.014  0.021  0.021  0.009  0.016  0.026  0.012  0.030  0.021 -0.040  0.004  0.002 -0.062 -0.051 -0.108 -0.045    NaN    NaN -0.047  0.004  0.023  0.006  0.008 -0.019 -0.016 -0.009 -0.018 -0.035  0.013  0.012 -0.049 -0.083    NaN    NaN 
 0.016  0.032  0.049 -0.013  0.081  0.073  0.065  0.045  0.043 -0.010  0.050  0.050 -0.004 -0.009  0.001 -0.013  0.024  0.001  0.012  0.030 -0.008 -0.022 -0.012  0.018  0.001  0.011  0.060 -0.003 -0.027 -0.093 -0.040 -0.015 -0.027 -0.030 -0.043  0.009 -0.019  0.021 -0.014 -0.013 -0.017 -0.019 -0.024    NaN 
-0.020  0.036  0.019  0.053  0.026  0.094  0.073  0.017  0.048  0.004  0.043  0.056  0.009  0.027  0.034  0.087  0.018  0.009 -0.002  0.024 -0.007 -0.003  0.057  0.017 -0.036 -0.031 -0.006    NaN  0.008 -0.011 -0.013 -0.068 -0.049 -0.005  0.002 -0.004 -0.001 -0.044 -0.011 -0.027  0.006 -0.003 -0.018 -0.058 
 0.023  0.016  0.046  0.019  0.037  0.103  0.104  0.083  0.032  0.070  0.061  0.073  0.026  0.037  0.004  0.026  0.011  0.008  0.026 -0.014  0.011 -0.054 -0.071 -0.049 -0.045    NaN -0.014  0.018 -0.024 -0.037 -0.018 -0.070 -0.034 -0.019  0.004 -0.014  0.004  0.002  0.004  0.005 -0.002 -0.051 -0.026    NaN 
 0.011  0.041  0.014  0.082  0.058  0.029  0.050  0.067  0.037 -0.009  0.028  0.040  0.053  0.077 -0.005  0.015  0.006  0.020 -0.005 -0.022 -0.015 -0.014 -0.021 -0.021 -0.050 -0.032  0.044  0.029  0.005 -0.004 -0.004 -0.014  0.034  0.054  0.021 -0.017 -0.004  0.011 -0.006  0.009 -0.004  0.023 -0.050    NaN 
 0.063 -0.006  0.042  0.072  0.073  0.060  0.070  0.000  0.037  0.029  0.019  0.005  0.040  0.025 -0.010 -0.017  0.056  0.033 -0.013    NaN    NaN    NaN    NaN    NaN    NaN -0.050 -0.006 -0.000  0.027  0.007  0.029  0.001  0.007  0.008 -0.007  0.026 -0.032 -0.038 -0.035  0.006  0.022 -0.001 -0.008 -0.027 
-0.019  0.019  0.038  0.085  0.101  0.056  0.027  0.075  0.077  0.007  0.010  0.030  0.033  0.001  0.060  0.045  0.018 -0.027 -0.038  0.009    NaN    NaN    NaN    NaN -0.013    NaN -0.032 -0.018  0.004  0.038  0.014 -0.007  0.023  0.017  0.021  0.040  0.011 -0.027 -0.010 -0.013 -0.029 -0.007  0.006 -0.051 
-0.007  0.019  0.066  0.017  0.039  0.053  0.067  0.053  0.064    NaN -0.018  0.076 -0.010  0.023  0.042  0.017 -0.010  0.004  0.030  0.039    NaN  0.030  0.020 -0.023  0.003    NaN -0.088 -0.033 -0.033 -0.078 -0.036 -0.029 -0.005 -0.048 -0.016  0.020  0.032  0.039 -0.007  0.017 -0.020 -0.023 -0.031 -0.052 
 0.021  0.019  0.069  0.044  0.033  0.101  0.046  0.033    NaN  0.061  0.071  0.015 -0.019  0.025  0.018 -0.027  0.012  0.020 -0.035 -0.031    NaN    NaN  0.031 -0.016  0.028  0.009  0.004 -0.017 -0.043 -0.052 -0.035 -0.030 -0.014  0.009 -0.003  0.033 -0.010 -0.044 -0.030  0.012 -0.012 -0.050 -0.063    NaN 
-0.010  0.030  0.070  0.085  0.063  0.036  0.046  0.056  0.029  0.042 -0.004  0.010 -0.004  0.038  0.032 -0.046 -0.000 -0.003  0.032 -0.006  0.031    NaN    NaN  0.026 -0.002    NaN  0.022 -0.042 -0.060 -0.055 -0.037 -0.038 -0.045 -0.046  0.007 -0.032 -0.008 -0.010 -0.042 -0.022  0.011 -0.027 -0.068 -0.040 
-0.018  0.069  0.047  0.086  0.058  0.058  0.059  0.028  0.011  0.033  0.046  0.005  0.012 -0.034 -0.008 -0.044 -0.014 -0.017    NaN    NaN    NaN    NaN  0.026 -0.010  0.015  0.055  0.003 -0.017 -0.050 -0.064 -0.054 -0.029 -0.024 -0.011 -0.004 -0.002  0.029 -0.008  0.015 -0.015 -0.031 -0.051 -0.003    NaN 
 0.010  0.032  0.046  0.079  0.069  0.059  0.070  0.046  0.005  0.023  0.010  0.033  0.031  0.031  0.029 -0.028 -0.011 -0.018  0.005    NaN    NaN    NaN    NaN -0.029    NaN    NaN -0.002  0.017 -0.014 -0.002 -0.052  0.059 -0.033 -0.013  0.006 -0.042 -0.010  0.033  0.000 -0.032 -0.028 -0.052 -0.044 -0.085 
 0.014  0.036  0.035    NaN    NaN  0.069  0.048  0.021 -0.022  0.056 -0.007  0.018  0.005 -0.065  0.069  0.001  0.007  0.010  0.038  0.039  0.023  0.018 -0.000    NaN    NaN -0.009    NaN -0.007  0.028 -0.001 -0.018 -0.040  0.000 -0.016 -0.003 -0.005  0.013 -0.017  0.003 -0.015 -0.010 -0.068 -0.004    NaN 
 0.020  0.102  0.043  0.053  0.079  0.051  0.063  0.073  0.048  0.001  0.028 -0.011  0.012  0.020  0.018 -0.017 -0.017  0.061  0.020 -0.019  0.052  0.054  0.019  0.050  0.006    NaN -0.010 -0.010 -0.003  0.042 -0.018 -0.018 -0.037  0.015  0.010 -0.006  0.002  0.040 -0.026 -0.018  0.031 -0.008 -0.014    NaN 
 0.058  0.036  0.033  0.027  0.044  0.070  0.049  0.065  0.035 -0.000 -0.005  0.014  0.028  0.004 -0.001  0.039  0.005  0.032  0.050 -0.002  0.013 -0.003    NaN    NaN -0.026 -0.021 -0.006 -0.075 -0.039 -0.043 -0.034 -0.038 -0.005 -0.016 -0.012 -0.014  0.017  0.000 -0.010  0.032  0.045 -0.002 -0.007    NaN 
 0.024  0.065  0.041  0.074  0.052  0.062  0.021  0.022  0.053  0.018  0.023 -0.017  0.003 -0.020 -0.025  0.015  0.003  0.026  0.050  0.095  0.023 -0.015 -0.013    NaN  0.003  0.034 -0.014 -0.060 -0.063 -0.064 -0.012  0.010  0.026  0.023 -0.035  0.013  0.008  0.008 -0.015 -0.017 -0.008 -0.007    NaN    NaN 
 0.046  0.070  0.063  0.063  0.055  0.054  0.006  0.021 -0.012 -0.000  0.001  0.004  0.039 -0.053 -0.036 -0.025    NaN  0.049  0.030    NaN -0.007    NaN -0.037  0.030 -0.036 -0.020 -0.063 -0.020  0.018 -0.053 -0.031  0.047  0.009 -0.003  0.004 -0.012  0.002  0.027  0.021 -0.012  0.012 -0.022 -0.019 -0.054 
 0.045  0.049  0.024  0.034  0.059  0.012  0.029  0.039  0.025  0.028  0.020 -0.030 -0.011  0.030  0.008  0.056  0.013  0.019  0.044  0.044    NaN -0.000  0.014 -0.021 -0.019    NaN -0.029 -0.045 -0.010 -0.022 -0.010  0.015  0.017  0.013  0.000  0.055  0.018 -0.004 -0.009 -0.006  0.001 -0.007 -0.014    NaN 
 0.019  0.047  0.038  0.080  0.072  0.073  0.059  0.095 -0.012 -0.011  0.058  0.039  0.016  0.008 -0.007  0.009 -0.017 -0.022    NaN    NaN  0.015    NaN    NaN  0.024  0.034    NaN    NaN    NaN -0.043  0.017 -0.059 -0.022 -0.022 -0.014 -0.029 -0.017 -0.044 -0.042  0.012 -0.014  0.015 -0.040 -0.054    NaN 
 0.021  0.049  0.124  0.063  0.068  0.107  0.047  0.019  0.031  0.023  0.014 -0.013  0.015  0.013  0.028 -0.045  0.010 -0.004  0.026  0.058  0.036  0.030    NaN -0.014 -0.013    NaN    NaN  0.015 -0.026  0.012 -0.025 -0.024 -0.011 -0.024 -0.018  0.009 -0.004 -0.004 -0.001  0.030  0.021  0.001    NaN    NaN 
 0.040  0.028  0.073  0.052  0.088  0.109  0.112  0.085  0.062  0.026  0.072  0.004  0.014  0.038 -0.043  0.002 -0.037 -0.014 -0.039 -0.015  0.016  0.017  0.021  0.016 -0.027    NaN    NaN -0.000 -0.025 -0.070 -0.076 -0.032 -0.020 -0.030  0.034 -0.037 -0.030 -0.025  0.019 -0.049 -0.045 -0.039 -0.070 -0.020 
 0.012  0.043  0.064  0.029  0.011  0.023  0.048  0.019  0.036 -0.013  0.034  0.035  0.045  0.002  0.036  0.040 -0.024 -0.027 -0.025  0.034  0.030  0.012  0.003  0.017  0.007  0.022 -0.023 -0.011 -0.006  0.020 -0.023  0.001 -0.033 -0.015  0.005 -0.005 -0.009  0.011  0.011  0.013 -0.009 -0.031 -0.028 -0.016 
 0.027 -0.002  0.072  0.071  0.036  0.058  0.033  0.021  0.028  0.022 -0.004  0.011  0.011  0.015  0.012  0.020 -0.028  0.029  0.007  0.007 -0.007 -0.018    NaN -0.014  0.004 -0.026 -0.012 -0.017 -0.014  0.015 -0.006  0.023  0.034 -0.003  0.002 -0.026  0.008 -0.013 -0.008 -0.021 -0.017  0.016  0.015 -0.072 
 0.013  0.025  0.051  0.073  0.049  0.047  0.028  0.020  0.003  0.029 -0.012 -0.019    NaN -0.020 -0.045 -0.044  0.007 -0.018 -0.016 -0.057 -0.008    NaN -0.018    NaN -0.007 -0.004  0.040 -0.026  0.035 -0.014 -0.001 -0.014 -0.010 -0.001 -0.040 -0.052 -0.038 -0.016 -0.010 -0.027 -0.035  0.002    NaN    NaN 
 0.011  0.023  0.032  0.060  0.034  0.071  0.072 -0.004    NaN  0.017  0.029  0.010  0.035  0.007 -0.008 -0.006 -0.043 -0.006 -0.028 -0.029 -0.013    NaN  0.028    NaN  0.006  0.015  0.031  0.008 -0.020 -0.001 -0.010  0.042  0.035  0.041  0.015  0.018 -0.030 -0.053 -0.009  0.007 -0.018 -0.074 -0.066    NaN 
 0.056  0.062  0.068  0.045  0.058  0.037 -0.004  0.042  0.029  0.013 -0.015 -0.000 -0.037 -0.007  0.008  0.016    NaN -0.013 -0.017 -0.023 -0.034    NaN  0.015    NaN  0.024 -0.038 -0.030 -0.026 -0.000 -0.011 -0.014  0.000  0.043  0.009  0.035  0.046  0.011  0.021  0.040 -0.018  0.001 -0.014    NaN    NaN 
 0.055  0.058  0.047  0.062  0.061  0.078  0.019  0.049  0.040  0.000  0.042 -0.025  0.028 -0.001  0.010  0.045  0.034  0.022 -0.004  0.009 -0.013    NaN  0.016 -0.003  0.030  0.022  0.010 -0.008 -0.014 -0.010 -0.010  0.060  0.038  0.012  0.028  0.044  0.032  0.038  0.050 -0.013 -0.030 -0.031 -0.028 -0.094 
 0.022  0.055  0.040  0.060  0.045  0.051  0.039  0.005    NaN    NaN  0.083  0.061    NaN  0.023  0.004 -0.041    NaN    NaN    NaN  0.011 -0.011  0.015 -0.003    NaN  0.049  0.005 -0.038 -0.033 -0.066 -0.038 -0.058 -0.047  0.016 -0.015  0.058  0.015  0.049  0.016  0.016  0.044 -0.014 -0.008 -0.027    NaN 
 0.065  0.059  0.057  0.063  0.080  0.089  0.056  0.027  0.057  0.019  0.001  0.022  0.051  0.036 -0.029 -0.027  0.007  0.025  0.043  0.019    NaN    NaN    NaN    NaN -0.024 -0.032 -0.031 -0.065 -0.007  0.013 -0.002 -0.004 -0.025  0.029 -0.008 -0.032  0.009  0.035 -0.006  0.023 -0.006 -0.031 -0.048    NaN 
 0.027  0.032  0.061  0.044  0.075  0.043  0.029  0.039 -0.024  0.011  0.049  0.032  0.036  0.008 -0.055 -0.051 -0.011  0.001  0.028  0.007 -0.001 -0.043 -0.015 -0.031  0.027 -0.030 -0.047 -0.022  0.015 -0.010 -0.006  0.023 -0.068  0.004  0.030  0.005  0.010  0.015  0.019  0.016 -0.002 -0.017 -0.016 -0.114 
 0.015  0.047    NaN  0.046  0.038  0.057  0.038  0.026  0.041  0.024 -0.024 -0.027  0.006 -0.021 -0.034 -0.088 -0.010  0.004 -0.036 -0.023 -0.042 -0.027 -0.034 -0.103 -0.075 -0.081 -0.051 -0.032 -0.009  0.012 -0.011 -0.005 -0.027 -0.010  0.028  0.046 -0.001 -0.011 -0.003 -0.007 -0.002 -0.023 -0.044    NaN 
 0.039  0.053  0.041  0.035  0.026  0.025  0.010  0.000  0.007  0.006  0.014 -0.007 -0.025 -0.036 -0.042 -0.001 -0.008 -0.028 -0.044 -0.038 -0.010 -0.044 -0.006 -0.048 -0.034 -0.060  0.006 -0.014 -0.011  0.026 -0.031 -0.012 -0.018  0.001  0.047  0.036  0.025 -0.008  0.053  0.008 -0.009  0.015 -0.008 -0.034 
 0.060  0.085  0.057  0.064  0.064  0.057  0.019  0.019  0.002  0.011 -0.019    NaN -0.008  0.010 -0.003 -0.007 -0.025 -0.033 -0.013 -0.013 -0.014  0.024 -0.010 -0.029 -0.038 -0.051  0.051 -0.052  0.002  0.043  0.005 -0.007 -0.027  0.032  0.067  0.004 -0.025 -0.030 -0.021 -0.018 -0.035  0.016 -0.039 -0.094 
 0.017  0.047  0.048  0.033  0.006  0.021  0.042 -0.021 -0.021  0.009  0.025 -0.020 -0.025 -0.035 -0.008  0.001 -0.008 -0.038 -0.021 -0.047 -0.036 -0.042 -0.048 -0.023 -0.065  0.005 -0.006  0.017  0.016  0.019  0.031  0.029  0.026  0.010  0.009  0.025  0.015  0.002  0.036 -0.003 -0.001 -0.031  0.004 -0.052 
 0.050  0.061  0.046  0.017  0.078  0.057  0.045  0.025  0.032  0.031  0.048  0.007  0.000 -0.038 -0.028 -0.007 -0.008  0.007  0.046  0.018  0.022 -0.041 -0.044 -0.043 -0.041 -0.019 -0.061 -0.054  0.020 -0.033  0.005  0.019 -0.000  0.006  0.017 -0.006  0.001  0.026 -0.034  0.004 -0.015 -0.047 -0.034    NaN 
 0.043  0.064  0.039  0.092  0.043  0.035  0.043  0.044  0.002  0.003  0.011 -0.018 -0.022 -0.025  0.009  0.058 -0.004 -0.000 -0.009 -0.001 -0.004 -0.014 -0.035 -0.047  0.045  0.028  0.026  0.019 -0.010 -0.003 -0.028 -0.011 -0.030 -0.007 -0.012  0.017 -0.035  0.021 -0.003 -0.013 -0.024 -0.044 -0.028    NaN 
 0.037  0.081  0.088  0.048  0.020  0.009  0.050  0.045  0.052  0.027 -0.014  0.016  0.021 -0.041  0.031  0.031  0.007 -0.025 -0.025 -0.016 -0.019 -0.029 -0.058 -0.029 -0.005 -0.050 -0.018 -0.027 -0.022 -0.023  0.009 -0.007 -0.001  0.009  0.017  0.007  0.038 -0.042  0.019  0.007  0.011 -0.054 -0.034    NaN 
 0.068  0.044  0.112  0.044  0.078 -0.001  0.010  0.061  0.043  0.072  0.040 -0.009 -0.003 -0.027 -0.015 -0.005  0.036  0.028 -0.002  0.012 -0.010 -0.021 -0.038 -0.025 -0.057 -0.024 -0.008 -0.013 -0.033 -0.013 -0.023 -0.014  0.010 -0.025  0.009 -0.005  0.020  0.026  0.008  0.014 -0.056 -0.036  0.019 -0.080 
 0.022  0.038  0.046  0.038  0.037  0.012  0.049  0.008  0.025  0.008 -0.019 -0.014 -0.012 -0.013 -0.029 -0.039 -0.088 -0.049 -0.081 -0.064 -0.071 -0.046  0.020 -0.039 -0.011 -0.023 -0.002 -0.037 -0.010 -0.001 -0.020  0.024 -0.014  0.036  0.000 -0.015 -0.019  0.035 -0.011 -0.072 -0.049 -0.059 -0.045    NaN 
 0.015  0.049  0.064  0.036  0.049  0.035  0.032 -0.016    NaN -0.008  0.015 -0.042 -0.014 -0.051 -0.014 -0.067 -0.031 -0.038 -0.064 -0.054 -0.045 -0.063 -0.009 -0.052 -0.005 -0.017 -0.009 -0.009  0.033  0.009  0.018 -0.002 -0.030  0.005 -0.031  0.003 -0.001 -0.028  0.009  0.022 -0.023 -0.019 -0.034    NaN 
 0.034  0.046  0.092  0.031  0.076  0.050  0.056 -0.004  0.037  0.031 -0.037  0.004 -0.007 -0.034 -0.020  0.008  0.007 -0.032 -0.079 -0.054 -0.070 -0.037 -0.046 -0.022 -0.025  0.002 -0.002  0.008 -0.002 -0.047 -0.058 -0.041  0.003 -0.023  0.013 -0.019 -0.031  0.010 -0.020 -0.002 -0.003 -0.033  0.002 -0.050 
 0.008  0.071  0.083  0.082  0.052  0.056  0.038  0.051  0.029 -0.009  0.046  0.044  0.010  0.008  0.033  0.044 -0.008  0.034  0.037  0.008  0.032 -0.025 -0.038 -0.017 -0.010  0.007 -0.024 -0.026 -0.027  0.005  0.019  0.023  0.007  0.021  0.048  0.021  0.031 -0.029  0.043  0.000  0.020  0.027 -0.031 -0.020 
 0.049  0.035  0.072  0.064  0.080  0.034  0.054  0.000  0.046  0.016  0.035  0.046  0.070  0.009  0.035  0.019  0.023  0.011  0.018  0.013  0.022  0.028  0.008  0.012    NaN  0.019  0.011 -0.003 -0.017 -0.004 -0.019 -0.021 -0.015  0.021  0.030 -0.018  0.028  0.025  0.015 -0.023  0.014 -0.030 -0.051 -0.118 
 0.049  0.048  0.037  0.096  0.035  0.044  0.060  0.032  0.011  0.039    NaN    NaN  0.050  0.027 -0.039 -0.035  0.006  0.003 -0.016 -0.034 -0.030 -0.035 -0.035 -0.010 -0.058 -0.020 -0.012 -0.037 -0.002 -0.052 -0.032 -0.023 -0.024  0.007  0.006  0.036 -0.003  0.003  0.024  0.012 -0.025 -0.067 -0.077    NaN 
 0.043  0.065  0.041  0.030  0.035  0.057  0.022  0.015  0.024    NaN    NaN    NaN  0.025 -0.040  0.029 -0.051 -0.061 -0.020 -0.057 -0.007  0.004 -0.026 -0.031 -0.088    NaN -0.041 -0.021 -0.002 -0.034 -0.053 -0.011  0.021  0.028  0.020  0.017  0.018  0.020 -0.001  0.010  0.057 -0.014 -0.034 -0.040    NaN 
-0.003  0.054  0.004  0.064  0.059  0.026  0.027 -0.016  0.008  0.019 -0.032 -0.006 -0.037  0.012 -0.037 -0.056 -0.007 -0.059 -0.052 -0.005 -0.037 -0.019 -0.041 -0.033 -0.039  0.033 -0.016  0.018 -0.025 -0.013  0.009  0.019  0.016  0.027  0.001  0.008  0.014  0.023  0.013  0.013 -0.006 -0.043 -0.056 -0.102 
 0.051  0.036  0.069  0.063  0.040  0.034  0.041  0.033 -0.009 -0.011 -0.006  0.021 -0.043 -0.025  0.001 -0.012 -0.028 -0.038 -0.059 -0.050 -0.065 -0.037 -0.031 -0.021 -0.054  0.001 -0.023 -0.018 -0.006  0.002  0.040 -0.013 -0.024 -0.003 -0.002 -0.024  0.034 -0.015  0.024  0.028  0.003  0.000 -0.059 -0.109 
 0.072  0.106  0.082  0.038  0.072  0.065  0.072  0.040  0.013    NaN  0.050  0.019 -0.028 -0.035    NaN  0.008 -0.020  0.047 -0.003  0.002 -0.019 -0.023  0.019 -0.016 -0.038 -0.018 -0.024 -0.011  0.018 -0.045 -0.037 -0.047 -0.062 -0.013 -0.007  0.051  0.037 -0.029 -0.038  0.019 -0.007 -0.082 -0.067    NaN 
 0.075  0.055  0.080  0.047  0.095  0.067  0.069  0.061  0.002    NaN    NaN    NaN  0.037  0.024  0.031 -0.035    NaN    NaN    NaN    NaN  0.016  0.013 -0.020 -0.018 -0.017 -0.015 -0.033 -0.036  0.000 -0.025 -0.038 -0.052 -0.081 -0.026  0.030 -0.015  0.056  0.018 -0.005  0.020 -0.018 -0.027 -0.024    NaN 
-0.001  0.017  0.050  0.040  0.061  0.088  0.092  0.083  0.055  0.031  0.003  0.021  0.050  0.000  0.014    NaN  0.001  0.064    NaN  0.008  0.003 -0.007 -0.026  0.002 -0.017  0.006    NaN -0.015 -0.035 -0.001 -0.043 -0.018 -0.018 -0.033 -0.012  0.040  0.040  0.010  0.015  0.017  0.020 -0.004 -0.044    NaN 
 0.037  0.077  0.072  0.050  0.075  0.022  0.044 -0.005 -0.028  0.037  0.028  0.009 -0.003 -0.004    NaN    NaN  0.013 -0.023  0.028  0.009 -0.083  0.012 -0.008 -0.001 -0.016 -0.003 -0.005  0.012 -0.018 -0.080 -0.037 -0.034 -0.021 -0.018 -0.023 -0.009 -0.057 -0.009 -0.009 -0.018 -0.015 -0.039 -0.039    NaN 
 0.068  0.073  0.065  0.073  0.070  0.036  0.029 -0.009  0.016  0.026 -0.007  0.006 -0.030  0.019  0.031    NaN    NaN    NaN    NaN    NaN -0.014    NaN    NaN  0.024  0.031 -0.016 -0.039 -0.043 -0.034 -0.014 -0.039 -0.018 -0.037 -0.001 -0.028 -0.058 -0.046 -0.020 -0.035 -0.014 -0.036 -0.015 -0.051    NaN 
 0.026  0.052  0.036  0.074  0.049  0.052  0.030 -0.013 -0.007  0.056 -0.009 -0.009  0.004 -0.053 -0.007 -0.033    NaN    NaN    NaN    NaN -0.082 -0.019    NaN  0.030 -0.010  0.015  0.010 -0.049  0.001 -0.029    NaN -0.012 -0.039 -0.064 -0.036 -0.025 -0.034 -0.007  0.027  0.030  0.004 -0.032 -0.024 -0.040 
 0.040  0.057  0.062  0.072  0.052  0.041  0.058  0.015  0.022  0.047  0.007  0.042 -0.028 -0.045 -0.029 -0.047 -0.005 -0.006 -0.006  0.000    NaN    NaN    NaN -0.022  0.007  0.036  0.033 -0.027 -0.010 -0.032 -0.041 -0.039 -0.017  0.003 -0.098 -0.055 -0.038 -0.043 -0.014 -0.002 -0.042 -0.055 -0.033 -0.075 
 0.028  0.036  0.061  0.099  0.082  0.070  0.051  0.034  0.029  0.026  0.043  0.033  0.024 -0.003 -0.011  0.020  0.015  0.030  0.019  0.051  0.060  0.053    NaN  0.008  0.019 -0.007  0.013 -0.000 -0.037 -0.015 -0.030 -0.043 -0.016 -0.050 -0.013 -0.032 -0.017 -0.026  0.002 -0.011 -0.015 -0.060 -0.049 -0.085 
 0.029  0.057  0.080  0.058  0.060  0.051  0.071 -0.004  0.041  0.006  0.042  0.002 -0.021 -0.035 -0.024 -0.028 -0.013 -0.015  0.010  0.016  0.025  0.065  0.075  0.025 -0.009 -0.005 -0.003 -0.046 -0.022 -0.039 -0.070 -0.023 -0.037 -0.012 -0.059 -0.065  0.011  0.003  0.013  0.054 -0.001  0.001 -0.053    NaN 
 0.051  0.064  0.083  0.052  0.051  0.042  0.068  0.021  0.010 -0.029  0.006 -0.007 -0.013 -0.017 -0.012 -0.019  0.017  0.028  0.013  0.044  0.017  0.021 -0.018 -0.025  0.026  0.010  0.019 -0.018  0.003 -0.003 -0.020 -0.026 -0.033  0.027 -0.010 -0.012 -0.009  0.030  0.012  0.025  0.060 -0.005 -0.052    NaN 
 0.037  0.065  0.085  0.039  0.007  0.035  0.002  0.004  0.015  0.000 -0.068 -0.002 -0.002 -0.026  0.008 -0.066  0.038 -0.022  0.002  0.012  0.007 -0.004 -0.024  0.013  0.003  0.010 -0.031 -0.018 -0.052 -0.044 -0.037 -0.022 -0.106 -0.030 -0.048 -0.029 -0.067 -0.023 -0.019 -0.039 -0.043 -0.042 -0.067 -0.068 
 0.042  0.059  0.049  0.089  0.011 -0.004  0.007 -0.003  0.039 -0.020  0.000 -0.003 -0.017 -0.005 -0.042 -0.016  0.000 -0.013  0.014  0.013  0.005 -0.052 -0.002 -0.001  0.036  0.015 -0.023 -0.076 -0.047 -0.098 -0.040 -0.077 -0.046 -0.031 -0.047 -0.003  0.013 -0.022 -0.010  0.006 -0.015 -0.038 -0.058 -0.059 
 0.008  0.071  0.021  0.047  0.033 -0.011  0.006 -0.041  0.027  0.044  0.047 -0.024 -0.036  0.002 -0.034 -0.035 -0.023 -0.020  0.034  0.016 -0.002  0.048 -0.001  0.022  0.029  0.014 -0.000 -0.044 -0.044 -0.021 -0.054 -0.007 -0.049 -0.035 -0.035 -0.026 -0.036 -0.082 -0.051 -0.057 -0.007 -0.053 -0.045    NaN 
 0.030  0.079  0.058  0.026  0.074  0.048  0.031 -0.019  0.023  0.018  0.005 -0.032 -0.040 -0.086 -0.035 -0.015 -0.010  0.004 -0.008  0.037  0.016 -0.018 -0.014  0.007  0.023 -0.035  0.046 -0.011 -0.017 -0.040 -0.063 -0.031  0.009 -0.046 -0.026 -0.049 -0.022 -0.044  0.011 -0.023 -0.001  0.003 -0.013 -0.069 
 0.012  0.070  0.030  0.028  0.034  0.078  0.047 -0.004  0.006 -0.030 -0.020 -0.011 -0.024 -0.015 -0.050 -0.083 -0.051 -0.034 -0.019  0.005 -0.007 -0.026 -0.001 -0.006  0.014  0.016 -0.003  0.011  0.024 -0.017  0.052 -0.012  0.012 -0.004 -0.004 -0.008 -0.003 -0.022  0.056  0.045  0.056  0.030  0.012    NaN 
 0.050  0.069  0.039  0.030  0.057  0.039 -0.004  0.019  0.004  0.052 -0.027 -0.016 -0.015 -0.017 -0.030 -0.007 -0.012 -0.016 -0.045  0.011 -0.001  0.013  0.009 -0.007 -0.021 -0.040 -0.034  0.019 -0.007 -0.035  0.008 -0.022 -0.027 -0.047 -0.029 -0.022 -0.020  0.010  0.075  0.058  0.057  0.021  0.001  0.002 
 0.094  0.072  0.052  0.090  0.018  0.037  0.105  0.031 -0.006  0.009  0.006 -0.014 -0.052 -0.022 -0.018  0.004  0.019  0.049 -0.020  0.004 -0.004  0.016  0.041  0.019 -0.025  0.009 -0.004  0.016 -0.000 -0.013 -0.036  0.015 -0.018 -0.034 -0.013 -0.045 -0.022  0.022  0.026 -0.049 -0.019 -0.019 -0.018    NaN 
 0.035  0.068  0.080  0.051  0.057  0.001  0.027 -0.013  0.013  0.009 -0.040 -0.027 -0.043  0.017 -0.022 -0.047 -0.000  0.004 -0.004 -0.042 -0.007 -0.017  0.002 -0.014 -0.007 -0.011 -0.007 -0.012  0.030 -0.030 -0.013 -0.018 -0.014 -0.046  0.001 -0.006 -0.013 -0.015 -0.029 -0.006 -0.032 -0.001  0.017 -0.059 
 0.031  0.022  0.091  0.061  0.053  0.038  0.046  0.009  0.009  0.065  0.060 -0.009  0.013  0.050 -0.022 -0.048 -0.030  0.019  0.047  0.009  0.020  0.016 -0.021 -0.026  0.010  0.023  0.076 -0.020  0.020  0.013 -0.015 -0.056 -0.004 -0.013 -0.033 -0.054 -0.071 -0.009 -0.060    NaN -0.000 -0.038 -0.042 -0.074 
-0.007  0.064  0.021  0.067  0.089    NaN  0.045 -0.012  0.055  0.018  0.018  0.028  0.009  0.002 -0.021  0.026  0.020  0.017  0.000  0.038  0.002  0.003 -0.014  0.038 -0.015  0.043  0.040 -0.015 -0.002 -0.033 -0.030 -0.030  0.040 -0.053 -0.026 -0.041 -0.019 -0.041 -0.005  0.005  0.033  0.042 -0.036 -0.026 
 0.089  0.016  0.051  0.053  0.034  0.065 -0.014 -0.030 -0.013  0.008  0.031  0.022 -0.005  0.012 -0.016  0.010 -0.023 -0.041 -0.034 -0.007  0.013  0.011  0.024  0.020  0.077  0.027  0.012  0.016 -0.032 -0.034 -0.016 -0.040  0.010 -0.028 -0.068 -0.022 -0.042 -0.026 -0.027 -0.034 -0.063 -0.004  0.001 -0.003 
 0.054  0.051  0.072  0.023  0.057  0.079    NaN  0.044  0.024  0.005  0.025 -0.019  0.031  0.018 -0.013  0.008 -0.005  0.027 -0.015  0.034  0.014  0.040  0.040  0.045  0.033  0.017  0.010  0.020  0.025  0.019  0.007 -0.026 -0.052 -0.064 -0.045 -0.010  0.007 -0.037 -0.008  0.030 -0.019 -0.027 -0.026 -0.068 
 0.002  0.048  0.046  0.062  0.046  0.063  0.008 -0.010 -0.010 -0.002  0.042  0.056  0.025  0.003 -0.010 -0.023 -0.041 -0.004  0.037  0.046  0.062  0.024 -0.009  0.019  0.010  0.070  0.024 -0.022 -0.042 -0.007  0.009 -0.039 -0.054 -0.097 -0.045 -0.039 -0.050 -0.050 -0.043 -0.066 -0.010  0.014 -0.020 -0.068 
-0.007  0.037  0.052  0.053  0.087  0.028  0.002 -0.023 -0.021  0.007 -0.012  0.020 -0.013 -0.040 -0.048 -0.054 -0.040 -0.020 -0.019  0.037  0.023  0.013  0.031  0.018 -0.014  0.008  0.036  0.035 -0.026 -0.020 -0.048 -0.021 -0.062 -0.090 -0.084 -0.062 -0.101 -0.087 -0.097 -0.082 -0.035 -0.009 -0.049 -0.054 
 0.051 -0.006  0.098  0.080  0.053  0.034  0.026  0.026  0.024  0.063 -0.006  0.013  0.016  0.024  0.050  0.041  0.006 -0.007  0.053 -0.021    NaN    NaN    NaN -0.014    NaN -0.013 -0.011  0.005 -0.007  0.028 -0.010  0.026 -0.047 -0.057 -0.071 -0.062 -0.065 -0.055 -0.028 -0.067 -0.027 -0.027 -0.028 -0.097 
 0.037  0.023  0.042    NaN    NaN  0.017  0.063  0.011  0.017  0.017  0.009 -0.001  0.018  0.052  0.013  0.052  0.026  0.026 -0.002    NaN  0.028    NaN  0.044  0.045 -0.037  0.013 -0.013  0.004  0.050 -0.003 -0.008  0.012  0.001 -0.021 -0.045 -0.013  0.011 -0.024 -0.053  0.005 -0.026  0.007 -0.057    NaN 
 0.046  0.075  0.039  0.069  0.036    NaN  0.038  0.010 -0.027  0.039  0.048 -0.021  0.035  0.052  0.011  0.013 -0.036  0.023  0.065    NaN    NaN    NaN  0.057 -0.015 -0.011  0.023  0.008 -0.006  0.056  0.072  0.011 -0.024 -0.022 -0.001  0.011 -0.033 -0.009 -0.006 -0.015 -0.020  0.068  0.046  0.001    NaN 
-0.008  0.020  0.077  0.039  0.080  0.058  0.046  0.023  0.015  0.020  0.036 -0.014 -0.042  0.035  0.048  0.029  0.041 -0.028  0.044  0.055  0.068  0.038 -0.027 -0.033  0.010  0.008 -0.022 -0.011 -0.003 -0.037 -0.055 -0.000 -0.036 -0.068 -0.074 -0.038 -0.061 -0.051 -0.011 -0.023 -0.009 -0.023 -0.097 -0.100 
 0.035  0.049  0.069  0.083  0.047  0.027  0.011  0.035  0.025  0.026  0.070  0.020  0.015  0.029  0.016 -0.009 -0.023 -0.014  0.019  0.014  0.014    NaN  0.036  0.012 -0.020  0.001  0.022  0.004  0.019  0.008 -0.025 -0.000 -0.029 -0.030 -0.012 -0.012 -0.016  0.005 -0.009 -0.029  0.010 -0.039 -0.043    NaN 
 0.041  0.049  0.091  0.077  0.038  0.051  0.035  0.028  0.006  0.041 -0.006  0.020  0.005 -0.029 -0.030 -0.036 -0.028  0.008  0.018  0.019 -0.033 -0.038  0.001 -0.029 -0.041 -0.038 -0.073  0.020  0.019 -0.028 -0.115 -0.050 -0.078 -0.058 -0.064 -0.043 -0.054 -0.044 -0.035 -0.041 -0.020 -0.100 -0.136 -0.129 
 0.048  0.070  0.055  0.061  0.024  0.102  0.015  0.036  0.019  0.004  0.011  0.014 -0.012 -0.010 -0.037 -0.003 -0.008  0.009  0.027  0.005  0.017  0.011  0.015  0.018 -0.035 -0.074 -0.039 -0.041 -0.046 -0.044 -0.070 -0.102 -0.086 -0.039 -0.004 -0.040 -0.003 -0.076 -0.019 -0.049 -0.052 -0.056 -0.066    NaN 
 0.021  0.095  0.103  0.062  0.005 -0.013  0.027 -0.001 -0.021  0.007 -0.017 -0.007 -0.001 -0.017 -0.018 -0.029  0.040  0.007  0.002  0.006 -0.005  0.004 -0.031 -0.030 -0.072 -0.050 -0.009 -0.072 -0.104 -0.106 -0.103 -0.053 -0.013 -0.049 -0.028 -0.002 -0.027 -0.038 -0.022 -0.017 -0.046 -0.018 -0.041 -0.093 
 0.020  0.033  0.027  0.078  0.061  0.051  0.100  0.009  0.030 -0.002  0.020  0.024 -0.029  0.010  0.040  0.022 -0.027  0.011 -0.006 -0.017 -0.018 -0.032 -0.071 -0.081 -0.075 -0.073 -0.074 -0.066 -0.063 -0.058 -0.057 -0.055 -0.031 -0.035 -0.004 -0.011 -0.043 -0.010 -0.069 -0.020 -0.023 -0.034 -0.088 -0.094 
 0.012  0.051  0.083  0.055  0.054  0.020 -0.024  0.019  0.006 -0.009  0.008 -0.014 -0.003 -0.024  0.006 -0.043 -0.008  0.004  0.012 -0.032 -0.010 -0.041 -0.068 -0.053 -0.028 -0.060 -0.057 -0.045 -0.061 -0.046 -0.054 -0.028 -0.050 -0.042  0.017 -0.004 -0.030  0.018  0.018 -0.008 -0.029    NaN    NaN    NaN 
 0.052  0.052  0.048  0.040  0.014  0.031  0.007  0.015  0.002  0.028  0.010 -0.018  0.033  0.011 -0.011 -0.002 -0.001  0.002  0.014  0.017  0.011 -0.032 -0.047 -0.034 -0.009 -0.033 -0.061 -0.021 -0.015  0.004 -0.023 -0.015 -0.008 -0.020 -0.007  0.016 -0.004 -0.001  0.023  0.012 -0.019 -0.052 -0.094 -0.123 
 0.041  0.053  0.042  0.100  0.057 -0.025 -0.009  0.047 -0.005  0.029 -0.005 -0.024 -0.019  0.003 -0.024  0.041  0.003 -0.002 -0.037  0.029 -0.002  0.009  0.015 -0.023 -0.011 -0.034 -0.031 -0.055 -0.030 -0.066 -0.017 -0.004 -0.023 -0.034 -0.020  0.024  0.070  0.032  0.013 -0.001 -0.033 -0.014    NaN    NaN 
 0.079  0.085  0.064  0.036  0.088  0.053  0.006 -0.015  0.031 -0.002  0.003  0.035  0.013 -0.038 -0.004  0.006  0.015 -0.018 -0.002  0.016 -0.001  0.010 -0.008 -0.038 -0.026 -0.096 -0.087 -0.067 -0.087 -0.087 -0.057 -0.056 -0.022 -0.028 -0.017  0.018 -0.001 -0.008  0.015  0.012 -0.031 -0.064 -0.064 -0.108 
 0.004  0.057  0.045  0.020  0.050  0.006  0.027  0.023  0.021 -0.020 -0.038 -0.037 -0.002  0.014 -0.016  0.001 -0.028 -0.027  0.014  0.021 -0.003  0.008 -0.003  0.026 -0.005 -0.032 -0.021 -0.094 -0.055 -0.020 -0.055 -0.018 -0.031  0.002 -0.016  0.033  0.018  0.045 -0.039 -0.055 -0.032 -0.050 -0.059 -0.097 
 0.069  0.035  0.037  0.068  0.022  0.059 -0.006  0.046  0.001 -0.008 -0.039  0.024  0.037  0.021 -0.025 -0.020 -0.031  0.007 -0.011  0.007  0.013  0.009 -0.009 -0.025 -0.014 -0.027  0.002 -0.009 -0.049 -0.036 -0.049 -0.080 -0.010 -0.041  0.018  0.022  0.020 -0.012 -0.022 -0.010 -0.027 -0.028 -0.064 -0.063 
 0.039  0.097  0.053  0.051  0.029 -0.000  0.033 -0.046 -0.030  0.024  0.036 -0.007 -0.009 -0.007 -0.014  0.040 -0.004 -0.001 -0.025 -0.013 -0.018 -0.022 -0.038 -0.011  0.020 -0.051 -0.026 -0.047 -0.044 -0.047 -0.034 -0.035 -0.019  0.018 -0.019  0.016 -0.001  0.001  0.030  0.013 -0.015 -0.013 -0.082 -0.066 
 0.074  0.085  0.060  0.040  0.026  0.026  0.019  0.076  0.048 -0.031    NaN  0.015 -0.011  0.048  0.009  0.005  0.007  0.003  0.004  0.004 -0.015  0.004  0.053  0.030 -0.028 -0.029 -0.004 -0.054 -0.051 -0.066 -0.042 -0.055 -0.031  0.024  0.012  0.007  0.019 -0.017 -0.030 -0.045 -0.023 -0.026 -0.105 -0.085 
 0.074  0.059  0.046  0.047  0.028  0.043  0.029 -0.003  0.015  0.039  0.051  0.030  0.013 -0.014 -0.012 -0.045 -0.027 -0.007 -0.049 -0.018  0.025  0.024  0.022 -0.047 -0.035 -0.005 -0.031 -0.050 -0.065 -0.060 -0.047 -0.007 -0.013 -0.004 -0.004  0.003  0.029  0.021 -0.001 -0.033 -0.034 -0.046 -0.055 -0.044 
 0.047  0.054  0.075  0.061  0.037  0.083 -0.001  0.031  0.045  0.034  0.031  0.010 -0.002 -0.005  0.001  0.009 -0.042 -0.016  0.030  0.021  0.012 -0.020 -0.008 -0.014  0.035 -0.027 -0.046 -0.049 -0.029 -0.041 -0.053 -0.018  0.014  0.004  0.019  0.013  0.013 -0.028 -0.006  0.005 -0.032 -0.081 -0.063 -0.091 
 0.062  0.085  0.069  0.040 -0.013  0.022  0.018  0.048  0.021  0.001 -0.026  0.030  0.039 -0.001 -0.040  0.007  0.022  0.046  0.045 -0.035 -0.031 -0.009 -0.042 -0.003 -0.020 -0.044 -0.046 -0.014  0.041  0.018 -0.036  0.000  0.031  0.024  0.003  0.009  0.012 -0.014  0.000 -0.010 -0.029  0.000    NaN    NaN 
 0.074  0.080  0.059  0.066  0.027  0.004  0.025 -0.011  0.002  0.033 -0.020  0.016  0.018 -0.044 -0.007  0.009  0.035 -0.036 -0.037 -0.039 -0.015 -0.049 -0.081 -0.056 -0.014 -0.049 -0.053 -0.025 -0.019 -0.064 -0.037  0.016 -0.026  0.015  0.024  0.004  0.004 -0.023 -0.046 -0.052 -0.077 -0.075    NaN    NaN 
 0.045  0.032  0.074  0.053  0.014 -0.014  0.040  0.053 -0.020 -0.037 -0.019 -0.009 -0.011 -0.057 -0.015  0.014  0.003 -0.037 -0.049 -0.030 -0.025 -0.035 -0.078 -0.092 -0.060 -0.066 -0.039 -0.034 -0.056 -0.032 -0.033 -0.000 -0.039  0.022 -0.009 -0.006 -0.031 -0.035 -0.060 -0.055 -0.060 -0.066 -0.128 -0.172 
 0.014  0.061  0.050  0.058  0.057 -0.015 -0.000 -0.026 -0.033  0.057 -0.004 -0.016 -0.002 -0.045 -0.068 -0.061 -0.053 -0.030 -0.033 -0.060 -0.003 -0.020 -0.117 -0.066 -0.059 -0.079 -0.080 -0.059 -0.060 -0.030  0.006 -0.009 -0.004 -0.003 -0.030  0.006 -0.051 -0.036 -0.013 -0.014 -0.040 -0.090 -0.093 -0.148 
 0.042  0.111  0.079    NaN  0.029  0.066 -0.005  0.015  0.003 -0.021 -0.026    NaN -0.032  0.010 -0.022    NaN -0.048 -0.056 -0.002  0.019 -0.011 -0.025 -0.032 -0.051 -0.045 -0.073 -0.054 -0.026 -0.059 -0.026 -0.027  0.030  0.005  0.018  0.027 -0.016 -0.014 -0.028 -0.023 -0.075 -0.063 -0.096    NaN    NaN 
 0.019  0.065  0.061  0.079  0.019 -0.029 -0.050  0.017 -0.005 -0.020 -0.010 -0.047 -0.041 -0.031 -0.007  0.016    NaN -0.049    NaN -0.026 -0.043 -0.006 -0.032 -0.059 -0.026 -0.043 -0.067 -0.060 -0.063 -0.024  0.011  0.006  0.005  0.007  0.023  0.026  0.038  0.040  0.032  0.001 -0.006 -0.077 -0.101 -0.077 
 0.109  0.100  0.093  0.050  0.068  0.042  0.002 -0.009  0.039  0.002  0.022  0.012  0.033 -0.047 -0.011 -0.052    NaN    NaN    NaN -0.033 -0.006  0.028 -0.038 -0.022 -0.045 -0.026 -0.059 -0.021 -0.056 -0.048 -0.025 -0.034 -0.023  0.017 -0.015 -0.000  0.017 -0.012 -0.044  0.018 -0.008 -0.026 -0.060    NaN 
 0.080  0.093  0.048  0.060  0.022  0.037  0.006  0.027  0.057  0.011  0.018  0.003 -0.017  0.015  0.006 -0.001    NaN    NaN    NaN  0.013  0.012  0.009 -0.019 -0.027 -0.055 -0.039 -0.018 -0.051 -0.035 -0.026  0.001 -0.027 -0.015 -0.027  0.025 -0.025 -0.023  0.013 -0.009 -0.029 -0.058 -0.068 -0.096 -0.115 
 0.079  0.084  0.096  0.081  0.104  0.051  0.057  0.044 -0.005 -0.008 -0.006 -0.003  0.027 -0.003 -0.005  0.038 -0.007 -0.004 -0.009  0.014 -0.002 -0.022 -0.034 -0.008 -0.048 -0.077 -0.100 -0.030    NaN -0.090 -0.050 -0.063 -0.032  0.010 -0.005 -0.026 -0.010 -0.016  0.009 -0.013 -0.052 -0.113 -0.071 -0.086 
 0.042  0.043  0.061  0.050  0.033  0.043  0.057  0.030  0.014  0.043 -0.017 -0.014  0.004  0.010  0.002 -0.019 -0.014 -0.004    NaN    NaN -0.050 -0.017 -0.025 -0.028 -0.034 -0.033 -0.039 -0.062 -0.060 -0.068 -0.030 -0.036 -0.018 -0.017 -0.001 -0.009 -0.026  0.030  0.009 -0.020 -0.038 -0.051 -0.050    NaN 
 0.037  0.052  0.037  0.096  0.059  0.010  0.012  0.044  0.028  0.015  0.016 -0.001  0.035  0.036 -0.019 -0.012 -0.006 -0.039    NaN -0.027 -0.015 -0.035 -0.012 -0.021 -0.059 -0.080 -0.073 -0.080 -0.070 -0.051 -0.049 -0.013 -0.030 -0.053 -0.008  0.005 -0.044 -0.034  0.046 -0.014 -0.030 -0.078    NaN    NaN 
 0.022  0.076  0.109  0.059  0.069  0.049  0.025  0.005  0.000  0.023  0.003  0.001 -0.005 -0.004 -0.013 -0.002 -0.033 -0.025 -0.016  0.017 -0.028 -0.015 -0.079 -0.021 -0.006 -0.065 -0.053 -0.048 -0.040 -0.042 -0.029 -0.000  0.003  0.011  0.024  0.034  0.007  0.024  0.033  0.022 -0.024 -0.010 -0.077    NaN 
 0.085  0.060  0.044  0.045  0.079  0.035 -0.013 -0.002 -0.018 -0.025 -0.008 -0.010 -0.001  0.027 -0.011 -0.026 -0.020 -0.007 -0.005 -0.010 -0.033    NaN -0.027  0.006 -0.025 -0.004 -0.021 -0.025 -0.045 -0.023  0.040 -0.043  0.001 -0.026  0.017  0.012  0.045  0.049  0.011  0.023 -0.017 -0.049 -0.037    NaN 
 0.057  0.071  0.062  0.093  0.023  0.002  0.029  0.022  0.015  0.015 -0.001 -0.036 -0.024  0.004 -0.005 -0.067 -0.033  0.011 -0.012    NaN    NaN    NaN    NaN -0.037 -0.056 -0.030 -0.043 -0.029 -0.031 -0.036 -0.035 -0.059 -0.023  0.011  0.040  0.024  0.014 -0.000 -0.009  0.029 -0.048 -0.046 -0.068 -0.089 
 0.032  0.057  0.048  0.052  0.071  0.029 -0.009  0.012  0.014 -0.006  0.040 -0.012  0.011 -0.011  0.007 -0.051 -0.042 -0.040 -0.010 -0.005 -0.017 -0.005  0.025 -0.005 -0.032 -0.034 -0.029 -0.035 -0.041 -0.017  0.026  0.004  0.060  0.013  0.030  0.020  0.005 -0.008 -0.005  0.009 -0.025 -0.016 -0.056    NaN 
 0.055  0.095  0.037  0.051  0.045  0.028 -0.022  0.007 -0.013 -0.039  0.031  0.012 -0.041  0.030  0.026 -0.014 -0.026  0.003  0.033 -0.030  0.009 -0.002 -0.003 -0.020 -0.027 -0.049 -0.040 -0.046 -0.026 -0.035 -0.047 -0.067  0.011  0.020 -0.007  0.036 -0.039 -0.006  0.019  0.041 -0.032 -0.081 -0.115 -0.099 
 0.053  0.058  0.035  0.070  0.086  0.028  0.007 -0.046 -0.032 -0.030 -0.008  0.031 -0.017 -0.020 -0.046 -0.007 -0.000 -0.030 -0.037 -0.019 -0.027 -0.067 -0.004 -0.014 -0.029 -0.047 -0.067 -0.047 -0.035 -0.022  0.010 -0.050  0.013  0.006  0.004  0.037 -0.006 -0.004 -0.012 -0.050 -0.083 -0.085 -0.110 -0.119 
 0.069  0.067  0.054  0.049  0.044  0.023  0.004  0.002 -0.024 -0.045 -0.034  0.034  0.025  0.008  0.015  0.008 -0.022 -0.038 -0.012  0.015  0.003 -0.052  0.034 -0.030 -0.024 -0.030 -0.043 -0.046  0.001 -0.012 -0.009 -0.052 -0.011 -0.032  0.045 -0.007  0.001 -0.005 -0.013  0.002 -0.055 -0.076    NaN    NaN 
 0.038  0.059  0.048  0.065  0.044  0.071  0.006  0.025  0.020  0.010 -0.009  0.023  0.003  0.003  0.019 -0.016 -0.030  0.006 -0.021 -0.017 -0.016 -0.018  0.058  0.039  0.002 -0.022 -0.041 -0.078  0.005 -0.061 -0.059 -0.027 -0.010  0.007 -0.007 -0.012 -0.004  0.017  0.032  0.002  0.018 -0.006 -0.071 -0.107 
 0.052  0.012  0.035  0.005  0.033 -0.040  0.047  0.001 -0.025  0.001 -0.002  0.044  0.014  0.022 -0.023 -0.031 -0.030 -0.046 -0.022 -0.061  0.021 -0.038 -0.008  0.016  0.004  0.012 -0.032 -0.039 -0.058 -0.039 -0.047 -0.045 -0.031 -0.035 -0.023  0.001 -0.045  0.038  0.048 -0.012  0.004 -0.015 -0.060 -0.068 
 0.025  0.073  0.045  0.057  0.074  0.034  0.026  0.010 -0.017 -0.008  0.014  0.004 -0.048 -0.016 -0.012 -0.007  0.003 -0.006  0.004 -0.024 -0.018 -0.042 -0.006 -0.023  0.007 -0.009 -0.054 -0.049 -0.004 -0.013 -0.018 -0.031 -0.009 -0.017 -0.003 -0.007 -0.014 -0.013  0.015  0.021 -0.045 -0.047 -0.065    NaN 
 0.071  0.106  0.060  0.052  0.037  0.067  0.004 -0.023  0.029  0.017  0.001  0.016  0.021 -0.002 -0.037 -0.003 -0.008 -0.041 -0.037 -0.015  0.012  0.013  0.017  0.001 -0.022 -0.031 -0.032 -0.078 -0.096 -0.081 -0.023 -0.054 -0.031 -0.015 -0.016 -0.025 -0.028 -0.038 -0.024 -0.023 -0.069 -0.101    NaN    NaN 
 0.061  0.042  0.063  0.046  0.031  0.013 -0.017  0.023 -0.008 -0.022  0.017  0.043  0.013  0.009 -0.018 -0.023 -0.001 -0.053 -0.023 -0.015 -0.040 -0.055 -0.059 -0.067 -0.079 -0.055 -0.085 -0.047 -0.058 -0.048 -0.031 -0.021 -0.056 -0.084  0.009 -0.059 -0.049  0.001 -0.026 -0.061 -0.080 -0.091    NaN    NaN 
 0.056  0.056  0.061  0.054  0.033  0.045    NaN -0.022  0.012 -0.026  0.009 -0.011  0.001  0.034  0.005  0.030 -0.002 -0.015 -0.017 -0.010  0.009 -0.014 -0.037  0.004 -0.039 -0.047 -0.059 -0.008 -0.052 -0.050 -0.057 -0.002 -0.013 -0.040 -0.035  0.025 -0.010  0.046 -0.019 -0.017 -0.023 -0.081    NaN    NaN 
 0.035  0.052  0.072  0.056  0.070  0.030  0.029 -0.030  0.003 -0.016 -0.018 -0.012  0.005 -0.049 -0.001  0.001  0.005 -0.019  0.022  0.065 -0.022 -0.020 -0.025 -0.045 -0.017 -0.048 -0.010 -0.061 -0.037  0.018  0.030 -0.007  0.050  0.021  0.000  0.001  0.009 -0.006  0.010  0.022  0.019 -0.029    NaN    NaN 
 0.079  0.038  0.079  0.050  0.035 -0.015  0.015  0.027  0.038  0.014  0.026  0.040 -0.015 -0.002 -0.011 -0.042 -0.062 -0.071 -0.016 -0.033 -0.018 -0.037 -0.037 -0.040 -0.006 -0.017  0.010 -0.021 -0.007 -0.046 -0.029  0.013  0.002  0.026  0.026  0.053  0.019  0.013 -0.044 -0.041 -0.092 -0.054 -0.109    NaN 
 0.022  0.051  0.078  0.051  0.018  0.023 -0.005  0.024  0.010 -0.009  0.012  0.006 -0.007  0.016 -0.031 -0.025 -0.021 -0.036  0.006  0.006 -0.007 -0.015 -0.007 -0.040 -0.042 -0.030 -0.050 -0.057  0.013  0.023  0.027  0.055  0.105  0.053  0.094  0.035  0.036 -0.001 -0.003  0.001 -0.030 -0.047    NaN    NaN 
 0.072  0.052  0.115  0.069  0.038  0.041  0.032  0.034  0.034 -0.021 -0.030  0.012 -0.005 -0.010 -0.047 -0.029  0.023 -0.005  0.015 -0.075 -0.070 -0.023 -0.031 -0.072 -0.010 -0.050 -0.021 -0.028 -0.007 -0.013 -0.030  0.001  0.021  0.063  0.020  0.040  0.055  0.034 -0.002 -0.048 -0.028 -0.042    NaN -0.132 
 0.048  0.087  0.030  0.041  0.040 -0.003  0.034 -0.018  0.014 -0.004  0.021  0.019  0.007 -0.057 -0.047 -0.037 -0.025 -0.056 -0.069 -0.026 -0.037 -0.047 -0.052 -0.067 -0.055 -0.067 -0.041  0.003  0.000 -0.028 -0.008  0.052  0.026  0.050 -0.001  0.034 -0.009 -0.010 -0.052 -0.068 -0.141 -0.122    NaN    NaN 
 0.059  0.027  0.045  0.040  0.036  0.037 -0.010 -0.002 -0.023 -0.045 -0.047 -0.059 -0.036 -0.023 -0.010 -0.073 -0.058 -0.041 -0.086 -0.081 -0.075 -0.072 -0.056 -0.044 -0.013 -0.070 -0.068 -0.032 -0.034  0.044  0.002  0.002  0.040  0.019 -0.013 -0.003 -0.032  0.016 -0.057 -0.092 -0.086 -0.142    NaN    NaN 
 0.065  0.013  0.051  0.000  0.005  0.008 -0.013 -0.013  0.020 -0.032 -0.013 -0.038 -0.020 -0.026 -0.019 -0.041 -0.063 -0.052 -0.079 -0.038 -0.068 -0.034 -0.026 -0.029 -0.042 -0.026 -0.020  0.002 -0.042  0.011  0.010  0.046  0.035  0.015  0.030 -0.038  0.057  0.007 -0.029 -0.070 -0.075 -0.087    NaN    NaN 
 0.081  0.048  0.046  0.030  0.038  0.011 -0.026  0.010  0.034 -0.016 -0.027 -0.003 -0.059 -0.039 -0.055 -0.011 -0.010 -0.068 -0.049 -0.018 -0.067 -0.047  0.024  0.006 -0.008 -0.034  0.004 -0.043  0.040  0.032  0.015  0.036  0.028  0.036  0.055  0.033 -0.012 -0.011 -0.032 -0.037 -0.075 -0.075 -0.072 -0.107 
 0.053  0.062  0.027 -0.035 -0.015 -0.037 -0.041  0.005 -0.019 -0.024 -0.054  0.007 -0.017 -0.007 -0.058 -0.027  0.004 -0.036 -0.027 -0.039 -0.090 -0.078 -0.048  0.005 -0.046 -0.014  0.049  0.064  0.001 -0.010 -0.004  0.011  0.020  0.046  0.057  0.016  0.001 -0.009 -0.018 -0.054 -0.053 -0.129 -0.111 -0.154 
 0.041  0.064  0.004  0.010    NaN  0.024  0.002 -0.017 -0.006 -0.027 -0.022 -0.028 -0.048 -0.069 -0.072 -0.083 -0.068 -0.036 -0.048 -0.013 -0.012 -0.009 -0.036 -0.046 -0.055 -0.019 -0.010 -0.022  0.019  0.031  0.038  0.024  0.084  0.050  0.022  0.035  0.030 -0.023  0.007 -0.030 -0.056 -0.091    NaN    NaN 
 0.089  0.073  0.051  0.020 -0.023 -0.024  0.031  0.006 -0.022  0.023  0.000 -0.028 -0.014 -0.006 -0.046 -0.074 -0.046 -0.083 -0.031 -0.025 -0.056 -0.051 -0.019  0.021  0.014 -0.006 -0.040 -0.012  0.002  0.019 -0.002  0.022  0.002  0.018  0.008 -0.014 -0.058 -0.048 -0.015 -0.069 -0.093 -0.138    NaN    NaN 
 0.073  0.049  0.036  0.022 -0.011 -0.021 -0.022 -0.004  0.029 -0.031 -0.034 -0.012 -0.056 -0.017 -0.042 -0.033 -0.067 -0.037 -0.046 -0.023  0.015 -0.005 -0.007 -0.047 -0.065 -0.034 -0.009 -0.042 -0.016 -0.021  0.000  0.017  0.022  0.019  0.042  0.015  0.005 -0.062 -0.092 -0.063 -0.111 -0.082 -0.122    NaN 
 0.026  0.026  0.041 -0.010  0.035  0.022  0.016 -0.047 -0.032 -0.041 -0.041 -0.006 -0.047 -0.058 -0.074 -0.042 -0.060 -0.036 -0.028 -0.035 -0.024 -0.032 -0.021 -0.050 -0.042  0.006 -0.025 -0.010  0.002 -0.003  0.044  0.032  0.031  0.034 -0.006 -0.036 -0.006 -0.006 -0.088 -0.063 -0.072 -0.125 -0.155    NaN 
 0.074  0.036  0.058  0.047  0.003 -0.027 -0.021 -0.083 -0.019 -0.059 -0.040 -0.037  0.013 -0.052 -0.085 -0.070 -0.061 -0.067 -0.006 -0.037 -0.055 -0.011 -0.013 -0.041 -0.055  0.023 -0.040  0.002  0.019  0.022  0.059 -0.004 -0.007  0.012  0.017 -0.007 -0.015 -0.057 -0.034 -0.068 -0.101 -0.102 -0.116    NaN 
 0.055  0.031  0.031 -0.020  0.026  0.000  0.001 -0.012  0.005  0.003 -0.089 -0.032 -0.047 -0.048 -0.085 -0.018 -0.058 -0.055 -0.012 -0.055 -0.053 -0.015 -0.048 -0.012 -0.035 -0.029 -0.071 -0.000 -0.010  0.066  0.062  0.029  0.029  0.024  0.045  0.003  0.017 -0.018 -0.041 -0.050 -0.059 -0.057 -0.077 -0.137 
 0.065 -0.024  0.026  0.002  0.013  0.017 -0.005 -0.027 -0.050 -0.000 -0.028 -0.034 -0.027 -0.038 -0.048 -0.073 -0.040 -0.004 -0.034 -0.051 -0.031 -0.029 -0.037 -0.057    NaN    NaN -0.007    NaN    NaN -0.031 -0.016 -0.009  0.025  0.045  0.023  0.031  0.006 -0.075 -0.041 -0.062 -0.096 -0.085 -0.135 -0.167 
 0.108  0.098  0.050  0.015  0.032 -0.014  0.014 -0.047 -0.022  0.014 -0.026 -0.004 -0.018  0.012 -0.029 -0.024 -0.027  0.003 -0.056 -0.080 -0.026 -0.035  0.005    NaN -0.022 -0.016  0.019    NaN -0.036 -0.036  0.020  0.015 -0.008  0.014  0.007  0.010  0.008 -0.012 -0.006 -0.039 -0.054 -0.072 -0.141    NaN 
 0.026  0.041  0.014  0.059  0.026 -0.011  0.003 -0.072 -0.040  0.005 -0.020 -0.036 -0.043  0.004 -0.036 -0.070 -0.033 -0.034 -0.015 -0.034 -0.078 -0.012 -0.016 -0.029 -0.014 -0.053 -0.045 -0.066 -0.023 -0.015  0.002  0.007  0.005  0.052  0.038  0.016  0.010 -0.039 -0.064 -0.100 -0.070 -0.096 -0.066 -0.101 
 0.046  0.015  0.036  0.017  0.041  0.002 -0.062 -0.010 -0.041  0.008 -0.029 -0.007 -0.001 -0.044 -0.041 -0.041 -0.036 -0.059 -0.065 -0.088 -0.074 -0.049 -0.036 -0.036 -0.016 -0.042 -0.010 -0.033 -0.014 -0.009 -0.040 -0.010 -0.006  0.023  0.001 -0.012 -0.041 -0.017 -0.014 -0.105 -0.081 -0.104 -0.090    NaN 
 0.028  0.070  0.005  0.060  0.019 -0.011 -0.014 -0.065 -0.023 -0.034 -0.026  0.021 -0.035 -0.042 -0.022 -0.022 -0.063 -0.058 -0.067 -0.048 -0.067 -0.056 -0.024 -0.068 -0.027  0.005 -0.016 -0.005 -0.036 -0.067 -0.021  0.028  0.027 -0.004  0.045  0.007  0.027 -0.002 -0.007 -0.070 -0.029 -0.067 -0.082    NaN 
 0.042  0.061  0.031  0.019  0.042  0.043  0.030 -0.028  0.017 -0.009 -0.009 -0.019  0.014 -0.042 -0.039 -0.073 -0.064 -0.056 -0.075 -0.046 -0.087 -0.048 -0.083 -0.044 -0.016 -0.028 -0.041 -0.016  0.017 -0.016  0.031  0.015  0.020  0.056  0.024  0.059  0.031 -0.014 -0.070 -0.089 -0.045 -0.103 -0.112    NaN 
 0.077  0.003  0.017  0.042 -0.011  0.017 -0.002 -0.007  0.004  0.021 -0.005 -0.064 -0.045 -0.039 -0.035 -0.038 -0.080 -0.045 -0.037 -0.016 -0.035 -0.033 -0.060 -0.020 -0.059 -0.043 -0.039 -0.053 -0.068 -0.044 -0.014  0.008 -0.055 -0.004 -0.026 -0.036 -0.019 -0.012 -0.048 -0.083 -0.022 -0.082 -0.138    NaN 
 0.073  0.075  0.052    NaN  0.012  0.019  0.030  0.013 -0.006  0.001 -0.017  0.022  0.002 -0.035 -0.046 -0.051 -0.035 -0.037 -0.053 -0.038 -0.037 -0.050 -0.048 -0.058 -0.072 -0.031 -0.039 -0.032 -0.003 -0.049  0.025  0.012 -0.012  0.005  0.040  0.008 -0.023 -0.037 -0.022 -0.073 -0.100 -0.102 -0.106    NaN 
 0.091  0.069  0.046  0.025  0.048  0.001  0.025  0.027  0.004 -0.010 -0.025  0.011 -0.018 -0.047 -0.083 -0.087 -0.057 -0.039 -0.044 -0.076 -0.060 -0.071 -0.037  0.009 -0.054 -0.002 -0.016 -0.023  0.004 -0.018  0.006  0.010 -0.005 -0.011 -0.068 -0.028 -0.038 -0.028 -0.042 -0.124 -0.125 -0.117 -0.136    NaN 
 0.055  0.056  0.065  0.043  0.039  0.069  0.013  0.039  0.027  0.029 -0.034 -0.026 -0.031 -0.017 -0.000 -0.029 -0.030 -0.017 -0.008 -0.076 -0.058 -0.033 -0.041  0.006 -0.009 -0.034 -0.007 -0.003 -0.044 -0.006 -0.020 -0.013  0.040 -0.001  0.005  0.017  0.009 -0.016  0.006 -0.062 -0.083 -0.096 -0.124 -0.080 
 0.034  0.093  0.074  0.032  0.030  0.017  0.058  0.011  0.002  0.042  0.009 -0.022 -0.003 -0.005 -0.031 -0.054 -0.068 -0.027 -0.041 -0.018 -0.021 -0.031 -0.023  0.023 -0.067 -0.054 -0.061 -0.005 -0.022  0.016 -0.003  0.012 -0.018  0.001  0.066 -0.034 -0.030 -0.001 -0.020 -0.051 -0.057 -0.080 -0.098    NaN 
 0.057  0.080  0.064  0.056  0.060  0.028  0.046  0.032  0.025  0.057  0.000 -0.019 -0.007  0.031 -0.006 -0.037 -0.092 -0.045 -0.030 -0.026 -0.055 -0.027 -0.029 -0.013  0.002 -0.006  0.021 -0.030 -0.002 -0.021 -0.015 -0.012 -0.012  0.044 -0.017  0.040 -0.032 -0.037 -0.037 -0.042 -0.048 -0.091 -0.146 -0.104 
 0.083  0.100  0.044  0.087  0.080  0.100  0.044  0.033 -0.010  0.001  0.015 -0.030 -0.002  0.044 -0.023 -0.012  0.007  0.016 -0.014 -0.041 -0.030  0.018 -0.045 -0.010 -0.028 -0.056 -0.069 -0.042 -0.054  0.018 -0.015 -0.060 -0.024 -0.062 -0.043 -0.015 -0.026 -0.057 -0.045 -0.073 -0.116 -0.133 -0.112    NaN 
 0.065  0.094  0.034  0.014  0.028  0.038  0.043  0.013 -0.010 -0.012  0.039  0.007 -0.001 -0.024  0.024 -0.026  0.028 -0.005 -0.028 -0.023 -0.029 -0.037 -0.035 -0.018 -0.038 -0.051 -0.007 -0.026 -0.042 -0.054 -0.033 -0.019  0.021 -0.004  0.030  0.014  0.084  0.034 -0.004 -0.016 -0.057 -0.136 -0.102    NaN 
 0.089  0.049  0.029  0.059  0.043 -0.004 -0.001  0.022  0.062 -0.013 -0.004  0.010 -0.026 -0.024 -0.036 -0.035 -0.044 -0.022 -0.008 -0.048 -0.041 -0.055 -0.027 -0.029 -0.027 -0.076 -0.079 -0.073 -0.046 -0.067 -0.066 -0.025 -0.022 -0.042 -0.051 -0.060 -0.007  0.019  0.011 -0.017 -0.040 -0.057 -0.050    NaN 
 0.081  0.049  0.081  0.065  0.060  0.024  0.011 -0.007  0.016  0.013  0.047 -0.016 -0.005 -0.016 -0.019  0.005 -0.008 -0.020 -0.037 -0.031 -0.022 -0.050 -0.041 -0.041 -0.020 -0.052 -0.073 -0.037 -0.093 -0.103 -0.037 -0.062 -0.028 -0.015  0.029  0.012  0.017 -0.018 -0.050 -0.030 -0.005 -0.036 -0.054    NaN 
 0.036  0.036  0.104  0.029  0.026 -0.016  0.061  0.037  0.014  0.028  0.005  0.006  0.033  0.010  0.006 -0.011 -0.008 -0.013  0.000    NaN    NaN    NaN    NaN -0.031 -0.046 -0.080 -0.058 -0.072 -0.048 -0.036 -0.032 -0.052 -0.041 -0.027  0.004  0.050 -0.018 -0.019 -0.004 -0.028  0.002 -0.065 -0.115    NaN 
 0.048  0.089  0.065  0.026  0.014  0.055  0.069  0.019  0.008 -0.014 -0.013  0.007  0.031  0.028 -0.011 -0.003 -0.006 -0.038 -0.059 -0.062    NaN    NaN    NaN    NaN    NaN -0.042 -0.068 -0.086 -0.094 -0.029 -0.010 -0.019 -0.090 -0.040 -0.022  0.000 -0.036  0.032 -0.010  0.007 -0.066 -0.059 -0.102    NaN 
 0.053  0.063  0.085  0.050  0.054 -0.034 -0.008  0.001  0.066  0.009  0.015  0.004 -0.008 -0.027 -0.002  0.028 -0.016 -0.037 -0.031 -0.043 -0.018 -0.001  0.031  0.013    NaN -0.026 -0.051 -0.026 -0.000 -0.055 -0.043 -0.103 -0.027 -0.078 -0.047  0.002 -0.026 -0.057 -0.016 -0.005 -0.049    NaN    NaN    NaN 
 0.044  0.130  0.036  0.073  0.053  0.050  0.024  0.022  0.014  0.004 -0.006  0.022 -0.013  0.008  0.032  0.011 -0.005 -0.004 -0.003  0.012 -0.041 -0.019 -0.005 -0.026  0.020 -0.031 -0.021 -0.044 -0.063 -0.044 -0.042 -0.027    NaN    NaN -0.057  0.004  0.049 -0.008  0.000 -0.028 -0.035 -0.063 -0.061 -0.051 
 0.044  0.085  0.062  0.035  0.033  0.024  0.029  0.003 -0.013  0.026  0.017  0.028  0.046  0.006 -0.007 -0.020 -0.004 -0.016  0.028  0.027 -0.015 -0.044  0.000  0.017  0.005 -0.013 -0.019 -0.074 -0.057 -0.059 -0.027 -0.002    NaN -0.024 -0.016 -0.012 -0.006 -0.043 -0.047 -0.082 -0.082 -0.093 -0.145 -0.121 
 0.058  0.067  0.098  0.104  0.066  0.028  0.052  0.078  0.041  0.001  0.051 -0.021  0.009  0.013 -0.005  0.013 -0.007 -0.026 -0.035 -0.002 -0.006 -0.017 -0.023 -0.038  0.001 -0.032 -0.018 -0.040 -0.014 -0.060  0.008  0.024 -0.024 -0.071 -0.002 -0.010  0.025  0.003 -0.003 -0.005 -0.061 -0.055    NaN    NaN 
 0.089  0.120  0.071  0.113  0.067  0.097  0.026 -0.000  0.058  0.043  0.059 -0.009  0.001 -0.029 -0.007  0.011  0.006  0.030  0.012 -0.044 -0.017  0.012 -0.035 -0.018  0.003 -0.043 -0.018 -0.039 -0.056 -0.025 -0.055 -0.019    NaN -0.034  0.028  0.033  0.042  0.006  0.021 -0.001  0.005 -0.046    NaN    NaN 
 0.026  0.140  0.079  0.088  0.034  0.088  0.007  0.063  0.022  0.020  0.012  0.042  0.026    NaN  0.027 -0.009 -0.018  0.016 -0.003  0.013  0.002 -0.024  0.025  0.010 -0.020 -0.064 -0.043 -0.043 -0.069    NaN    NaN    NaN    NaN    NaN -0.008  0.024  0.062  0.019  0.025 -0.032  0.041 -0.032 -0.101    NaN 
 0.111  0.091  0.062  0.078  0.102  0.067  0.076  0.051 -0.005  0.037  0.057  0.056  0.011 -0.025 -0.028  0.025  0.033  0.046 -0.024 -0.002  0.004 -0.039 -0.013 -0.042 -0.041 -0.024 -0.031 -0.010 -0.027 -0.012    NaN    NaN    NaN    NaN    NaN    NaN    NaN  0.012 -0.027  0.001 -0.009 -0.043    NaN    NaN 
 0.090  0.075  0.070  0.066  0.077  0.076  0.052  0.028  0.053  0.035 -0.007  0.026  0.039  0.045 -0.010 -0.002 -0.018  0.024  0.036 -0.019 -0.037 -0.012  0.015  0.002    NaN  0.007 -0.071    NaN -0.061 -0.032    NaN    NaN    NaN    NaN    NaN    NaN    NaN  0.015 -0.006  0.007 -0.072 -0.083 -0.043 -0.105 
 0.084  0.053  0.092  0.041  0.073  0.056  0.054  0.041  0.035  0.021  0.044 -0.026 -0.031 -0.023  0.017 -0.017  0.032  0.002  0.014 -0.017 -0.019 -0.028 -0.009 -0.018 -0.020  0.018 -0.001 -0.020 -0.012 -0.070 -0.096 -0.104 -0.057 -0.060    NaN -0.065 -0.048 -0.056 -0.015 -0.011 -0.039 -0.053 -0.043 -0.081 
 0.057  0.103  0.095  0.082  0.034  0.028  0.078  0.027  0.042  0.068  0.026  0.025 -0.026 -0.015  0.015  0.025  0.026  0.049  0.021  0.036  0.010 -0.054 -0.014 -0.013  0.025 -0.012 -0.040 -0.020 -0.046 -0.067 -0.012 -0.026 -0.080    NaN    NaN -0.039 -0.035 -0.026 -0.014  0.005 -0.016 -0.050 -0.045    NaN 
 0.091  0.075  0.095  0.056  0.062  0.069  0.093  0.051 -0.001  0.033  0.016 -0.007  0.004 -0.021  0.000 -0.027 -0.024  0.012 -0.008 -0.040  0.022  0.018 -0.026  0.021  0.002  0.006  0.049 -0.013 -0.058 -0.031 -0.040 -0.013 -0.056 -0.095 -0.030 -0.043 -0.032 -0.025 -0.001  0.008 -0.040 -0.001 -0.029    NaN 
 0.070  0.059  0.082  0.076  0.056  0.064  0.055  0.056  0.068 -0.003  0.009  0.046  0.035 -0.003  0.016 -0.015  0.015 -0.035  0.012 -0.068 -0.015 -0.026 -0.088 -0.043  0.007 -0.006 -0.003 -0.042 -0.050 -0.035 -0.039 -0.029    NaN -0.050 -0.045 -0.027 -0.047 -0.006  0.055  0.050  0.033  0.038 -0.042 -0.053 
 0.054  0.054  0.102  0.056  0.046  0.074  0.041  0.038  0.036  0.028  0.029  0.000  0.001 -0.062 -0.053  0.003 -0.016 -0.018 -0.005 -0.015  0.002  0.021 -0.039  0.011  0.011    NaN    NaN -0.034  0.001 -0.046 -0.091 -0.039 -0.053 -0.105 -0.031  0.029  0.049 -0.021 -0.027  0.022 -0.014 -0.056    NaN    NaN 
 0.036  0.053  0.099  0.092  0.071  0.104  0.081  0.055  0.027 -0.007  0.019  0.024  0.028  0.054  0.008  0.008 -0.044 -0.030  0.013  0.002  0.017  0.007 -0.013 -0.021 -0.078 -0.035 -0.050 -0.030 -0.040 -0.015 -0.052  0.002 -0.033 -0.052 -0.048  0.005  0.030    NaN -0.030  0.010  0.006 -0.029 -0.103 -0.121 
 0.090  0.095  0.102  0.048  0.127  0.078  0.028 -0.010  0.011  0.036  0.040 -0.017 -0.023  0.032 -0.012 -0.014 -0.026 -0.036 -0.032 -0.014 -0.016 -0.021  0.004 -0.016 -0.052 -0.046 -0.054 -0.022 -0.010 -0.034 -0.025 -0.078 -0.068 -0.069 -0.006    NaN -0.002 -0.005  0.032 -0.013 -0.046 -0.043 -0.091    NaN 
 0.058  0.091  0.081  0.089  0.065  0.070 -0.022  0.037  0.008 -0.015  0.015  0.049  0.005  0.032  0.018  0.029  0.016  0.000 -0.013 -0.026 -0.048 -0.010 -0.038 -0.051  0.003 -0.066  0.001  0.002  0.003  0.017 -0.040 -0.074 -0.047 -0.053 -0.054 -0.062 -0.036  0.015 -0.028  0.042 -0.044 -0.050 -0.103    NaN 
 0.052    NaN  0.121  0.113  0.097  0.053  0.084  0.049  0.025 -0.010  0.042  0.012 -0.017 -0.034 -0.005 -0.003 -0.034 -0.020 -0.039 -0.009 -0.062 -0.049 -0.006 -0.067  0.004  0.032 -0.009 -0.032 -0.016  0.011 -0.057 -0.051 -0.053 -0.055 -0.037    NaN -0.056 -0.010  0.038  0.013 -0.050 -0.047 -0.082 -0.094 
 0.085  0.055  0.033  0.096  0.111  0.102  0.094  0.026  0.055  0.074 -0.001  0.052 -0.001  0.024 -0.028 -0.024 -0.061 -0.045 -0.037 -0.022 -0.024 -0.040 -0.030  0.005 -0.051  0.011  0.048  0.001 -0.039  0.024  0.000 -0.041 -0.012 -0.064  0.001    NaN  0.008  0.009  0.009 -0.008  0.019    NaN    NaN    NaN 
 0.039  0.044  0.071  0.089  0.072  0.078  0.037  0.020  0.043  0.020 -0.011 -0.028 -0.023 -0.014  0.027 -0.057 -0.037 -0.030 -0.059 -0.031 -0.017 -0.032 -0.028 -0.025 -0.030 -0.004 -0.051 -0.017 -0.051 -0.098 -0.062 -0.035 -0.088    NaN -0.011 -0.002  0.054 -0.016  0.056  0.023 -0.039 -0.068 -0.069    NaN 
 0.083  0.082  0.084  0.071  0.083  0.037  0.029  0.018  0.020  0.021 -0.009 -0.000 -0.012 -0.059 -0.003 -0.012 -0.036 -0.031  0.006 -0.016 -0.022 -0.031 -0.031 -0.023 -0.025 -0.016 -0.037 -0.041 -0.079 -0.082 -0.103 -0.087 -0.083 -0.091 -0.045 -0.002  0.003 -0.037  0.003 -0.015 -0.047 -0.024    NaN    NaN 
 0.032  0.121  0.091  0.018  0.069  0.036  0.051  0.007 -0.042  0.014  0.013  0.028 -0.001  0.001  0.031 -0.034 -0.010 -0.018 -0.057 -0.032 -0.016 -0.053 -0.066    NaN -0.044 -0.012 -0.004 -0.073 -0.074 -0.049 -0.057 -0.053 -0.022 -0.033 -0.042  0.015  0.005 -0.024 -0.052 -0.064 -0.019 -0.018 -0.030    NaN 
 0.084  0.075    NaN  0.069  0.009  0.081  0.004  0.012  0.010  0.068  0.054  0.037 -0.044 -0.027 -0.034  0.021 -0.033 -0.052 -0.036 -0.029  0.003 -0.029  0.020 -0.018 -0.019 -0.018 -0.021 -0.044  0.014 -0.008 -0.060 -0.008 -0.070    NaN    NaN -0.062 -0.020  0.022 -0.003 -0.031 -0.006 -0.057 -0.101 -0.095 
 0.067  0.040    NaN  0.052  0.061  0.037  0.034  0.022  0.041  0.040 -0.035 -0.011 -0.001  0.007 -0.003 -0.011 -0.017 -0.037 -0.027 -0.023 -0.004  0.003 -0.007  0.032  0.025 -0.011 -0.056 -0.032 -0.068 -0.111 -0.050 -0.043 -0.002 -0.047 -0.039 -0.024 -0.029  0.033 -0.038 -0.030 -0.046 -0.084    NaN    NaN 
 0.079  0.123  0.078  0.025  0.102  0.069  0.032  0.071  0.012 -0.003 -0.007  0.004 -0.026 -0.025 -0.039 -0.013 -0.038 -0.015 -0.049 -0.011 -0.019 -0.032 -0.019  0.013 -0.006 -0.054 -0.048 -0.077 -0.091 -0.060 -0.070 -0.011 -0.055 -0.042 -0.053 -0.021 -0.026  0.000  0.008 -0.008 -0.018 -0.047 -0.109 -0.114 
 0.076  0.090  0.075  0.049  0.043  0.033 -0.008  0.023  0.039  0.008 -0.023 -0.015 -0.035 -0.018 -0.008 -0.068 -0.050 -0.067 -0.038 -0.015 -0.010 -0.011 -0.002 -0.059 -0.050 -0.058 -0.072 -0.016 -0.056 -0.029 -0.047 -0.022 -0.004 -0.030 -0.036 -0.002 -0.005 -0.013 -0.006 -0.036 -0.090 -0.045 -0.045 -0.066 
 0.089  0.081  0.068  0.049  0.064  0.008  0.011 -0.001  0.046  0.004 -0.042 -0.039 -0.020 -0.010 -0.012 -0.020 -0.045 -0.075 -0.057 -0.043 -0.074 -0.028 -0.037 -0.049 -0.035 -0.087 -0.053 -0.072 -0.089 -0.082 -0.074 -0.074 -0.013 -0.049 -0.036 -0.012 -0.021 -0.007 -0.062 -0.070 -0.061 -0.075 -0.073    NaN 
 0.055  0.093  0.078  0.028  0.080  0.030  0.002  0.010  0.006  0.016  0.016 -0.005 -0.010 -0.049  0.012 -0.002 -0.016 -0.026 -0.069 -0.046 -0.044 -0.001 -0.063 -0.043 -0.073 -0.077 -0.075 -0.066 -0.096 -0.098 -0.025 -0.066 -0.038 -0.045 -0.044 -0.035 -0.040 -0.028 -0.060 -0.094 -0.094 -0.110    NaN    NaN 
 0.063  0.062  0.076    NaN  0.037  0.061    NaN  0.014  0.022 -0.034 -0.040  0.002 -0.046 -0.051 -0.055 -0.073 -0.071 -0.003  0.000 -0.026 -0.056 -0.055 -0.055 -0.079 -0.090 -0.066 -0.057 -0.065 -0.073 -0.040 -0.060 -0.029 -0.049 -0.043  0.001 -0.019 -0.018 -0.044 -0.090 -0.084 -0.119    NaN    NaN    NaN 
 0.040  0.095  0.047  0.067  0.050  0.041  0.031 -0.014 -0.023  0.003  0.015  0.012 -0.054 -0.030 -0.017 -0.003 -0.030 -0.015 -0.032 -0.072 -0.047 -0.045 -0.049 -0.102 -0.101 -0.066 -0.082 -0.065 -0.049 -0.091 -0.037 -0.023 -0.020 -0.024  0.037  0.014 -0.049 -0.023 -0.031 -0.068 -0.129 -0.078 -0.114 -0.105 
 0.067  0.050  0.044  0.063  0.086  0.014  0.015  0.000  0.009 -0.020 -0.029 -0.026  0.013 -0.016 -0.025 -0.024 -0.055 -0.056 -0.048 -0.075 -0.038 -0.015 -0.086 -0.072 -0.082 -0.044 -0.049 -0.019 -0.035 -0.017 -0.029 -0.018 -0.019  0.006 -0.036 -0.004 -0.073 -0.034 -0.036 -0.095 -0.128 -0.112    NaN    NaN 
 0.016  0.075  0.109  0.098  0.018  0.039 -0.017 -0.005  0.019 -0.032 -0.040 -0.016 -0.003 -0.061 -0.040 -0.005 -0.005 -0.008 -0.052 -0.048 -0.026 -0.070 -0.037 -0.049 -0.037 -0.050 -0.039 -0.001 -0.062 -0.032 -0.017 -0.034  0.014 -0.002 -0.014 -0.007 -0.032 -0.007 -0.044 -0.071 -0.075 -0.087 -0.087 -0.144 
 0.005  0.108  0.034  0.022  0.021  0.021 -0.011 -0.041 -0.026 -0.048 -0.004 -0.002 -0.043 -0.038 -0.039 -0.057 -0.012 -0.049 -0.073 -0.065 -0.091 -0.078 -0.037 -0.009 -0.038 -0.015 -0.054 -0.030 -0.073 -0.046 -0.012  0.018  0.011 -0.010 -0.047  0.033 -0.021 -0.033 -0.016 -0.093 -0.115 -0.095    NaN    NaN 
 0.084  0.006  0.028  0.063  0.030  0.001  0.008 -0.065 -0.014 -0.008 -0.068 -0.047 -0.039 -0.029 -0.053 -0.068 -0.094 -0.056 -0.070 -0.059 -0.082 -0.064 -0.040 -0.037 -0.047 -0.066 -0.060 -0.047 -0.014 -0.034 -0.033 -0.020  0.011  0.015  0.029 -0.001 -0.007 -0.022 -0.033 -0.062 -0.057 -0.100    NaN    NaN 
 0.062  0.064  0.008  0.045  0.021  0.008  0.011 -0.006 -0.029 -0.055 -0.009  0.037 -0.027 -0.018 -0.046 -0.047 -0.045 -0.080 -0.043 -0.058 -0.084 -0.036 -0.033 -0.028 -0.059 -0.071 -0.054 -0.052 -0.026 -0.056 -0.037  0.003 -0.028 -0.027 -0.005  0.000 -0.003  0.004 -0.039 -0.050 -0.077 -0.092 -0.118 -0.116 
 0.040  0.024  0.068  0.047  0.032  0.012  0.003  0.006  0.001 -0.048 -0.017 -0.043 -0.037 -0.010 -0.025 -0.007 -0.060 -0.035 -0.042 -0.076 -0.036 -0.048 -0.037 -0.009 -0.033 -0.086 -0.063 -0.092 -0.046 -0.074 -0.040 -0.004 -0.050 -0.069  0.008  0.003 -0.013 -0.015 -0.012 -0.062 -0.087 -0.083 -0.137 -0.123 
 0.080  0.043  0.014  0.031  0.064  0.025 -0.001  0.010 -0.017 -0.008  0.001 -0.013 -0.012  0.026 -0.069 -0.012 -0.018 -0.036 -0.064 -0.037 -0.018 -0.064 -0.045 -0.060 -0.047 -0.065 -0.050 -0.053 -0.050 -0.014 -0.031 -0.040 -0.018 -0.034  0.001 -0.021 -0.022  0.006 -0.042 -0.099 -0.100 -0.089 -0.115 -0.146 
 0.070  0.069  0.035  0.071  0.051 -0.003  0.023  0.005  0.031 -0.023  0.002 -0.023 -0.055 -0.015  0.022 -0.084 -0.023 -0.045 -0.011 -0.047 -0.088 -0.074 -0.033 -0.020 -0.036 -0.078 -0.079 -0.069 -0.020 -0.051 -0.065 -0.067 -0.016 -0.026 -0.020  0.013 -0.032 -0.004 -0.018 -0.053 -0.099 -0.072 -0.099    NaN 
 0.074  0.057  0.039  0.057  0.006 -0.007 -0.009  0.014  0.010 -0.002 -0.047 -0.018 -0.030 -0.002 -0.042 -0.047 -0.057 -0.042 -0.028 -0.054 -0.044    NaN    NaN -0.041 -0.072 -0.066 -0.110 -0.041 -0.086 -0.095 -0.080 -0.016 -0.059 -0.009 -0.015 -0.008 -0.006 -0.027 -0.066 -0.055 -0.066 -0.090 -0.097    NaN 
 0.055  0.040  0.031  0.053  0.012 -0.000 -0.024 -0.009 -0.038  0.014 -0.012 -0.018 -0.019  0.015 -0.021 -0.012 -0.009  0.011  0.001 -0.068 -0.065 -0.061    NaN    NaN    NaN    NaN -0.064 -0.058 -0.062 -0.056 -0.058 -0.036 -0.001 -0.043  0.024 -0.026 -0.008 -0.001 -0.021 -0.033 -0.036 -0.084 -0.138 -0.122 
 0.091  0.059  0.039  0.018  0.032  0.069  0.009 -0.007 -0.018  0.013  0.006 -0.042 -0.028 -0.025 -0.042 -0.014 -0.026 -0.021 -0.038 -0.053 -0.047 -0.058 -0.059 -0.005 -0.039 -0.010  0.015 -0.033 -0.054 -0.068 -0.048 -0.067 -0.013  0.009  0.017  0.019 -0.017 -0.018 -0.020 -0.004 -0.044 -0.030 -0.082    NaN 
 0.072  0.056  0.034  0.062  0.054  0.039  0.023  0.031  0.003  0.000 -0.024 -0.027 -0.029 -0.022 -0.015 -0.020 -0.062 -0.053  0.012 -0.038 -0.077 -0.078 -0.054 -0.071 -0.019 -0.039    NaN -0.072    NaN    NaN -0.096 -0.068 -0.042 -0.044 -0.016 -0.030 -0.066  0.000 -0.033 -0.038 -0.052 -0.135 -0.113 -0.090 
 0.054  0.103  0.070  0.063  0.041  0.037  0.011 -0.011  0.023 -0.006  0.021 -0.054 -0.028  0.003 -0.046 -0.027 -0.037  0.005  0.016 -0.025    NaN -0.032 -0.028  0.039  0.015 -0.073 -0.075 -0.020 -0.008 -0.038 -0.070 -0.006 -0.036  0.002  0.024 -0.028  0.003 -0.019 -0.033 -0.041 -0.070 -0.114 -0.110 -0.074 
 0.072  0.106  0.111  0.092  0.060  0.057  0.020  0.001  0.013  0.011  0.007 -0.024 -0.043 -0.051 -0.011 -0.023 -0.027 -0.050 -0.029 -0.013 -0.054 -0.006 -0.001 -0.074 -0.040 -0.070 -0.036 -0.076 -0.027 -0.086 -0.097 -0.118 -0.054  0.000  0.027  0.043 -0.003  0.001  0.035 -0.011 -0.068 -0.081 -0.051 -0.126 
 0.032  0.087  0.073  0.150  0.022  0.033  0.039  0.014  0.038 -0.030 -0.034  0.006 -0.043 -0.023 -0.049 -0.037 -0.033 -0.063 -0.078 -0.092 -0.088 -0.017 -0.077 -0.072 -0.063 -0.042 -0.047 -0.059 -0.033 -0.059 -0.096 -0.078 -0.061 -0.055 -0.057 -0.001 -0.027  0.001  0.015 -0.055 -0.062 -0.113 -0.083 -0.135 
 0.053  0.098  0.095  0.086  0.066  0.082  0.043  0.007  0.050  0.007  0.008 -0.022  0.014 -0.020 -0.033 -0.007 -0.044 -0.041 -0.002 -0.013 -0.044 -0.077 -0.050 -0.044 -0.053 -0.054 -0.023 -0.078    NaN -0.060 -0.063 -0.010 -0.037 -0.047 -0.016 -0.005  0.003 -0.011  0.003 -0.002 -0.040 -0.074 -0.079 -0.125 
 0.030  0.076  0.105  0.059  0.063  0.060  0.043  0.005  0.028  0.032  0.008  0.025 -0.009 -0.002  0.036 -0.025 -0.023 -0.002 -0.035 -0.057 -0.042 -0.027 -0.037 -0.008 -0.088 -0.077 -0.032 -0.014 -0.021 -0.022    NaN -0.024 -0.020  0.006 -0.064 -0.036  0.003 -0.018 -0.002  0.001 -0.075 -0.044 -0.079    NaN 
 0.056  0.059  0.103  0.105  0.088  0.056  0.035  0.051  0.108  0.062  0.026  0.024 -0.016 -0.012 -0.026  0.008  0.014 -0.027 -0.032 -0.029 -0.006    NaN -0.023    NaN    NaN    NaN -0.054 -0.070 -0.001 -0.024 -0.012 -0.065    NaN    NaN -0.049 -0.031 -0.016 -0.019  0.016 -0.013 -0.032 -0.057 -0.097    NaN 
 0.099  0.019  0.063  0.080  0.078  0.060  0.041  0.061  0.036  0.024 -0.004 -0.029  0.004 -0.044 -0.016 -0.021 -0.012  0.029  0.016 -0.009 -0.060 -0.020    NaN    NaN    NaN    NaN    NaN -0.028 -0.100    NaN -0.070  0.002 -0.024 -0.051    NaN -0.089 -0.057 -0.001  0.008  0.004  0.045 -0.041 -0.040    NaN 
 0.050  0.026  0.024  0.038  0.116  0.105  0.076  0.062  0.065  0.024  0.055 -0.000 -0.010  0.018  0.011  0.007 -0.019 -0.035 -0.012  0.009 -0.075 -0.022  0.019    NaN    NaN    NaN    NaN    NaN    NaN    NaN    NaN -0.085 -0.099 -0.101 -0.138 -0.084 -0.126 -0.041 -0.023 -0.041 -0.062 -0.075 -0.149    NaN 
 0.010  0.044  0.095  0.088  0.127  0.060  0.073  0.057  0.068  0.060  0.035  0.026 -0.016 -0.001  0.043  0.008 -0.014 -0.035 -0.008  0.021 -0.000 -0.006 -0.029 -0.003    NaN    NaN -0.044    NaN -0.009    NaN    NaN    NaN -0.032 -0.102 -0.109 -0.071 -0.036  0.003 -0.039 -0.014 -0.070  0.009 -0.105 -0.158 
 0.033  0.044  0.070  0.085  0.093  0.106  0.079  0.026  0.048  0.001  0.030  0.016  0.027  0.050 -0.012 -0.002 -0.015 -0.002  0.029 -0.000 -0.032  0.010  0.020  0.036    NaN    NaN    NaN  0.017    NaN -0.058 -0.055 -0.105 -0.042 -0.056 -0.047 -0.058 -0.063 -0.014  0.005 -0.003 -0.005 -0.014 -0.112    NaN 
 0.012  0.052  0.076  0.068  0.092  0.049  0.088  0.058  0.028  0.049  0.060  0.029  0.059  0.051  0.016  0.006 -0.011  0.014 -0.028  0.043  0.007  0.005  0.014 -0.017 -0.021 -0.036    NaN    NaN    NaN    NaN -0.016 -0.005 -0.029 -0.067 -0.047 -0.040 -0.029  0.001  0.047 -0.008 -0.006 -0.050 -0.011    NaN 
 0.094  0.097  0.071  0.064  0.081  0.051  0.008  0.094  0.089  0.087  0.063  0.056  0.037  0.050 -0.009  0.010  0.007 -0.001 -0.010 -0.003  0.020 -0.009 -0.023  0.008 -0.020 -0.005    NaN    NaN    NaN    NaN    NaN -0.065 -0.068 -0.063 -0.041 -0.046 -0.058 -0.014 -0.045 -0.021 -0.029 -0.066 -0.097    NaN 
 0.040  0.097  0.081  0.092  0.103  0.076  0.107  0.067  0.076  0.074  0.018  0.002  0.009  0.011  0.041  0.021 -0.013 -0.003 -0.025 -0.016 -0.018 -0.028 -0.017  0.010  0.013 -0.050    NaN    NaN    NaN    NaN    NaN -0.075 -0.046 -0.096 -0.069 -0.029 -0.049 -0.049 -0.045  0.001 -0.060 -0.079 -0.119    NaN 
 0.004  0.017  0.118  0.119  0.079  0.072  0.078  0.060  0.079  0.066  0.024  0.013  0.023  0.012  0.005  0.007  0.003  0.001  0.028    NaN    NaN    NaN    NaN -0.037 -0.039 -0.050 -0.065 -0.027    NaN -0.073 -0.068 -0.099 -0.110 -0.111 -0.046 -0.066 -0.069 -0.067 -0.024  0.012 -0.047 -0.045 -0.079    NaN 
 0.027  0.055  0.059  0.105  0.063  0.100  0.038  0.033  0.064  0.039  0.056  0.040 -0.008  0.003  0.013  0.028 -0.013  0.021 -0.014  0.002  0.014  0.025  0.027 -0.025  0.003 -0.007 -0.021 -0.026 -0.062 -0.037  0.003 -0.011 -0.072 -0.040 -0.103 -0.036  0.004 -0.048  0.014  0.005 -0.062 -0.087 -0.102    NaN 
 0.008  0.084  0.097  0.064  0.057  0.055  0.090  0.095  0.047  0.037  0.039  0.030  0.005  0.027  0.006  0.005  0.005 -0.020  0.011 -0.005 -0.043  0.009  0.016 -0.007 -0.052 -0.040 -0.049  0.020 -0.060 -0.057 -0.062 -0.063    NaN -0.051 -0.021 -0.003 -0.022 -0.057 -0.021 -0.031 -0.075 -0.085 -0.081 -0.095 
 0.022  0.047  0.072  0.093  0.086  0.063  0.069  0.012  0.032  0.044  0.039 -0.012 -0.037 -0.008  0.009 -0.022 -0.063  0.023 -0.019 -0.041  0.012 -0.054 -0.035 -0.043 -0.033 -0.044 -0.017 -0.063 -0.103 -0.063 -0.074    NaN    NaN    NaN -0.006  0.012  0.041 -0.007 -0.042 -0.054 -0.052 -0.030 -0.106    NaN 
 0.023  0.098  0.059  0.088  0.026  0.042  0.058  0.025  0.023  0.008  0.022 -0.027 -0.010 -0.020 -0.009 -0.030 -0.023 -0.017 -0.012 -0.074 -0.064 -0.063 -0.019 -0.066 -0.057 -0.059 -0.079 -0.066 -0.091 -0.066 -0.054 -0.011 -0.030 -0.075 -0.062 -0.046 -0.009 -0.010 -0.038 -0.085 -0.029 -0.091 -0.101    NaN 
 0.089  0.058  0.043  0.036  0.063  0.082  0.041  0.035  0.000  0.018  0.019  0.010  0.001  0.001 -0.041 -0.005 -0.042 -0.071 -0.057 -0.054 -0.038 -0.045 -0.048 -0.063 -0.070 -0.053 -0.077 -0.078 -0.066 -0.040 -0.079  0.001 -0.024    NaN -0.070 -0.044  0.031  0.002 -0.049 -0.018 -0.045 -0.082 -0.099    NaN 
 0.040  0.059  0.032  0.067  0.063  0.035  0.018  0.002  0.006 -0.009  0.015  0.022 -0.030 -0.054 -0.042 -0.029 -0.059 -0.050 -0.077 -0.063 -0.057 -0.050 -0.073 -0.015 -0.035 -0.086 -0.072 -0.071 -0.085 -0.069 -0.065 -0.007 -0.027 -0.006 -0.042 -0.017 -0.008 -0.012 -0.059 -0.079 -0.110 -0.112 -0.159    NaN 
 0.046  0.101  0.054  0.042  0.049  0.032  0.023  0.036  0.014 -0.021 -0.052 -0.005 -0.020 -0.068 -0.048 -0.097 -0.080 -0.066 -0.070 -0.063 -0.040 -0.075 -0.076 -0.089 -0.091 -0.086 -0.057 -0.013 -0.071 -0.066 -0.038 -0.015 -0.047 -0.022 -0.024 -0.029 -0.078 -0.019 -0.056 -0.051 -0.031 -0.101 -0.125    NaN 
 0.027  0.063  0.093  0.098  0.039  0.029 -0.022 -0.015 -0.015 -0.058 -0.000 -0.013  0.001 -0.022 -0.045 -0.016 -0.066 -0.010 -0.062 -0.072 -0.083 -0.080 -0.105 -0.091 -0.062 -0.085 -0.050 -0.044 -0.035 -0.052 -0.053 -0.034 -0.018 -0.008 -0.050 -0.059  0.033 -0.034 -0.012 -0.043 -0.106 -0.175 -0.161 -0.150 
 0.045  0.081  0.091  0.084  0.025 -0.016  0.020  0.019  0.007 -0.007 -0.012 -0.008 -0.020 -0.049 -0.033 -0.049 -0.050 -0.055 -0.015 -0.068 -0.044 -0.070 -0.042 -0.072 -0.073 -0.056 -0.055 -0.110 -0.043 -0.062 -0.045 -0.004 -0.033 -0.025 -0.009 -0.029 -0.032 -0.057 -0.023 -0.044 -0.068 -0.085    NaN    NaN 
 0.062  0.070  0.053  0.075  0.051  0.012 -0.013  0.004 -0.010  0.008 -0.003 -0.028 -0.036 -0.063 -0.081 -0.045 -0.022 -0.080 -0.037 -0.110 -0.043 -0.069 -0.018 -0.064 -0.089 -0.090 -0.071 -0.065 -0.091 -0.107 -0.036 -0.025 -0.048 -0.048  0.001 -0.014  0.040  0.002  0.003 -0.040 -0.053 -0.096 -0.097    NaN 
 0.062  0.047  0.049  0.062 -0.004 -0.014 -0.027  0.043 -0.001  0.010  0.029  0.000 -0.022 -0.040 -0.063 -0.053 -0.059 -0.090 -0.095 -0.087 -0.048 -0.066 -0.095 -0.084 -0.063 -0.068 -0.109 -0.041 -0.023 -0.078 -0.045 -0.059 -0.028 -0.046 -0.036  0.039 -0.037 -0.056 -0.040 -0.071 -0.105 -0.117 -0.098 -0.124 
 0.069  0.081  0.050  0.056  0.063  0.025  0.031  0.013  0.026 -0.039 -0.025 -0.045 -0.049 -0.015 -0.101 -0.063 -0.028 -0.054 -0.071 -0.066 -0.057 -0.040 -0.077 -0.080 -0.028 -0.049 -0.049 -0.072 -0.079 -0.066 -0.028 -0.008 -0.024 -0.020  0.000 -0.050 -0.011 -0.011 -0.017 -0.101 -0.094 -0.118 -0.152 -0.126 
 0.016  0.056  0.072  0.052  0.027  0.030  0.013  0.014  0.005 -0.042 -0.015  0.004 -0.058 -0.051 -0.039 -0.028 -0.079 -0.078 -0.094 -0.030 -0.077 -0.054 -0.071 -0.075 -0.089 -0.071 -0.054 -0.027 -0.051 -0.036 -0.035 -0.021 -0.026    NaN -0.011 -0.001 -0.033 -0.011  0.016  0.022 -0.051 -0.074 -0.083    NaN 
 0.052  0.064  0.078  0.027  0.025  0.024  0.045 -0.003 -0.043 -0.026 -0.031 -0.003 -0.058 -0.049 -0.055 -0.055 -0.064 -0.081 -0.070 -0.064  0.022 -0.054 -0.046 -0.087 -0.085 -0.055 -0.043 -0.042 -0.041 -0.013 -0.003 -0.002 -0.006 -0.015  0.009 -0.028  0.004 -0.061 -0.052 -0.066 -0.106 -0.129 -0.137 -0.159 
 0.068  0.045  0.022  0.015 -0.006 -0.001 -0.020 -0.014 -0.045 -0.030 -0.019 -0.043 -0.057 -0.059 -0.053 -0.054 -0.037 -0.053 -0.062 -0.054 -0.041 -0.059 -0.069 -0.049 -0.051 -0.035  0.017 -0.031 -0.044 -0.048 -0.024  0.003  0.001 -0.014 -0.090 -0.039 -0.041 -0.034 -0.031 -0.025 -0.125 -0.080 -0.134 -0.140 
 0.089  0.041  0.037  0.030 -0.011 -0.045 -0.026 -0.071 -0.030 -0.029 -0.027 -0.066 -0.045 -0.099 -0.085 -0.052 -0.098 -0.048 -0.061 -0.031 -0.065 -0.069 -0.028 -0.052 -0.048  0.005 -0.055 -0.023 -0.041 -0.030 -0.046 -0.046 -0.005  0.000 -0.034 -0.015 -0.017 -0.037 -0.078 -0.040 -0.085 -0.091 -0.111    NaN 
 0.099  0.059  0.070  0.015 -0.004 -0.031 -0.034 -0.015 -0.056 -0.038 -0.030 -0.054 -0.042 -0.045 -0.063 -0.084 -0.080 -0.054 -0.074 -0.086 -0.058 -0.065 -0.069 -0.042 -0.082 -0.033 -0.046 -0.062 -0.033 -0.037 -0.005 -0.047 -0.005 -0.032 -0.049 -0.056 -0.036 -0.071 -0.050 -0.096 -0.100 -0.089 -0.085 -0.133 
 0.070  0.056  0.019 -0.041 -0.006  0.024  0.029 -0.054 -0.035 -0.069 -0.028 -0.048 -0.070 -0.044 -0.061 -0.073 -0.078 -0.060 -0.101 -0.018 -0.075 -0.075 -0.073 -0.040 -0.049 -0.086 -0.064 -0.027 -0.023 -0.003 -0.026 -0.036 -0.007 -0.038 -0.062 -0.061 -0.023 -0.056 -0.056 -0.074 -0.092 -0.111 -0.117    NaN 
 0.058  0.030  0.050  0.015  0.021 -0.026 -0.032 -0.038 -0.053 -0.038 -0.019 -0.043 -0.048 -0.057 -0.076 -0.094 -0.090 -0.090 -0.100 -0.103 -0.058 -0.019 -0.072 -0.085 -0.062 -0.033 -0.036 -0.042 -0.064 -0.049 -0.083 -0.017 -0.007 -0.020 -0.035 -0.022 -0.003 -0.068 -0.021 -0.080 -0.130 -0.094 -0.132    NaN 
 0.067  0.042  0.044  0.050  0.019  0.020  0.002  0.043 -0.016 -0.000 -0.024 -0.039 -0.080 -0.063 -0.079 -0.035 -0.086 -0.050 -0.049 -0.050 -0.077 -0.085 -0.062 -0.084 -0.060 -0.026 -0.040 -0.106 -0.019 -0.007 -0.056 -0.005  0.014 -0.064  0.029  0.001 -0.027 -0.030 -0.044 -0.093 -0.076 -0.068 -0.083    NaN 
 0.066  0.070  0.011  0.016  0.013 -0.007  0.018 -0.032 -0.016 -0.040 -0.062 -0.006 -0.015 -0.051 -0.049 -0.020 -0.064 -0.079 -0.060 -0.067 -0.099 -0.093 -0.080 -0.054 -0.073 -0.088 -0.047 -0.043 -0.043 -0.019 -0.030 -0.073 -0.033 -0.005 -0.017 -0.025 -0.026 -0.045 -0.080 -0.084 -0.095 -0.103 -0.126    NaN 
 0.081  0.102  0.076  0.031  0.016 -0.007 -0.020 -0.062 -0.031 -0.042 -0.041 -0.028 -0.049 -0.029 -0.069 -0.060 -0.055 -0.061 -0.059 -0.072 -0.066 -0.040 -0.048 -0.077 -0.056 -0.045 -0.048  0.007 -0.022 -0.077 -0.023 -0.060 -0.043    NaN -0.048 -0.032 -0.003 -0.079 -0.096 -0.102 -0.130 -0.142 -0.166    NaN 
 0.057  0.034  0.037  0.024  0.006  0.042 -0.002 -0.014 -0.022 -0.039 -0.047 -0.067 -0.024 -0.071 -0.075 -0.043 -0.059 -0.078 -0.083 -0.060 -0.019 -0.073 -0.062 -0.048 -0.071 -0.056 -0.035 -0.035 -0.024  0.024 -0.021 -0.019 -0.014 -0.015 -0.048  0.030  0.026 -0.042 -0.045 -0.081 -0.089 -0.097 -0.091 -0.146 
 0.046  0.043  0.025  0.008 -0.004  0.014  0.014 -0.023 -0.023 -0.031 -0.030 -0.013 -0.006 -0.078 -0.034 -0.076 -0.106 -0.082 -0.061 -0.045 -0.061 -0.072 -0.049 -0.093 -0.100 -0.068 -0.069 -0.061 -0.021 -0.010 -0.022 -0.084 -0.061 -0.083 -0.003 -0.018 -0.052 -0.080 -0.068 -0.096 -0.093 -0.092 -0.111    NaN 
   NaN    NaN    NaN    NaN    NaN    NaN    NaN    NaN  0.008  0.003  0.020  0.016 -0.029 -0.039 -0.052 -0.038 -0.044 -0.047 -0.072 -0.076 -0.047 -0.084 -0.121 -0.070 -0.091 -0.033 -0.019 -0.036 -0.036 -0.032 -0.019 -0.015 -0.039 -0.066    NaN -0.035 -0.087 -0.050 -0.081 -0.101 -0.106 -0.098 -0.100 -0.135 
 0.089  0.088  0.091  0.075  0.009 -0.029  0.026 -0.011 -0.021 -0.094 -0.008 -0.040 -0.019 -0.032 -0.045 -0.028 -0.055 -0.025 -0.047 -0.031 -0.057 -0.036 -0.067 -0.102 -0.055 -0.085 -0.066 -0.053 -0.038 -0.060 -0.044 -0.041 -0.032 -0.088 -0.076 -0.039 -0.023  0.016 -0.056 -0.067 -0.081 -0.148 -0.105    NaN 
 0.085  0.070  0.102  0.080  0.034  0.018  0.005  0.001  0.014 -0.027 -0.013 -0.005 -0.062  0.015 -0.016 -0.008 -0.037 -0.031 -0.061 -0.057 -0.045 -0.082 -0.048 -0.060 -0.066 -0.080 -0.056 -0.070 -0.061 -0.046 -0.020 -0.027 -0.019 -0.046 -0.027    NaN -0.057 -0.054 -0.063 -0.059 -0.068 -0.123 -0.126    NaN 
 0.083  0.086  0.050  0.041  0.042  0.054  0.036  0.013  0.051 -0.034  0.001 -0.013 -0.035 -0.005 -0.012  0.044 -0.036 -0.026 -0.033 -0.060 -0.027 -0.058 -0.052 -0.089 -0.074 -0.048 -0.062 -0.051 -0.062 -0.038 -0.046 -0.037 -0.041 -0.089  0.015 -0.024 -0.037 -0.032 -0.045 -0.084 -0.093 -0.077 -0.102    NaN 
 0.057  0.027  0.063  0.069  0.042  0.072  0.107  0.067  0.008 -0.011 -0.030 -0.016 -0.002  0.010 -0.003  0.003 -0.005 -0.044 -0.024 -0.024 -0.029 -0.050 -0.075 -0.093 -0.069 -0.021 -0.094 -0.087 -0.031 -0.057 -0.047 -0.060 -0.057 -0.043 -0.035 -0.013 -0.047 -0.017 -0.031 -0.070 -0.052 -0.116 -0.130    NaN 
 0.035  0.053  0.031  0.075  0.045  0.053  0.051  0.025 -0.027  0.005  0.018 -0.024 -0.036 -0.014 -0.044 -0.052  0.005 -0.016 -0.059 -0.029 -0.033 -0.090 -0.086 -0.102 -0.079 -0.092 -0.057 -0.072 -0.064 -0.086 -0.100 -0.065 -0.050 -0.041 -0.055 -0.081 -0.059 -0.024 -0.016 -0.057 -0.025 -0.112 -0.146    NaN 
 0.070  0.071  0.078  0.095  0.058  0.061  0.068 -0.012  0.009  0.003 -0.023 -0.015  0.000 -0.006 -0.050 -0.001  0.014 -0.024  0.002 -0.034 -0.075 -0.083 -0.053 -0.002 -0.113 -0.058 -0.088 -0.079 -0.072 -0.122 -0.096 -0.091 -0.063 -0.060 -0.055 -0.026 -0.102 -0.045 -0.024 -0.060 -0.075 -0.063 -0.062    NaN 
 0.034  0.028  0.085  0.064  0.037  0.036  0.048  0.029  0.016 -0.007 -0.019  0.008 -0.032  0.011 -0.025 -0.036 -0.019 -0.052 -0.032 -0.015 -0.047 -0.014 -0.009 -0.014 -0.070 -0.063 -0.087 -0.078 -0.045 -0.054 -0.107 -0.147 -0.089 -0.064 -0.088 -0.043 -0.015 -0.057 -0.053 -0.050 -0.101 -0.112 -0.114 -0.161 
 0.035  0.039  0.039  0.108  0.022  0.040  0.042  0.050 -0.015  0.003  0.034  0.002  0.017  0.024 -0.029 -0.050  0.002  0.007 -0.033 -0.044 -0.065 -0.041 -0.002 -0.027 -0.055 -0.043 -0.052 -0.109 -0.065 -0.065 -0.078 -0.086 -0.070 -0.061 -0.055 -0.060 -0.103 -0.025  0.003 -0.046 -0.050 -0.070 -0.129    NaN 
 0.011  0.038  0.068  0.072  0.114  0.094  0.058  0.013  0.055  0.024 -0.004  0.009  0.034 -0.018 -0.017 -0.013 -0.000 -0.011 -0.068 -0.031 -0.034 -0.019 -0.012 -0.034 -0.031 -0.020 -0.041 -0.058 -0.080 -0.024 -0.048 -0.080 -0.051 -0.009 -0.001 -0.045 -0.027 -0.040 -0.015 -0.053 -0.030 -0.024 -0.090 -0.151 
 0.048  0.039  0.025  0.048  0.064  0.045  0.039  0.028  0.022  0.031 -0.025  0.018  0.005 -0.012 -0.024 -0.030 -0.010 -0.015 -0.057  0.019  0.009 -0.046 -0.051 -0.035 -0.018 -0.017 -0.003 -0.071 -0.049 -0.012 -0.038 -0.086 -0.069 -0.088 -0.044 -0.055 -0.020 -0.018 -0.003 -0.041 -0.065 -0.087 -0.131    NaN 
 0.050  0.009  0.102  0.106  0.029  0.075  0.060  0.011  0.015  0.024 -0.013  0.022 -0.015 -0.005 -0.059  0.022 -0.000  0.037 -0.005 -0.043 -0.021 -0.031 -0.062 -0.059 -0.086 -0.046 -0.041 -0.031 -0.100 -0.078 -0.087 -0.060 -0.079 -0.059  0.004 -0.037 -0.092 -0.064  0.013 -0.028 -0.030 -0.082 -0.070    NaN 
 0.014  0.062  0.058  0.091  0.060  0.065  0.008 -0.002  0.012 -0.072  0.001 -0.028  0.001 -0.048 -0.020 -0.001 -0.030 -0.005 -0.015 -0.056 -0.038 -0.027 -0.069 -0.056 -0.053 -0.042 -0.065 -0.061 -0.064 -0.071 -0.056 -0.125 -0.092 -0.117 -0.086 -0.097 -0.100 -0.054 -0.033 -0.061 -0.074 -0.106 -0.137 -0.110 
 0.063  0.008  0.035  0.079  0.097  0.071  0.054 -0.003 -0.011  0.015  0.004 -0.030 -0.015 -0.005 -0.035 -0.037  0.000  0.009  0.003 -0.021 -0.041 -0.036 -0.054 -0.067 -0.069 -0.069 -0.044 -0.055 -0.109 -0.075 -0.061 -0.117 -0.112 -0.074 -0.064 -0.062 -0.048    NaN -0.058 -0.023 -0.043 -0.121 -0.107 -0.154 
 0.008  0.049  0.059  0.053  0.084  0.074  0.058  0.010 -0.022 -0.009 -0.006 -0.005 -0.007 -0.004 -0.034 -0.037  0.010 -0.043 -0.060 -0.026 -0.012 -0.034 -0.024 -0.044 -0.032 -0.019 -0.067 -0.062 -0.038 -0.047 -0.028 -0.059 -0.078 -0.077 -0.027 -0.069 -0.053 -0.020 -0.120 -0.062 -0.052 -0.062 -0.088 -0.098 
 0.048  0.024  0.021  0.073  0.080  0.030  0.061  0.054  0.016  0.004  0.006 -0.016  0.015 -0.015 -0.017 -0.040  0.007 -0.031 -0.049 -0.002 -0.026 -0.058 -0.058 -0.082 -0.057 -0.037 -0.034 -0.061 -0.017 -0.063 -0.041 -0.042 -0.091    NaN    NaN    NaN    NaN  0.009  0.009 -0.062 -0.064 -0.078 -0.103    NaN 
 0.033  0.023  0.072  0.052  0.013  0.075  0.065  0.033  0.034 -0.015  0.003 -0.010 -0.033  0.005 -0.010 -0.052 -0.020 -0.063 -0.070 -0.008 -0.024 -0.040 -0.031 -0.046 -0.028 -0.077 -0.062 -0.063 -0.073 -0.089 -0.085 -0.100 -0.120 -0.008    NaN    NaN -0.040 -0.030 -0.026  0.014 -0.033 -0.025 -0.073    NaN 
 0.040  0.033  0.069  0.068  0.051 -0.004  0.058 -0.003  0.011  0.011 -0.011 -0.023  0.031 -0.070 -0.024 -0.034 -0.017 -0.023  0.014 -0.017 -0.055 -0.048 -0.032 -0.082 -0.060 -0.040 -0.046    NaN    NaN    NaN    NaN -0.132    NaN    NaN    NaN    NaN    NaN    NaN -0.033 -0.031 -0.075    NaN -0.112    NaN 
 0.052  0.035  0.076  0.023  0.048  0.040  0.005  0.000  0.036  0.032 -0.010 -0.010 -0.021 -0.027 -0.031 -0.037 -0.006 -0.034 -0.019 -0.049 -0.039  0.019 -0.014 -0.063 -0.083 -0.047 -0.073 -0.075 -0.051 -0.060 -0.075 -0.041 -0.117 -0.134 -0.086 -0.030 -0.072  0.014 -0.102 -0.082 -0.087    NaN -0.156    NaN 
 0.013  0.041  0.039  0.060  0.064  0.042  0.083  0.031  0.019 -0.005  0.004 -0.028 -0.025 -0.014 -0.019 -0.042 -0.002 -0.025 -0.030 -0.023 -0.062 -0.039 -0.036 -0.033 -0.015 -0.019 -0.018 -0.045 -0.062 -0.043 -0.082 -0.087 -0.081 -0.081 -0.050 -0.083 -0.096 -0.090    NaN -0.061 -0.047 -0.082 -0.116    NaN 
 0.038  0.069  0.022  0.055  0.085  0.050  0.109  0.063  0.011 -0.020 -0.022  0.031 -0.030 -0.023  0.001  0.003 -0.006 -0.047 -0.002  0.031 -0.032 -0.025 -0.057 -0.037 -0.031 -0.047 -0.056 -0.017 -0.010 -0.024 -0.039 -0.047 -0.063 -0.090 -0.126 -0.079 -0.049 -0.001 -0.070 -0.051 -0.063 -0.077 -0.067    NaN 
 0.047  0.028  0.015  0.038  0.065  0.072  0.060  0.011 -0.028  0.015    NaN -0.009    NaN -0.012 -0.007  0.001 -0.016  0.040  0.003 -0.009 -0.007  0.024  0.040 -0.005 -0.078 -0.061 -0.079  0.003 -0.030  0.002 -0.037 -0.049 -0.025 -0.001 -0.036 -0.040 -0.060 -0.005 -0.017 -0.027 -0.057 -0.072 -0.067 -0.135 
 0.041  0.026  0.076  0.083  0.069  0.051  0.035  0.049 -0.015  0.023 -0.005 -0.019  0.032 -0.012 -0.006 -0.028 -0.043 -0.003  0.001 -0.033 -0.060 -0.057 -0.037 -0.033 -0.060 -0.076 -0.050 -0.066 -0.070 -0.052 -0.061 -0.053 -0.015 -0.053 -0.068 -0.055 -0.007 -0.022 -0.011 -0.090 -0.070 -0.056 -0.074    NaN 
 0.012  0.023  0.052  0.046  0.060  0.014  0.031  0.003 -0.024 -0.034 -0.012 -0.053 -0.013 -0.032 -0.031 -0.026 -0.004 -0.024 -0.058 -0.040 -0.041 -0.046 -0.095 -0.070 -0.075 -0.027 -0.087 -0.054 -0.034 -0.054 -0.068 -0.104 -0.031 -0.095 -0.082 -0.054 -0.074 -0.043 -0.060 -0.049 -0.105 -0.083 -0.075 -0.171 
 0.017  0.082  0.079  0.049  0.060  0.041  0.072  0.029  0.014  0.019 -0.061 -0.056 -0.003 -0.047 -0.017 -0.003 -0.053 -0.035 -0.050 -0.066 -0.059 -0.046 -0.061 -0.047 -0.032 -0.032 -0.024 -0.050 -0.089 -0.043 -0.090 -0.055 -0.039 -0.020 -0.020 -0.006 -0.045 -0.004 -0.090 -0.020 -0.048 -0.101 -0.062 -0.135 
 0.047  0.051  0.107  0.089  0.040  0.036  0.018 -0.009  0.007  0.004 -0.029 -0.018  0.003 -0.036  0.002  0.001 -0.033 -0.034  0.005 -0.032 -0.075 -0.079 -0.085 -0.078 -0.063 -0.025 -0.053 -0.014 -0.055 -0.004 -0.057 -0.037 -0.003 -0.018 -0.034 -0.058 -0.066 -0.035 -0.044 -0.032 -0.088 -0.071 -0.157 -0.170 
 0.096  0.100  0.030  0.089  0.025  0.033  0.002  0.021  0.005 -0.029 -0.029 -0.024  0.006 -0.028 -0.029 -0.022 -0.029 -0.064 -0.062 -0.041 -0.037 -0.057 -0.041 -0.042 -0.075 -0.101 -0.068 -0.114 -0.065 -0.030 -0.008 -0.003    NaN -0.071    NaN -0.040 -0.053 -0.074 -0.105 -0.127 -0.154 -0.125 -0.138    NaN 
 0.041  0.036  0.029  0.040 -0.031  0.003    NaN -0.010 -0.038 -0.046 -0.011  0.028  0.010 -0.004 -0.032 -0.048 -0.082 -0.067 -0.093 -0.060 -0.093 -0.070 -0.078 -0.086 -0.075 -0.035 -0.048 -0.103 -0.014  0.014 -0.045 -0.029 -0.062 -0.031 -0.023 -0.030 -0.036 -0.053 -0.060 -0.082 -0.011 -0.085 -0.101    NaN 
 0.039  0.045  0.048 -0.003  0.014    NaN -0.039 -0.053  0.009 -0.013 -0.044 -0.054 -0.044 -0.058 -0.081 -0.134 -0.091 -0.082 -0.133 -0.096 -0.107 -0.109 -0.066 -0.011 -0.060 -0.039 -0.031 -0.029 -0.020 -0.085 -0.060 -0.059 -0.000 -0.027 -0.004 -0.043 -0.025 -0.019 -0.060 -0.070 -0.088 -0.067    NaN    NaN 
-0.005  0.047  0.023 -0.004 -0.026 -0.015 -0.026 -0.009 -0.039 -0.026 -0.051 -0.044 -0.051 -0.054 -0.056 -0.061 -0.072 -0.089 -0.073 -0.053 -0.047 -0.056 -0.066 -0.037 -0.058 -0.006 -0.026 -0.016 -0.015 -0.019 -0.033 -0.035 -0.014 -0.078 -0.047 -0.022 -0.033 -0.039 -0.091 -0.067 -0.083 -0.053 -0.081 -0.103 
 0.018 -0.008  0.010 -0.006 -0.009 -0.030 -0.015 -0.032 -0.031 -0.061 -0.063 -0.043 -0.082 -0.095 -0.074 -0.062 -0.061 -0.075 -0.041 -0.056 -0.057 -0.032 -0.047 -0.023 -0.034 -0.077 -0.000 -0.022 -0.067 -0.053 -0.026 -0.055 -0.044 -0.024 -0.056 -0.099 -0.063 -0.045 -0.030 -0.063 -0.094 -0.055 -0.131 -0.110 
   NaN  0.005    NaN -0.020 -0.018 -0.080 -0.030  0.009 -0.028 -0.071 -0.071 -0.046 -0.076 -0.050 -0.054 -0.119 -0.096 -0.044 -0.072 -0.079 -0.090 -0.062 -0.051 -0.082 -0.002 -0.059 -0.023 -0.028 -0.013 -0.022 -0.017 -0.110 -0.058 -0.072 -0.035 -0.085 -0.108 -0.091 -0.023 -0.077 -0.106 -0.158 -0.129 -0.171 
   NaN    NaN -0.029 -0.068 -0.070 -0.094 -0.076 -0.058 -0.016 -0.068 -0.046 -0.073 -0.109 -0.102 -0.064 -0.061 -0.038 -0.076 -0.103 -0.089 -0.016 -0.087 -0.084 -0.077 -0.052 -0.046 -0.047 -0.057 -0.030  0.002 -0.053 -0.062 -0.049 -0.067 -0.093 -0.050 -0.081 -0.093 -0.038 -0.052 -0.096 -0.113 -0.158 -0.158 
 0.039  0.027 -0.018 -0.028    NaN    NaN    NaN -0.035 -0.043 -0.047 -0.127 -0.074 -0.047 -0.069 -0.088 -0.101 -0.025 -0.060 -0.074 -0.063 -0.020 -0.040 -0.121    NaN    NaN    NaN -0.062 -0.041 -0.043 -0.019 -0.043 -0.032 -0.076 -0.090 -0.058 -0.025 -0.036 -0.098    NaN -0.100 -0.118 -0.149 -0.152 -0.149 
   NaN  0.005 -0.011 -0.022 -0.005 -0.024 -0.035 -0.036 -0.046 -0.068 -0.063 -0.078 -0.087 -0.060 -0.084 -0.064 -0.108 -0.033 -0.037 -0.118    NaN    NaN    NaN    NaN    NaN    NaN    NaN    NaN    NaN    NaN    NaN    NaN    NaN -0.137 -0.071 -0.119 -0.118 -0.094 -0.116 -0.152 -0.103 -0.112 -0.139 -0.101 
 0.047    NaN  0.040 -0.013 -0.040  0.003 -0.037 -0.040 -0.022 -0.048 -0.049 -0.064 -0.063 -0.037 -0.019 -0.060 -0.045 -0.066    NaN    NaN  0.008  0.014  0.021    NaN    NaN    NaN    NaN    NaN    NaN    NaN    NaN    NaN    NaN    NaN    NaN    NaN    NaN    NaN    NaN    NaN    NaN    NaN    NaN    NaN 
   NaN  0.039  0.037 -0.021 -0.016  0.005  0.017 -0.016 -0.024 -0.025 -0.010 -0.055 -0.073 -0.096 -0.076 -0.074 -0.080 -0.110 -0.096 -0.089 -0.117 -0.005 -0.054    NaN    NaN    NaN    NaN    NaN    NaN    NaN    NaN    NaN -0.096    NaN -0.093 -0.110 -0.140 -0.176 -0.185 -0.153 -0.140 -0.175 -0.183 -0.181 
   NaN  0.052  0.075  0.038  0.036  0.006 -0.027 -0.042  0.003 -0.014 -0.015 -0.037 -0.025 -0.065 -0.035 -0.133 -0.103 -0.047 -0.043 -0.118 -0.084 -0.129 -0.153 -0.206    NaN    NaN    NaN    NaN -0.076    NaN -0.077 -0.070    NaN    NaN -0.149 -0.099 -0.118 -0.081 -0.135 -0.170 -0.137 -0.102 -0.107 -0.115 
   NaN  0.108  0.094  0.052 -0.023 -0.005 -0.007  0.022  0.009 -0.021 -0.031 -0.013  0.018 -0.040  0.004 -0.005 -0.016 -0.077 -0.086 -0.043    NaN    NaN    NaN    NaN    NaN    NaN    NaN    NaN    NaN    NaN  0.115  0.079  0.058    NaN -0.136 -0.119 -0.020 -0.048 -0.068 -0.133 -0.189 -0.188 -0.145 -0.121 
 0.068  0.077  0.088  0.066  0.066  0.019 -0.015 -0.010 -0.017  0.015 -0.035 -0.010 -0.016 -0.026 -0.035 -0.151 -0.262    NaN    NaN    NaN    NaN    NaN    NaN    NaN    NaN    NaN    NaN    NaN    NaN    NaN    NaN    NaN    NaN    NaN    NaN -0.006 -0.015 -0.062 -0.042 -0.023 -0.107 -0.144 -0.099 -0.177 
 0.102  0.112  0.128  0.108  0.077  0.087  0.026  0.066  0.024 -0.002  0.016  0.017  0.012  0.023 -0.013 -0.040 -0.027 -0.032 -0.084 -0.080 -0.072 -0.029 -0.079 -0.127 -0.066  0.002    NaN    NaN    NaN    NaN    NaN    NaN    NaN    NaN    NaN    NaN    NaN -0.068 -0.072 -0.078 -0.119 -0.143 -0.141 -0.144 
 0.041  0.104  0.079  0.120  0.104  0.102  0.081  0.059  0.067 -0.006  0.031 -0.012  0.037  0.020  0.064  0.032  0.028  0.012 -0.022    NaN    NaN    NaN    NaN    NaN -0.042 -0.043 -0.034 -0.068 -0.074 -0.050 -0.038 -0.026 -0.022 -0.020 -0.080 -0.078 -0.066 -0.071 -0.112 -0.105 -0.144 -0.094 -0.090    NaN 
 0.032  0.045  0.114  0.089  0.120  0.131  0.109  0.059  0.020  0.034  0.042  0.032  0.017  0.038  0.000  0.018 -0.009  0.034  0.038  0.027 -0.004  0.002 -0.019 -0.023    NaN    NaN    NaN    NaN    NaN    NaN    NaN    NaN    NaN    NaN    NaN    NaN    NaN    NaN    NaN    NaN    NaN    NaN    NaN    NaN 
 0.088  0.067  0.118  0.106  0.114  0.081  0.080  0.094  0.051  0.039  0.025  0.020  0.033  0.016  0.036  0.018  0.043  0.065  0.052  0.005  0.043  0.016  0.003  0.011 -0.021 -0.070 -0.067 -0.150 -0.145    NaN    NaN    NaN    NaN    NaN    NaN    NaN    NaN    NaN    NaN    NaN    NaN    NaN    NaN    NaN 
 0.079  0.100  0.152  0.141  0.066  0.074  0.057  0.071  0.019  0.100  0.017  0.026  0.029    NaN  0.032  0.063  0.017  0.031  0.009 -0.010 -0.003 -0.028  0.013  0.006 -0.060    NaN    NaN    NaN    NaN    NaN    NaN    NaN    NaN    NaN    NaN    NaN    NaN    NaN    NaN    NaN    NaN    NaN    NaN    NaN 
 0.025  0.071  0.071  0.123  0.098  0.058  0.050  0.055  0.046 -0.022  0.028  0.053  0.059  0.056  0.009  0.036 -0.001 -0.007 -0.015  0.024 -0.012 -0.032 -0.011 -0.017 -0.029 -0.023 -0.012 -0.057 -0.092 -0.023 -0.105 -0.079    NaN    NaN    NaN    NaN    NaN    NaN    NaN    NaN    NaN    NaN    NaN    NaN 
 0.082  0.096  0.106  0.058  0.077  0.008  0.057  0.031  0.045  0.017  0.006  0.010  0.002  0.033 -0.014  0.008 -0.025  0.003  0.021 -0.039    NaN    NaN -0.019  0.010  0.043    NaN    NaN    NaN    NaN    NaN    NaN    NaN    NaN    NaN    NaN    NaN    NaN    NaN    NaN    NaN    NaN    NaN    NaN    NaN 
 0.095  0.049  0.083  0.066  0.064  0.064  0.040  0.045  0.008  0.003  0.011 -0.045 -0.028 -0.037 -0.001 -0.061 -0.063 -0.046 -0.016 -0.024 -0.023  0.014  0.015 -0.031 -0.053 -0.047 -0.139    NaN    NaN    NaN    NaN    NaN    NaN    NaN    NaN    NaN    NaN    NaN    NaN    NaN    NaN    NaN    NaN    NaN 
 0.103  0.051  0.054  0.033  0.050 -0.002 -0.031  0.000 -0.041 -0.032 -0.042 -0.033 -0.029 -0.080 -0.075 -0.012 -0.034 -0.037 -0.030 -0.042 -0.023 -0.048 -0.040 -0.053 -0.072 -0.122 -0.060 -0.022  0.020    NaN    NaN    NaN    NaN    NaN    NaN    NaN    NaN    NaN    NaN    NaN    NaN    NaN    NaN    NaN 
 0.059  0.070  0.021  0.025 -0.003  0.011 -0.002 -0.000 -0.038 -0.042 -0.004 -0.044 -0.053 -0.048 -0.034 -0.006  0.016 -0.013 -0.056 -0.043 -0.069 -0.084 -0.077 -0.074 -0.045 -0.063 -0.085 -0.087 -0.027 -0.039 -0.006    NaN    NaN    NaN    NaN    NaN    NaN    NaN    NaN    NaN -0.104 -0.143 -0.132    NaN 
 0.083  0.045  0.030 -0.025 -0.021 -0.028 -0.051 -0.016 -0.044 -0.054 -0.029 -0.048 -0.029 -0.074 -0.064 -0.013 -0.044 -0.034 -0.041 -0.043 -0.112 -0.088 -0.058 -0.061 -0.089 -0.051 -0.101 -0.071 -0.032 -0.003 -0.053  0.018 -0.015 -0.027    NaN    NaN  0.008 -0.009 -0.055 -0.050 -0.127 -0.122 -0.114    NaN 
 0.096  0.010  0.056  0.053  0.035  0.023 -0.014 -0.052 -0.022  0.005 -0.038 -0.045 -0.037 -0.046 -0.047 -0.073 -0.018 -0.011 -0.044 -0.029  0.003 -0.013 -0.061 -0.071 -0.044 -0.046 -0.030 -0.040 -0.055    NaN    NaN    NaN    NaN    NaN    NaN    NaN    NaN    NaN    NaN    NaN    NaN -0.106 -0.086    NaN 
 0.041  0.095  0.029  0.034  0.029  0.013  0.018 -0.027 -0.008 -0.034 -0.029 -0.028 -0.018 -0.047 -0.061 -0.065 -0.019 -0.046 -0.028 -0.015 -0.014 -0.047  0.007 -0.047 -0.013 -0.009 -0.067 -0.022  0.025  0.086    NaN    NaN    NaN    NaN    NaN  0.044  0.005 -0.061 -0.087 -0.057 -0.114 -0.158 -0.096    NaN 
 0.043  0.055  0.068  0.074  0.084  0.013  0.028  0.065  0.003  0.008 -0.037 -0.031 -0.048 -0.019 -0.034 -0.026 -0.079 -0.087 -0.041 -0.048 -0.069 -0.025 -0.020 -0.010 -0.069 -0.041 -0.056 -0.024 -0.033 -0.026 -0.048 -0.038 -0.044 -0.047  0.002 -0.012 -0.043 -0.040 -0.056 -0.100    NaN    NaN    NaN    NaN 
 0.095  0.124  0.077  0.094  0.049  0.028  0.074  0.048  0.008  0.033  0.011 -0.012 -0.030 -0.019    NaN -0.007 -0.014 -0.039 -0.028 -0.013 -0.004 -0.050 -0.036 -0.050 -0.002 -0.021  0.040 -0.018  0.005 -0.082 -0.065 -0.059    NaN -0.099    NaN -0.105 -0.039 -0.076 -0.035 -0.052 -0.066 -0.052 -0.097    NaN 
 0.003  0.060  0.040  0.042  0.070  0.040  0.079  0.095  0.041  0.012  0.005  0.019  0.034 -0.012 -0.006 -0.012 -0.024 -0.032 -0.010 -0.041 -0.017  0.018  0.012  0.024 -0.039  0.042  0.011  0.074    NaN    NaN    NaN    NaN    NaN    NaN -0.010 -0.059  0.004  0.013    NaN    NaN    NaN    NaN    NaN    NaN 
 0.048  0.014  0.082  0.022  0.064  0.092  0.100  0.065  0.053  0.044  0.049  0.042  0.028  0.030  0.014  0.014 -0.050 -0.035 -0.025 -0.023 -0.007 -0.009 -0.022 -0.035 -0.050 -0.053 -0.053  0.013  0.065  0.232    NaN    NaN    NaN    NaN    NaN    NaN    NaN    NaN    NaN    NaN    NaN    NaN    NaN    NaN 
 0.031  0.034  0.075  0.043  0.090  0.111  0.084  0.075  0.051  0.052  0.094  0.031  0.038  0.010  0.009 -0.006 -0.008 -0.033 -0.050 -0.020 -0.031  0.003  0.029  0.057 -0.002 -0.021    NaN    NaN    NaN    NaN    NaN    NaN    NaN    NaN    NaN    NaN  0.137    NaN    NaN    NaN    NaN    NaN    NaN    NaN 
 0.036  0.101  0.091  0.093  0.145  0.088  0.107  0.092  0.116  0.075  0.083  0.073  0.050  0.059  0.017  0.024 -0.001 -0.006 -0.022 -0.006  0.011  0.013 -0.012 -0.011 -0.005 -0.013 -0.039 -0.029 -0.024 -0.020  0.008    NaN    NaN    NaN    NaN    NaN    NaN    NaN    NaN    NaN    NaN    NaN    NaN    NaN 
 0.045  0.087  0.109  0.104  0.135  0.103  0.103  0.087  0.022  0.078  0.070  0.038  0.069  0.037  0.020  0.006 -0.035 -0.005 -0.019  0.008 -0.003 -0.029 -0.011 -0.025 -0.030 -0.053 -0.070 -0.019 -0.029 -0.016 -0.026  0.016 -0.033 -0.022 -0.025 -0.063    NaN    NaN    NaN    NaN    NaN    NaN    NaN    NaN 
 0.070  0.044  0.073  0.053  0.049  0.085  0.102  0.049  0.052  0.083  0.067  0.056  0.061  0.050 -0.011  0.021  0.014 -0.003 -0.006 -0.055 -0.039 -0.020 -0.061 -0.053 -0.087 -0.073 -0.062 -0.041 -0.031 -0.018  0.004 -0.046 -0.040  0.016    NaN    NaN    NaN    NaN    NaN    NaN    NaN    NaN    NaN    NaN 
 0.042  0.089  0.095  0.095  0.084  0.046  0.051  0.087  0.063  0.146  0.077  0.024  0.033  0.019  0.013  0.024  0.009 -0.007 -0.011 -0.010 -0.014 -0.034 -0.065 -0.026 -0.092 -0.042 -0.057 -0.038 -0.089 -0.079 -0.067    NaN    NaN    NaN    NaN    NaN    NaN    NaN    NaN    NaN    NaN    NaN    NaN    NaN 
 0.055  0.069  0.075  0.095  0.088  0.052  0.053  0.098  0.060  0.044  0.060  0.038  0.036  0.020  0.010 -0.023  0.009  0.033 -0.000 -0.034 -0.026 -0.048 -0.049 -0.032 -0.029 -0.080 -0.059 -0.061 -0.055 -0.040 -0.057 -0.082 -0.094 -0.097 -0.090    NaN    NaN    NaN    NaN    NaN    NaN -0.093 -0.106    NaN 
 0.043  0.039  0.055  0.097  0.104  0.065  0.077  0.089  0.078  0.010  0.025 -0.024 -0.073 -0.056 -0.041 -0.015  0.009 -0.032 -0.031 -0.027 -0.019 -0.013 -0.039 -0.027 -0.070 -0.049 -0.073 -0.010 -0.008 -0.036 -0.037 -0.083 -0.059 -0.089 -0.100 -0.130 -0.080 -0.045 -0.032 -0.066 -0.053 -0.102 -0.084    NaN 
 0.099  0.119  0.111  0.051  0.045  0.038  0.062  0.067  0.058  0.027  0.015  0.015  0.007  0.006 -0.062  0.015  0.020  0.018 -0.034 -0.067 -0.006 -0.035 -0.015 -0.041 -0.056 -0.006 -0.063 -0.015 -0.060 -0.025 -0.038 -0.051 -0.079 -0.051 -0.031 -0.075  0.008  0.037    NaN    NaN    NaN    NaN    NaN    NaN 
 0.018  0.073  0.080  0.115  0.093  0.049  0.022  0.046  0.057  0.019  0.062 -0.004 -0.019  0.010 -0.034    NaN  0.035 -0.021 -0.034 -0.040 -0.070 -0.058 -0.038  0.006  0.018 -0.009  0.011 -0.025 -0.030 -0.079 -0.062 -0.038 -0.013  0.100  0.081  0.137    NaN    NaN    NaN    NaN    NaN    NaN    NaN    NaN 
 0.066  0.087  0.090  0.068  0.029  0.019  0.020  0.032  0.030 -0.007 -0.057 -0.019 -0.035 -0.033 -0.043 -0.052 -0.026 -0.049 -0.066 -0.047 -0.060 -0.061 -0.015 -0.030 -0.004 -0.072 -0.060 -0.036 -0.032 -0.055 -0.093 -0.024 -0.047 -0.073 -0.075 -0.124    NaN    NaN    NaN    NaN    NaN    NaN    NaN    NaN 
 0.059  0.039  0.030  0.027  0.074  0.041  0.003 -0.005 -0.026  0.014 -0.001 -0.045 -0.021 -0.085 -0.012 -0.018 -0.042 -0.057 -0.059 -0.045 -0.042 -0.046 -0.044 -0.074 -0.063 -0.058 -0.102 -0.111 -0.093 -0.071 -0.083 -0.083 -0.083 -0.025    NaN    NaN    NaN    NaN    NaN    NaN    NaN    NaN -0.179 -0.242 
 0.058  0.049  0.038  0.029  0.001  0.005  0.010  0.002 -0.020 -0.030 -0.009 -0.019 -0.037 -0.012 -0.030 -0.019 -0.028 -0.008 -0.038 -0.056 -0.024 -0.033 -0.021 -0.048 -0.092 -0.068 -0.116 -0.119 -0.049 -0.101 -0.063 -0.086    NaN    NaN    NaN    NaN    NaN    NaN    NaN    NaN    NaN -0.215 -0.195    NaN 
 0.047  0.068  0.018  0.075  0.026 -0.059 -0.028 -0.008  0.011 -0.013 -0.048 -0.032 -0.017 -0.021 -0.045  0.006 -0.048 -0.054  0.007 -0.066 -0.070 -0.087 -0.125 -0.113 -0.128 -0.117 -0.116 -0.109 -0.105 -0.038 -0.092 -0.095 -0.123 -0.129    NaN    NaN    NaN    NaN    NaN    NaN    NaN -0.148    NaN -0.291 
 0.075  0.034  0.060  0.031  0.003 -0.015 -0.031 -0.044 -0.031 -0.012 -0.029 -0.050 -0.006 -0.039  0.004 -0.020 -0.076 -0.040 -0.053 -0.072 -0.060 -0.062 -0.109 -0.094 -0.081 -0.087 -0.100 -0.086 -0.032 -0.045 -0.090 -0.080 -0.145 -0.128    NaN    NaN    NaN    NaN    NaN    NaN    NaN -0.225 -0.179    NaN 
 0.124  0.045  0.048 -0.008  0.009  0.005 -0.029 -0.031 -0.049 -0.077 -0.031 -0.035 -0.018 -0.038 -0.032 -0.039 -0.037 -0.027 -0.044 -0.110 -0.164 -0.062 -0.037 -0.032 -0.054 -0.069 -0.024 -0.018  0.002 -0.007 -0.048 -0.073 -0.030 -0.074    NaN    NaN    NaN    NaN    NaN    NaN    NaN -0.115 -0.107 -0.131 
 0.025  0.022  0.033 -0.021 -0.007 -0.013 -0.001 -0.011 -0.057 -0.042 -0.045 -0.032  0.001 -0.006  0.011 -0.030  0.016  0.004  0.005 -0.064 -0.067 -0.060 -0.088 -0.078 -0.089 -0.087 -0.055  0.000 -0.038 -0.081 -0.090 -0.064 -0.020 -0.044 -0.059    NaN    NaN    NaN    NaN    NaN    NaN    NaN    NaN    NaN 
 0.077  0.060  0.037  0.020 -0.023 -0.032 -0.017 -0.014 -0.027 -0.061 -0.056 -0.018 -0.006 -0.065 -0.033 -0.053 -0.013 -0.024 -0.045 -0.087 -0.067 -0.136 -0.104 -0.152 -0.065 -0.064 -0.029 -0.063 -0.083 -0.040 -0.037 -0.108 -0.091 -0.101 -0.086 -0.139    NaN    NaN    NaN    NaN    NaN    NaN    NaN    NaN 
 0.064  0.106  0.061  0.037 -0.035 -0.017 -0.010 -0.022 -0.039 -0.044 -0.015  0.003 -0.018 -0.003 -0.014 -0.001 -0.008  0.002 -0.011 -0.029 -0.025 -0.082 -0.123 -0.145 -0.106 -0.132 -0.109 -0.122 -0.130 -0.103 -0.058 -0.111 -0.069 -0.068 -0.104 -0.095 -0.099    NaN    NaN    NaN    NaN -0.252    NaN    NaN 
 0.078  0.018 -0.029  0.043  0.021 -0.010  0.016 -0.056 -0.031 -0.017 -0.055 -0.063 -0.017 -0.027  0.037 -0.021  0.016  0.006  0.006 -0.016 -0.044 -0.039 -0.020 -0.062 -0.101 -0.097 -0.138 -0.091 -0.099 -0.101 -0.092 -0.062 -0.043 -0.043 -0.054 -0.038 -0.053    NaN    NaN    NaN    NaN    NaN    NaN    NaN 
 0.095  0.099  0.063  0.074  0.034  0.033  0.015  0.052  0.016 -0.023 -0.036 -0.068 -0.048 -0.047 -0.038 -0.032 -0.025 -0.004  0.005 -0.035 -0.042 -0.042 -0.038 -0.068 -0.091 -0.070 -0.126 -0.094 -0.101 -0.073 -0.061 -0.080 -0.102 -0.085  0.001 -0.017    NaN    NaN    NaN    NaN    NaN    NaN    NaN    NaN 
 0.056  0.074  0.023  0.041  0.066  0.025 -0.017 -0.027 -0.028  0.055  0.016 -0.008 -0.039 -0.004  0.003 -0.010 -0.043 -0.035 -0.030 -0.037 -0.029  0.018 -0.042 -0.060 -0.078 -0.081 -0.097 -0.076 -0.130 -0.075 -0.087 -0.129 -0.123 -0.113 -0.063 -0.097 -0.124    NaN    NaN    NaN    NaN    NaN    NaN    NaN 
 0.081  0.073  0.051  0.108  0.102  0.048  0.034  0.013  0.025 -0.017 -0.008 -0.006  0.012 -0.005  0.010  0.008  0.008  0.067  0.025 -0.018 -0.018 -0.048 -0.040  0.010 -0.021 -0.088 -0.039 -0.061 -0.058 -0.102 -0.065 -0.023 -0.006 -0.051 -0.124 -0.058 -0.025    NaN    NaN    NaN    NaN    NaN    NaN    NaN 
 0.165  0.063  0.085  0.054  0.060  0.090  0.076  0.070  0.031  0.023  0.037  0.040 -0.004  0.051  0.019  0.000 -0.034  0.018 -0.001  0.003 -0.015 -0.028  0.029  0.034  0.035 -0.018 -0.006 -0.036 -0.018 -0.070 -0.081 -0.105 -0.092 -0.082 -0.056 -0.048    NaN -0.078    NaN    NaN    NaN    NaN    NaN    NaN 
   NaN    NaN  0.085  0.083  0.075  0.081  0.073  0.018  0.034  0.046  0.044  0.049  0.031  0.026  0.003  0.006  0.008  0.027  0.016 -0.010 -0.029 -0.039 -0.069 -0.053 -0.060 -0.090 -0.075 -0.017 -0.021 -0.062 -0.072 -0.085 -0.116 -0.126 -0.092 -0.057 -0.059    NaN    NaN    NaN    NaN    NaN    NaN    NaN 
 0.019  0.056  0.118  0.095  0.097  0.055  0.063  0.020  0.032  0.040 -0.014  0.022  0.010 -0.037  0.044  0.016 -0.008 -0.001 -0.043  0.015 -0.028 -0.024 -0.023  0.013 -0.014 -0.075 -0.024  0.008 -0.025 -0.060 -0.061 -0.048 -0.094 -0.100 -0.104 -0.016 -0.035 -0.112 -0.170 -0.114    NaN -0.114    NaN    NaN 
   NaN  0.088  0.043  0.068  0.065  0.043 -0.015  0.009 -0.005  0.008  0.034  0.052 -0.008 -0.008 -0.016 -0.037 -0.039  0.023 -0.034 -0.000 -0.018 -0.005  0.031  0.018  0.001 -0.047 -0.010 -0.039 -0.039 -0.066 -0.067 -0.075 -0.142 -0.126 -0.047 -0.076 -0.029 -0.022 -0.074    NaN    NaN    NaN    NaN    NaN 
 0.015  0.118  0.070  0.043  0.084  0.053  0.054  0.063  0.034 -0.000 -0.041 -0.015  0.001  0.016 -0.021 -0.023 -0.018 -0.021 -0.028 -0.019 -0.044 -0.061 -0.041 -0.032 -0.009 -0.059 -0.060 -0.105 -0.082 -0.022 -0.070 -0.070 -0.074 -0.086 -0.050 -0.076    NaN -0.134 -0.090 -0.085    NaN    NaN    NaN    NaN 
 0.061  0.102  0.045  0.078  0.039  0.054  0.092  0.016  0.001  0.038 -0.015 -0.022  0.013 -0.037 -0.011 -0.037 -0.046 -0.060 -0.053 -0.056 -0.033 -0.065 -0.077 -0.026 -0.055 -0.046 -0.062 -0.066 -0.075 -0.079 -0.086 -0.111 -0.109 -0.132 -0.099 -0.107 -0.151 -0.057    NaN -0.098 -0.094    NaN    NaN    NaN 
   NaN  0.103  0.048  0.040  0.016  0.034 -0.015 -0.068  0.004  0.018  0.005 -0.017 -0.005 -0.006 -0.015 -0.049 -0.006 -0.064 -0.041 -0.071 -0.038 -0.052 -0.020 -0.037 -0.017 -0.020 -0.012 -0.084 -0.050 -0.072 -0.084 -0.133 -0.128 -0.088 -0.053 -0.087 -0.015  0.050  0.031 -0.005    NaN    NaN    NaN    NaN 
 0.040  0.068  0.031  0.080  0.018  0.035 -0.028  0.001 -0.011 -0.012 -0.020 -0.019 -0.040 -0.028 -0.044 -0.036 -0.070 -0.073 -0.092  0.020 -0.049 -0.036 -0.046 -0.017 -0.033 -0.003 -0.020 -0.036 -0.040 -0.068 -0.080 -0.052 -0.055 -0.071 -0.029 -0.013    NaN  0.012 -0.028 -0.091 -0.033    NaN    NaN    NaN 
 0.064  0.078  0.076  0.093  0.085  0.044  0.037  0.031 -0.016 -0.007 -0.025 -0.023  0.002  0.018 -0.031 -0.047 -0.084 -0.078 -0.062 -0.038 -0.011 -0.014  0.012 -0.039 -0.026  0.018  0.017 -0.021 -0.080 -0.072 -0.045 -0.035 -0.026 -0.062 -0.019 -0.013 -0.037 -0.038 -0.046 -0.070    NaN    NaN    NaN    NaN 
 0.047  0.076  0.073  0.096  0.073  0.050  0.084  0.019  0.038  0.024  0.002  0.013 -0.042 -0.033 -0.050  0.004 -0.019 -0.043  0.003 -0.030 -0.056 -0.018 -0.061  0.007 -0.008 -0.001 -0.026 -0.056 -0.023 -0.111 -0.126 -0.071 -0.068 -0.115 -0.072 -0.020 -0.071 -0.075 -0.122 -0.166 -0.153    NaN    NaN    NaN 
 0.142  0.070  0.039  0.029  0.068  0.065  0.064  0.055  0.026  0.010  0.014  0.021  0.041  0.014  0.021 -0.021 -0.049 -0.013 -0.069 -0.023 -0.030 -0.070 -0.062 -0.041  0.008 -0.064 -0.119 -0.055 -0.027 -0.071 -0.139 -0.108 -0.056  0.025 -0.040 -0.067 -0.116 -0.078 -0.082    NaN -0.121 -0.047    NaN -0.017 
 0.049  0.064  0.078  0.074    NaN    NaN    NaN  0.031  0.047  0.038  0.001  0.001  0.026  0.006  0.002  0.022 -0.033 -0.041 -0.044 -0.057 -0.040 -0.052 -0.053 -0.056 -0.082 -0.068 -0.108 -0.062 -0.068 -0.106 -0.087 -0.117 -0.081 -0.077 -0.142    NaN -0.053 -0.085 -0.061 -0.119 -0.022 -0.062 -0.053    NaN 
 0.086  0.083  0.090  0.084  0.056  0.023  0.085  0.082  0.023  0.024  0.024  0.032 -0.007 -0.015 -0.007  0.000 -0.032 -0.028 -0.056 -0.050 -0.038 -0.076 -0.033 -0.061 -0.008 -0.016 -0.066 -0.054 -0.065 -0.025 -0.060 -0.096 -0.116 -0.067 -0.039 -0.026 -0.104 -0.052 -0.070 -0.071 -0.024 -0.023    NaN -0.063 
 0.047  0.038  0.088  0.024  0.050  0.039  0.049  0.081  0.068  0.029  0.016  0.036  0.029  0.010  0.008 -0.010 -0.027 -0.052 -0.058 -0.046 -0.013 -0.011 -0.018 -0.023 -0.034 -0.053 -0.059 -0.064 -0.068 -0.080 -0.097 -0.097 -0.087 -0.060 -0.022 -0.028 -0.046 -0.079 -0.126 -0.073 -0.030 -0.132 -0.148 -0.155 
 0.073  0.092  0.105  0.061  0.103  0.026  0.089  0.061  0.034  0.064  0.043  0.011 -0.019 -0.003 -0.025  0.011 -0.006 -0.030 -0.055 -0.081 -0.084 -0.076 -0.023 -0.073 -0.020 -0.035 -0.089 -0.026 -0.061 -0.052 -0.061 -0.070 -0.024 -0.068 -0.051 -0.056 -0.007  0.014 -0.025 -0.094 -0.131 -0.070 -0.158 -0.067 
 0.037  0.056  0.113  0.076  0.067  0.056  0.080  0.060  0.027  0.017  0.086  0.009 -0.007  0.017  0.020  0.021 -0.027 -0.011 -0.022 -0.027 -0.072 -0.030 -0.025 -0.057 -0.025 -0.044 -0.063 -0.061 -0.032 -0.074 -0.082 -0.144 -0.077 -0.091 -0.059 -0.027 -0.093 -0.137 -0.068    NaN -0.126 -0.135 -0.109 -0.048 
 0.016  0.054  0.062  0.065  0.073  0.074  0.075  0.060  0.060  0.055  0.018  0.016  0.033 -0.013 -0.009 -0.044 -0.020  0.003 -0.039 -0.050 -0.043 -0.069 -0.029 -0.081 -0.050 -0.051 -0.016 -0.019 -0.009 -0.034 -0.038 -0.083 -0.108 -0.088 -0.127 -0.016 -0.087 -0.090 -0.162 -0.188 -0.105 -0.123 -0.081    NaN 
 0.009  0.088  0.106  0.105  0.062  0.072  0.099  0.060  0.028  0.028  0.056  0.055  0.023 -0.043 -0.022 -0.011  0.030  0.050  0.022 -0.023 -0.037 -0.046 -0.034 -0.018 -0.071 -0.038 -0.038 -0.017 -0.015 -0.023 -0.053 -0.035 -0.049 -0.072 -0.104 -0.001 -0.034 -0.092 -0.018 -0.030 -0.051 -0.134 -0.104 -0.180 
 0.067  0.066  0.091  0.030  0.077  0.043  0.112  0.070  0.037  0.029  0.037  0.001    NaN -0.006 -0.016 -0.003 -0.042  0.002 -0.031  0.001 -0.031 -0.061 -0.070 -0.087 -0.075 -0.111 -0.018 -0.060 -0.026 -0.087 -0.072 -0.066 -0.063 -0.119 -0.073 -0.027 -0.083 -0.042 -0.047 -0.078 -0.049 -0.085 -0.168 -0.120 
 0.062  0.046  0.059  0.108  0.057  0.054  0.025  0.003  0.021  0.054  0.047  0.018 -0.010 -0.029  0.001  0.010  0.007 -0.017 -0.030 -0.012 -0.021 -0.017 -0.048 -0.050 -0.069 -0.097 -0.084 -0.051 -0.070 -0.019 -0.017 -0.036 -0.081 -0.071 -0.073 -0.011 -0.084 -0.098 -0.081 -0.085 -0.132 -0.113    NaN -0.177 
-0.006  0.028  0.042  0.068  0.038  0.063  0.076  0.039  0.038  0.068  0.035  0.055 -0.001 -0.003 -0.022 -0.013  0.024 -0.003 -0.018  0.025 -0.069 -0.003 -0.039 -0.029 -0.048 -0.025 -0.025 -0.017 -0.003 -0.035 -0.053 -0.087 -0.068 -0.112 -0.035 -0.061 -0.072  0.017 -0.088    NaN -0.083 -0.103 -0.106 -0.171 
-0.024  0.053  0.040  0.089  0.044  0.081  0.098  0.057  0.068  0.090  0.039  0.015  0.036  0.024 -0.046 -0.015 -0.011  0.046 -0.010 -0.013 -0.021  0.013 -0.028 -0.037 -0.020 -0.013 -0.048 -0.024 -0.039 -0.043 -0.096 -0.061 -0.120 -0.112 -0.081 -0.004  0.009 -0.024 -0.082 -0.086 -0.147 -0.084 -0.061 -0.136 
 0.051  0.046  0.075  0.047  0.083  0.091  0.041  0.054  0.008  0.009  0.016  0.021 -0.013    NaN  0.007  0.024  0.012  0.041  0.025  0.030 -0.004 -0.013 -0.055 -0.086 -0.030 -0.013 -0.022 -0.025 -0.032 -0.065 -0.042 -0.053 -0.122 -0.084 -0.064 -0.039 -0.035 -0.075 -0.092 -0.061 -0.114 -0.078 -0.072 -0.117 
 0.027  0.081  0.051  0.081  0.079  0.073  0.044  0.038 -0.013  0.031  0.018  0.008  0.029  0.023 -0.015 -0.002  0.014 -0.002  0.001 -0.007 -0.025 -0.018 -0.042 -0.060 -0.021 -0.002 -0.017  0.010 -0.013 -0.036 -0.031 -0.063 -0.077 -0.128 -0.055 -0.004 -0.011 -0.008 -0.088 -0.101 -0.096 -0.143 -0.142 -0.137 
 0.066  0.034  0.052  0.065  0.056  0.041  0.057  0.039  0.013  0.007    NaN -0.012 -0.011  0.035  0.015  0.021 -0.051  0.002  0.001 -0.006 -0.054 -0.023 -0.038 -0.033 -0.050 -0.048 -0.056 -0.015 -0.001 -0.007 -0.024 -0.074 -0.055 -0.078 -0.086 -0.023 -0.076 -0.131 -0.061 -0.042 -0.049 -0.145 -0.204    NaN 
 0.061  0.085  0.074  0.031  0.093  0.042  0.033  0.073  0.057  0.074  0.053 -0.043 -0.004  0.001 -0.036 -0.022 -0.033 -0.031 -0.041  0.022 -0.016 -0.054 -0.047 -0.058 -0.071 -0.053 -0.081 -0.030 -0.026 -0.067 -0.097 -0.132 -0.118 -0.106 -0.090 -0.068 -0.064 -0.109 -0.101 -0.149 -0.156 -0.111 -0.150 -0.194 
 0.043  0.033  0.102  0.088  0.071  0.068  0.035  0.016 -0.002  0.027  0.025  0.002  0.016  0.030 -0.005 -0.017 -0.057 -0.009  0.009 -0.045 -0.068 -0.058 -0.076 -0.061 -0.074 -0.019 -0.022 -0.035 -0.058 -0.074 -0.067 -0.080 -0.046 -0.100 -0.092 -0.035 -0.014 -0.120 -0.079 -0.095 -0.045 -0.099 -0.095 -0.132 
 0.059  0.076  0.076  0.034  0.029  0.042  0.034  0.002 -0.003  0.014 -0.030 -0.001 -0.003  0.024 -0.012  0.006  0.013 -0.045  0.013 -0.027 -0.044 -0.042 -0.021  0.010 -0.056 -0.039 -0.057 -0.025 -0.067 -0.068 -0.067 -0.031 -0.077 -0.035 -0.068 -0.070 -0.048 -0.108 -0.102 -0.069 -0.169 -0.160 -0.131 -0.140 
 0.069  0.039  0.076  0.051 -0.018  0.020 -0.008  0.012  0.079  0.038 -0.019 -0.029 -0.024  0.031 -0.014 -0.005 -0.016 -0.057 -0.018 -0.055 -0.010 -0.023 -0.009 -0.040 -0.049 -0.014 -0.082 -0.088 -0.075 -0.108 -0.063 -0.048 -0.032 -0.096 -0.018 -0.046 -0.085 -0.112 -0.118 -0.124 -0.139 -0.178 -0.196 -0.182 
 0.062  0.105  0.105  0.072  0.068  0.053 -0.013  0.008  0.010 -0.018 -0.023  0.009 -0.001  0.005 -0.028 -0.070 -0.075 -0.064 -0.087 -0.014 -0.042 -0.015  0.006 -0.025 -0.058 -0.078 -0.150 -0.110 -0.074 -0.038 -0.046 -0.057 -0.079 -0.057 -0.058 -0.081 -0.111 -0.115 -0.163 -0.139 -0.182 -0.116 -0.118 -0.108 
 0.050  0.070  0.035  0.053  0.007  0.067  0.039  0.014  0.022 -0.038 -0.007 -0.003  0.009 -0.002 -0.010 -0.030 -0.109 -0.047 -0.081 -0.052 -0.004 -0.013 -0.058 -0.077 -0.054 -0.022 -0.047 -0.077 -0.049 -0.016 -0.005 -0.034 -0.037 -0.054 -0.045 -0.070 -0.097 -0.071    NaN -0.165 -0.104 -0.075 -0.104    NaN 
 0.082  0.016  0.007  0.084  0.061 -0.007 -0.016  0.029  0.017 -0.044 -0.007  0.032 -0.038 -0.027 -0.059 -0.025 -0.011 -0.012 -0.015 -0.100 -0.041 -0.037 -0.047 -0.105 -0.086 -0.082 -0.113 -0.086 -0.095 -0.065 -0.080 -0.069 -0.092 -0.038 -0.091 -0.058 -0.103 -0.115 -0.174 -0.166 -0.142 -0.160 -0.175 -0.179 
 0.027  0.042  0.041  0.044 -0.021  0.025  0.038  0.004 -0.007 -0.055  0.021 -0.007 -0.070 -0.004 -0.038 -0.024 -0.016 -0.024 -0.034 -0.018 -0.055 -0.008 -0.050 -0.046 -0.073 -0.082 -0.104 -0.106 -0.071 -0.068 -0.060 -0.060 -0.090 -0.101 -0.114 -0.114 -0.134 -0.078    NaN -0.176 -0.152 -0.159 -0.184 -0.186 
 0.078  0.026  0.030  0.001  0.024  0.030 -0.017 -0.018 -0.026 -0.051 -0.018 -0.015  0.001 -0.070 -0.060 -0.085 -0.035 -0.067 -0.020 -0.037 -0.062 -0.070 -0.056 -0.105 -0.101 -0.109 -0.086 -0.083 -0.048 -0.082 -0.091 -0.058 -0.119 -0.199 -0.144 -0.185 -0.190 -0.115 -0.117 -0.137 -0.070 -0.074 -0.089 -0.120 
 0.084 -0.001    NaN  0.032  0.008 -0.026 -0.013 -0.010 -0.059 -0.036 -0.015 -0.021 -0.046 -0.046 -0.089 -0.010 -0.022 -0.074 -0.044 -0.038 -0.071 -0.054 -0.016 -0.054 -0.028 -0.054 -0.093 -0.073 -0.000 -0.035 -0.067 -0.062 -0.043 -0.053 -0.058 -0.177 -0.138 -0.155 -0.177 -0.164 -0.155 -0.106 -0.189 -0.162 
 0.010  0.018 -0.015  0.003  0.011 -0.005  0.028  0.048 -0.004 -0.035 -0.000 -0.055 -0.067 -0.062 -0.025 -0.001 -0.067 -0.066 -0.083 -0.032 -0.051 -0.048 -0.084 -0.054 -0.059 -0.094 -0.091 -0.043 -0.033 -0.050 -0.045 -0.050 -0.034 -0.038 -0.102 -0.112 -0.106 -0.111 -0.141 -0.156 -0.152 -0.167 -0.140 -0.160 
 0.068  0.009  0.011 -0.011 -0.038 -0.028  0.021  0.022 -0.017 -0.009  0.004 -0.011 -0.082 -0.044 -0.014 -0.035 -0.043 -0.019  0.023 -0.038 -0.032 -0.079 -0.031 -0.067 -0.082 -0.112 -0.072 -0.071 -0.083 -0.065 -0.024 -0.096 -0.060 -0.048 -0.084 -0.124 -0.084    NaN -0.127 -0.081 -0.111 -0.087 -0.135 -0.166 
 0.069 -0.036  0.025  0.019  0.010  0.015 -0.013 -0.023 -0.011 -0.021  0.019 -0.024 -0.033 -0.098 -0.060 -0.057 -0.053 -0.017 -0.025 -0.027 -0.037 -0.041 -0.033 -0.021 -0.047 -0.026 -0.078 -0.093 -0.087 -0.079 -0.040 -0.028 -0.068 -0.068 -0.107 -0.058 -0.131    NaN -0.135 -0.154 -0.119    NaN -0.066    NaN 
 0.057  0.021  0.030  0.050  0.015 -0.007  0.041  0.017  0.002 -0.027 -0.005 -0.018 -0.037 -0.058 -0.080 -0.052 -0.034 -0.071 -0.025 -0.081 -0.082 -0.046 -0.075 -0.086 -0.096 -0.110 -0.141 -0.102 -0.047 -0.065 -0.022 -0.069 -0.102 -0.121 -0.149 -0.130 -0.087 -0.178 -0.155 -0.221 -0.201 -0.157 -0.125 -0.178 
 0.057  0.025  0.032  0.053  0.022 -0.013  0.076  0.056  0.025  0.001 -0.007 -0.025 -0.005 -0.045 -0.053 -0.076 -0.082 -0.059 -0.037 -0.034 -0.050 -0.103 -0.108 -0.065 -0.084 -0.094 -0.115 -0.091 -0.072 -0.081 -0.059 -0.033 -0.009 -0.052 -0.102 -0.074 -0.084 -0.081 -0.103 -0.188 -0.177 -0.115 -0.152 -0.166 
 0.068  0.069  0.091  0.027  0.024  0.064  0.019 -0.022  0.003  0.009 -0.031  0.009  0.010  0.027 -0.079 -0.055 -0.085 -0.063 -0.079 -0.038 -0.066 -0.016 -0.044 -0.070 -0.110 -0.103 -0.070 -0.063 -0.041 -0.024 -0.017 -0.068 -0.030 -0.034 -0.053 -0.105 -0.152 -0.133 -0.145 -0.146 -0.170 -0.180 -0.195 -0.174 
 0.083  0.030  0.065  0.006  0.049  0.041  0.019  0.030  0.026  0.003 -0.005 -0.004  0.040 -0.019  0.014  0.012 -0.021 -0.025 -0.082 -0.082 -0.037 -0.051 -0.039 -0.050 -0.076 -0.106 -0.064 -0.019 -0.089 -0.086 -0.054 -0.050 -0.066 -0.085 -0.077 -0.105 -0.126 -0.100 -0.129 -0.208 -0.063 -0.128 -0.142 -0.184 
 0.135  0.105  0.048  0.040  0.030  0.045  0.050  0.029  0.038  0.036  0.044    NaN  0.042 -0.004 -0.013 -0.055 -0.030 -0.060 -0.019  0.011 -0.046 -0.014 -0.056 -0.033 -0.069 -0.057 -0.091 -0.067 -0.057 -0.094 -0.105 -0.058 -0.076 -0.132 -0.104 -0.098 -0.110 -0.106 -0.149 -0.187 -0.155 -0.198 -0.176 -0.193 
 0.120  0.083  0.101  0.078  0.077  0.089    NaN  0.044  0.020  0.023 -0.033  0.019  0.058  0.013 -0.001  0.015 -0.030 -0.051 -0.082 -0.093 -0.047 -0.069 -0.028 -0.065 -0.095 -0.090 -0.080 -0.079 -0.112 -0.111 -0.130 -0.091 -0.084 -0.100 -0.110 -0.102 -0.083 -0.098    NaN -0.118 -0.125 -0.131 -0.218 -0.204 
 0.070  0.072  0.102  0.055  0.084  0.078  0.065  0.018  0.007  0.014  0.022  0.014  0.022 -0.011 -0.014  0.006 -0.016 -0.048    NaN -0.042 -0.037 -0.070 -0.065 -0.055 -0.079 -0.061 -0.064 -0.116 -0.108 -0.084 -0.101 -0.079 -0.071 -0.077 -0.093 -0.086 -0.147    NaN -0.156 -0.186    NaN -0.218 -0.221 -0.232 
 0.042  0.068    NaN  0.064  0.098  0.088  0.091  0.042 -0.004  0.010  0.026  0.042  0.029  0.049  0.036  0.032  0.049  0.022 -0.001 -0.009 -0.051 -0.059 -0.044 -0.053 -0.020 -0.011 -0.049 -0.076 -0.083 -0.081 -0.112 -0.089 -0.103 -0.095 -0.056 -0.069 -0.165 -0.119 -0.124    NaN -0.115 -0.182 -0.120 -0.244 
 0.087  0.124  0.128  0.119  0.095  0.074  0.050  0.065  0.020  0.063  0.062  0.023    NaN  0.032  0.016  0.013  0.041  0.010 -0.016 -0.029 -0.052 -0.077 -0.064 -0.071 -0.039 -0.026 -0.024 -0.065 -0.064 -0.088 -0.114 -0.104 -0.065 -0.119 -0.089 -0.099 -0.054 -0.136 -0.162 -0.213 -0.189 -0.194 -0.244 -0.239 
 0.013  0.096  0.126  0.085  0.048  0.099  0.105  0.043 -0.018  0.070  0.039  0.057  0.067  0.014  0.030  0.015 -0.009 -0.017 -0.011  0.034 -0.043 -0.051 -0.092 -0.123 -0.032 -0.085 -0.082 -0.061 -0.070 -0.100 -0.138 -0.115 -0.143 -0.108 -0.110 -0.098 -0.163 -0.185 -0.181 -0.152 -0.186 -0.271 -0.268    NaN 
 0.060  0.048  0.081  0.066  0.064  0.061  0.066  0.062  0.107  0.078  0.061  0.061  0.031  0.058  0.035 -0.027  0.026 -0.001 -0.016  0.004 -0.006  0.006 -0.056 -0.039 -0.060 -0.082 -0.058 -0.103 -0.088 -0.092 -0.149 -0.117 -0.135 -0.092 -0.068 -0.069 -0.149 -0.161 -0.170 -0.174    NaN -0.222 -0.199 -0.171 
 0.054  0.036  0.015  0.118  0.095  0.093  0.023    NaN  0.067  0.055  0.007  0.033  0.049  0.011  0.088  0.031  0.011  0.030  0.001  0.025  0.006 -0.045 -0.023 -0.008 -0.047 -0.094 -0.075 -0.052 -0.092 -0.103 -0.104 -0.100 -0.144 -0.112 -0.081 -0.080 -0.138 -0.175 -0.161 -0.207 -0.250 -0.164 -0.269    NaN 
 0.087  0.046  0.063  0.096  0.098  0.032  0.021  0.075  0.045  0.045  0.020  0.051  0.046  0.064  0.027  0.041  0.038  0.027 -0.027  0.003  0.048 -0.042 -0.017 -0.031 -0.084 -0.025 -0.000 -0.022 -0.065 -0.060 -0.119 -0.081 -0.119 -0.126 -0.150 -0.114 -0.126 -0.137 -0.182    NaN -0.211    NaN -0.214    NaN 
 0.009  0.033  0.076  0.075  0.107  0.093  0.055  0.074  0.034    NaN  0.069  0.020  0.009  0.054  0.035  0.027  0.012  0.021  0.012  0.051  0.003 -0.028 -0.026 -0.026 -0.046 -0.071 -0.084 -0.101 -0.064 -0.022 -0.087 -0.086 -0.137 -0.109 -0.139 -0.150 -0.126 -0.164    NaN -0.113 -0.108 -0.177    NaN -0.200 
 0.068  0.019  0.079  0.106    NaN    NaN  0.055  0.108  0.032  0.031  0.014  0.004 -0.038  0.001  0.031  0.032 -0.015 -0.014 -0.026 -0.004 -0.025  0.022 -0.041 -0.013 -0.083 -0.114 -0.080 -0.078 -0.092 -0.056 -0.104 -0.114 -0.134 -0.156 -0.170 -0.179 -0.174 -0.172 -0.163 -0.157    NaN -0.160 -0.213 -0.221 
 0.018  0.058  0.044  0.037  0.047  0.079  0.097  0.108    NaN  0.037  0.063  0.003  0.057  0.006 -0.006  0.033  0.007  0.010 -0.013  0.001  0.009 -0.015 -0.026 -0.033 -0.041 -0.059 -0.011 -0.002 -0.018 -0.059 -0.069 -0.105 -0.151 -0.124 -0.100 -0.110 -0.125 -0.120 -0.170 -0.130 -0.189 -0.152 -0.204    NaN 
 0.038  0.086  0.086  0.054  0.041  0.050  0.064  0.054  0.006  0.025  0.035  0.053  0.038  0.065  0.011  0.009  0.011 -0.042 -0.011 -0.014 -0.018 -0.023  0.005 -0.065 -0.117 -0.072 -0.060 -0.014 -0.038 -0.098 -0.101 -0.112 -0.144 -0.118 -0.116 -0.072 -0.090 -0.118 -0.120 -0.180 -0.167 -0.198 -0.203    NaN 
 0.045  0.048  0.107  0.071  0.103  0.054  0.089  0.049    NaN  0.046  0.060  0.026  0.028  0.008 -0.018  0.026  0.011  0.010  0.025  0.002 -0.011 -0.050 -0.046 -0.074 -0.110 -0.111 -0.072 -0.025 -0.025 -0.105 -0.068 -0.085 -0.170 -0.158 -0.087 -0.130 -0.079 -0.069 -0.080 -0.135 -0.194 -0.195 -0.165 -0.178 
 0.054  0.061  0.085  0.045  0.084  0.064  0.018  0.042  0.040  0.021  0.062  0.015 -0.007  0.086    NaN  0.055 -0.017  0.006  0.005  0.001 -0.011 -0.022 -0.033 -0.080 -0.110 -0.089 -0.091 -0.091 -0.104 -0.073 -0.087 -0.098 -0.129 -0.107 -0.122 -0.101 -0.102 -0.061 -0.147 -0.204 -0.213 -0.189 -0.215    NaN 
 0.066  0.029  0.018  0.119  0.067  0.086  0.038  0.012  0.040  0.040  0.048  0.055  0.033  0.000  0.009 -0.018 -0.022 -0.006  0.008  0.027  0.014  0.002 -0.011 -0.044 -0.041 -0.032 -0.067 -0.037 -0.019 -0.051 -0.083 -0.117 -0.122 -0.110 -0.100 -0.095 -0.053 -0.093 -0.134 -0.125 -0.150 -0.162 -0.171 -0.168 
 0.026  0.114  0.090  0.059  0.091  0.042  0.007    NaN  0.030  0.027  0.000    NaN  0.070  0.020  0.044  0.050  0.023  0.057  0.051  0.045 -0.032 -0.021 -0.042 -0.003 -0.057 -0.094 -0.025  0.001  0.011 -0.047 -0.053 -0.062 -0.092 -0.119 -0.086 -0.069 -0.043 -0.051 -0.077 -0.118 -0.097 -0.148 -0.157    NaN 
 0.013 -0.015  0.020  0.056  0.091  0.087  0.033  0.046  0.033  0.066  0.011  0.033  0.016  0.031 -0.012  0.074  0.030 -0.002  0.013 -0.021 -0.005 -0.019 -0.041 -0.060 -0.145 -0.102 -0.101 -0.025 -0.040 -0.034 -0.054 -0.119 -0.111 -0.090 -0.114 -0.069 -0.122 -0.091 -0.158 -0.147 -0.147 -0.112 -0.144 -0.170 
 0.023  0.054  0.083  0.072  0.086  0.028  0.032    NaN  0.073  0.037  0.050  0.012  0.040  0.018  0.023  0.027 -0.009  0.037  0.034  0.014  0.008  0.042 -0.043 -0.036 -0.024 -0.041 -0.058 -0.091 -0.088 -0.066 -0.047 -0.075 -0.059 -0.116 -0.096 -0.102 -0.119 -0.127 -0.134 -0.159 -0.168 -0.169 -0.167 -0.202 
 0.031  0.010  0.059  0.047  0.029 -0.038  0.032  0.079  0.087  0.078  0.013  0.008  0.036 -0.002  0.001 -0.035  0.006  0.045  0.039  0.023 -0.026 -0.000 -0.042 -0.041 -0.067 -0.050 -0.008 -0.059 -0.055 -0.019 -0.046 -0.089 -0.092 -0.113 -0.166 -0.140 -0.088 -0.159 -0.084 -0.094 -0.170 -0.138 -0.214 -0.213 
 0.046  0.035  0.054  0.062  0.070  0.085  0.024  0.047  0.099  0.059  0.026 -0.017  0.011  0.019  0.011  0.025  0.010  0.021  0.032  0.032 -0.020 -0.035  0.011 -0.027 -0.077 -0.037 -0.059 -0.038 -0.029 -0.080 -0.038 -0.046 -0.091 -0.064 -0.102 -0.096 -0.056 -0.084 -0.082 -0.151 -0.182 -0.172 -0.151    NaN 
 0.055    NaN  0.028  0.042  0.075  0.027  0.083  0.044  0.026  0.007  0.040  0.059  0.009  0.051 -0.016  0.020  0.035  0.020  0.053  0.034 -0.042 -0.017 -0.026 -0.034 -0.073 -0.045 -0.051 -0.047 -0.059 -0.042 -0.084 -0.123 -0.114 -0.068 -0.063 -0.090 -0.097 -0.150 -0.133 -0.197 -0.193 -0.255 -0.215    NaN 
 0.015  0.055  0.038  0.082  0.085  0.084  0.020  0.049  0.059  0.021  0.015  0.057  0.067  0.061  0.064  0.030  0.027  0.008 -0.011  0.027 -0.031 -0.016 -0.026 -0.013 -0.080 -0.048 -0.028 -0.018 -0.047 -0.057 -0.071 -0.076 -0.133 -0.107 -0.117 -0.087 -0.126 -0.136 -0.095 -0.132 -0.116 -0.131 -0.154    NaN 
 0.042  0.089  0.053 -0.005  0.087  0.004  0.040  0.009  0.030  0.017  0.009  0.009 -0.003 -0.004  0.025 -0.008  0.039 -0.011  0.022  0.006 -0.010  0.005 -0.062 -0.062 -0.063 -0.043 -0.046 -0.065 -0.049 -0.103 -0.063 -0.084 -0.114 -0.140 -0.094 -0.084 -0.106 -0.138 -0.115 -0.139 -0.146 -0.146 -0.152    NaN 
 0.074  0.057  0.071  0.016  0.073 -0.029  0.038  0.018  0.035  0.039  0.090  0.063  0.025  0.055  0.038 -0.028  0.027  0.001 -0.018  0.001 -0.040 -0.009 -0.041 -0.061 -0.000 -0.051 -0.053 -0.054 -0.041 -0.046 -0.108 -0.097 -0.090 -0.073 -0.096 -0.095 -0.077 -0.070 -0.138 -0.113 -0.156 -0.195 -0.131 -0.144 
 0.075  0.074  0.076  0.020 -0.006 -0.014  0.000  0.036  0.042  0.016  0.017  0.041 -0.003 -0.039  0.009  0.026 -0.059 -0.029 -0.037 -0.002 -0.035 -0.033 -0.066 -0.084 -0.071 -0.034 -0.044 -0.052 -0.061 -0.106 -0.059 -0.085 -0.156 -0.123 -0.124 -0.138 -0.100 -0.097 -0.072 -0.108 -0.185 -0.110 -0.144 -0.207 
 0.062  0.074  0.055  0.020  0.060  0.034  0.001  0.047  0.000  0.022  0.010  0.003  0.044  0.054  0.038  0.020  0.033  0.004  0.025  0.014  0.002 -0.041 -0.023 -0.037 -0.032 -0.052 -0.051 -0.041 -0.054 -0.084 -0.090 -0.104 -0.055 -0.070 -0.019 -0.091 -0.036 -0.135 -0.149 -0.132 -0.138 -0.217 -0.212 -0.187 
 0.058  0.013  0.016 -0.009 -0.012  0.066  0.050  0.028  0.010  0.029 -0.014  0.041  0.040  0.027  0.009  0.022  0.006 -0.005 -0.021 -0.030 -0.077 -0.053 -0.051 -0.034 -0.016 -0.049 -0.043 -0.057 -0.076 -0.065 -0.089 -0.086 -0.096 -0.082 -0.088 -0.072 -0.100 -0.108 -0.139 -0.127 -0.166 -0.128 -0.157    NaN 
 0.040  0.034  0.040  0.033  0.011  0.051  0.042  0.008 -0.022  0.042  0.029 -0.003 -0.003 -0.044  0.004 -0.008 -0.020 -0.023 -0.014 -0.048 -0.065 -0.048 -0.044 -0.027 -0.006 -0.022 -0.040 -0.087 -0.081 -0.111 -0.090 -0.133 -0.065 -0.054 -0.052 -0.091 -0.098 -0.137 -0.169 -0.166 -0.145 -0.148 -0.123    NaN 
 0.034  0.039  0.076  0.041  0.011  0.008 -0.013 -0.039 -0.027 -0.013 -0.009  0.017 -0.010 -0.008 -0.004  0.019 -0.040 -0.061 -0.014 -0.055 -0.002 -0.049 -0.006 -0.054 -0.076 -0.046 -0.034 -0.082 -0.046 -0.068 -0.099 -0.052 -0.116 -0.134 -0.107 -0.059 -0.123 -0.113 -0.188 -0.135 -0.159 -0.144 -0.112    NaN 
 0.019  0.068  0.023  0.022 -0.027 -0.009  0.003  0.027  0.028 -0.031 -0.009  0.002 -0.014 -0.010  0.008  0.003 -0.017 -0.041 -0.066 -0.076 -0.048 -0.043  0.003 -0.015  0.034 -0.081 -0.054 -0.083 -0.108 -0.122 -0.114 -0.121 -0.125 -0.053 -0.055 -0.087 -0.069 -0.126 -0.135 -0.128 -0.126 -0.213 -0.201    NaN 
 0.017  0.024  0.014 -0.002  0.008  0.029 -0.002  0.009  0.035  0.044 -0.024 -0.023  0.006  0.019  0.021 -0.039 -0.058 -0.052 -0.089 -0.022 -0.011 -0.061  0.012 -0.055 -0.038 -0.052 -0.063 -0.037 -0.084 -0.103 -0.091 -0.077 -0.073 -0.047 -0.076 -0.100 -0.097 -0.076 -0.158 -0.157 -0.131 -0.158 -0.108    NaN 
 0.032  0.044  0.053  0.047  0.022 -0.008  0.004 -0.021 -0.011  0.036  0.015 -0.040 -0.033 -0.052 -0.040 -0.031 -0.061 -0.060 -0.079 -0.057 -0.034 -0.046 -0.029 -0.046 -0.059 -0.069 -0.098 -0.103 -0.110 -0.108 -0.076 -0.088 -0.066 -0.121 -0.094 -0.074 -0.092 -0.126    NaN -0.189 -0.243 -0.234    NaN -0.189
[truncated: 2,881,117 more chars]
