# Supplementary material for: Nitrate and Nitrite Variability at the Seafloor of an Oxygen Minimum Zone Revealed by a Novel Microfluidic In-Situ Chemical Sensor
Source: PLoS One. 2015 Jul 10;10(7):e0132785. doi: 10.1371/journal.pone.0132785 (PMC4498834; doi:10.1371/journal.pone.0132785)
Supplement: S2 File — (ZIP) [file pone.0132785.s004.zip › POZ_Depth.dat]

51.329 
50.329 
49.329 
48.329 
47.329 
46.329 
45.329 
44.329 
43.329 
42.329 
41.329 
40.329 
39.329 
38.329 
37.329 
36.329 
35.329 
34.329 
33.329 
32.329 
31.329 
30.329 
29.329 
28.329 
27.329 
26.329 
25.329 
24.329 
23.329 
22.329 
21.329 
20.329 
19.329 
18.329 
17.329 
16.329 
15.329 
14.329 
13.329 
12.329 
11.329 
10.329 
9.329 
8.329 
