# Supplementary material for: Nitrate and Nitrite Variability at the Seafloor of an Oxygen Minimum Zone Revealed by a Novel Microfluidic In-Situ Chemical Sensor
Source: PLoS One. 2015 Jul 10;10(7):e0132785. doi: 10.1371/journal.pone.0132785 (PMC4498834; doi:10.1371/journal.pone.0132785)
Supplement: S2 File — (ZIP) [file pone.0132785.s004.zip › POZ_Meridional_vel.dat]

-0.034 -0.028 -0.020  0.001  0.021  0.017  0.014  0.030  0.016  0.000 -0.006  0.027  0.048  0.059  0.114  0.084  0.091  0.084  0.125  0.087  0.073  0.048  0.142  0.078  0.088  0.075 -0.017 -0.060 -0.112 -0.102 -0.084 -0.079 -0.149 -9.990 -9.990 -9.990 -0.147 -0.204 -9.990 -9.990 -9.990 -0.190 -0.150 -9.990 
-9.990 -9.990  0.007 -0.020 -0.010  0.000 -0.002  0.048  0.018 -0.009  0.076  0.057  0.011  0.033  0.012  0.065  0.046  0.084  0.070  0.058  0.080  0.055  0.063  0.051  0.067  0.008 -0.028 -0.017 -0.061 -0.075 -0.089 -0.156 -0.126 -0.179 -0.116 -0.157 -0.118 -9.990 -0.175 -0.170 -9.990 -0.190 -0.202 -9.990 
-9.990 -9.990 -9.990 -0.021  0.044  0.005  0.029  0.014  0.015  0.056  0.032  0.091  0.040  0.066  0.084  0.118  0.099  0.101  0.045  0.090  0.032  0.002  0.038  0.023  0.028  0.027 -0.020 -0.112 -0.089 -0.045 -0.093 -0.122 -0.113 -0.142 -0.130 -0.147 -0.173 -0.222 -0.189 -9.990 -0.191 -9.990 -0.221 -9.990 
-0.022  0.021 -0.022  0.048  0.030  0.046  0.050 -0.007 -0.003  0.040  0.045  0.066  0.081  0.059  0.069  0.091  0.049  0.061  0.071  0.078  0.088  0.034  0.100  0.095  0.006  0.036  0.002 -0.082 -0.102 -0.073 -0.092 -0.111 -9.990 -9.990 -0.113 -0.184 -9.990 -9.990 -9.990 -0.146 -0.166 -0.172 -0.130 -9.990 
-9.990 -0.025 -0.057 -0.027  0.006  0.037  0.011 -0.029  0.014  0.066  0.002  0.067  0.088  0.056  0.066  0.094  0.069  0.130  0.090  0.062  0.086  0.104  0.090  0.077  0.073  0.014  0.032 -0.015 -0.031 -0.070 -0.064 -0.051 -0.111 -9.990 -0.117 -0.176 -0.211 -9.990 -0.126 -0.114 -0.132 -0.196 -0.161 -9.990 
-0.046  0.002 -0.035 -0.066  0.064  0.041  0.023  0.071  0.057  0.010 -0.018  0.029  0.051  0.076  0.097  0.077  0.077  0.078  0.074  0.060  0.017  0.077  0.049  0.094  0.043  0.013  0.101  0.034  0.008 -0.054 -0.083 -0.103 -0.093 -0.080 -0.183 -0.231 -9.990 -0.144 -0.185 -0.231 -0.225 -9.990 -0.228 -9.990 
-9.990  0.014 -0.006 -0.012  0.041  0.006  0.021 -0.006 -0.017  0.017 -0.015  0.045  0.011  0.057  0.013  0.007  0.065  0.063  0.067  0.056  0.084  0.054  0.040  0.063  0.066  0.082  0.047  0.059 -0.043 -0.062 -0.110 -0.105 -0.079 -9.990 -0.102 -0.084 -0.130 -9.990 -0.157 -0.168 -0.204 -0.217 -0.165 -9.990 
-0.018 -0.068 -9.990 -0.005  0.014 -9.990  0.018  0.020  0.069  0.064  0.066  0.064  0.027  0.053  0.064  0.066  0.092  0.103  0.117  0.107  0.102  0.078  0.098  0.107  0.042  0.063  0.092  0.075  0.047  0.010 -0.025 -0.077 -0.073 -0.124 -9.990 -0.194 -0.110 -0.150 -9.990 -0.236 -0.210 -9.990 -0.148 -9.990 
-0.016 -9.990 -0.036 -0.036  0.033  0.073  0.042  0.000  0.041  0.034  0.030  0.043  0.058  0.044  0.043  0.054  0.104  0.070  0.070  0.102  0.101  0.103  0.103  0.089  0.065  0.088  0.062  0.074  0.014 -0.045 -0.063 -0.091 -0.073 -0.094 -0.092 -0.165 -0.150 -9.990 -0.145 -0.120 -0.162 -0.149 -0.219 -9.990 
-9.990 -9.990  0.007 -9.990  0.040  0.006  0.019  0.022  0.004  0.032  0.050  0.070  0.065  0.056  0.096  0.056  0.081  0.102  0.133  0.102  0.096  0.098  0.122  0.074  0.055  0.050  0.064  0.029 -0.011 -0.029 -0.066 -0.086 -0.114 -0.143 -0.192 -0.136 -0.113 -0.155 -9.990 -0.158 -0.193 -0.178 -9.990 -9.990 
-9.990 -9.990  0.013 -9.990 -9.990 -9.990  0.022  0.018 -0.007 -0.036  0.039  0.069  0.051  0.059  0.065  0.047  0.094  0.112  0.080  0.083  0.093  0.103  0.095  0.050  0.050  0.073  0.056 -0.008 -0.048 -0.088 -0.084 -0.119 -0.141 -0.113 -9.990 -0.182 -9.990 -0.155 -0.198 -0.187 -0.145 -0.187 -0.167 -9.990 
-0.006 -0.009 -0.001 -0.027  0.032  0.016  0.030  0.020  0.056  0.045 -0.016  0.055  0.042  0.057  0.101  0.119  0.100  0.089  0.073  0.146  0.055  0.083  0.089  0.082  0.009 -0.008 -0.045  0.002 -0.089 -0.073 -9.990 -0.124 -0.114 -0.105 -0.119 -0.177 -0.146 -0.100 -0.065 -0.207 -0.141 -0.166 -9.990 -9.990 
-0.005  0.018 -0.023  0.016  0.019  0.055 -0.000 -9.990  0.043  0.067  0.046  0.057  0.106  0.061  0.097  0.072  0.043  0.085  0.078  0.094  0.113  0.183  0.099  0.024  0.035 -0.035 -0.092 -0.081 -0.068 -0.106 -0.084 -9.990 -0.191 -9.990 -0.124 -0.135 -9.990 -0.139 -0.051 -0.149 -0.130 -0.128 -0.123 -9.990 
-0.036  0.006 -0.032  0.006  0.051  0.033  0.034  0.002  0.020  0.019  0.052  0.100  0.021  0.098  0.113  0.088  0.079  0.097  0.083  0.056  0.076  0.039  0.084  0.042  0.004 -0.021  0.004 -0.071 -0.097 -0.161 -0.103 -0.132 -9.990 -0.066 -0.143 -0.070 -0.088 -0.125 -9.990 -0.202 -0.142 -0.149 -0.151 -9.990 
-0.027 -0.007  0.032 -9.990  0.028  0.028 -0.001 -0.007  0.021  0.060  0.036  0.039  0.058  0.049  0.034  0.040  0.073  0.117  0.050  0.087  0.071  0.061  0.039  0.004  0.009  0.063 -0.037 -0.052 -0.044 -0.143 -9.990 -9.990 -0.142 -9.990 -0.117 -0.113 -0.115 -9.990 -0.206 -0.236 -0.183 -0.194 -0.140 -9.990 
-0.052  0.013 -0.011  0.019  0.049  0.034 -0.015 -0.000  0.023  0.040  0.022  0.043  0.043  0.062  0.046  0.078  0.087  0.101  0.125  0.082  0.073  0.101  0.068  0.026 -0.006 -0.009 -0.043 -0.045 -0.126 -0.085 -9.990 -0.150 -0.159 -9.990 -0.170 -0.174 -0.221 -0.202 -0.235 -0.278 -0.203 -0.170 -0.130 -9.990 
-0.035 -0.062 -0.021  0.012 -0.008 -0.016  0.006 -0.016 -0.017  0.006  0.007  0.037  0.024  0.073  0.105  0.061  0.070  0.070  0.060  0.024  0.057  0.037  0.073  0.044  0.007 -0.008 -0.019 -0.018 -9.990 -0.092 -0.163 -9.990 -0.111 -0.108 -0.127 -9.990 -0.161 -0.137 -9.990 -0.266 -0.187 -0.167 -0.112 -9.990 
-0.017 -0.004 -9.990 -9.990  0.060 -9.990 -0.003  0.018  0.095  0.046 -0.014  0.071  0.079  0.070  0.058  0.040  0.082  0.086  0.071  0.042  0.047  0.039  0.022 -0.057 -0.037 -0.115 -0.048 -0.038 -0.058 -9.990 -0.141 -0.129 -9.990 -0.104 -0.188 -0.127 -9.990 -0.120 -9.990 -0.104 -0.238 -0.101 -9.990 -9.990 
-0.050 -0.052 -0.025  0.017 -0.011  0.030  0.019  0.051  0.039  0.068  0.047  0.054  0.054  0.089  0.043  0.068  0.087  0.025  0.061  0.050  0.058  0.048  0.027  0.036  0.046  0.015 -0.019 -0.059 -0.080 -0.030 -0.109 -0.080 -0.052 -0.091 -9.990 -0.109 -0.133 -0.141 -0.129 -0.179 -9.990 -0.162 -0.139 -9.990 
-0.016 -0.048 -0.003  0.014  0.018 -0.029  0.021  0.017  0.009  0.046  0.053  0.090  0.077  0.074  0.064  0.083  0.070  0.116  0.098  0.073  0.070  0.051  0.102  0.029  0.041 -0.030 -0.090 -0.065 -0.008 -0.045 -0.065 -0.054 -0.072 -0.100 -9.990 -0.112 -9.990 -0.112 -0.130 -0.172 -9.990 -0.179 -9.990 -9.990 
-0.032 -0.017  0.000  0.007  0.021 -0.001 -0.002  0.035  0.014  0.003  0.019  0.022  0.014  0.038  0.066  0.086  0.052  0.072  0.089  0.047  0.058  0.030  0.039  0.025  0.033 -0.014  0.023 -0.012 -0.051 -0.088 -0.077 -9.990 -0.102 -0.147 -0.104 -0.115 -0.173 -0.154 -9.990 -0.148 -0.093 -0.111 -9.990 -9.990 
-0.018  0.007 -0.028 -9.990  0.021  0.044  0.044  0.010  0.062  0.018  0.041  0.074  0.014  0.015  0.022  0.034  0.071  0.095  0.072  0.092  0.040  0.072  0.052  0.017  0.016  0.040 -0.009 -0.042 -0.083 -0.110 -9.990 -0.142 -9.990 -0.134 -0.157 -0.172 -0.106 -9.990 -0.114 -0.198 -0.200 -0.216 -0.217 -9.990 
-9.990 -9.990 -0.061  0.018 -0.004  0.011 -0.022 -0.009  0.003  0.025  0.107  0.016  0.038  0.007  0.048  0.070  0.070  0.084  0.057  0.040  0.037  0.072  0.055  0.022  0.026  0.006 -0.004  0.009 -0.048 -0.018 -0.064 -9.990 -0.146 -0.130 -0.140 -0.154 -0.161 -9.990 -0.218 -0.214 -0.146 -0.143 -0.144 -9.990 
-0.095 -0.058  0.032  0.008  0.033  0.020  0.020  0.026 -0.008  0.025  0.036  0.045  0.047  0.035  0.050  0.072  0.151  0.143  0.116  0.091  0.069  0.066  0.066  0.039  0.003  0.025  0.004  0.004 -9.990 -0.093 -0.064 -0.083 -0.164 -0.145 -0.109 -0.078 -0.110 -0.133 -0.171 -9.990 -0.124 -0.135 -0.144 -0.108 
-0.053 -0.062 -9.990 -0.026 -0.043  0.014  0.034  0.002  0.049  0.027  0.016  0.031  0.031  0.051  0.035  0.010  0.048  0.067  0.053  0.030  0.078  0.030  0.051  0.052  0.042  0.007 -0.033 -0.057 -0.093 -0.081 -0.059 -0.077 -9.990 -0.116 -0.150 -0.111 -0.111 -9.990 -0.147 -9.990 -0.176 -0.127 -9.990 -0.129 
-0.020 -0.003 -0.041 -0.041  0.001 -0.005  0.001  0.010  0.030  0.021  0.028  0.008  0.029  0.022  0.093  0.107  0.092  0.086  0.057  0.060  0.084  0.033  0.035  0.027 -0.013  0.012 -0.038 -9.990 -0.078 -9.990 -0.051 -9.990 -0.167 -0.169 -0.157 -0.157 -0.131 -0.082 -0.165 -0.175 -0.163 -0.154 -0.128 -0.138 
-0.015 -0.064  0.013 -0.012  0.020  0.002  0.012  0.021 -0.013  0.009  0.086  0.067  0.067  0.069  0.112  0.097  0.088  0.106  0.124  0.095  0.075  0.046  0.057  0.004  0.027 -0.059 -0.089 -0.088 -0.113 -0.133 -0.108 -0.150 -0.115 -0.126 -0.118 -0.133 -9.990 -0.203 -0.212 -0.191 -0.134 -0.141 -0.193 -0.163 
 0.003 -0.072 -0.039 -0.009  0.018  0.007  0.009  0.009 -0.011  0.033  0.044  0.019  0.028  0.061  0.094  0.103  0.085  0.044  0.055  0.064  0.048  0.012  0.005 -0.018 -0.010 -0.062 -9.990 -0.084 -0.129 -9.990 -0.125 -0.209 -0.133 -0.170 -0.224 -9.990 -0.128 -0.143 -0.137 -0.143 -0.152 -0.241 -0.242 -9.990 
-9.990  0.021  0.047  0.006  0.033  0.009  0.011  0.058  0.064  0.049  0.025  0.034  0.076  0.104  0.092  0.046  0.073  0.099  0.105  0.074  0.070 -0.030 -0.027 -0.061 -0.062 -9.990 -0.099 -0.113 -0.121 -9.990 -0.153 -9.990 -9.990 -9.990 -9.990 -9.990 -9.990 -0.158 -0.141 -0.126 -0.199 -0.194 -9.990 -9.990 
-0.015  0.020  0.028  0.029  0.029  0.044  0.053  0.014  0.072  0.092  0.086  0.043  0.059  0.101  0.064  0.121  0.149  0.121  0.092  0.091  0.007  0.012 -0.002 -0.060 -9.990 -0.115 -9.990 -9.990 -0.161 -0.075 -0.184 -9.990 -0.108 -9.990 -0.185 -9.990 -0.174 -0.137 -0.099 -9.990 -0.157 -0.224 -0.179 -9.990 
-0.015 -9.990  0.053 -9.990  0.091  0.030  0.028  0.040  0.100  0.058  0.067  0.119  0.112  0.113  0.112  0.114  0.093  0.081  0.076  0.084  0.021 -0.036 -0.031 -0.067 -9.990 -0.092 -9.990 -9.990 -9.990 -9.990 -9.990 -9.990 -9.990 -0.133 -0.095 -0.191 -0.241 -0.213 -0.218 -9.990 -0.192 -0.172 -0.177 -0.157 
-9.990 -9.990  0.009 -9.990  0.024 -0.001  0.003  0.045  0.054  0.027  0.032  0.061  0.040  0.110  0.116  0.077  0.112  0.093  0.056  0.029  0.010 -0.001 -0.036 -0.059 -0.095 -0.131 -0.158 -0.143 -0.135 -0.136 -0.128 -9.990 -9.990 -0.226 -0.199 -0.157 -0.179 -0.166 -0.109 -0.163 -0.073 -0.148 -0.176 -0.191 
-0.026 -9.990 -9.990 -0.005 -0.008  0.043  0.048  0.077  0.084  0.048  0.052  0.089  0.103  0.086  0.115  0.107  0.055  0.100  0.083  0.028  0.027 -0.014 -0.027 -0.025 -0.027  0.001 -0.034 -0.110 -0.141 -0.102 -0.194 -0.185 -0.138 -0.163 -0.195 -9.990 -9.990 -0.196 -9.990 -9.990 -0.177 -9.990 -0.250 -9.990 
 0.016  0.029  0.027  0.025  0.040  0.027  0.035  0.038  0.013  0.009 -0.008  0.061  0.064  0.063  0.055  0.082  0.058  0.089  0.059  0.036  0.000 -0.013 -0.023 -0.026 -0.079 -0.085 -0.100 -0.109 -0.105 -0.107 -0.165 -0.157 -0.106 -0.144 -0.048 -0.121 -0.165 -0.072 -0.025 -0.154 -9.990 -0.157 -0.151 -9.990 
-0.058 -0.039 -9.990 -9.990  0.003  0.035  0.023  0.003  0.037  0.012  0.000  0.038  0.083  0.085  0.087  0.066  0.040  0.066  0.060  0.053  0.041  0.006 -0.007  0.012 -0.028 -0.059 -9.990 -0.130 -0.151 -9.990 -9.990 -9.990 -0.177 -0.194 -0.168 -9.990 -0.094 -9.990 -0.241 -0.115 -0.114 -9.990 -0.127 -9.990 
-0.024 -0.066 -0.011 -0.025  0.057  0.004  0.033  0.031 -0.002  0.023 -0.001  0.020  0.027  0.052  0.034  0.056  0.070  0.052  0.008  0.055  0.045 -0.019 -0.038 -0.037 -0.029 -0.044 -0.079 -0.084 -0.136 -0.121 -0.121 -0.127 -9.990 -0.152 -0.110 -0.126 -0.170 -0.120 -0.131 -0.168 -0.200 -9.990 -0.158 -9.990 
-0.020  0.001 -0.010  0.006 -0.038 -9.990  0.021  0.040  0.021  0.075  0.029  0.031  0.032  0.022  0.094  0.092  0.039  0.027  0.024  0.028 -0.009  0.004 -0.014 -0.042 -0.022 -0.012 -9.990 -0.059 -0.122 -0.119 -0.123 -0.128 -0.049 -9.990 -0.135 -0.149 -0.181 -0.119 -0.133 -9.990 -9.990 -0.214 -0.172 -9.990 
-0.084 -0.083 -0.064 -0.001  0.023 -0.002 -0.037 -0.033  0.007  0.048  0.008 -0.011  0.060  0.036  0.019  0.062  0.114  0.084  0.076  0.078  0.011  0.016 -0.002 -9.990 -0.019 -0.049 -0.069 -0.073 -0.088 -0.125 -0.119 -0.169 -0.181 -0.205 -9.990 -0.229 -0.244 -0.289 -9.990 -9.990 -0.125 -9.990 -0.229 -0.237 
-0.058 -9.990 -0.014 -0.036 -0.015 -0.042 -0.003 -0.019 -0.016  0.010 -0.010  0.010  0.016  0.059  0.049  0.017  0.057  0.043  0.043  0.071  0.054  0.004  0.024  0.029 -0.076 -0.098 -0.145 -0.154 -0.088 -9.990 -0.114 -9.990 -0.132 -0.159 -0.238 -0.097 -0.226 -0.228 -0.208 -0.173 -0.197 -0.189 -0.120 -9.990 
-0.034 -0.026 -0.050 -0.054 -0.056 -9.990 -0.006 -0.036  0.005 -0.010  0.061 -0.005  0.035  0.073  0.033  0.016  0.069  0.061  0.071  0.038  0.029 -0.003 -0.043 -0.013 -0.056 -0.024 -0.108 -0.079 -9.990 -0.101 -0.117 -0.094 -0.138 -0.178 -0.135 -0.163 -0.133 -0.168 -0.222 -0.142 -0.186 -0.101 -0.094 -0.173 
-0.032 -0.082 -9.990 -0.042  0.005 -0.002  0.038  0.009  0.006  0.027 -0.011  0.041  0.090  0.098  0.063  0.054  0.047  0.027  0.041  0.011 -0.004 -0.004  0.011 -0.051 -0.045 -0.048 -0.084 -0.133 -9.990 -0.113 -0.166 -9.990 -0.150 -0.190 -0.116 -9.990 -0.076 -0.059 -0.085 -0.116 -0.117 -9.990 -0.147 -9.990 
-9.990 -0.035 -0.040 -0.024  0.015  0.036 -0.008  0.035  0.069  0.028  0.067  0.080  0.060  0.056  0.026  0.074  0.075  0.032 -0.013  0.040 -0.064 -0.029 -0.035 -0.062 -9.990 -0.061 -9.990 -0.041 -0.082 -9.990 -0.151 -0.093 -0.105 -9.990 -9.990 -0.125 -9.990 -9.990 -0.143 -0.191 -9.990 -0.101 -0.088 -9.990 
-0.021 -0.015  0.006  0.022 -0.005 -0.029  0.001  0.030  0.039  0.058  0.101  0.046  0.063  0.083  0.040  0.095  0.088  0.014  0.006 -0.009 -0.026 -0.023 -0.015 -0.101 -0.096 -0.115 -0.126 -0.059 -0.105 -9.990 -9.990 -0.196 -9.990 -0.151 -0.122 -0.114 -0.144 -0.214 -0.135 -0.144 -0.195 -9.990 -0.089 -0.161 
-0.045 -0.042 -0.009 -0.011 -0.013  0.008  0.018  0.004  0.043  0.086  0.131  0.099  0.076  0.077  0.055  0.062  0.071  0.068  0.053 -0.004 -0.002 -0.035 -0.041 -0.085 -0.034 -0.071 -0.078 -0.130 -0.151 -0.096 -9.990 -0.125 -0.117 -9.990 -0.095 -9.990 -0.047 -9.990 -0.065 -0.068 -9.990 -0.063 -0.155 -0.093 
-0.019 -0.067  0.007 -0.002 -0.023  0.035 -0.003  0.018  0.084  0.069  0.123  0.128  0.130  0.052  0.059  0.053  0.012  0.039  0.017 -0.017  0.000 -0.028 -0.024 -9.990 -0.019 -0.139 -9.990 -0.130 -9.990 -0.146 -9.990 -9.990 -9.990 -0.134 -0.087 -0.201 -9.990 -9.990 -9.990 -9.990 -0.109 -0.151 -0.128 -9.990 
-0.040 -0.078  0.014 -0.010 -0.000 -0.024 -0.015  0.047 -0.002  0.059  0.093  0.050  0.085  0.069  0.072  0.117  0.072  0.072  0.031 -0.017 -0.023 -0.004 -0.029 -0.114 -0.087 -0.148 -0.100 -9.990 -0.124 -0.137 -9.990 -9.990 -0.174 -0.129 -0.093 -0.131 -0.120 -0.212 -0.215 -9.990 -0.145 -0.200 -0.160 -9.990 
-0.069 -0.051 -0.002  0.023 -0.021  0.027 -0.015 -0.009  0.027  0.048  0.096  0.045  0.057  0.036  0.065  0.039  0.018  0.017  0.042  0.004 -0.011 -0.030 -0.044 -0.045 -0.006 -0.091 -0.082 -0.145 -0.113 -0.128 -0.077 -9.990 -9.990 -9.990 -0.153 -0.106 -0.136 -9.990 -0.170 -9.990 -0.186 -0.208 -0.156 -9.990 
-0.003 -0.059 -0.025 -0.009 -0.007 -0.019  0.007  0.039  0.036  0.039  0.040  0.089  0.044  0.051  0.078  0.001  0.009  0.025  0.062 -0.004 -0.028 -0.032 -0.049 -9.990 -0.113 -9.990 -0.078 -0.089 -0.138 -0.112 -0.048 -0.119 -9.990 -0.121 -0.140 -9.990 -0.156 -0.161 -0.178 -0.165 -0.138 -0.221 -0.121 -0.105 
-0.041 -0.089 -9.990  0.009 -0.001  0.002 -0.016  0.016 -0.017  0.058  0.011  0.074  0.073  0.093  0.040  0.033  0.031  0.024 -0.026 -0.017 -0.001 -0.127 -0.082 -0.093 -0.073 -0.070 -9.990 -9.990 -0.147 -9.990 -0.170 -0.193 -9.990 -0.108 -0.149 -0.046 -0.059 -9.990 -0.174 -0.137 -0.119 -0.103 -0.144 -9.990 
-0.039 -0.067  0.007 -0.035 -0.029 -0.031 -0.022  0.022  0.029  0.032  0.016  0.051  0.096  0.088  0.066  0.079  0.041  0.061  0.005 -0.054 -0.087 -0.051 -0.035 -0.021 -0.078 -0.051 -0.097 -0.103 -0.145 -9.990 -0.082 -9.990 -0.100 -0.091 -9.990 -0.109 -0.171 -9.990 -0.114 -0.115 -0.145 -0.205 -0.123 -9.990 
-0.122 -0.077 -0.003 -0.010 -9.990 -0.015 -0.031  0.012  0.014  0.036  0.052  0.058  0.030  0.061  0.071  0.020  0.001  0.024 -0.009 -0.004 -0.015 -0.047 -0.036 -0.027 -0.068 -0.102 -0.072 -0.115 -0.135 -0.079 -0.119 -9.990 -0.086 -0.080 -0.137 -9.990 -0.081 -0.168 -0.124 -0.194 -0.111 -0.143 -0.163 -0.148 
-0.014 -0.037 -0.020 -9.990 -0.014 -0.011 -0.021  0.001  0.012  0.023  0.037  0.049  0.077  0.120  0.053  0.065  0.052  0.016  0.007 -0.007 -0.074 -0.058 -0.013 -0.051 -0.049 -0.095 -0.107 -0.107 -0.114 -0.091 -9.990 -0.083 -0.158 -0.102 -0.110 -9.990 -9.990 -0.124 -9.990 -0.077 -0.123 -0.209 -0.210 -0.118 
-0.057 -0.036 -0.043 -0.036 -0.002  0.028 -0.010  0.032  0.052  0.031  0.090  0.094  0.065  0.074  0.073  0.085  0.032  0.013  0.029  0.024  0.014 -0.032 -9.990 -0.046 -0.077 -0.070 -0.096 -0.064 -0.074 -0.168 -0.171 -0.133 -0.036 -0.175 -0.097 -0.091 -9.990 -0.158 -0.132 -0.149 -0.127 -9.990 -0.116 -0.169 
-0.095 -0.051  0.015 -0.023  0.021 -0.008  0.028  0.016  0.031  0.042  0.066  0.078  0.053  0.042  0.028  0.053  0.030  0.050 -0.002 -0.029 -0.063 -0.038 -0.024 -0.070 -0.064 -9.990 -0.055 -0.175 -9.990 -0.084 -0.115 -9.990 -9.990 -9.990 -9.990 -9.990 -0.147 -0.176 -0.195 -0.099 -0.094 -0.167 -0.168 -0.112 
-0.031 -0.031 -0.018 -0.029 -0.009  0.009 -0.004  0.045  0.066  0.015  0.059  0.100  0.085  0.065  0.061  0.096  0.032 -0.002 -0.011 -0.003  0.039 -0.050 -0.035 -0.082 -0.128 -0.038 -0.076 -0.121 -0.113 -9.990 -0.212 -9.990 -0.145 -0.138 -0.133 -0.144 -9.990 -0.164 -0.149 -0.166 -0.231 -0.168 -0.206 -0.218 
-0.048  0.021  0.028  0.004  0.029 -0.002  0.044  0.005  0.023  0.073  0.075  0.028  0.086  0.067  0.069  0.038  0.016  0.005 -0.025 -0.031 -0.002 -0.061 -9.990 -0.064 -0.113 -9.990 -0.102 -0.078 -9.990 -0.100 -0.073 -9.990 -0.128 -0.099 -9.990 -0.040 -0.129 -0.143 -0.104 -0.176 -0.178 -0.146 -9.990 -0.171 
-0.021 -0.023 -0.016 -0.001  0.020 -0.020  0.017  0.046  0.042  0.055  0.048  0.033  0.069 -9.990  0.057 -9.990  0.036  0.060  0.046 -0.023 -0.009 -0.016 -0.063 -0.069 -0.071 -0.067 -9.990 -0.053 -9.990 -0.135 -0.101 -0.028 -0.112 -0.130 -0.132 -0.140 -0.120 -0.047 -0.112 -9.990 -0.170 -9.990 -0.156 -9.990 
-0.065 -0.040  0.036  0.000  0.049  0.008  0.012 -0.030 -0.022  0.011  0.038  0.127  0.112  0.043  0.013  0.042  0.039  0.110  0.009 -0.022 -9.990 -0.033 -0.055 -0.054 -9.990 -0.033 -0.057 -0.109 -0.106 -0.143 -9.990 -0.112 -9.990 -0.095 -0.143 -0.128 -0.099 -9.990 -9.990 -9.990 -9.990 -0.157 -0.162 -0.188 
-9.990 -9.990  0.002 -0.003  0.036 -0.016 -0.005  0.039  0.033  0.057  0.055  0.070  0.073  0.042  0.052  0.080 -0.000  0.029  0.037  0.027 -0.001 -0.009 -0.020 -0.030 -0.023 -0.111 -0.076 -0.104 -0.106 -0.158 -0.056 -9.990 -9.990 -0.112 -9.990 -0.094 -9.990 -0.147 -0.153 -0.127 -0.180 -0.159 -0.191 -9.990 
-0.056 -0.015  0.001  0.010  0.039  0.002 -0.011  0.039  0.017  0.072  0.056  0.070  0.087  0.079  0.057  0.043  0.061  0.042  0.010 -0.021 -0.003 -0.069 -0.103 -0.016 -0.097 -0.100 -0.067 -0.047 -0.108 -9.990 -0.111 -9.990 -0.095 -0.104 -9.990 -0.161 -0.188 -0.186 -0.172 -9.990 -0.138 -0.130 -0.163 -9.990 
-0.089 -0.050 -0.053  0.007 -0.024 -0.011  0.034  0.023  0.018  0.020  0.012  0.063  0.046  0.082  0.063  0.108 -0.002  0.015  0.034 -0.022 -0.036 -0.057 -0.107 -0.022 -0.070 -0.062 -9.990 -0.071 -0.112 -0.124 -0.087 -0.069 -0.117 -0.107 -0.106 -0.108 -9.990 -0.136 -0.168 -0.141 -0.143 -0.080 -0.058 -0.084 
-0.056 -0.061 -0.004 -0.052 -0.047 -0.021 -0.014  0.032  0.033  0.060  0.061  0.067  0.112  0.083  0.048  0.082  0.051  0.050 -0.016 -0.040 -0.031 -0.019 -0.071 -0.138 -9.990 -0.122 -9.990 -0.132 -0.154 -9.990 -0.093 -9.990 -0.093 -0.092 -0.160 -9.990 -9.990 -9.990 -0.133 -0.114 -0.102 -0.112 -0.089 -9.990 
-9.990 -9.990  0.016  0.020 -0.010 -0.017  0.019  0.001  0.030  0.066  0.052  0.009  0.010  0.074  0.053  0.038  0.021 -0.010 -0.036 -0.075 -0.048 -0.070 -0.087 -0.092 -0.133 -0.075 -9.990 -0.112 -0.153 -9.990 -9.990 -0.163 -0.091 -9.990 -0.174 -0.099 -0.108 -9.990 -9.990 -0.199 -0.175 -0.146 -0.185 -9.990 
-0.001 -0.007 -0.043 -0.048 -0.010 -0.016  0.009  0.026  0.058  0.060  0.066  0.095  0.045  0.075  0.084  0.024 -0.004 -0.047 -0.021 -0.060 -0.076 -0.062 -0.052 -9.990 -0.099 -0.099 -9.990 -0.162 -9.990 -0.138 -9.990 -9.990 -0.162 -9.990 -0.152 -9.990 -0.105 -0.087 -9.990 -0.121 -0.144 -9.990 -0.098 -9.990 
-0.049 -0.021  0.026 -0.032  0.003  0.029  0.045  0.078  0.040 -0.025  0.045  0.050  0.093  0.037  0.012  0.014  0.040 -0.013 -0.060 -0.024 -0.052 -0.094 -0.045 -0.048 -0.126 -0.090 -0.139 -0.175 -0.179 -0.168 -0.164 -0.114 -0.082 -0.092 -9.990 -0.125 -0.157 -0.222 -0.150 -9.990 -0.144 -0.073 -0.189 -0.154 
-0.025 -0.013 -0.024  0.033  0.007  0.006  0.034  0.028  0.075  0.089  0.061  0.081  0.101  0.048  0.019  0.022  0.017 -0.016 -0.047 -0.006 -0.062 -0.116 -0.100 -0.103 -0.116 -0.102 -0.133 -9.990 -0.102 -0.146 -9.990 -0.133 -0.107 -0.066 -9.990 -0.109 -0.086 -0.080 -0.048 -0.096 -9.990 -0.130 -0.118 -9.990 
-0.061 -0.004  0.071  0.066  0.043  0.073  0.060  0.065  0.026  0.065  0.053  0.106  0.076  0.053  0.030  0.018 -0.038 -0.059 -0.070 -0.068 -0.072 -0.112 -0.129 -0.072 -0.116 -0.076 -0.096 -9.990 -0.111 -9.990 -9.990 -0.132 -9.990 -9.990 -9.990 -0.184 -0.134 -0.147 -0.136 -0.137 -0.099 -0.099 -0.169 -0.143 
 0.025  0.033  0.026  0.022  0.057  0.002  0.070  0.078  0.075  0.050  0.105  0.096  0.087  0.062  0.024  0.010 -0.065 -0.064 -0.061 -0.085 -0.056 -0.067 -0.078 -0.093 -0.109 -0.151 -0.094 -0.158 -0.145 -0.110 -9.990 -0.117 -9.990 -0.063 -0.143 -0.207 -0.114 -0.131 -0.065 -0.132 -0.066 -0.142 -0.143 -9.990 
-0.075 -9.990  0.002  0.033  0.019 -9.990  0.062  0.020  0.073  0.102  0.074  0.026  0.099  0.052  0.073  0.050  0.034 -0.007 -0.073 -0.040 -0.077 -0.080 -0.109 -0.116 -0.073 -9.990 -9.990 -0.069 -9.990 -9.990 -0.149 -0.140 -0.090 -0.100 -9.990 -0.112 -0.050 -0.167 -9.990 -0.128 -0.053 -0.154 -0.131 -9.990 
-0.076 -0.020 -0.018  0.042  0.031  0.016  0.024  0.038  0.069  0.063  0.102  0.064  0.083  0.065  0.062  0.002 -0.041 -0.062 -0.039 -0.048 -9.990 -0.046 -0.129 -0.082 -0.053 -0.075 -9.990 -0.041 -0.069 -0.105 -0.105 -0.058 -0.028 -9.990 -0.124 -9.990 -0.143 -0.092 -9.990 -9.990 -0.166 -0.171 -9.990 -9.990 
-0.063 -0.040 -0.038 -0.024  0.037  0.045  0.015 -0.012  0.002  0.044  0.070  0.072  0.004  0.055  0.069  0.054  0.033  0.024 -0.030 -0.081 -0.073 -0.077 -0.059 -0.111 -0.094 -0.074 -0.053 -0.139 -0.109 -0.114 -0.068 -0.063 -0.039 -0.099 -0.122 -0.137 -0.154 -0.093 -9.990 -0.074 -0.107 -0.205 -0.190 -9.990 
-0.068 -0.037 -0.051 -0.029 -0.023  0.001 -0.013 -0.036  0.007  0.032  0.068  0.058  0.020  0.072  0.050  0.012 -0.003 -0.010  0.008 -0.017 -0.021 -0.070 -0.040 -0.046 -0.021 -0.039 -0.140 -0.072 -0.132 -0.114 -0.205 -0.144 -9.990 -0.136 -0.092 -0.076 -9.990 -0.139 -0.149 -9.990 -0.161 -0.183 -0.149 -0.211 
-0.099 -0.052 -0.045 -0.074 -0.033 -0.014 -0.016 -0.027 -0.002  0.004  0.027  0.048  0.096  0.019  0.003  0.065  0.003 -0.025 -0.050 -9.990 -0.008 -0.066 -0.103 -0.077 -0.062  0.001 -0.100 -0.111 -0.025 -0.082 -0.166 -0.150 -0.099 -0.120 -0.121 -9.990 -0.100 -0.160 -9.990 -0.168 -0.247 -0.170 -0.134 -9.990 
-0.048 -0.042 -0.027 -0.013 -0.025 -0.033 -0.040 -0.059 -0.050  0.014  0.022  0.068  0.043  0.070  0.055  0.093  0.025 -0.036 -0.038 -0.032 -0.069 -0.057 -0.062 -0.080 -9.990  0.003 -0.038 -0.103 -9.990 -0.125 -0.061 -9.990 -0.136 -0.147 -0.039 -0.114 -0.069 -0.045 -0.066 -0.083 -0.121 -0.146 -0.122 -0.124 
-0.050 -0.031 -0.001 -0.035 -0.027 -0.008 -0.012 -0.011  0.022  0.029  0.048  0.044  0.016  0.019  0.011  0.008  0.009 -0.024 -0.050 -0.053 -0.046 -0.047 -0.054 -0.064 -0.065 -0.079 -0.082 -0.122 -0.100 -0.055 -9.990 -0.074 -0.127 -9.990 -9.990 -9.990 -0.190 -0.092 -0.092 -0.171 -0.127 -0.140 -0.137 -0.109 
-0.043  0.015  0.009  0.037  0.025  0.007  0.052  0.020  0.058  0.035  0.072  0.085  0.061  0.105  0.081  0.056 -0.022 -0.022 -0.022 -0.065 -0.115 -0.088 -0.078 -0.059  0.020 -0.081 -0.105 -0.070 -0.118 -0.119 -0.087 -0.120 -9.990 -9.990 -0.134 -0.106 -0.082 -0.065 -0.163 -0.132 -0.110 -0.142 -0.094 -9.990 
-0.052  0.001  0.015  0.008  0.028 -0.002  0.041  0.043  0.031  0.040  0.041  0.068  0.093  0.098  0.050  0.070  0.009 -0.020 -0.023 -0.065 -0.085 -0.045 -0.087 -9.990 -0.079 -0.056 -0.046 -0.096 -0.135 -0.146 -0.131 -9.990 -9.990 -0.149 -0.061 -0.086 -0.144 -0.146 -0.158 -0.159 -9.990 -0.177 -0.161 -9.990 
 0.008  0.021  0.025 -0.026 -0.009  0.044 -0.008  0.016  0.020  0.078  0.096  0.102  0.060  0.073  0.087  0.057  0.018 -0.019 -0.028 -0.031 -0.059 -9.990 -0.075 -9.990 -0.114 -0.090 -0.109 -0.123 -0.104 -0.090 -0.077 -0.120 -0.140 -0.128 -0.155 -0.136 -0.145 -0.191 -0.145 -0.154 -0.135 -9.990 -0.139 -9.990 
 0.003  0.030  0.038  0.026  0.027 -0.037  0.039  0.050  0.071  0.073  0.081  0.121  0.078  0.103  0.086  0.106  0.063  0.015  0.002 -0.040 -0.008 -0.078 -0.062 -0.067 -9.990 -0.099 -9.990 -0.077 -0.097 -0.088 -9.990 -0.133 -0.100 -0.151 -0.132 -0.105 -0.106 -9.990 -0.129 -0.136 -0.087 -0.158 -0.079 -9.990 
 0.000 -9.990 -0.001 -0.037  0.008 -0.021  0.048  0.000  0.023  0.048  0.049  0.056  0.103  0.088  0.101  0.108  0.058  0.046  0.011  0.006 -0.014 -0.036 -9.990 -0.039 -0.093 -9.990 -0.191 -0.069 -0.082 -0.112 -9.990 -0.134 -0.098 -0.120 -0.101 -0.129 -0.122 -0.125 -9.990 -0.076 -0.090 -0.141 -0.117 -0.106 
-0.049 -0.017  0.005  0.033 -9.990 -0.002  0.038  0.005  0.021  0.069  0.071  0.067  0.060  0.088  0.042  0.020  0.089  0.061  0.027 -0.003 -0.028 -0.044 -0.041 -9.990 -0.018 -0.092 -9.990 -0.127 -0.004 -9.990 -0.114 -0.109 -0.094 -0.080 -9.990 -0.083 -0.148 -0.081 -0.131 -0.111 -0.106 -0.163 -9.990 -9.990 
-0.067 -0.018 -0.010 -0.004 -0.005 -0.002  0.010  0.069  0.071  0.064  0.039  0.037  0.014  0.018  0.054  0.124  0.079  0.003  0.064  0.036  0.005 -0.048 -0.081 -0.060 -0.041 -0.063 -0.114 -0.088 -0.055 -0.059 -0.125 -0.116 -0.110 -9.990 -0.137 -9.990 -0.055 -0.171 -9.990 -9.990 -9.990 -0.060 -0.058 -0.155 
-0.092 -0.047 -0.015 -0.003  0.011 -0.005  0.051  0.001  0.022  0.011  0.024  0.056  0.086  0.047  0.049  0.048  0.078  0.037 -0.004 -0.005 -0.017 -0.116 -0.052 -0.066 -0.091 -0.042 -0.024 -0.146 -9.990 -0.137 -0.139 -0.106 -0.116 -0.094 -9.990 -0.116 -9.990 -0.173 -0.146 -0.136 -0.148 -0.149 -0.097 -9.990 
-0.007 -0.005 -0.025  0.020  0.008 -0.013  0.006  0.017  0.045  0.026  0.008  0.040  0.105  0.082  0.043  0.069  0.019  0.016  0.027  0.001 -0.005  0.031 -0.065 -0.040 -0.091 -0.138 -0.128 -0.129 -0.121 -9.990 -0.111 -0.058 -9.990 -9.990 -0.115 -0.169 -9.990 -0.121 -9.990 -9.990 -9.990 -9.990 -0.178 -9.990 
-0.065 -9.990 -0.017 -0.017 -0.004  0.018 -0.002 -0.012  0.018  0.062  0.021  0.081  0.058  0.070 -9.990  0.061  0.030  0.067  0.033  0.028  0.015 -0.032 -0.055 -0.091 -0.099 -0.073 -0.073 -0.048 -0.044 -0.088 -0.147 -9.990 -0.186 -0.138 -0.059 -0.086 -0.145 -9.990 -0.145 -0.138 -0.164 -0.146 -0.170 -9.990 
-0.068 -0.046 -0.028 -0.027  0.008  0.005  0.057  0.066  0.040  0.021  0.106  0.105  0.050  0.051  0.068 -9.990  0.068  0.062  0.055 -0.026  0.033  0.019  0.001 -0.059 -0.056 -0.078 -0.087 -0.070 -0.109 -9.990 -0.077 -9.990 -9.990 -0.104 -0.017 -9.990 -0.099 -9.990 -0.171 -0.098 -9.990 -0.069 -0.106 -0.107 
-0.048 -0.023 -0.006 -0.037  0.013  0.027  0.050 -0.006  0.025  0.026  0.042  0.050  0.074  0.028  0.047  0.045  0.034  0.070  0.082  0.040 -0.005  0.011  0.019 -0.059 -0.056 -0.057 -0.058 -0.033 -0.128 -9.990 -0.132 -9.990 -9.990 -0.133 -0.144 -0.089 -9.990 -0.076 -9.990 -0.078 -0.127 -0.152 -0.145 -0.107 
-0.030 -0.049 -0.026  0.003  0.042 -0.001 -0.009 -0.047  0.015  0.064 -0.007  0.025  0.079  0.089  0.117  0.068  0.061  0.101  0.137  0.080  0.038  0.030 -0.021 -0.016 -0.041 -0.104 -0.083 -0.114 -0.165 -0.100 -0.074 -0.121 -0.122 -0.136 -0.097 -0.148 -0.099 -0.080 -0.067 -0.099 -0.146 -0.122 -0.101 -9.990 
-9.990 -9.990  0.004 -0.026 -0.038  0.006  0.006 -0.022  0.012  0.034  0.039  0.090  0.051  0.080  0.111  0.089  0.096  0.080  0.108  0.074  0.033  0.052  0.065  0.017 -0.047 -0.031 -0.062 -0.095 -0.078 -9.990 -0.131 -0.153 -9.990 -0.160 -0.167 -0.156 -0.160 -9.990 -9.990 -0.203 -0.139 -0.149 -0.157 -0.120 
-0.036 -0.004 -0.022 -0.004  0.016  0.018  0.020  0.054  0.017  0.063  0.063  0.083  0.044  0.070  0.094  0.050  0.078  0.030  0.031  0.086  0.078  0.015  0.002 -0.033  0.000 -0.006 -9.990 -0.098 -0.034 -0.012 -9.990 -0.093 -0.084 -0.141 -0.115 -0.169 -0.140 -0.082 -0.107 -9.990 -0.157 -0.109 -0.140 -9.990 
-0.013 -0.090 -0.037 -0.046 -0.035 -0.020  0.026  0.019  0.002  0.043  0.020  0.072  0.072  0.129  0.106  0.090  0.001  0.055  0.107  0.090  0.129  0.033  0.030 -0.027 -0.071 -0.093 -0.119 -0.084 -9.990 -0.085 -9.990 -0.099 -9.990 -0.195 -9.990 -0.155 -9.990 -0.139 -0.116 -9.990 -0.163 -0.141 -0.147 -0.122 
-9.990 -9.990 -9.990 -0.014  0.007 -0.032  0.004  0.040  0.007  0.003  0.033  0.040  0.056  0.067  0.075  0.156  0.126  0.037  0.024  0.055  0.060  0.045  0.007  0.009 -9.990 -9.990 -0.145 -0.086 -0.099 -0.089 -0.147 -0.052 -0.107 -9.990 -0.134 -0.138 -0.168 -0.126 -0.103 -9.990 -0.113 -0.084 -0.113 -0.121 
-9.990 -9.990 -0.053  0.036  0.034 -0.012 -0.061  0.006  0.024  0.007  0.008  0.016  0.067  0.081  0.067  0.088  0.135  0.085  0.065  0.094  0.033  0.048  0.033  0.010 -0.117 -0.086 -9.990 -0.088 -0.103 -0.060 -0.086 -0.110 -9.990 -0.119 -9.990 -9.990 -0.095 -9.990 -0.138 -0.128 -9.990 -0.077 -0.138 -9.990 
-9.990 -0.039 -9.990 -0.018 -0.046  0.001 -0.014 -0.048 -0.030  0.038  0.040  0.073  0.112  0.125  0.100  0.097  0.064  0.031  0.075  0.122  0.060 -0.010 -0.085 -0.065 -9.990 -0.101 -0.091 -0.107 -0.190 -0.069 -0.104 -0.119 -0.058 -0.057 -0.052 -0.141 -0.149 -9.990 -0.141 -0.164 -0.099 -0.087 -0.165 -9.990 
-0.032 -9.990 -0.044  0.003 -0.019  0.015  0.016  0.053  0.062  0.074  0.041  0.084  0.088  0.086  0.123  0.070  0.072  0.068 -0.005  0.033  0.012 -0.026  0.011 -0.072 -0.084 -9.990 -0.106 -9.990 -0.051 -0.084 -0.075 -0.177 -0.176 -9.990 -9.990 -0.172 -0.141 -0.138 -9.990 -0.133 -9.990 -0.101 -9.990 -0.169 
-0.045 -0.021 -0.009 -0.013  0.005 -0.000  0.028  0.043  0.019  0.056 -0.024  0.031  0.121  0.093  0.125  0.080  0.066  0.048  0.080  0.090  0.043 -0.047 -0.064 -0.116 -0.078 -9.990 -0.092 -0.080 -0.119 -0.092 -9.990 -0.130 -9.990 -0.063 -9.990 -9.990 -0.097 -0.055 -0.121 -0.164 -0.132 -0.150 -0.109 -0.123 
-0.035 -0.035 -0.013  0.001  0.016  0.005  0.038  0.009  0.042  0.094  0.058  0.097  0.119  0.130  0.125  0.086  0.069  0.055  0.087  0.037  0.056  0.038 -0.037 -0.072 -9.990 -0.121 -0.096 -0.070 -0.122 -9.990 -0.122 -0.083 -9.990 -0.067 -9.990 -0.104 -0.081 -9.990 -0.093 -0.169 -0.095 -9.990 -0.084 -9.990 
-0.027 -0.051  0.027 -0.006  0.065  0.025  0.044  0.053  0.053  0.068  0.074  0.114  0.120  0.122  0.083  0.096  0.050  0.137  0.113  0.056 -0.040 -0.083 -0.067 -0.084 -9.990 -0.131 -0.142 -0.140 -9.990 -0.102 -0.125 -0.135 -9.990 -0.087 -0.106 -0.148 -0.143 -0.136 -9.990 -0.143 -0.156 -0.179 -0.116 -9.990 
-9.990 -0.019 -0.007 -0.005  0.016  0.036  0.040  0.085  0.075  0.068  0.086  0.112  0.109  0.130  0.170  0.101  0.145  0.073  0.062  0.029 -0.025 -0.059 -0.061 -0.090 -0.092 -0.080 -0.112 -0.178 -0.178 -9.990 -0.141 -0.062 -0.107 -0.128 -0.060 -0.025 -0.090 -0.166 -0.145 -9.990 -0.069 -0.086 -0.115 -9.990 
-0.027 -0.043  0.012  0.003  0.069  0.048  0.031  0.044  0.068  0.107  0.041  0.046  0.127  0.113  0.088  0.097  0.130  0.031  0.073  0.002 -0.013 -9.990 -0.082 -0.101 -9.990 -0.065 -9.990 -9.990 -9.990 -0.075 -0.122 -0.088 -0.089 -9.990 -0.068 -0.068 -0.063 -0.077 -0.074 -0.046 -0.140 -0.172 -0.172 -0.142 
-0.011 -0.020 -0.039 -0.006  0.010  0.051  0.062 -0.017  0.039  0.020  0.090  0.086  0.104  0.108  0.072  0.058  0.040  0.024  0.032  0.037 -0.000 -0.006 -0.127 -0.089 -9.990 -9.990 -0.050 -9.990 -0.094 -0.220 -0.192 -0.180 -0.130 -0.162 -9.990 -9.990 -0.151 -0.195 -9.990 -0.120 -0.078 -9.990 -9.990 -9.990 
-0.041 -0.033  0.006 -0.002  0.043  0.030  0.070  0.011  0.029  0.068  0.061  0.092  0.092  0.089  0.083  0.075  0.081  0.051  0.122  0.068 -0.002 -0.021 -0.050 -0.020 -0.079 -0.122 -0.085 -0.063 -0.119 -0.030 -0.079 -0.137 -9.990 -0.101 -9.990 -0.121 -0.144 -0.135 -9.990 -0.182 -0.159 -0.165 -0.074 -0.148 
-9.990 -0.056 -0.014  0.026  0.008  0.021 -0.006 -0.017  0.030  0.041  0.026  0.109  0.106  0.084  0.088  0.089  0.146  0.060  0.014  0.065  0.055 -0.022 -0.007 -0.048 -9.990 -0.116 -0.116 -0.099 -0.138 -0.110 -0.062 -9.990 -9.990 -0.144 -0.170 -0.211 -0.179 -9.990 -0.114 -0.135 -0.132 -0.147 -0.112 -9.990 
-9.990 -0.031 -0.055  0.011 -0.018  0.012  0.037  0.014  0.027  0.052  0.045  0.047  0.042  0.115  0.116  0.120  0.044  0.073  0.086  0.048 -0.004 -0.067 -0.055 -0.090 -0.100 -0.084 -0.110 -0.095 -0.102 -0.168 -0.138 -9.990 -9.990 -9.990 -0.119 -0.063 -0.099 -9.990 -0.077 -0.109 -0.161 -0.108 -0.103 -9.990 
-0.020 -0.031 -0.081 -0.018  0.008  0.056 -0.006  0.019  0.024  0.059  0.055  0.044  0.046  0.111  0.088  0.110  0.068  0.069  0.062  0.041  0.036 -0.062 -0.049 -0.044 -0.022 -0.057 -0.064 -0.120 -0.154 -0.101 -0.083 -0.115 -0.100 -0.136 -0.075 -0.108 -9.990 -0.101 -0.091 -0.064 -0.141 -0.119 -0.104 -0.098 
-9.990 -0.045 -0.037 -0.002 -0.005  0.003  0.035 -0.003 -0.009  0.059  0.099  0.096  0.055  0.118  0.123  0.151  0.087  0.115  0.071  0.029  0.001 -0.046 -0.070 -0.059 -0.116 -0.103 -0.103 -0.129 -0.136 -0.129 -9.990 -9.990 -0.088 -0.099 -0.112 -0.161 -9.990 -0.168 -0.174 -0.154 -0.128 -0.130 -0.091 -0.065 
-9.990 -0.050 -0.020  0.019 -0.023  0.010  0.015  0.037  0.050  0.051  0.078  0.049  0.101  0.063  0.069  0.094  0.048  0.047  0.031  0.050  0.022  0.027 -0.055 -0.099 -0.068 -0.101 -0.058 -9.990 -0.125 -0.121 -0.154 -0.101 -0.124 -9.990 -9.990 -0.147 -0.126 -0.089 -0.113 -0.082 -0.139 -0.119 -0.101 -0.126 
-0.085 -0.051 -0.020  0.005 -0.015  0.003  0.043  0.048  0.031  0.039  0.029  0.045  0.069  0.062  0.035  0.041  0.067  0.014  0.014 -0.003 -0.034 -0.025 -0.036 -0.067 -0.042 -9.990 -0.104 -0.083 -0.037 -9.990 -0.046 -9.990 -9.990 -9.990 -0.105 -0.099 -9.990 -0.016 -0.107 -9.990 -0.178 -0.145 -0.157 -0.136 
-0.031 -9.990 -0.030 -0.001  0.002  0.017  0.016  0.030  0.022  0.053  0.099  0.081  0.045  0.070  0.059 -0.031 -0.001  0.011 -0.063 -0.052 -0.005  0.019 -0.050 -0.086 -0.121 -9.990 -0.139 -0.136 -0.052 -0.087 -0.111 -0.114 -0.104 -0.104 -0.113 -0.135 -0.126 -0.093 -9.990 -0.091 -0.095 -0.077 -0.120 -0.144 
-0.057 -0.049 -9.990  0.031 -0.034  0.037  0.002  0.023  0.036  0.063  0.093  0.089  0.101  0.085  0.083  0.099  0.012  0.018 -0.037 -0.013 -0.041 -9.990 -0.018 -0.100 -0.060 -0.086 -0.105 -0.070 -0.060 -9.990 -0.129 -0.132 -0.143 -9.990 -0.086 -0.134 -0.124 -0.137 -0.142 -0.163 -9.990 -0.177 -0.136 -0.174 
-0.077 -0.033  0.023  0.073  0.010 -0.032  0.061  0.021  0.076  0.072  0.079  0.073  0.082  0.068  0.040  0.017  0.066 -0.004 -0.016 -0.020 -0.035 -0.051 -9.990 -0.085 -0.076 -0.116 -0.105 -0.092 -0.116 -0.140 -9.990 -0.150 -0.147 -0.129 -0.075 -0.173 -0.151 -9.990 -0.124 -9.990 -0.106 -0.204 -0.182 -9.990 
-0.049 -0.017 -0.023  0.012  0.018  0.020  0.047  0.052  0.067  0.115  0.125  0.121  0.110  0.008  0.035  0.038  0.012 -0.060 -0.019 -0.100 -0.028 -0.094 -9.990 -0.066 -0.058 -0.097 -0.149 -0.117 -0.095 -0.117 -0.186 -0.102 -9.990 -9.990 -0.138 -0.083 -0.147 -0.150 -0.105 -0.181 -0.197 -0.172 -0.222 -9.990 
-9.990 -0.016 -0.034  0.023  0.013 -0.003  0.040  0.030  0.121  0.114  0.119  0.022  0.049  0.085  0.063  0.041  0.005 -0.026 -0.094 -0.081 -0.061 -0.109 -0.124 -0.086 -9.990 -0.106 -0.116 -0.124 -0.175 -0.161 -0.131 -0.159 -9.990 -0.072 -0.125 -0.180 -0.166 -9.990 -0.120 -0.117 -0.228 -0.187 -0.183 -0.219 
-0.007 -0.005 -0.007 -0.007  0.046  0.042  0.039  0.055  0.079  0.112  0.097  0.057  0.067  0.024  0.035  0.004 -0.007 -0.030 -0.058 -0.096 -0.111 -9.990 -0.099 -0.136 -9.990 -0.107 -9.990 -0.114 -9.990 -0.127 -0.208 -0.122 -0.150 -9.990 -9.990 -0.139 -0.122 -0.085 -9.990 -0.102 -0.082 -0.109 -0.173 -9.990 
-9.990 -0.022  0.007 -0.021  0.043  0.023  0.056  0.073  0.074  0.093  0.077  0.052  0.077  0.066  0.028 -0.011 -0.007 -0.043 -0.055 -0.010 -0.090 -0.068 -0.123 -0.091 -0.105 -9.990 -9.990 -0.112 -0.060 -0.068 -9.990 -0.071 -0.087 -0.185 -0.132 -0.127 -0.105 -0.127 -9.990 -0.117 -0.119 -0.100 -0.174 -9.990 
-0.064  0.017 -0.034  0.023  0.049  0.073  0.040  0.034  0.088  0.112  0.048  0.062  0.061  0.025  0.041 -0.002 -0.031 -0.072 -0.092 -0.094 -0.086 -0.084 -0.047 -9.990 -0.129 -0.068 -9.990 -9.990 -9.990 -0.095 -9.990 -9.990 -0.101 -0.050 -0.035 -0.173 -9.990 -0.115 -0.031 -0.104 -0.123 -0.117 -0.110 -9.990 
-9.990 -0.009 -0.025 -0.004  0.011  0.019 -0.003  0.065  0.080  0.061  0.117  0.068  0.070  0.056  0.038  0.015 -0.002  0.014 -0.049 -0.087 -0.078 -0.120 -0.102 -0.122 -0.084 -0.080 -0.109 -0.070 -0.114 -0.102 -0.130 -0.139 -0.148 -0.086 -0.077 -0.130 -9.990 -0.155 -0.233 -9.990 -9.990 -9.990 -0.241 -9.990 
-0.041 -0.047  0.030 -9.990  0.032  0.029  0.074  0.041  0.046  0.041  0.095  0.049  0.035  0.062  0.035 -0.009  0.016  0.003  0.013 -0.036 -0.060 -0.014 -0.082 -0.085 -0.081 -0.060 -0.071 -9.990 -0.123 -0.101 -0.182 -0.152 -0.143 -9.990 -0.055 -9.990 -9.990 -0.128 -0.110 -0.122 -0.177 -9.990 -9.990 -9.990 
-0.083 -0.053 -0.014  0.027 -0.034  0.026  0.038  0.017  0.052  0.073  0.080  0.104  0.106  0.069  0.029  0.055  0.019  0.025  0.000 -0.022 -0.025 -0.061 -9.990 -9.990 -9.990 -0.058 -0.040 -0.055 -0.154 -0.155 -0.105 -0.121 -9.990 -9.990 -0.089 -0.113 -0.108 -0.128 -0.101 -0.206 -0.152 -0.160 -0.191 -9.990 
-0.040 -0.010 -0.005  0.014 -0.005 -0.026  0.030  0.012  0.014  0.057  0.037  0.126  0.056  0.056  0.077  0.026  0.007  0.051  0.012 -0.003 -0.074 -9.990 -0.074 -9.990 -9.990 -0.064 -0.045 -0.074 -9.990 -0.100 -0.087 -0.128 -0.112 -0.079 -0.095 -9.990 -0.107 -0.096 -9.990 -0.204 -0.123 -9.990 -0.184 -0.187 
-0.057 -0.103 -0.039  0.028  0.054  0.030 -0.017 -0.001  0.041  0.054  0.048  0.082  0.114  0.096  0.017  0.070  0.037  0.015 -0.007 -0.006 -0.042 -0.064 -0.099 -0.091 -0.096 -0.098 -0.108 -0.125 -0.065 -0.047 -0.043 -0.149 -0.088 -0.110 -0.145 -0.106 -0.168 -0.108 -0.103 -0.097 -0.080 -0.072 -0.151 -0.132 
-0.055 -0.068 -0.044  0.003 -0.015  0.015 -0.040  0.010  0.056  0.021  0.074  0.094  0.115  0.060  0.058  0.042  0.083  0.075  0.041 -0.055 -0.057 -0.001 -0.022 -0.078 -9.990 -0.098 -0.076 -0.072 -0.045 -0.092 -0.097 -0.128 -0.153 -9.990 -0.084 -0.074 -0.036 -0.112 -0.101 -0.101 -0.060 -0.099 -0.099 -9.990 
-9.990 -0.088  0.009  0.010 -0.017 -0.030 -0.043  0.002  0.049  0.027  0.023  0.053  0.070  0.059  0.050  0.050  0.064  0.009 -0.011 -0.035 -0.046 -0.051 -0.015 -0.082 -0.076 -9.990 -0.050 -9.990 -0.116 -0.032 -0.078 -0.114 -0.138 -0.077 -0.106 -0.099 -0.163 -0.110 -9.990 -0.168 -0.219 -0.114 -0.131 -0.100 
-0.020  0.005 -9.990 -0.023  0.019 -0.006  0.010  0.016  0.007 -0.018  0.074  0.059  0.095  0.118  0.059  0.053  0.055  0.018  0.015 -0.031 -0.041 -0.101 -0.114 -0.083 -0.054 -0.089 -0.118 -0.090 -0.125 -9.990 -0.072 -0.105 -9.990 -0.143 -0.076 -9.990 -0.124 -0.090 -0.148 -0.132 -0.113 -0.066 -0.123 -0.099 
-9.990 -0.036 -0.006 -0.010  0.007  0.011  0.041 -0.015  0.013  0.057  0.044  0.068  0.072  0.040 -0.013  0.035  0.010  0.006  0.020 -0.030 -0.067 -0.036 -0.043 -0.046 -0.099 -0.084 -0.063 -0.102 -0.050 -0.217 -0.165 -0.072 -0.157 -9.990 -0.134 -0.188 -9.990 -0.152 -0.157 -0.151 -0.141 -0.202 -0.168 -0.204 
-0.018 -0.059 -0.006 -0.002 -0.023 -0.005  0.031  0.030  0.066  0.096  0.156  0.118  0.109  0.070 -0.006 -0.008  0.042 -0.003 -0.022 -0.034 -0.053 -0.080 -0.044 -9.990 -0.106 -0.094 -0.069 -0.150 -0.127 -0.060 -0.055 -0.097 -9.990 -0.114 -0.103 -9.990 -0.109 -0.092 -0.128 -0.111 -0.160 -0.218 -0.194 -0.148 
-0.035 -0.039  0.006  0.003  0.026  0.035  0.020  0.051  0.053  0.036  0.092  0.107  0.100  0.047  0.054  0.017  0.060 -0.043 -0.048 -0.036 -0.065 -0.109 -0.075 -0.060 -0.078 -9.990 -0.120 -0.134 -9.990 -0.092 -0.078 -0.082 -0.035 -0.151 -0.089 -0.146 -0.104 -0.147 -0.165 -9.990 -0.080 -0.117 -0.195 -0.214 
-0.046 -0.001 -0.043  0.023  0.049  0.049  0.027  0.020  0.083  0.067  0.104  0.089  0.091  0.053  0.075  0.025  0.008 -0.066 -0.018 -0.058 -0.097 -0.111 -0.062 -0.098 -0.125 -0.143 -0.095 -9.990 -0.168 -0.100 -0.153 -0.092 -0.139 -0.105 -0.110 -0.078 -0.033 -0.082 -0.129 -0.055 -0.144 -0.117 -0.158 -0.113 
-0.038 -0.029  0.020  0.024 -0.015  0.004  0.069  0.048  0.078  0.089  0.046  0.081  0.049  0.038  0.015  0.016 -0.005 -0.010 -0.038 -0.061 -0.057 -0.096 -0.115 -0.085 -0.052 -0.119 -0.112 -0.073 -9.990 -0.116 -9.990 -0.103 -0.135 -0.119 -0.148 -0.134 -0.033 -0.061 -0.059 -0.096 -0.106 -0.146 -0.164 -0.200 
-0.042  0.005  0.046 -0.004  0.028  0.016  0.005  0.028  0.075  0.059  0.039  0.083  0.010  0.052  0.010  0.007  0.009  0.014 -0.051 -0.020 -0.069 -0.033 -0.059 -0.076 -0.054 -0.069 -0.071 -0.068 -9.990 -0.107 -0.047 -9.990 -0.075 -0.098 -0.089 -9.990 -0.109 -0.054 -9.990 -0.111 -0.127 -0.101 -0.132 -9.990 
-0.009 -0.008  0.000  0.014 -0.021  0.020  0.040  0.068  0.011  0.095  0.100  0.059  0.002  0.070  0.055  0.021  0.002 -0.056 -0.021 -0.013 -0.063 -0.028 -0.040 -0.112 -0.084 -9.990 -0.065 -0.112 -0.110 -0.081 -0.056 -0.107 -9.990 -0.071 -9.990 -0.050 -0.154 -0.119 -9.990 -0.136 -0.204 -0.208 -0.268 -0.247 
-0.068 -0.028  0.002 -0.005  0.000  0.004  0.044  0.058  0.057  0.091  0.099  0.099  0.084  0.041  0.029  0.005 -0.001 -0.040 -0.075 -0.060 -0.072 -0.058 -0.070 -9.990 -0.093 -0.105 -0.069 -9.990 -0.070 -0.088 -0.037 -0.083 -9.990 -0.078 -0.071 -0.049 -0.069 -0.067 -0.044 -0.085 -0.140 -0.184 -0.211 -9.990 
-9.990  0.008  0.047  0.006  0.024 -0.009  0.042  0.000  0.079  0.116  0.100  0.068  0.068  0.060  0.016 -0.037 -0.061 -0.040 -0.059 -0.039 -0.041 -0.029 -0.071 -0.082 -0.108 -9.990 -0.116 -0.105 -0.069 -0.091 -0.073 -0.067 -0.123 -0.068 -0.037 -0.099 -0.110 -0.057 -0.073 -0.157 -0.163 -0.101 -0.199 -9.990 
-0.094 -0.061 -0.017  0.003  0.038  0.036  0.022  0.018  0.001  0.037  0.068  0.085 -0.035  0.067  0.043 -0.018 -0.030 -0.052 -0.041 -9.990 -0.027 -0.096 -0.103 -0.134 -9.990 -0.108 -0.074 -0.129 -0.092 -0.093 -9.990 -0.025 -0.085 -0.124 -9.990 -0.201 -0.184 -0.158 -0.174 -0.094 -0.178 -0.181 -0.225 -9.990 
-0.071 -9.990 -0.006  0.006  0.004  0.008  0.022  0.042  0.047  0.090  0.046  0.045  0.062  0.073  0.031  0.015 -0.008 -0.040 -0.064 -9.990 -0.087 -0.049 -0.098 -0.050 -0.022 -9.990 -9.990 -0.058 -0.053 -0.067 -0.088 -0.093 -9.990 -9.990 -0.119 -0.170 -9.990 -0.108 -0.110 -0.201 -0.158 -0.127 -9.990 -9.990 
-0.058 -0.032 -0.029 -0.027 -0.028 -0.020 -0.010 -0.013  0.046  0.106  0.100  0.062  0.042  0.011  0.050  0.006 -0.050 -0.049 -0.011 -0.058 -0.129 -0.111 -0.133 -0.127 -9.990 -9.990 -0.072 -9.990 -9.990 -0.097 -0.129 -9.990 -0.141 -0.136 -9.990 -9.990 -9.990 -9.990 -0.229 -9.990 -0.171 -9.990 -0.244 -9.990 
-0.017 -0.043 -0.005  0.013  0.037 -0.012 -0.031  0.004  0.020  0.051  0.055  0.075  0.039  0.023 -0.023  0.010  0.008 -0.055 -0.044 -0.001 -0.025 -9.990 -9.990 -0.072 -0.137 -0.104 -9.990 -0.166 -0.121 -9.990 -0.115 -0.105 -0.087 -9.990 -0.120 -0.144 -0.091 -9.990 -0.160 -0.183 -9.990 -9.990 -9.990 -0.159 
-0.005 -0.023 -9.990  0.000 -0.014  0.049  0.036 -0.020  0.096  0.106  0.046  0.114  0.074  0.024  0.014  0.045 -0.031 -0.012 -0.035 -0.067 -0.100 -0.125 -9.990 -9.990 -0.099 -0.061 -0.079 -0.134 -9.990 -0.192 -0.164 -0.158 -0.238 -0.188 -0.170 -0.212 -0.151 -0.087 -0.123 -0.079 -0.124 -0.157 -0.247 -0.166 
-0.046 -0.059  0.015 -0.035 -0.023 -0.008 -0.010  0.021  0.100  0.149  0.101  0.019  0.023  0.057  0.003 -0.007 -0.028 -0.057 -0.054 -0.052 -0.060 -9.990 -0.075 -0.078 -0.074 -0.073 -0.197 -0.170 -9.990 -0.170 -9.990 -9.990 -9.990 -9.990 -9.990 -9.990 -9.990 -0.268 -0.295 -9.990 -0.232 -0.240 -0.205 -9.990 
-0.018 -0.038 -0.049 -0.042 -0.010  0.010  0.038  0.027  0.009  0.078  0.046  0.060  0.033  0.013  0.057  0.002 -0.080 -0.052 -0.059 -0.099 -0.037 -0.161 -0.132 -0.187 -0.113 -0.174 -0.159 -0.152 -9.990 -0.145 -0.215 -0.126 -0.222 -9.990 -0.165 -0.121 -0.228 -9.990 -0.220 -0.165 -0.194 -0.219 -9.990 -0.223 
 0.015 -0.074 -0.046 -0.060  0.042  0.034  0.001  0.053  0.084  0.102  0.122  0.046  0.077  0.032  0.044 -0.000  0.010 -0.020 -0.005 -0.044 -0.094 -0.064 -0.080 -0.173 -0.145 -9.990 -9.990 -9.990 -9.990 -0.114 -0.106 -9.990 -0.118 -0.166 -9.990 -0.143 -0.133 -0.197 -0.183 -9.990 -0.118 -0.158 -0.299 -0.206 
-9.990 -0.022 -0.064 -0.015  0.086  0.015  0.008  0.063  0.053 -0.017  0.021  0.042  0.007  0.054  0.057 -0.024 -0.010 -0.038 -0.030 -0.015 -0.075 -0.060 -0.073 -0.104 -0.078 -0.146 -0.171 -0.154 -0.149 -0.073 -0.182 -0.181 -0.106 -9.990 -0.072 -0.115 -9.990 -9.990 -9.990 -9.990 -9.990 -0.199 -0.163 -0.143 
-0.029 -0.046 -0.003  0.043  0.059  0.045  0.079  0.070  0.092  0.047  0.045  0.060  0.063  0.065 -0.003  0.003 -0.069 -0.079 -0.088 -0.056 -0.043 -0.107 -0.147 -0.144 -0.134 -0.144 -9.990 -0.181 -0.152 -0.052 -9.990 -0.147 -0.164 -0.202 -0.140 -0.167 -0.139 -0.177 -9.990 -0.101 -9.990 -0.180 -0.180 -9.990 
-0.033  0.002  0.038  0.009  0.050 -0.019  0.034  0.105  0.110  0.119  0.096  0.050  0.074  0.022  0.001 -0.014 -0.091 -0.079 -0.110 -0.157 -0.082 -9.990 -0.071 -0.106 -0.109 -0.137 -0.055 -0.056 -0.111 -0.095 -0.127 -0.147 -0.118 -0.165 -0.180 -0.248 -0.145 -0.110 -0.181 -0.176 -0.206 -0.195 -9.990 -0.200 
-9.990 -0.009 -0.038  0.022  0.028  0.061  0.065  0.073  0.103  0.100  0.035  0.080  0.092  0.037 -0.017 -0.038 -0.058 -0.097 -0.096 -0.089 -9.990 -0.074 -0.125 -0.107 -0.150 -0.096 -0.060 -0.094 -0.150 -0.125 -0.118 -0.080 -0.108 -0.108 -0.127 -0.111 -0.121 -9.990 -9.990 -0.172 -0.156 -0.128 -0.139 -0.181 
-0.074 -0.025  0.017  0.033  0.049  0.082  0.003  0.095  0.047  0.065  0.103  0.041  0.026  0.043  0.035  0.045 -0.024 -0.014  0.007 -0.095 -0.093 -0.084 -0.081 -0.113 -0.083 -0.100 -0.073 -0.077 -0.049 -0.047 -0.082 -0.094 -0.088 -9.990 -0.083 -0.125 -0.140 -0.160 -0.145 -0.158 -0.143 -0.144 -9.990 -0.281 
-0.004 -0.025 -0.054  0.001  0.040  0.010  0.027  0.116  0.080  0.066  0.072  0.095  0.066  0.036  0.037  0.016 -0.030 -0.085 -0.073 -0.090 -0.111 -0.064 -0.060 -0.068 -0.102 -0.074 -0.101 -0.083 -0.057 -0.069 -0.103 -0.094 -0.118 -0.108 -0.110 -0.114 -0.151 -0.099 -0.090 -0.137 -0.206 -9.990 -0.200 -0.139 
-0.061 -0.015 -0.010  0.025  0.019  0.008  0.005  0.048  0.051  0.117  0.068  0.053  0.003  0.035  0.014 -0.070 -0.000 -0.060 -0.057 -0.077 -0.118 -0.088 -0.129 -0.081 -0.109 -0.092 -0.039 -9.990 -0.072 -0.142 -0.152 -9.990 -0.115 -0.164 -0.142 -0.157 -0.108 -0.188 -0.172 -0.273 -0.252 -0.190 -9.990 -0.251 
 0.013 -0.049 -0.024  0.009 -0.088  0.022  0.027  0.079  0.107  0.099  0.091  0.019  0.036  0.033  0.033  0.012 -0.038 -0.055 -0.112 -0.052 -0.066 -0.074 -9.990 -0.108 -0.109 -0.055 -0.128 -9.990 -9.990 -0.064 -9.990 -0.129 -9.990 -0.154 -9.990 -0.136 -9.990 -0.166 -0.175 -9.990 -9.990 -0.154 -0.146 -9.990 
-0.040  0.017  0.035  0.033  0.002  0.021  0.049  0.095  0.069  0.087  0.058  0.061  0.040 -0.020 -0.045 -0.024 -0.031 -0.031 -0.082 -0.125 -0.098 -0.104 -0.148 -0.087 -0.117 -0.034 -0.113 -9.990 -9.990 -0.144 -0.186 -9.990 -0.097 -9.990 -0.115 -0.052 -0.103 -0.107 -0.124 -9.990 -0.245 -9.990 -9.990 -0.204 
 0.006 -0.002 -0.026  0.005 -0.001  0.025  0.035  0.113  0.121  0.091  0.092  0.019  0.008 -0.029 -0.019 -0.006 -0.059 -0.021  0.011 -0.064 -0.100 -0.073 -0.065 -9.990 -0.102 -9.990 -0.108 -9.990 -0.096 -9.990 -0.141 -0.092 -0.116 -0.112 -9.990 -0.081 -0.209 -0.151 -0.244 -0.288 -0.237 -0.171 -0.237 -9.990 
-0.021 -0.005  0.007  0.008  0.064  0.004  0.012  0.048  0.053  0.099  0.062  0.022  0.016  0.032  0.000 -0.035 -0.006 -0.028 -0.051 -0.028 -0.082 -0.122 -9.990 -0.086 -9.990 -9.990 -9.990 -9.990 -9.990 -9.990 -0.122 -0.056 -9.990 -9.990 -9.990 -9.990 -9.990 -9.990 -0.128 -0.260 -0.167 -0.204 -0.205 -9.990 
-0.020  0.000 -0.003 -0.001  0.018  0.015  0.024  0.070  0.064  0.041  0.055  0.037  0.049  0.010 -0.001 -0.020 -0.022 -9.990 -0.064 -0.067 -0.098 -0.065 -0.120 -9.990 -9.990 -0.112 -0.090 -0.160 -9.990 -0.100 -0.098 -0.142 -9.990 -9.990 -9.990 -0.149 -9.990 -0.111 -0.124 -9.990 -0.073 -0.147 -9.990 -9.990 
-9.990  0.007  0.015  0.031  0.047  0.050  0.054  0.086  0.051  0.053  0.081  0.006  0.060  0.065  0.007 -0.007 -0.036 -0.037 -0.020 -0.032 -9.990 -9.990 -9.990 -9.990 -9.990 -9.990 -9.990 -0.132 -9.990 -9.990 -9.990 -9.990 -9.990 -9.990 -9.990 -9.990 -9.990 -9.990 -9.990 -0.090 -9.990 -9.990 -0.160 -0.260 
-0.010  0.004  0.017  0.027  0.070 -0.004  0.044  0.025  0.053  0.062  0.086  0.083  0.033  0.035  0.099  0.003 -0.036 -0.075 -0.058 -0.080 -0.088 -0.122 -0.189 -9.990 -0.099 -9.990 -9.990 -9.990 -9.990 -0.180 -9.990 -9.990 -9.990 -0.060 -9.990 -9.990 -9.990 -9.990 -9.990 -9.990 -0.236 -9.990 -0.158 -9.990 
-0.009  0.014  0.036  0.042  0.014  0.056  0.081  0.044  0.087  0.100  0.040  0.086  0.098  0.053  0.028  0.003 -0.037 -0.072 -0.010 -0.062 -0.094 -0.071 -9.990 -9.990 -9.990 -0.138 -9.990 -9.990 -0.240 -0.135 -9.990 -0.140 -0.123 -9.990 -0.293 -9.990 -9.990 -0.164 -0.173 -0.165 -9.990 -0.047 -0.178 -9.990 
-0.040 -0.000  0.001 -0.007 -0.009  0.047  0.015  0.054  0.069  0.041  0.081  0.033  0.076  0.020  0.026  0.034 -0.006 -0.088 -0.104 -9.990 -9.990 -0.124 -0.148 -9.990 -9.990 -9.990 -0.190 -9.990 -9.990 -0.186 -0.176 -0.127 -0.143 -0.183 -0.196 -9.990 -0.170 -9.990 -9.990 -0.199 -0.225 -9.990 -0.289 -9.990 
-0.065  0.012 -0.055  0.021  0.043  0.046  0.037  0.063  0.055  0.076  0.126 -9.990  0.055  0.028  0.030  0.025 -0.007 -0.063 -0.117 -0.120 -0.146 -9.990 -0.122 -0.155 -0.185 -0.150 -0.128 -0.173 -0.133 -0.143 -9.990 -0.161 -0.203 -9.990 -0.069 -9.990 -0.056 -0.083 -9.990 -9.990 -0.220 -9.990 -0.172 -9.990 
-9.990 -0.057  0.016 -0.038  0.005  0.026  0.008  0.074  0.062  0.078  0.061  0.059  0.050  0.083  0.053  0.040 -0.047 -0.041 -9.990 -0.079 -0.066 -0.126 -0.150 -0.161 -0.098 -0.160 -0.164 -0.192 -0.184 -0.151 -0.079 -0.090 -0.184 -0.173 -0.116 -0.213 -9.990 -9.990 -0.178 -0.195 -0.167 -0.111 -0.066 -0.194 
-0.018 -0.012 -0.040 -0.068 -0.020  0.002  0.070  0.046  0.079  0.070  0.106  0.076  0.022  0.034  0.055  0.034  0.039 -0.051 -9.990 -0.018 -9.990 -0.123 -0.207 -0.165 -9.990 -0.167 -9.990 -0.129 -9.990 -0.205 -9.990 -0.208 -0.202 -0.154 -9.990 -9.990 -0.232 -0.225 -9.990 -9.990 -0.194 -9.990 -0.102 -0.249 
-0.027 -0.037  0.008 -0.002  0.025  0.037  0.004  0.067  0.100  0.068  0.089  0.107  0.057  0.048  0.027 -0.007  0.006 -0.054 -0.027 -0.084 -0.083 -9.990 -9.990 -0.102 -0.117 -0.146 -0.130 -9.990 -0.148 -0.172 -9.990 -9.990 -0.158 -9.990 -9.990 -9.990 -9.990 -0.175 -9.990 -0.188 -0.202 -9.990 -0.182 -0.190 
-0.061 -0.022 -0.008 -0.004  0.005  0.024  0.013  0.045  0.068  0.090  0.080  0.004 -0.025  0.037  0.054  0.045  0.020 -0.010 -0.085 -0.083 -0.092 -0.081 -0.124 -0.140 -9.990 -0.109 -0.086 -0.124 -0.165 -0.176 -0.136 -0.133 -0.142 -0.141 -9.990 -0.188 -9.990 -9.990 -0.115 -9.990 -9.990 -0.173 -0.180 -9.990 
-0.036  0.024  0.006  0.014 -0.030  0.004  0.036  0.044  0.089  0.064  0.123  0.095  0.050  0.059  0.003  0.021 -0.038  0.002 -0.059 -9.990 -0.091 -0.092 -0.090 -9.990 -0.133 -0.206 -9.990 -0.156 -9.990 -0.110 -0.203 -0.244 -0.201 -9.990 -9.990 -0.201 -9.990 -0.191 -0.188 -0.181 -9.990 -9.990 -0.223 -0.222 
-0.078 -9.990 -0.042  0.050  0.015  0.009  0.024  0.062  0.056  0.108  0.074  0.076  0.094  0.051  0.008  0.036  0.003 -0.011 -0.068 -0.062 -0.063 -0.040 -0.147 -0.174 -0.132 -0.146 -0.133 -0.114 -0.075 -0.126 -0.135 -9.990 -0.254 -9.990 -0.236 -9.990 -9.990 -9.990 -9.990 -9.990 -0.084 -0.122 -9.990 -9.990 
-0.030 -0.065 -0.008  0.002 -0.010  0.038  0.070  0.031  0.063  0.052  0.090  0.092  0.085  0.061  0.018  0.019 -0.012 -0.036 -0.028 -0.114 -0.078 -0.132 -0.160 -0.131 -0.142 -0.151 -0.170 -0.175 -9.990 -0.170 -9.990 -0.255 -9.990 -0.157 -0.180 -9.990 -0.227 -9.990 -9.990 -9.990 -9.990 -9.990 -9.990 -9.990 
-0.048 -0.019  0.011 -0.003  0.014  0.056  0.045  0.098  0.101  0.085  0.057  0.074  0.088  0.029  0.063  0.010 -0.020 -0.062 -0.079 -0.120 -0.147 -0.154 -0.132 -0.124 -0.092 -0.164 -0.157 -0.105 -0.081 -9.990 -0.147 -9.990 -9.990 -0.081 -0.115 -9.990 -9.990 -9.990 -0.164 -0.159 -0.138 -0.163 -0.130 -0.172 
 0.023  0.017 -0.036 -0.015 -0.001  0.016  0.071  0.067  0.077  0.098  0.056  0.057  0.093  0.069  0.053 -0.011 -0.003 -0.007 -0.059 -0.081 -0.086 -0.155 -0.097 -0.063 -0.119 -0.089 -9.990 -9.990 -0.116 -0.150 -0.092 -0.127 -0.105 -0.136 -0.144 -9.990 -9.990 -0.149 -9.990 -9.990 -9.990 -9.990 -9.990 -9.990 
-0.010  0.023 -0.017 -0.007  0.102  0.046  0.086  0.049  0.074  0.104  0.041  0.075  0.056  0.035 -0.030 -0.035 -0.026 -0.036 -0.056 -0.071 -0.059 -0.137 -0.107 -0.103 -0.116 -0.027 -0.016 -9.990 -0.039 -0.036 -9.990 -0.091 -0.100 -0.119 -9.990 -9.990 -0.197 -9.990 -0.195 -9.990 -9.990 -9.990 -9.990 -0.201 
 0.018  0.059  0.072  0.049  0.017  0.062  0.029  0.141  0.067  0.113  0.107  0.093  0.087  0.100  0.054 -0.014 -0.008 -0.092 -0.099 -0.097 -9.990 -0.108 -0.113 -0.107 -9.990 -9.990 -9.990 -0.098 -0.119 -0.176 -9.990 -9.990 -0.120 -0.171 -9.990 -9.990 -9.990 -9.990 -9.990 -9.990 -9.990 -0.182 -0.170 -9.990 
-9.990  0.027 -0.008 -0.010 -0.005  0.066  0.055  0.083  0.135  0.153  0.096  0.089  0.097  0.112  0.048 -0.013  0.009 -0.076 -0.075 -0.057 -0.029 -0.083 -0.160 -0.077 -0.090 -0.108 -0.102 -9.990 -0.066 -0.088 -0.085 -0.192 -0.192 -0.145 -0.156 -0.131 -0.160 -0.096 -0.127 -9.990 -0.122 -0.143 -0.178 -0.114 
 0.019 -0.025 -0.026  0.050  0.030  0.058  0.068  0.054  0.088  0.110  0.102  0.068  0.058  0.089  0.014 -0.012 -0.033 -0.056 -0.077 -0.074 -0.106 -0.142 -0.116 -0.149 -0.131 -0.102 -0.118 -0.185 -0.180 -0.163 -0.182 -9.990 -0.099 -9.990 -0.093 -0.141 -9.990 -0.166 -9.990 -9.990 -0.205 -9.990 -0.225 -9.990 
-0.042 -0.022  0.012  0.006  0.002  0.022  0.026  0.056  0.114  0.103  0.088  0.084  0.083  0.068  0.043  0.033 -0.045 -0.084 -0.095 -0.078 -0.067 -0.033 -0.085 -0.129 -0.048 -0.098 -9.990 -0.078 -0.089 -0.108 -0.105 -0.116 -0.078 -9.990 -9.990 -0.207 -0.199 -9.990 -9.990 -9.990 -9.990 -9.990 -9.990 -9.990 
 0.001 -0.020 -0.018 -0.000  0.045  0.034  0.050  0.089  0.121  0.085  0.068  0.079  0.069  0.074  0.017  0.011  0.015 -0.036 -9.990 -0.100 -0.082 -0.111 -9.990 -0.106 -0.076 -9.990 -0.121 -0.170 -0.110 -9.990 -0.142 -0.083 -0.114 -0.166 -0.137 -0.151 -9.990 -0.100 -9.990 -0.093 -9.990 -0.166 -9.990 -0.130 
-0.024 -0.041 -0.018 -0.013 -0.020 -0.012  0.039  0.062  0.096  0.072  0.039 -9.990  0.048  0.058  0.050  0.021 -0.003 -0.069 -0.072 -0.074 -0.049 -9.990 -0.096 -9.990 -0.141 -0.112 -0.098 -0.140 -0.152 -0.136 -0.057 -0.067 -0.095 -0.127 -0.143 -0.157 -0.144 -9.990 -9.990 -9.990 -0.031 -0.028 -9.990 -9.990 
-0.014 -0.048 -0.034  0.036  0.014  0.031  0.023  0.072  0.084  0.074  0.098  0.089  0.047  0.019 -0.030  0.003 -0.068 -0.107 -0.140 -9.990 -0.033 -9.990 -0.082 -0.147 -0.164 -0.204 -0.179 -9.990 -9.990 -0.108 -0.187 -0.175 -0.196 -0.190 -9.990 -0.331 -0.286 -0.220 -0.197 -9.990 -9.990 -0.174 -9.990 -9.990 
-0.001 -0.007 -0.024 -0.012 -0.020  0.024  0.065  0.005  0.080  0.095  0.058  0.074  0.049  0.057  0.011 -0.038 -0.023 -0.021 -0.079 -9.990 -0.072 -0.114 -0.096 -0.058 -9.990 -0.112 -9.990 -0.103 -0.138 -0.194 -0.139 -0.191 -0.171 -0.181 -0.208 -0.172 -0.133 -0.093 -0.155 -0.182 -9.990 -9.990 -9.990 -9.990 
-0.024 -0.018 -0.019  0.024  0.034  0.032  0.017  0.074  0.060  0.071  0.042  0.064  0.074  0.031 -0.078 -0.040 -0.039 -0.059 -0.122 -0.186 -0.103 -0.020 -0.091 -0.136 -9.990 -0.144 -0.143 -0.212 -0.192 -0.176 -9.990 -9.990 -0.153 -0.135 -0.166 -9.990 -9.990 -9.990 -0.199 -0.181 -0.225 -0.201 -0.175 -0.213 
-0.008  0.017 -0.020 -0.022  0.004  0.023  0.048  0.072  0.069  0.067  0.047 -0.007  0.087  0.018 -0.022  0.035 -0.039 -0.062 -0.096 -9.990 -0.143 -0.085 -9.990 -0.192 -0.184 -0.138 -0.156 -0.176 -0.129 -9.990 -0.135 -0.212 -9.990 -0.180 -0.152 -9.990 -9.990 -9.990 -9.990 -9.990 -9.990 -9.990 -0.138 -9.990 
-9.990  0.002  0.022 -0.006 -0.016  0.032  0.032  0.038  0.093  0.074  0.046  0.046  0.085  0.027  0.029  0.006 -0.048 -0.106 -0.119 -0.074 -0.069 -0.105 -0.080 -0.101 -0.139 -0.093 -0.153 -9.990 -0.125 -0.106 -0.102 -0.154 -0.137 -0.100 -9.990 -0.094 -0.026 -0.050 -9.990 -9.990 -9.990 -9.990 -9.990 -9.990 
-9.990 -0.006 -0.036 -0.022 -0.043 -0.025  0.000  0.045  0.028  0.026  0.073  0.076  0.092  0.042  0.020 -0.016 -0.057 -0.024 -0.104 -0.102 -9.990 -0.087 -0.135 -0.165 -0.077 -0.107 -0.097 -0.109 -0.131 -0.103 -0.111 -0.104 -0.076 -0.162 -0.121 -9.990 -9.990 -9.990 -9.990 -9.990 -9.990 -9.990 -0.154 -9.990 
-0.025 -0.030 -0.036  0.017  0.029 -0.008  0.048  0.061  0.076  0.057  0.012  0.092  0.025 -0.001  0.011 -0.016 -0.101 -0.082 -0.080 -0.092 -0.129 -0.107 -0.094 -0.074 -0.144 -9.990 -0.121 -9.990 -0.122 -0.183 -9.990 -0.123 -0.131 -0.128 -0.087 -9.990 -0.156 -9.990 -9.990 -9.990 -9.990 -9.990 -9.990 -9.990 
-0.058 -0.011 -0.026 -0.005 -0.032  0.038  0.069  0.026  0.065  0.061  0.046  0.039  0.011  0.057 -0.059 -0.020 -0.090 -0.072 -0.094 -0.157 -0.169 -0.096 -0.075 -0.137 -0.104 -0.156 -0.206 -9.990 -0.110 -9.990 -0.128 -9.990 -9.990 -0.132 -9.990 -9.990 -9.990 -9.990  0.040  0.041 -0.110 -0.171 -9.990 -9.990 
-9.990 -0.057 -0.009  0.028 -0.021  0.002  0.043  0.021  0.052  0.091  0.067  0.042  0.055  0.066 -0.042 -0.076 -9.990 -0.115 -0.101 -0.099 -0.185 -9.990 -0.119 -0.097 -9.990 -9.990 -0.177 -9.990 -0.178 -9.990 -0.160 -0.157 -0.161 -9.990 -9.990 -0.020 -9.990 -9.990 -9.990 -9.990 -9.990 -0.166 -9.990 -9.990 
 0.008 -0.001  0.017 -0.012  0.014  0.037  0.067  0.047  0.074  0.087  0.030  0.048 -0.016 -0.027 -0.049 -9.990 -0.125 -0.150 -9.990 -0.128 -9.990 -9.990 -9.990 -9.990 -9.990 -0.151 -9.990 -9.990 -9.990 -9.990 -9.990 -9.990 -0.340 -9.990 -9.990 -9.990 -9.990 -9.990 -9.990 -9.990 -0.096 -0.209 -0.225 -9.990 
-0.002 -0.007  0.048  0.017 -0.021  0.014  0.088  0.056  0.103  0.050  0.016  0.044 -0.004 -0.008 -0.056 -9.990 -0.124 -9.990 -0.208 -0.159 -0.117 -0.127 -9.990 -0.158 -0.150 -0.128 -0.194 -0.221 -9.990 -9.990 -0.066 -0.168 -0.168 -9.990 -0.089 -0.192 -9.990 -9.990 -9.990 -0.263 -9.990 -9.990 -9.990 -0.181 
-0.008 -0.015  0.006 -0.003  0.070  0.056  0.048  0.100  0.064  0.069  0.042  0.038  0.028 -0.009 -0.075 -0.068 -0.176 -0.164 -9.990 -9.990 -9.990 -9.990 -9.990 -9.990 -9.990 -0.148 -9.990 -9.990 -9.990 -9.990 -0.134 -0.164 -9.990 -0.138 -9.990 -9.990 -9.990 -0.111 -9.990 -9.990 -9.990 -0.142 -9.990 -0.160 
-0.028 -0.011 -0.006 -0.022  0.021  0.056  0.119  0.094  0.140  0.133  0.075  0.047 -0.018 -0.028 -0.013 -0.069 -0.169 -0.106 -0.147 -0.172 -0.126 -0.079 -0.224 -0.189 -0.135 -9.990 -0.137 -0.183 -9.990 -0.167 -9.990 -9.990 -9.990 -0.151 -9.990 -9.990 -9.990 -9.990 -0.151 -9.990 -9.990 -9.990 -9.990 -9.990 
 0.009  0.006 -0.012  0.009  0.032  0.031  0.070  0.086  0.080  0.071  0.049  0.065 -0.023 -0.079 -0.061 -0.082 -0.114 -0.155 -0.192 -9.990 -0.139 -9.990 -0.193 -0.209 -0.135 -9.990 -9.990 -0.177 -0.203 -0.187 -9.990 -9.990 -0.097 -0.109 -9.990 -0.201 -9.990 -9.990 -9.990 -9.990 -9.990 -9.990 -0.109 -9.990 
-0.028 -0.016 -0.004  0.016  0.036  0.046  0.078  0.068  0.058  0.056  0.075  0.030 -0.012 -0.028 -0.029 -0.049 -0.033 -0.072 -0.120 -0.135 -0.110 -9.990 -0.193 -0.144 -0.145 -9.990 -9.990 -0.157 -0.153 -0.110 -9.990 -9.990 -9.990 -0.116 -9.990 -9.990 -9.990 -0.287 -9.990 -9.990 -9.990 -9.990 -0.216 -9.990 
 0.042 -0.004  0.007 -0.021  0.024  0.065  0.067  0.060  0.100  0.070  0.059  0.039  0.021  0.007  0.020 -9.990 -0.084 -0.106 -0.166 -0.103 -0.109 -0.116 -9.990 -0.111 -0.091 -0.150 -0.158 -0.156 -0.101 -0.099 -0.131 -0.132 -0.082 -0.048 -9.990 -0.113 -9.990 -9.990 -9.990 -9.990 -9.990 -9.990 -0.022 -0.156 
-0.068 -0.039 -0.012  0.005  0.011 -0.019  0.011  0.052  0.071  0.069  0.055  0.079 -0.000  0.012 -9.990 -0.011 -0.083 -9.990 -0.121 -0.157 -0.117 -0.109 -0.082 -9.990 -0.099 -0.158 -9.990 -0.169 -0.169 -0.183 -0.220 -9.990 -0.146 -0.239 -9.990 -0.158 -0.268 -9.990 -0.162 -9.990 -9.990 -0.179 -9.990 -9.990 
-0.029 -0.010 -0.007 -0.001 -0.003 -0.004  0.043  0.057  0.048  0.048  0.044  0.024 -0.001 -0.046  0.033 -0.052 -9.990 -0.008 -0.027 -0.040 -0.150 -0.105 -0.103 -0.105 -9.990 -0.095 -9.990 -0.168 -9.990 -9.990 -9.990 -0.094 -0.189 -9.990 -9.990 -0.181 -9.990 -9.990 -9.990 -9.990 -0.185 -0.234 -0.131 -9.990 
-0.081 -0.014 -0.031 -0.006 -0.022  0.020  0.027  0.061  0.079  0.080  0.082  0.078  0.045 -9.990 -0.019 -0.072 -0.075 -0.053 -0.085 -0.066 -9.990 -0.080 -9.990 -0.150 -9.990 -0.162 -0.129 -0.093 -0.192 -9.990 -0.336 -9.990 -0.241 -0.205 -9.990 -0.182 -9.990 -9.990 -9.990 -9.990 -9.990 -9.990 -9.990 -9.990 
-0.009 -0.001  0.010  0.006 -0.006 -0.001  0.026  0.080  0.101  0.053  0.053  0.016 -0.007 -0.033 -0.081 -0.072 -0.082 -0.096 -9.990 -0.121 -9.990 -9.990 -0.165 -0.141 -0.183 -0.136 -0.118 -0.123 -0.099 -0.111 -0.212 -0.164 -0.140 -0.090 -9.990 -0.165 -9.990 -9.990 -9.990 -0.111 -9.990 -9.990 -9.990 -9.990 
-0.078 -0.074 -0.040  0.015  0.030  0.039  0.029  0.043  0.092  0.099  0.028 -0.008 -0.014 -0.065 -0.041 -0.022 -9.990 -0.102 -0.114 -0.122 -0.064 -9.990 -0.093 -0.151 -0.081 -0.144 -9.990 -9.990 -0.262 -0.165 -0.130 -0.178 -0.121 -0.089 -0.132 -0.180 -0.111 -0.153 -9.990 -0.111 -9.990 -9.990 -0.094 -9.990 
-0.009 -0.027  0.019 -0.048  0.012 -0.008  0.063  0.090  0.100  0.057  0.080 -0.009 -0.016 -0.034 -9.990 -0.075 -0.104 -0.112 -0.113 -0.130 -0.136 -9.990 -0.110 -0.077 -9.990 -9.990 -0.243 -9.990 -0.192 -0.222 -0.190 -0.166 -9.990 -9.990 -0.119 -9.990 -9.990 -0.146 -9.990 -0.250 -0.235 -0.191 -9.990 -9.990 
-0.048  0.009  0.002 -0.015 -0.002  0.053  0.066  0.051  0.063  0.055  0.084  0.014  0.007 -0.042 -0.069 -0.039 -0.047 -9.990 -0.115 -0.097 -0.089 -0.154 -0.160 -0.149 -0.174 -0.112 -0.148 -0.176 -0.137 -0.142 -0.108 -9.990 -0.137 -9.990 -0.182 -9.990 -9.990 -9.990 -9.990 -0.135 -9.990 -0.133 -0.141 -9.990 
-0.019 -0.002 -0.001  0.011  0.000  0.020  0.047  0.097  0.090  0.103  0.053  0.038  0.011 -0.009 -0.033 -0.072 -9.990 -0.123 -0.145 -0.161 -0.226 -9.990 -0.118 -9.990 -9.990 -0.208 -9.990 -9.990 -0.145 -0.139 -9.990 -0.135 -9.990 -9.990 -9.990 -9.990 -9.990 -0.004 -9.990 -9.990 -9.990 -9.990 -9.990 -0.129 
-0.001 -0.047 -0.015 -0.001  0.018  0.007  0.054  0.003  0.068  0.074  0.098  0.025 -0.020 -0.083 -0.035 -0.091 -9.990 -0.147 -0.123 -0.122 -9.990 -0.186 -0.106 -9.990 -9.990 -9.990 -9.990 -9.990 -9.990 -9.990 -9.990 -9.990 -9.990 -9.990 -9.990 -9.990 -0.194 -9.990 -9.990 -9.990 -9.990 -9.990 -9.990 -9.990 
-0.034 -0.034 -0.027  0.000  0.018 -0.010  0.031  0.080  0.054  0.087  0.068  0.038  0.013  0.009 -0.031 -0.044 -0.062 -0.123 -0.155 -0.180 -0.137 -0.178 -9.990 -0.123 -9.990 -9.990 -9.990 -9.990 -9.990 -9.990 -9.990 -9.990 -9.990 -9.990 -0.200 -9.990 -9.990 -9.990 -9.990 -9.990 -0.150 -0.114 -9.990 -9.990 
-0.039  0.049  0.010  0.006  0.008  0.025  0.121  0.036  0.080  0.133  0.078  0.057 -0.018  0.000  0.015 -0.117 -0.116 -0.103 -0.182 -0.142 -0.208 -9.990 -0.225 -0.173 -0.172 -9.990 -9.990 -9.990 -9.990 -9.990 -9.990 -9.990 -0.192 -9.990 -9.990 -0.154 -9.990 -0.211 -9.990 -0.161 -0.067 -0.130 -0.144 -9.990 
-0.001 -0.039 -0.009  0.000  0.055  0.081  0.049  0.038  0.065  0.084  0.113  0.064 -9.990  0.048 -0.002 -0.064 -0.137 -9.990 -9.990 -9.990 -9.990 -0.151 -9.990 -0.133 -0.198 -0.272 -9.990 -9.990 -9.990 -9.990 -0.288 -0.166 -0.072 -9.990 -0.064 -9.990 -9.990 -9.990 -9.990 -9.990 -9.990 -9.990 -9.990 -9.990 
 0.002 -0.028  0.031  0.052  0.053  0.095  0.049  0.078  0.155  0.117 -9.990  0.041  0.016 -0.015  0.020 -9.990 -0.068 -0.176 -0.090 -0.191 -0.191 -0.162 -9.990 -0.156 -9.990 -0.156 -0.250 -9.990 -9.990 -9.990 -9.990 -9.990 -0.217 -9.990 -0.316 -9.990 -9.990 -9.990 -9.990 -9.990 -9.990 -9.990 -9.990 -0.202 
-0.011 -0.006 -0.001  0.063  0.031  0.060  0.096  0.084  0.098  0.104  0.055  0.085 -0.002 -0.037 -0.037 -0.076 -0.074 -0.117 -9.990 -0.117 -0.111 -0.051 -9.990 -9.990 -9.990 -9.990 -0.095 -0.141 -0.149 -0.147 -0.161 -0.110 -9.990 -9.990 -0.212 -0.178 -0.160 -0.133 -9.990 -9.990 -9.990 -9.990 -0.169 -9.990 
-0.014  0.013 -0.042 -0.008  0.009  0.050  0.076  0.097  0.116  0.129  0.091  0.054  0.032 -9.990 -0.009 -0.013 -0.088 -0.022 -0.096 -0.178 -0.124 -0.139 -0.124 -9.990 -0.171 -0.204 -9.990 -0.103 -9.990 -9.990 -0.256 -0.270 -0.194 -9.990 -0.211 -0.214 -9.990 -9.990 -9.990 -0.191 -9.990 -9.990 -0.142 -9.990 
 0.004  0.017  0.037 -0.019  0.007  0.040  0.019  0.034  0.115  0.100  0.074  0.063  0.001 -0.068 -0.059 -0.098 -9.990 -0.076 -0.153 -0.160 -0.111 -0.080 -0.083 -0.173 -9.990 -9.990 -0.108 -0.189 -9.990 -9.990 -9.990 -9.990 -0.182 -0.204 -0.187 -9.990 -9.990 -0.207 -9.990 -9.990 -9.990 -9.990 -9.990 -9.990 
 0.017  0.045  0.049  0.033  0.034  0.057  0.052  0.040  0.120  0.089  0.044 -9.990 -0.023 -0.085 -0.047 -9.990 -0.056 -0.094 -0.077 -0.106 -0.132 -0.143 -0.109 -0.121 -0.146 -0.161 -0.170 -0.185 -0.218 -0.212 -9.990 -0.140 -0.166 -0.188 -9.990 -0.192 -9.990 -9.990 -9.990 -0.227 -9.990 -0.165 -0.347 -9.990 
-0.032  0.015 -0.012  0.008  0.027  0.058  0.116  0.104  0.099  0.067  0.060  0.034 -0.071 -0.016 -0.038 -9.990 -0.070 -0.087 -0.061 -0.122 -0.146 -0.141 -9.990 -0.148 -0.181 -0.106 -0.186 -0.185 -9.990 -9.990 -0.117 -0.119 -9.990 -0.228 -9.990 -9.990 -9.990 -0.181 -9.990 -9.990 -0.215 -9.990 -9.990 -9.990 
 0.000  0.011 -0.067 -0.045 -0.013  0.046  0.050  0.120  0.081  0.071  0.055  0.032 -0.055  0.006 -0.060 -9.990 -0.076 -0.085 -0.063 -0.048 -9.990 -0.216 -9.990 -0.102 -9.990 -0.125 -9.990 -9.990 -9.990 -0.144 -0.126 -9.990 -0.182 -9.990 -0.259 -9.990 -9.990 -9.990 -9.990 -9.990 -9.990 -9.990 -0.124 -9.990 
-0.042  0.003 -0.020 -0.023  0.022  0.043  0.034  0.098  0.100  0.061  0.084  0.008 -0.012 -0.013 -0.015 -0.046 -0.075 -0.049 -0.088 -0.058 -0.113 -0.141 -0.142 -0.098 -9.990 -0.148 -0.120 -0.140 -0.146 -0.177 -9.990 -0.173 -0.176 -0.143 -0.243 -9.990 -9.990 -0.061 -9.990 -9.990 -9.990 -9.990 -0.228 -9.990 
-0.003 -0.031 -0.043 -0.004  0.033  0.039  0.030  0.092  0.054  0.095  0.080  0.027 -0.007 -0.006 -0.047 -0.002 -0.058 -0.038 -0.076 -0.139 -0.061 -0.122 -0.180 -9.990 -0.163 -0.199 -0.185 -0.151 -0.123 -0.107 -0.192 -9.990 -9.990 -9.990 -9.990 -9.990 -0.192 -9.990 -9.990 -9.990 -9.990 -9.990 -9.990 -9.990 
-0.003 -0.025 -0.042 -0.045  0.003  0.043  0.088  0.070  0.083  0.078  0.054  0.018 -0.002 -0.035 -0.100 -0.084 -0.080 -0.075 -0.061 -0.118 -0.081 -9.990 -0.121 -0.125 -0.123 -0.166 -9.990 -0.180 -0.112 -0.174 -0.136 -9.990 -0.236 -0.248 -9.990 -9.990 -9.990 -9.990 -0.208 -0.135 -9.990 -9.990 -9.990 -9.990 
-0.000  0.001  0.006 -0.011 -0.000  0.063  0.090  0.114  0.103  0.082  0.108  0.027  0.002 -0.069 -0.041 -0.077 -0.050 -0.054 -0.077 -0.048 -0.075 -0.097 -0.114 -0.125 -0.114 -9.990 -9.990 -0.192 -0.258 -0.187 -0.105 -0.083 -9.990 -0.190 -0.148 -0.108 -0.182 -9.990 -0.130 -9.990 -0.161 -0.167 -9.990 -0.216 
-0.005 -0.008 -0.013  0.001  0.025  0.025  0.048  0.061  0.072  0.056  0.035  0.074  0.046  0.015  0.021 -0.036 -0.070 -0.070 -0.048 -0.176 -0.162 -0.115 -9.990 -0.138 -0.076 -0.072 -9.990 -0.157 -9.990 -9.990 -9.990 -0.125 -0.213 -0.217 -0.156 -9.990 -9.990 -0.124 -9.990 -9.990 -9.990 -0.212 -0.236 -9.990 
-0.038 -0.020 -0.048 -0.006 -0.016  0.034  0.015  0.033  0.098  0.079  0.078  0.039  0.031 -0.047 -0.008 -0.019 -0.074 -0.066 -0.139 -0.124 -0.131 -0.071 -0.048 -0.074 -0.175 -9.990 -0.080 -0.116 -0.133 -0.142 -0.186 -9.990 -9.990 -9.990 -0.180 -9.990 -9.990 -9.990 -9.990 -9.990 -0.145 -0.052 -9.990 -9.990 
-0.058 -0.025 -0.013 -0.006 -0.008  0.061  0.041  0.025  0.083  0.023  0.040  0.005 -0.005 -0.051 -0.029 -0.068 -0.067 -0.049 -0.085 -9.990 -0.103 -0.080 -0.104 -9.990 -9.990 -9.990 -9.990 -9.990 -9.990 -9.990 -9.990 -0.193 -9.990 -0.052 -9.990 -9.990 -9.990 -9.990 -9.990 -9.990 -9.990 -9.990 -0.116 -9.990 
-9.990 -0.028 -0.015  0.019  0.034  0.045  0.008  0.032  0.073  0.070  0.082  0.033 -0.027 -0.035 -0.027 -0.108 -0.063 -0.084 -0.120 -0.052 -0.142 -0.110 -9.990 -0.110 -9.990 -0.196 -9.990 -0.220 -9.990 -9.990 -9.990 -9.990 -9.990 -9.990 -0.053 -9.990 -9.990 -0.123 -9.990 -9.990 -9.990 -0.163 -9.990 -9.990 
-0.036  0.007  0.003  0.045  0.005  0.083  0.035  0.063  0.108  0.101  0.038 -0.003  0.014 -0.057 -0.045 -0.090 -0.098 -0.107 -0.130 -0.111 -0.129 -0.205 -9.990 -9.990 -0.146 -9.990 -0.072 -0.198 -0.112 -9.990 -0.153 -0.090 -0.119 -0.251 -9.990 -9.990 -9.990 -9.990 -9.990 -9.990 -9.990 -0.102 -0.102 -0.152 
 0.023 -0.060 -0.040 -0.008  0.006  0.029  0.056  0.079  0.063  0.062  0.057  0.041  0.017  0.015 -9.990 -0.038 -0.051 -0.144 -0.150 -0.095 -0.108 -0.121 -0.063 -0.185 -0.168 -9.990 -9.990 -0.191 -0.155 -9.990 -9.990 -0.184 -0.154 -9.990 -0.204 -9.990 -9.990 -9.990 -9.990 -9.990 -9.990 -9.990 -9.990 -9.990 
-0.017 -0.027 -0.020  0.037 -0.029 -0.011  0.007  0.104  0.094  0.053  0.028  0.031 -0.013 -0.060 -0.055 -0.103 -0.082 -0.146 -0.111 -0.103 -0.139 -0.083 -9.990 -9.990 -0.220 -9.990 -0.158 -0.144 -0.078 -0.204 -9.990 -9.990 -9.990 -9.990 -9.990 -9.990 -0.220 -9.990 -9.990 -9.990 -9.990 -9.990 -9.990 -9.990 
 0.005 -0.008 -0.010 -0.017  0.001 -0.031  0.024  0.096  0.040  0.077  0.084  0.072  0.027  0.009 -0.041 -0.080 -0.074 -0.072 -9.990 -0.134 -0.179 -0.158 -0.096 -0.189 -0.129 -9.990 -9.990 -0.201 -9.990 -9.990 -0.120 -9.990 -9.990 -0.145 -9.990 -9.990 -0.051 -0.104 -9.990 -9.990 -9.990 -9.990 -9.990 -0.286 
-0.015 -0.009 -0.037 -0.031 -0.005 -0.033  0.062  0.075  0.151  0.114  0.057  0.054  0.023 -0.014 -0.017 -0.027 -0.046 -0.076 -0.095 -0.153 -0.139 -9.990 -0.166 -0.166 -0.178 -0.220 -0.179 -9.990 -0.141 -9.990 -0.199 -9.990 -0.232 -9.990 -0.173 -0.221 -9.990 -9.990 -0.111 -9.990 -0.096 -9.990 -9.990 -9.990 
-0.022 -0.024 -0.033 -0.022 -0.027  0.030  0.073  0.049  0.118  0.117 -9.990  0.088  0.044 -0.023 -0.061 -0.080 -0.094 -9.990 -0.117 -0.123 -0.102 -0.147 -9.990 -0.171 -0.154 -0.082 -0.207 -9.990 -0.068 -0.136 -0.163 -0.157 -9.990 -0.187 -9.990 -9.990 -9.990 -9.990 -9.990 -9.990 -9.990 -9.990 -9.990 -9.990 
 0.002 -0.013  0.005  0.021  0.006  0.029  0.057  0.080  0.052  0.070  0.108  0.132  0.077  0.022 -0.023 -0.005 -0.069 -9.990 -0.167 -0.106 -0.090 -0.098 -0.143 -9.990 -0.158 -0.072 -9.990 -0.133 -0.133 -0.123 -9.990 -0.204 -0.242 -0.167 -9.990 -0.199 -9.990 -9.990 -9.990 -9.990 -9.990 -9.990 -9.990 -9.990 
 0.021  0.037  0.018  0.028  0.000  0.004  0.046  0.095  0.059  0.113  0.158  0.155  0.182  0.192  0.109 -9.990  0.013 -0.006 -0.084 -0.074 -0.106 -0.132 -0.163 -0.161 -9.990 -0.115 -0.139 -0.149 -0.109 -9.990 -0.212 -0.175 -0.169 -0.165 -9.990 -9.990 -0.139 -9.990 -0.029 -0.179 -0.160 -0.151 -0.200 -0.181 
 0.062  0.024 -9.990  0.012  0.055  0.031  0.059  0.030  0.119  0.120  0.108  0.127  0.107 -9.990  0.153  0.174  0.053  0.100  0.013 -0.028  0.011 -9.990 -0.074 -0.120 -9.990 -0.115 -0.192 -0.131 -0.114 -0.169 -0.102 -0.154 -0.124 -0.192 -0.180 -0.123 -0.158 -9.990 -0.165 -9.990 -9.990 -9.990 -9.990 -9.990 
-0.012 -0.039  0.010 -0.049  0.027  0.015  0.055  0.057  0.060  0.090  0.107  0.161  0.165  0.126  0.111  0.147  0.132  0.156  0.123  0.166  0.088  0.109  0.138 -9.990  0.009 -0.057 -0.129 -0.099 -0.057 -0.101 -0.091 -0.129 -0.076 -0.144 -0.106 -0.066 -9.990 -9.990 -0.160 -9.990 -0.163 -0.159 -9.990 -0.147 
-0.009  0.036  0.035  0.050  0.010  0.016  0.054  0.062  0.130  0.077  0.140  0.155  0.151  0.123  0.130  0.190  0.208  0.151  0.183  0.155  0.121  0.131  0.135  0.138  0.054  0.074 -0.062 -0.017 -0.093 -0.078 -0.093 -0.145 -0.080 -0.156 -0.108 -0.087 -0.142 -0.162 -0.144 -9.990 -9.990 -9.990 -9.990 -9.990 
 0.019 -0.007  0.033  0.061  0.036  0.043  0.042  0.098  0.068  0.058  0.110  0.135  0.139  0.146  0.143  0.182  0.170  0.125  0.132  0.166  0.157  0.187  0.098  0.077  0.119  0.061  0.063  0.018 -0.092 -0.052 -9.990 -0.159 -0.179 -0.187 -0.102 -0.128 -0.166 -0.173 -0.081 -0.146 -0.138 -9.990 -0.146 -9.990 
-0.036 -0.012  0.014 -0.024 -0.033  0.004  0.065  0.037  0.082  0.030  0.082  0.091  0.148  0.138  0.147  0.142  0.083  0.138  0.196  0.154  0.149  0.143  0.174  0.188  0.035  0.069  0.003  0.007 -0.077 -0.211 -0.174 -0.207 -0.185 -0.168 -0.180 -0.236 -0.169 -0.168 -0.201 -0.147 -0.224 -0.244 -0.203 -0.223 
-9.990 -0.032 -9.990 -0.006  0.019  0.046  0.000  0.088  0.112  0.077  0.135  0.129  0.109  0.126  0.114  0.139  0.168  0.177  0.205  0.174  0.116  0.146  0.170  0.111  0.027 -0.009 -0.041 -0.069 -0.108 -0.092 -0.127 -0.133 -0.157 -0.144 -0.190 -0.100 -0.164 -0.118 -0.146 -0.164 -0.184 -0.189 -0.149 -0.109 
-0.045 -0.011 -9.990  0.001  0.034  0.007  0.005  0.096  0.106  0.144  0.131  0.149  0.143  0.144  0.147  0.135  0.171  0.145  0.143  0.118  0.075  0.121  0.036  0.020  0.027 -0.100 -0.133 -0.169 -0.135 -0.165 -0.113 -0.080 -0.163 -0.092 -9.990 -0.172 -0.181 -9.990 -0.116 -0.164 -0.140 -9.990 -0.165 -9.990 
 0.008  0.048  0.003  0.019  0.019 -0.038  0.027  0.034  0.081  0.136  0.146  0.097  0.136  0.124  0.106  0.063  0.102  0.083  0.075  0.090  0.030 -0.022 -0.058 -0.090 -0.101 -0.145 -0.161 -9.990 -0.175 -0.179 -0.149 -9.990 -0.094 -0.121 -0.273 -0.247 -0.162 -0.139 -0.121 -0.108 -9.990 -0.112 -0.161 -9.990 
-9.990  0.021  0.004  0.054  0.019  0.066  0.067  0.136  0.056  0.117  0.125  0.164  0.159  0.157  0.075  0.010  0.028  0.026 -0.032 -0.070 -0.070 -9.990 -0.221 -0.198 -0.155 -0.190 -0.271 -0.206 -0.207 -9.990 -0.176 -0.207 -9.990 -0.252 -9.990 -9.990 -9.990 -0.115 -9.990 -0.035 -0.139 -0.235 -0.263 -9.990 
-0.044 -0.022  0.006 -0.008  0.024  0.037  0.100  0.063  0.147  0.157  0.158  0.149  0.121  0.009 -0.046 -0.010  0.005 -0.072 -0.074 -0.011 -0.082 -0.115 -0.096 -0.151 -0.188 -0.200 -0.146 -9.990 -0.177 -9.990 -9.990 -9.990 -9.990 -9.990 -0.238 -9.990 -0.137 -0.179 -9.990 -0.118 -9.990 -9.990 -9.990 -9.990 
 0.002  0.026  0.008 -0.018 -0.021  0.076  0.050  0.061  0.111  0.109  0.125  0.111  0.093  0.027  0.005 -0.047 -0.130 -0.083 -0.109 -9.990 -0.086 -0.119 -0.074 -9.990 -0.148 -0.204 -0.231 -0.192 -9.990 -0.219 -9.990 -0.274 -9.990 -0.243 -9.990 -9.990 -0.147 -0.225 -9.990 -9.990 -0.117 -0.122 -0.116 -0.162 
-0.003 -0.030 -0.029 -0.033  0.004  0.004  0.046  0.039  0.052  0.069  0.109  0.089  0.087  0.037  0.057  0.023 -0.000 -0.017 -0.097 -0.051 -0.045 -0.092 -0.126 -9.990 -0.182 -0.208 -0.263 -0.259 -0.254 -0.311 -0.232 -9.990 -0.237 -0.234 -9.990 -0.158 -9.990 -9.990 -9.990 -9.990 -9.990 -0.136 -9.990 -9.990 
-0.018 -0.007 -0.047  0.025 -0.011  0.016  0.011  0.072  0.130  0.089  0.088 -0.013  0.006  0.037 -0.035  0.011 -0.011 -0.068 -0.060 -0.099 -0.055 -0.132 -0.166 -9.990 -0.187 -9.990 -0.179 -0.158 -0.128 -0.095 -0.129 -0.148 -0.202 -0.213 -9.990 -9.990 -9.990 -0.004 -0.054 -0.131 -0.129 -0.120 -0.212 -9.990 
 0.005 -0.010  0.002  0.005 -0.000  0.006  0.039  0.074  0.079  0.076  0.101  0.008  0.061  0.033  0.001 -0.054  0.025 -0.045 -0.034 -0.013 -0.043 -0.032 -0.037 -0.104 -9.990 -0.166 -9.990 -9.990 -9.990 -9.990 -9.990 -9.990 -0.154 -9.990 -9.990 -9.990 -9.990 -9.990 -9.990 -9.990 -9.990 -0.204 -0.190 -0.174 
-0.097  0.012 -0.003 -0.010  0.034  0.036  0.028  0.105  0.093  0.119  0.094  0.079  0.087  0.032 -0.023 -0.044 -0.058 -0.091 -0.145 -9.990 -9.990 -0.099 -0.145 -0.134 -0.154 -0.145 -0.141 -0.207 -0.226 -9.990 -9.990 -0.192 -0.114 -0.063 -9.990 -9.990 -9.990 -9.990 -9.990 -9.990 -0.232 -0.214 -9.990 -9.990 
-0.006 -0.013  0.007  0.030  0.001  0.030  0.023  0.066  0.103  0.044  0.027 -9.990  0.096  0.057 -9.990 -0.043 -0.059 -0.066 -0.129 -0.107 -0.001 -0.049 -0.077 -0.077 -0.156 -0.184 -9.990 -0.193 -0.153 -0.258 -9.990 -9.990 -9.990 -0.212 -9.990 -9.990 -9.990 -9.990 -9.990 -9.990 -9.990 -0.156 -0.186 -0.170 
 0.051 -0.013 -0.045 -0.030 -0.001  0.049  0.044  0.022  0.060  0.080  0.038  0.030  0.005  0.016 -0.045 -0.018 -0.045 -0.087 -0.112 -0.101 -9.990 -0.211 -0.203 -9.990 -0.157 -9.990 -9.990 -0.251 -0.273 -0.228 -9.990 -0.319 -9.990 -9.990 -0.184 -9.990 -9.990 -0.168 -0.120 -9.990 -0.158 -9.990 -9.990 -9.990 
-0.003  0.030 -0.033 -0.040  0.005 -0.002  0.081  0.066  0.034  0.058  0.083  0.022  0.019 -0.007 -0.032 -0.028 -0.013 -0.007 -0.057 -0.050 -0.102 -0.108 -0.102 -9.990 -9.990 -9.990 -9.990 -9.990 -9.990 -9.990 -9.990 -9.990 -9.990 -9.990 -0.200 -9.990 -9.990 -9.990 -9.990 -0.232 -0.144 -9.990 -9.990 -9.990 
-0.018 -0.015 -0.023 -0.042  0.019  0.047  0.090  0.081  0.096  0.103  0.077  0.036 -9.990 -0.014  0.018 -0.002 -0.033 -0.118 -0.126 -0.099 -0.123 -0.157 -0.117 -9.990 -9.990 -0.156 -9.990 -9.990 -9.990 -0.200 -9.990 -9.990 -0.479 -0.346 -9.990 -9.990 -0.212 -0.227 -0.231 -0.126 -0.092 -0.236 -9.990 -9.990 
 0.032 -0.028 -0.005 -0.003 -0.009  0.060  0.032  0.071  0.083  0.090  0.056 -9.990  0.010  0.020 -0.016 -0.060 -0.093 -0.066 -0.141 -0.150 -0.155 -0.145 -9.990 -9.990 -9.990 -9.990 -9.990 -0.196 -0.256 -0.272 -0.233 -9.990 -9.990 -9.990 -0.246 -0.270 -9.990 -9.990 -9.990 -9.990 -9.990 -0.167 -0.194 -9.990 
 0.003  0.024 -0.003  0.025  0.004  0.028  0.069  0.079  0.091  0.128  0.031 -0.019  0.041  0.009 -0.000 -0.097 -0.016 -0.112 -9.990 -0.153 -0.118 -0.148 -0.155 -9.990 -0.169 -0.182 -9.990 -9.990 -9.990 -9.990 -9.990 -9.990 -9.990 -0.380 -9.990 -9.990 -9.990 -9.990 -0.226 -9.990 -0.213 -9.990 -9.990 -9.990 
-0.000  0.019 -0.048  0.015  0.056  0.032  0.043  0.026  0.070  0.085  0.103  0.103  0.050 -0.021  0.011 -9.990 -0.091 -9.990 -0.066 -9.990 -0.059 -0.084 -0.142 -0.112 -9.990 -0.184 -9.990 -0.176 -9.990 -0.175 -0.174 -9.990 -9.990 -9.990 -0.250 -0.303 -9.990 -9.990 -9.990 -9.990 -9.990 -9.990 -9.990 -9.990 
-0.030  0.009  0.041  0.013  0.053  0.095  0.079  0.059  0.098  0.123  0.078  0.121 -0.018 -9.990 -0.055 -0.046 -0.088 -0.093 -0.107 -0.115 -0.121 -0.174 -9.990 -0.177 -9.990 -0.183 -9.990 -0.201 -0.245 -9.990 -0.254 -9.990 -9.990 -9.990 -9.990 -0.300 -9.990 -9.990 -0.270 -9.990 -9.990 -9.990 -9.990 -0.177 
 0.031 -0.002  0.023 -0.047  0.003  0.004  0.048  0.060  0.036  0.099  0.106  0.039  0.058 -9.990 -0.042 -0.105 -0.120 -0.091 -0.077 -0.113 -0.122 -9.990 -0.225 -9.990 -0.209 -9.990 -0.219 -9.990 -0.180 -0.199 -0.328 -0.283 -0.254 -9.990 -0.230 -0.208 -0.143 -0.167 -9.990 -9.990 -0.150 -9.990 -0.283 -9.990 
-0.043 -0.005 -0.020  0.022  0.000  0.021  0.070  0.072  0.094  0.100  0.125  0.098  0.032 -0.008  0.006 -0.019 -0.087 -0.099 -0.016 -0.088 -0.125 -0.164 -0.117 -9.990 -0.121 -0.125 -0.184 -0.221 -0.250 -0.195 -9.990 -9.990 -0.310 -9.990 -9.990 -9.990 -9.990 -9.990 -0.353 -0.256 -9.990 -0.263 -0.241 -0.211 
-9.990  0.020 -0.002  0.004  0.026 -0.005  0.030  0.075  0.074  0.079  0.120  0.109  0.108  0.096  0.045 -0.001 -0.014 -0.014 -0.038 -0.045 -0.057 -0.149 -0.195 -0.148 -0.179 -0.183 -9.990 -9.990 -9.990 -9.990 -9.990 -9.990 -9.990 -0.287 -0.226 -9.990 -9.990 -9.990 -9.990 -9.990 -9.990 -9.990 -0.230 -9.990 
-0.010  0.054 -0.003  0.027  0.014  0.010  0.014  0.073 -9.990  0.027  0.103  0.155  0.125  0.118  0.117  0.079 -9.990 -0.019 -0.013 -9.990  0.040 -0.023 -0.061 -0.185 -0.059 -0.083 -9.990 -0.197 -0.239 -0.227 -0.167 -9.990 -0.140 -9.990 -9.990 -0.154 -0.189 -0.174 -9.990 -9.990 -9.990 -9.990 -9.990 -9.990 
-0.009  0.006 -0.003  0.057  0.055  0.060  0.028  0.027  0.058  0.090  0.091  0.083  0.066  0.082 -9.990  0.084  0.065  0.144  0.062 -9.990  0.096  0.014 -0.007 -0.047 -0.020 -0.029 -0.058 -0.086 -9.990 -0.121 -0.215 -9.990 -0.194 -0.221 -0.218 -9.990 -9.990 -9.990 -0.204 -9.990 -0.169 -0.206 -0.241 -0.222 
 0.028 -0.007 -0.003 -0.029  0.063  0.065  0.024  0.017  0.040  0.011  0.072  0.043  0.056  0.062  0.078  0.081  0.106  0.147  0.153  0.127  0.116  0.050  0.086  0.084  0.029 -9.990 -0.072 -9.990 -0.122 -0.133 -0.112 -0.208 -0.210 -0.197 -0.152 -0.136 -0.225 -0.193 -9.990 -0.048 -9.990 -9.990 -9.990 -9.990 
 0.024  0.029  0.052  0.054  0.031  0.020  0.016  0.037  0.068  0.032  0.019 -9.990  0.075  0.053  0.092  0.083  0.124 -9.990 -9.990  0.082  0.060  0.104  0.151  0.113  0.097  0.074  0.021 -0.005 -0.050 -0.095 -0.099 -0.172 -9.990 -9.990 -0.160 -0.122 -9.990 -0.052 -0.049 -0.114 -0.149 -0.215 -0.248 -0.236 
 0.045  0.100  0.075  0.077 -9.990 -9.990  0.015  0.079 -0.000  0.064  0.046  0.049  0.041  0.046  0.091  0.047  0.077  0.079  0.052  0.100  0.085  0.092  0.151  0.123  0.122 -9.990  0.048  0.069 -0.023 -0.079 -0.145 -0.146 -0.172 -0.236 -0.308 -0.165 -0.195 -0.210 -0.165 -9.990 -0.172 -0.233 -0.204 -0.216 
 0.026  0.036 -9.990 -0.006  0.081  0.067  0.032  0.031  0.046  0.036  0.032  0.055  0.033  0.034  0.065  0.084  0.045  0.031  0.081  0.089  0.122  0.174  0.129  0.152  0.183  0.132  0.123  0.104  0.025 -0.059  0.008 -0.097 -0.220 -0.226 -0.180 -9.990 -9.990 -9.990 -0.212 -0.208 -0.200 -0.134 -0.194 -9.990 
 0.011  0.072  0.081  0.047  0.059  0.037  0.042  0.048  0.028  0.020  0.031  0.053  0.058  0.078  0.060  0.081  0.079  0.116  0.122  0.067  0.076  0.077  0.149  0.139  0.104  0.150  0.097  0.085  0.054  0.004 -0.027 -0.143 -0.117 -0.149 -0.188 -9.990 -0.248 -9.990 -9.990 -0.154 -0.121 -0.111 -0.209 -0.179 
 0.072  0.074  0.056  0.048  0.032  0.024  0.041  0.073  0.069  0.078  0.044  0.041  0.076  0.095  0.049  0.084  0.028  0.040  0.063  0.113  0.153  0.111  0.117  0.119  0.098  0.140  0.117  0.118  0.082  0.049 -0.093 -0.162 -0.168 -0.189 -0.204 -0.261 -0.299 -0.292 -0.217 -0.140 -0.110 -0.073 -0.086 -0.188 
-9.990 -9.990  0.027  0.070  0.093  0.082  0.058 -0.012  0.066  0.047  0.041  0.052  0.070  0.011  0.094  0.072  0.031  0.040  0.045  0.143  0.132  0.131  0.150  0.133  0.226  0.171  0.187  0.047  0.022 -0.031 -0.108 -0.134 -0.153 -0.143 -0.198 -0.124 -9.990 -0.237 -0.230 -0.187 -0.217 -0.268 -0.317 -0.249 
 0.067  0.041  0.049  0.028  0.081  0.023  0.009  0.055  0.015  0.025  0.028  0.034  0.070  0.037  0.077  0.089  0.101  0.137  0.140  0.131  0.145  0.161  0.135  0.156  0.130  0.130  0.091  0.034 -0.122 -0.159 -0.211 -0.170 -0.173 -0.198 -0.165 -0.188 -0.257 -9.990 -0.275 -0.117 -0.180 -0.196 -0.196 -0.221 
 0.012  0.029  0.047  0.030  0.060  0.060  0.025  0.046  0.038  0.061  0.042  0.062  0.018  0.061  0.105  0.083  0.121  0.151  0.165  0.115  0.113  0.099  0.181  0.044  0.053  0.002 -0.026 -0.120 -0.119 -0.186 -0.177 -0.203 -0.184 -0.206 -0.197 -0.244 -9.990 -0.229 -9.990 -9.990 -0.142 -0.209 -0.148 -0.231 
 0.048  0.008  0.020  0.044  0.022  0.034  0.010  0.016  0.072  0.057  0.087  0.054  0.122  0.130  0.188  0.140  0.123  0.110  0.118  0.101  0.069  0.035  0.001 -0.052  0.004 -0.159 -0.157 -0.160 -0.150 -0.182 -0.219 -0.285 -9.990 -0.266 -0.219 -0.180 -9.990 -9.990 -0.238 -0.283 -0.215 -0.093 -0.191 -0.149 
 0.021  0.020  0.039  0.029  0.023  0.016  0.004  0.039  0.042  0.085  0.082  0.104  0.108  0.150  0.135  0.095  0.108  0.118  0.040  0.047  0.022  0.009 -0.026 -0.138 -0.109 -9.990 -0.236 -0.227 -0.208 -0.283 -0.265 -9.990 -9.990 -0.267 -0.202 -9.990 -0.285 -9.990 -0.331 -9.990 -0.196 -0.151 -0.125 -9.990 
-0.000  0.016  0.043  0.022 -0.009  0.022  0.029  0.094  0.083  0.060  0.131  0.098  0.142  0.112  0.167  0.097  0.052  0.031 -0.006 -0.030 -0.046 -0.118 -0.187 -0.167 -0.172 -9.990 -9.990 -0.165 -9.990 -0.230 -0.291 -9.990 -9.990 -9.990 -9.990 -9.990 -0.331 -0.271 -0.135 -9.990 -0.215 -0.166 -9.990 -0.164 
-0.035  0.043 -0.004  0.028  0.076  0.026  0.066  0.030  0.080  0.146  0.118  0.115  0.107  0.121  0.068  0.074  0.038 -0.022 -0.044 -9.990 -0.089 -0.075 -0.202 -0.213 -0.152 -0.163 -9.990 -0.195 -0.232 -0.210 -9.990 -9.990 -0.279 -9.990 -0.293 -0.241 -9.990 -0.231 -9.990 -0.120 -0.201 -0.129 -0.218 -0.167 
 0.003 -0.003  0.010 -0.015 -0.014  0.033  0.063  0.048  0.097  0.118  0.108  0.120  0.074  0.064  0.048  0.001 -0.041 -0.036 -0.046 -0.062 -0.036 -0.100 -0.150 -0.130 -0.181 -9.990 -0.133 -9.990 -9.990 -9.990 -9.990 -0.356 -9.990 -0.271 -0.330 -9.990 -9.990 -0.264 -0.252 -9.990 -0.164 -9.990 -0.136 -0.157 
 0.064  0.028  0.038  0.049  0.043  0.065  0.089  0.095  0.139  0.142  0.094  0.082  0.040  0.033  0.026  0.015  0.022  0.010 -0.040 -0.088 -0.061 -0.094 -0.112 -9.990 -9.990 -0.181 -0.181 -0.176 -0.276 -0.296 -9.990 -0.173 -9.990 -0.293 -0.275 -0.241 -9.990 -9.990 -0.252 -9.990 -0.227 -0.253 -0.138 -9.990 
 0.022 -0.008  0.013  0.013  0.009  0.053  0.100  0.083  0.108  0.128  0.069  0.075  0.038 -9.990 -9.990  0.038  0.020  0.031 -0.046 -0.048 -0.138 -0.115 -9.990 -0.108 -9.990 -0.172 -0.172 -9.990 -0.247 -0.244 -9.990 -9.990 -9.990 -9.990 -9.990 -9.990 -0.277 -9.990 -0.268 -9.990 -0.187 -9.990 -9.990 -9.990 
 0.043  0.012 -0.009  0.080  0.046  0.061  0.068  0.090  0.172  0.115  0.131  0.103  0.043  0.030  0.087  0.092  0.040  0.064 -9.990 -0.060 -0.103 -0.132 -0.146 -0.137 -0.087 -0.128 -0.169 -0.207 -0.190 -9.990 -0.297 -0.346 -9.990 -9.990 -0.376 -0.328 -0.303 -9.990 -0.184 -0.221 -9.990 -0.169 -0.181 -0.081 
 0.010  0.008  0.013  0.026 -0.013  0.049  0.059  0.051  0.084  0.157  0.151  0.148  0.099  0.056  0.026  0.042 -9.990  0.021  0.012 -0.060 -0.020 -0.080 -0.088 -0.104 -0.133 -0.114 -9.990 -0.152 -0.229 -0.226 -0.197 -9.990 -9.990 -9.990 -9.990 -9.990 -9.990 -9.990 -9.990 -0.162 -0.240 -9.990 -0.250 -0.165 
-9.990  0.006  0.012  0.002 -0.000  0.043  0.032  0.060  0.083  0.068  0.134  0.127  0.091  0.088  0.063 -9.990  0.078  0.017 -0.006  0.009 -0.046 -0.070 -0.083 -0.079 -0.100 -0.129 -0.185 -0.120 -0.176 -0.181 -9.990 -0.201 -0.325 -9.990 -9.990 -9.990 -0.254 -9.990 -0.196 -0.105 -0.203 -9.990 -0.227 -9.990 
 0.020  0.008 -0.018  0.021  0.003  0.044  0.068  0.058  0.054  0.107  0.107  0.095  0.112  0.072  0.052  0.081 -9.990  0.053  0.009 -0.021 -0.015 -0.016 -0.040 -0.052 -9.990 -9.990 -0.168 -0.136 -9.990 -9.990 -0.356 -9.990 -9.990 -9.990 -0.277 -0.190 -9.990 -0.187 -0.218 -0.216 -0.157 -9.990 -0.210 -9.990 
-0.042  0.006  0.043  0.038  0.039  0.052  0.066  0.065  0.052  0.061  0.099  0.078  0.063  0.039  0.040  0.073  0.042 -0.010  0.014  0.005 -0.029 -0.073 -0.038 -0.041 -0.043 -0.079 -0.122 -9.990 -0.214 -0.261 -0.244 -9.990 -9.990 -9.990 -9.990 -9.990 -9.990 -9.990 -0.204 -9.990 -0.134 -0.131 -0.168 -0.170 
 0.042  0.045  0.034  0.026 -0.038  0.009  0.040  0.076  0.084  0.085  0.117  0.103  0.107  0.062  0.097  0.082  0.071  0.054 -0.024  0.013  0.017 -9.990 -0.033 -0.064 -0.092 -0.149 -9.990 -0.130 -0.143 -9.990 -0.172 -9.990 -9.990 -0.271 -9.990 -0.234 -0.268 -9.990 -0.183 -0.149 -0.224 -0.156 -0.132 -9.990 
-0.001  0.010  0.033  0.009  0.044  0.049  0.021  0.050  0.075  0.081  0.114  0.109  0.108  0.154  0.046  0.095  0.047  0.061 -0.001 -0.003 -0.022  0.017 -0.016 -0.055 -0.060 -9.990 -0.080 -9.990 -0.183 -0.211 -9.990 -9.990 -9.990 -9.990 -9.990 -9.990 -9.990 -9.990 -9.990 -0.130 -0.161 -0.168 -0.215 -9.990 
 0.027 -0.027  0.049  0.019  0.028  0.004  0.029  0.038  0.059  0.122  0.080  0.098  0.147  0.115  0.024  0.071  0.061  0.060  0.057  0.056  0.064 -0.004 -0.038 -0.021 -0.133 -9.990 -9.990 -0.105 -0.229 -0.282 -9.990 -0.199 -9.990 -9.990 -9.990 -9.990 -9.990 -9.990 -9.990 -9.990 -9.990 -0.213 -0.128 -9.990 
 0.032  0.013  0.007 -0.026  0.007 -0.007  0.061  0.011  0.048  0.066  0.117  0.105  0.095  0.083  0.103  0.074  0.086  0.081  0.047  0.087  0.000 -0.015  0.001 -0.089 -0.051 -0.056 -0.103 -0.116 -9.990 -0.123 -0.172 -9.990 -9.990 -9.990 -9.990 -9.990 -9.990 -9.990 -9.990 -0.238 -9.990 -0.152 -0.141 -9.990 
-0.003  0.016  0.005 -0.013  0.031 -0.000  0.058  0.067  0.045  0.072  0.079  0.112  0.110  0.080  0.078  0.074  0.046  0.031 -0.000  0.006  0.024 -0.056 -0.104 -0.076 -9.990 -0.104 -0.102 -0.094 -0.184 -0.184 -9.990 -9.990 -9.990 -9.990 -9.990 -9.990 -9.990 -9.990 -9.990 -0.197 -9.990 -0.220 -0.307 -0.198 
 0.043  0.026  0.006 -0.013  0.049  0.023  0.044  0.058  0.054  0.084  0.065  0.079  0.109  0.150  0.067  0.054  0.037  0.082  0.048  0.040  0.048  0.019  0.046  0.002 -0.072 -0.046 -0.087 -0.067 -0.214 -0.198 -0.307 -0.269 -9.990 -9.990 -0.393 -9.990 -9.990 -9.990 -0.264 -0.208 -0.178 -0.168 -0.219 -9.990 
-0.040 -0.002 -0.027 -0.016  0.048  0.044  0.031  0.041  0.067  0.091  0.072  0.113  0.098  0.115  0.147  0.100  0.115  0.099  0.095  0.057  0.059  0.054  0.040 -0.024 -0.023 -0.013 -0.080 -0.159 -0.149 -9.990 -9.990 -0.220 -0.252 -0.292 -0.359 -0.279 -0.300 -0.234 -0.284 -0.177 -0.198 -0.209 -0.170 -0.200 
 0.013  0.001  0.044 -0.013  0.050  0.030  0.025  0.035  0.042  0.101  0.113  0.075  0.082  0.107  0.104  0.087  0.065  0.082  0.113  0.116  0.108  0.091  0.068 -0.016 -0.017 -0.025 -0.033 -0.040 -0.004 -9.990 -9.990 -0.281 -9.990 -9.990 -9.990 -9.990 -0.332 -9.990 -9.990 -9.990 -0.253 -0.187 -0.193 -0.194 
 0.031 -0.023  0.003 -0.032  0.020  0.054  0.035 -0.035  0.024  0.066  0.111  0.066  0.096  0.144  0.114  0.135  0.130  0.182  0.111  0.081  0.083  0.115  0.113  0.066  0.067  0.030 -0.016 -0.020 -0.061 -0.124 -0.146 -0.213 -9.990 -9.990 -9.990 -9.990 -9.990 -9.990 -0.211 -0.154 -0.098 -0.167 -0.055 -9.990 
 0.020 -0.042  0.038 -0.005 -0.014 -0.027  0.026  0.060  0.041  0.038  0.078  0.095  0.060  0.078  0.131  0.148  0.122  0.068  0.126  0.090  0.099  0.103  0.116  0.061  0.056  0.047 -0.050 -0.077 -0.053 -9.990 -0.147 -0.243 -9.990 -0.255 -0.284 -0.285 -0.174 -0.116 -0.204 -0.178 -9.990 -0.108 -0.184 -0.221 
-0.017 -0.009  0.027 -0.037  0.006  0.018  0.024 -0.013 -0.023  0.046  0.030  0.068  0.071  0.058  0.087  0.095  0.086  0.151  0.137  0.177  0.072  0.062  0.075  0.031  0.008  0.057  0.052 -0.044 -0.117 -0.052 -0.132 -0.161 -0.150 -9.990 -9.990 -9.990 -9.990 -0.158 -9.990 -9.990 -9.990 -0.092 -0.145 -9.990 
-0.022 -0.024 -0.020 -0.025 -0.004 -0.004  0.041  0.023  0.044  0.049  0.076  0.092  0.067  0.135  0.169  0.101  0.111  0.069  0.018  0.092  0.114  0.106  0.062 -0.035  0.030 -0.007 -0.023 -0.122 -0.120 -0.135 -0.145 -0.230 -0.346 -9.990 -9.990 -9.990 -9.990 -9.990 -0.205 -0.175 -9.990 -0.152 -0.143 -0.129 
 0.006  0.008 -0.000  0.019  0.015  0.071  0.042  0.054  0.051  0.030  0.071  0.120  0.116  0.149  0.107  0.113  0.148  0.089  0.088  0.096  0.052  0.088  0.038 -0.047 -0.015 -0.064 -0.122 -0.130 -0.171 -0.227 -0.222 -9.990 -9.990 -0.292 -9.990 -0.245 -9.990 -0.201 -9.990 -0.136 -9.990 -0.158 -0.181 -0.186 
 0.040  0.023  0.010  0.017 -0.003  0.016 -0.022  0.010  0.026  0.067  0.062  0.109  0.087  0.150  0.116  0.040  0.119  0.052  0.092  0.108  0.055  0.025 -0.006 -0.059 -0.056 -0.121 -0.133 -0.147 -0.143 -0.198 -0.193 -0.191 -9.990 -9.990 -9.990 -0.306 -0.273 -0.226 -0.235 -0.178 -0.130 -9.990 -0.164 -0.124 
 0.010  0.037  0.049  0.038 -0.016  0.022  0.059  0.107  0.113  0.054  0.102  0.114  0.047  0.159  0.103  0.050  0.052  0.054  0.054  0.043 -0.043 -0.041  0.036 -0.113 -0.043 -0.031 -0.069 -0.123 -0.055 -0.095 -9.990 -9.990 -9.990 -9.990 -0.359 -9.990 -9.990 -0.286 -0.166 -0.255 -0.233 -0.180 -0.135 -0.178 
-0.021 -0.021 -0.032  0.011  0.011 -0.004  0.051  0.063  0.124  0.097  0.150  0.131  0.067  0.097  0.140  0.054  0.100  0.109  0.051  0.013  0.010 -0.045 -0.050 -0.041 -0.109 -0.134 -9.990 -9.990 -0.164 -0.152 -9.990 -9.990 -9.990 -9.990 -9.990 -9.990 -9.990 -9.990 -9.990 -9.990 -0.241 -0.208 -0.211 -9.990 
 0.007 -0.003  0.023  0.010  0.028  0.049  0.055  0.073  0.115  0.095  0.103  0.095  0.097  0.135  0.097  0.082  0.073  0.053  0.054 -0.009  0.014  0.017  0.016 -0.005 -0.006 -0.094 -0.145 -0.167 -0.138 -9.990 -9.990 -9.990 -9.990 -9.990 -9.990 -9.990 -0.237 -0.236 -0.166 -0.223 -9.990 -0.240 -0.161 -0.191 
-0.026  0.011 -0.043  0.055 -0.019  0.015  0.038  0.053  0.055  0.093  0.115  0.097  0.116  0.071  0.092  0.057  0.064  0.128  0.071  0.068  0.067  0.039 -0.010 -0.042 -0.070 -0.077 -0.061 -9.990 -9.990 -0.107 -9.990 -9.990 -9.990 -9.990 -9.990 -9.990 -9.990 -9.990 -0.176 -0.232 -0.134 -9.990 -0.123 -0.115 
-0.044 -0.015 -0.009  0.007 -0.017 -0.007  0.044  0.121  0.070  0.103  0.117  0.084  0.041  0.109  0.141  0.075  0.094  0.132  0.132  0.075  0.000  0.007 -0.011 -9.990 -0.036 -9.990 -9.990 -9.990 -0.094 -0.148 -9.990 -9.990 -9.990 -9.990 -9.990 -0.389 -9.990 -9.990 -0.286 -9.990 -0.254 -0.291 -0.221 -9.990 
 0.033 -0.045 -0.014 -0.030  0.042  0.029  0.050  0.057  0.011  0.062  0.028  0.070  0.106  0.080  0.112  0.153  0.134  0.093  0.094  0.117  0.015  0.028 -0.008 -0.018 -0.044 -0.010 -9.990 -0.145 -0.145 -0.208 -9.990 -9.990 -9.990 -9.990 -9.990 -9.990 -9.990 -0.352 -9.990 -9.990 -9.990 -0.251 -0.223 -9.990 
-0.045  0.001  0.002 -0.027 -0.008  0.012  0.051  0.110  0.103  0.107  0.072  0.147  0.162  0.118  0.118  0.110  0.075  0.150  0.147  0.120  0.136  0.050  0.056  0.074  0.023 -0.006 -0.097 -0.123 -0.109 -0.075 -0.157 -9.990 -9.990 -9.990 -0.234 -9.990 -9.990 -9.990 -9.990 -9.990 -9.990 -0.221 -0.214 -9.990 
 0.009 -0.030 -0.039 -0.011  0.012  0.017  0.074  0.101  0.044  0.078  0.116  0.166  0.119  0.173  0.094  0.108  0.137  0.157  0.199  0.130  0.150  0.158  0.080  0.080 -0.004  0.028 -0.003 -0.039 -0.122 -0.093 -0.120 -0.156 -9.990 -9.990 -9.990 -0.291 -9.990 -9.990 -0.220 -0.234 -0.214 -0.218 -0.112 -0.125 
 0.013 -0.001  0.000  0.000  0.002  0.043  0.052  0.012  0.057  0.067  0.076  0.113  0.103  0.123  0.129  0.122  0.149  0.092  0.127  0.129  0.075  0.064  0.020  0.024  0.014 -0.024  0.002 -0.040 -0.129 -0.218 -9.990 -0.281 -9.990 -9.990 -9.990 -9.990 -9.990 -9.990 -0.195 -0.186 -9.990 -0.105 -9.990 -0.171 
 0.032 -0.012  0.041 -0.004 -0.005  0.047  0.048  0.064  0.037  0.100  0.108  0.058  0.079  0.149  0.127  0.130  0.123  0.152  0.105  0.067  0.082  0.017  0.015 -0.059 -0.023 -0.062 -0.149 -0.137 -0.152 -9.990 -0.272 -9.990 -9.990 -9.990 -0.416 -9.990 -0.203 -9.990 -9.990 -9.990 -9.990 -0.239 -0.229 -0.252 
 0.004  0.020  0.029 -0.020 -0.004  0.024  0.029  0.070  0.070  0.088  0.097  0.111  0.119  0.084  0.102  0.131  0.106  0.093  0.129  0.083  0.018 -0.004 -0.065 -0.046 -0.075 -0.100 -0.175 -0.212 -0.213 -0.299 -0.317 -0.281 -9.990 -0.261 -9.990 -9.990 -9.990 -9.990 -9.990 -0.218 -9.990 -0.110 -0.191 -0.143 
-0.019  0.044 -0.017 -0.005  0.013  0.047  0.003  0.065  0.059  0.057  0.115  0.100  0.113  0.100  0.081  0.097  0.091  0.063  0.040  0.036 -0.005  0.030 -0.008 -0.029 -0.099 -0.153 -0.140 -0.102 -9.990 -0.216 -0.267 -9.990 -9.990 -9.990 -9.990 -9.990 -9.990 -9.990 -9.990 -0.190 -0.224 -9.990 -9.990 -9.990 
-0.019 -0.008 -0.017  0.005  0.026  0.054  0.072  0.104  0.064  0.108  0.129  0.071  0.105  0.100  0.063  0.032  0.072  0.076  0.102  0.059 -0.022 -0.001 -0.023 -0.000 -0.022 -0.076 -9.990 -0.089 -0.129 -0.106 -0.218 -0.175 -9.990 -9.990 -9.990 -9.990 -9.990 -9.990 -9.990 -9.990 -9.990 -0.143 -0.095 -0.118 
 0.006  0.033 -0.009  0.051  0.017  0.034  0.068  0.027  0.044  0.049  0.063  0.138  0.111  0.093  0.105  0.078  0.076  0.100  0.098  0.025  0.002  0.018 -0.011 -0.014 -0.075 -0.041 -0.088 -0.033 -0.152 -9.990 -0.073 -0.213 -9.990 -9.990 -9.990 -9.990 -9.990 -9.990 -9.990 -9.990 -0.263 -9.990 -0.220 -0.209 
 0.029  0.013  0.053  0.041  0.017  0.049  0.020  0.079  0.033  0.059  0.095  0.095  0.103  0.163  0.196  0.132  0.083  0.097  0.119  0.062 -0.000  0.031  0.083  0.038  0.035 -0.013 -0.056 -0.189 -0.086 -0.098 -0.144 -0.167 -0.190 -9.990 -9.990 -9.990 -9.990 -9.990 -9.990 -9.990 -0.275 -0.258 -0.227 -9.990 
 0.074  0.039  0.037  0.049  0.002  0.024  0.019  0.022  0.021  0.089  0.058  0.095  0.087  0.105  0.102  0.121  0.102  0.171  0.134  0.158  0.079  0.106  0.026  0.029  0.014  0.061  0.085 -0.034 -0.056 -0.030 -0.112 -0.155 -9.990 -9.990 -9.990 -9.990 -9.990 -9.990 -9.990 -0.185 -0.230 -0.221 -0.089 -0.224 
-9.990  0.044  0.074 -0.000  0.052  0.050 -0.007  0.004  0.023  0.028  0.125  0.084  0.127  0.114  0.105  0.093  0.115  0.086  0.160  0.119  0.084  0.195  0.134  0.162  0.123  0.061  0.083  0.043  0.075 -0.009 -0.035 -0.021 -0.077 -0.161 -9.990 -9.990 -9.990 -9.990 -9.990 -9.990 -0.171 -0.162 -0.161 -0.103 
-9.990  0.041  0.070  0.050  0.113  0.087  0.079  0.063  0.060  0.062  0.053  0.079  0.023  0.044  0.080  0.078  0.111  0.054  0.061  0.093  0.083  0.133  0.091  0.172  0.081  0.111  0.128  0.118 -0.026 -0.031 -0.040 -0.094 -0.167 -0.159 -9.990 -0.321 -9.990 -9.990 -9.990 -9.990 -0.219 -0.140 -0.178 -9.990 
-9.990  0.031  0.065  0.076  0.067  0.045  0.045  0.060  0.037  0.056  0.074  0.060  0.029  0.036  0.063  0.099  0.090  0.086  0.130  0.076  0.093  0.114  0.107  0.108  0.164  0.193  0.132  0.097 -0.011  0.032 -0.011 -0.071 -0.062 -0.100 -9.990 -0.207 -9.990 -9.990 -9.990 -9.990 -9.990 -9.990 -0.163 -0.143 
-9.990  0.036  0.106  0.041  0.043  0.063  0.068  0.044  0.071  0.046  0.042  0.050  0.000  0.017  0.099  0.066  0.061  0.054  0.089  0.093  0.135  0.111  0.103  0.085  0.094 -9.990  0.064  0.053  0.083  0.064 -0.003 -0.007 -0.034 -0.139 -0.176 -9.990 -9.990 -9.990 -9.990 -9.990 -9.990 -9.990 -9.990 -0.088 
 0.067  0.022  0.040  0.090  0.069  0.092  0.056  0.063  0.070  0.069  0.062  0.087  0.061  0.062  0.096  0.105  0.052  0.108  0.108  0.129  0.123  0.111  0.079  0.221  0.145  0.141  0.031  0.075 -9.990  0.001  0.008 -0.047 -0.057 -9.990 -9.990 -9.990 -9.990 -9.990 -9.990 -9.990 -0.216 -0.193 -0.161 -0.164 
 0.110  0.063  0.059  0.096  0.081  0.086  0.093  0.054  0.080  0.039  0.039  0.051  0.062  0.035  0.056  0.102  0.098  0.052  0.054  0.020  0.111  0.117  0.122  0.074  0.067  0.063  0.075  0.035 -0.069 -0.020 -0.079 -0.101 -0.110 -0.121 -0.145 -0.165 -9.990 -9.990 -9.990 -9.990 -9.990 -9.990 -0.201 -0.144 
 0.111  0.070  0.075  0.077  0.088  0.083  0.080  0.066  0.043  0.051  0.089  0.035  0.004  0.012  0.110  0.100  0.082  0.110  0.132 -9.990  0.067  0.097  0.086  0.147  0.111  0.084  0.092  0.128  0.063 -0.013 -0.023 -0.033 -0.032 -0.097 -0.169 -0.172 -9.990 -9.990 -9.990 -9.990 -9.990 -9.990 -9.990 -9.990 
 0.057  0.036  0.025  0.078  0.053  0.095  0.074  0.044  0.046  0.066  0.026  0.069  0.067  0.036  0.018  0.095  0.085  0.077  0.079  0.072  0.072  0.150  0.116  0.068  0.037  0.096  0.053  0.110  0.026 -0.015 -0.036 -0.156 -0.153 -0.159 -0.253 -0.213 -9.990 -9.990 -9.990 -9.990 -9.990 -0.207 -0.161 -0.167 
 0.075  0.071  0.053  0.064  0.082  0.035  0.017  0.044  0.040  0.056  0.042  0.078  0.095  0.064  0.097  0.094  0.121  0.079  0.074  0.107  0.143  0.122  0.115  0.065  0.101  0.034  0.032 -0.052 -0.053 -0.036 -0.075 -9.990 -9.990 -9.990 -0.176 -9.990 -9.990 -9.990 -9.990 -9.990 -9.990 -9.990 -9.990 -0.135 
-9.990  0.074  0.033  0.010 -0.017  0.012  0.038  0.036  0.026  0.074  0.054  0.079  0.115  0.133  0.086  0.134  0.102  0.145  0.144  0.126  0.155  0.094  0.102  0.073  0.067  0.048 -0.007 -0.030 -0.018 -0.118 -9.990 -0.084 -0.140 -0.146 -0.200 -0.249 -9.990 -9.990 -9.990 -9.990 -9.990 -9.990 -9.990 -9.990 
 0.038  0.060  0.020  0.003  0.029  0.062  0.032  0.027  0.072  0.105  0.055  0.095  0.120  0.095  0.118  0.166  0.131  0.182  0.108  0.114  0.074  0.074  0.108  0.103  0.052  0.032 -0.000 -0.016 -0.093 -0.047 -0.029 -0.089 -0.133 -0.125 -9.990 -0.295 -9.990 -9.990 -9.990 -9.990 -9.990 -9.990 -0.211 -9.990 
 0.061  0.014  0.045  0.037  0.038  0.004  0.065  0.102  0.077  0.112  0.145  0.115  0.104  0.136  0.090  0.100  0.097  0.199  0.192  0.134  0.136  0.151  0.120  0.125 -0.005  0.012  0.033 -0.031  0.006 -0.124 -0.106 -0.095 -0.103 -0.174 -9.990 -9.990 -9.990 -9.990 -9.990 -9.990 -9.990 -9.990 -0.221 -0.115 
 0.071  0.055  0.054  0.003  0.031  0.021  0.056  0.110  0.055  0.083  0.143  0.143  0.150  0.126  0.135  0.132  0.102  0.092  0.136  0.124  0.126  0.096  0.065  0.003  0.020 -0.016 -0.006 -0.005 -0.074 -0.109 -0.103 -0.155 -0.247 -0.180 -0.151 -9.990 -9.990 -9.990 -0.559 -9.990 -9.990 -9.990 -0.227 -0.205 
 0.059  0.040  0.044  0.031  0.053  0.048  0.088  0.086  0.078  0.117  0.114  0.083  0.104  0.092  0.131  0.120  0.126  0.145  0.143  0.149 -9.990  0.125  0.038  0.029 -0.043 -0.013 -0.004 -0.099 -0.082 -0.056 -0.096 -0.181 -0.139 -9.990 -9.990 -9.990 -9.990 -9.990 -9.990 -9.990 -9.990 -9.990 -0.211 -9.990 
 0.018  0.068  0.028  0.064  0.033  0.071  0.080  0.141  0.143  0.097  0.111  0.123  0.142  0.176  0.147  0.139  0.076  0.074  0.089  0.068  0.072  0.051 -0.021 -0.028 -0.063 -0.026 -0.117 -9.990 -0.115 -0.068 -0.068 -0.136 -0.203 -9.990 -9.990 -9.990 -9.990 -9.990 -9.990 -9.990 -9.990 -9.990 -9.990 -0.174 
 0.018  0.025  0.041  0.039 -0.005  0.070  0.085  0.080  0.143  0.048  0.141  0.131  0.130  0.114  0.123  0.130  0.111  0.114  0.095  0.065  0.083  0.038  0.042  0.005 -0.039  0.004 -0.015 -0.024 -0.066 -0.083 -0.087 -0.135 -0.211 -9.990 -9.990 -9.990 -9.990 -9.990 -9.990 -9.990 -9.990 -9.990 -9.990 -9.990 
 0.042  0.003  0.029 -0.022  0.028  0.063  0.095  0.075  0.072  0.056  0.068  0.037  0.118  0.091  0.117  0.102  0.120  0.117  0.136  0.080  0.137  0.072  0.056  0.023  0.022  0.026  0.024 -0.001 -0.052 -0.090 -0.129 -0.114 -9.990 -9.990 -0.269 -9.990 -9.990 -9.990 -9.990 -9.990 -9.990 -9.990 -9.990 -9.990 
 0.027  0.084  0.004  0.005  0.040  0.044  0.070  0.086  0.057  0.092  0.076  0.081  0.110  0.109  0.118  0.132  0.135  0.123  0.155  0.117  0.143  0.094  0.079  0.119  0.134  0.017  0.067  0.051  0.076 -0.071 -0.106 -0.092 -0.116 -0.208 -9.990 -9.990 -9.990 -9.990 -9.990 -9.990 -9.990 -9.990 -9.990 -9.990 
-0.038  0.057  0.028  0.019  0.013  0.014  0.027  0.051  0.106  0.078  0.107  0.110  0.112  0.093  0.135  0.105  0.130  0.137  0.119  0.146  0.159  0.110  0.133  0.110  0.115  0.101  0.038  0.042  0.101  0.012  0.014 -0.043  0.017 -0.075 -9.990 -0.240 -9.990 -9.990 -9.990 -9.990 -9.990 -9.990 -9.990 -9.990 
 0.023  0.020  0.048  0.041  0.024  0.046  0.020  0.074  0.147  0.100  0.133  0.079  0.082  0.105  0.101  0.123  0.080  0.088  0.128  0.131  0.083  0.120  0.071  0.072  0.088  0.062  0.105  0.086  0.041  0.018 -0.010 -0.054 -0.019 -0.081 -0.156 -9.990 -9.990 -9.990 -9.990 -9.990 -9.990 -9.990 -9.990 -9.990 
-0.008  0.048 -0.007  0.021  0.001  0.010  0.012  0.005  0.096  0.102  0.078  0.065  0.057  0.061  0.076  0.057  0.040  0.066  0.090  0.092  0.057  0.088  0.124  0.077  0.077  0.097  0.095  0.110  0.065  0.010  0.034  0.043 -0.004  0.010 -0.119 -0.061 -9.990 -9.990 -9.990 -9.990 -9.990 -9.990 -9.990 -0.292 
 0.015  0.039  0.052  0.025  0.053  0.000  0.042  0.068  0.051  0.084  0.084  0.125  0.107  0.113  0.083  0.073  0.039  0.071  0.097  0.115  0.121  0.069  0.103  0.074  0.037  0.061  0.083  0.094  0.091  0.043 -0.089 -0.051 -0.069 -0.034 -0.065 -0.032 -9.990 -9.990 -9.990 -9.990 -9.990 -9.990 -9.990 -9.990 
 0.016  0.033  0.004  0.057  0.018  0.023  0.043  0.047  0.030  0.014  0.051  0.111  0.099  0.126  0.098  0.121  0.160  0.118  0.066  0.109  0.192  0.163  0.092  0.068  0.087  0.053  0.084  0.063  0.050  0.023 -0.002 -0.056 -0.071 -0.077 -0.132 -9.990 -9.990 -0.398 -9.990 -9.990 -9.990 -9.990 -0.266 -9.990 
 0.055  0.110  0.061  0.018  0.045  0.050  0.024  0.021  0.038  0.018  0.020  0.077  0.096  0.112  0.119  0.059  0.132  0.116  0.134  0.114  0.118  0.110  0.068  0.065  0.018  0.037  0.034  0.075  0.136  0.069  0.022  0.007 -0.069 -0.108 -0.111 -9.990 -9.990 -9.990 -9.990 -9.990 -9.990 -9.990 -9.990 -9.990 
-9.990  0.051  0.004  0.060  0.081  0.074  0.043  0.044  0.035  0.025  0.030  0.042  0.081  0.069  0.095  0.069  0.097  0.117  0.078  0.105  0.102  0.070  0.105  0.114  0.094  0.085  0.107  0.173  0.128  0.090  0.049 -0.022 -0.001 -0.079 -0.056 -9.990 -9.990 -9.990 -9.990 -9.990 -9.990 -9.990 -0.231 -0.183 
-9.990  0.001  0.056  0.004  0.032  0.058  0.071  0.056  0.047  0.010  0.056  0.063  0.057  0.079  0.098  0.110  0.116  0.140  0.093  0.152  0.077  0.094  0.113  0.099  0.093  0.076 -9.990  0.083  0.116  0.067  0.029  0.023 -0.023 -9.990 -0.085 -0.154 -0.217 -9.990 -9.990 -9.990 -9.990 -9.990 -0.271 -0.162 
-0.007  0.055  0.049  0.047  0.078  0.077  0.084  0.068  0.060  0.034  0.067  0.055  0.065  0.031  0.060  0.048  0.094  0.107  0.134  0.168  0.074  0.092  0.040  0.057  0.128  0.074  0.127 -9.990  0.159  0.032  0.027 -0.041 -0.138 -0.129 -0.206 -0.258 -9.990 -9.990 -9.990 -9.990 -9.990 -9.990 -9.990 -9.990 
-9.990  0.043  0.063  0.005  0.036  0.062  0.030  0.026  0.077  0.020 -0.002  0.061  0.048  0.045  0.126  0.068  0.059  0.103  0.081  0.079  0.089 -9.990  0.058 -9.990  0.053 -9.990  0.198  0.133  0.066  0.117 -9.990 -0.069 -0.120 -0.226 -0.282 -0.309 -9.990 -0.400 -9.990 -9.990 -9.990 -9.990 -9.990 -9.990 
 0.136  0.028  0.064  0.048  0.037  0.042  0.033 -0.002 -0.041  0.017  0.072  0.064  0.115  0.056  0.058  0.129  0.065  0.060  0.051  0.110  0.142  0.078  0.086  0.080  0.078  0.101  0.148  0.126  0.067 -0.044  0.018 -0.039 -0.043 -9.990 -0.149 -0.221 -9.990 -9.990 -9.990 -9.990 -9.990 -9.990 -9.990 -0.230 
 0.011  0.076  0.074  0.026  0.039  0.031  0.013  0.010  0.002  0.016  0.066  0.032 -0.018  0.042  0.088  0.106  0.098  0.052  0.056  0.087  0.060  0.081  0.130  0.125  0.137  0.091  0.117  0.134  0.068 -0.035 -0.114 -0.089 -0.120 -0.187 -0.229 -0.276 -0.144 -9.990 -0.409 -9.990 -9.990 -9.990 -9.990 -9.990 
 0.009  0.066  0.004  0.031  0.061  0.051  0.063  0.041  0.079  0.070  0.076  0.105  0.079  0.091  0.084  0.094  0.087  0.122  0.103  0.055  0.124  0.060  0.076 -9.990  0.035  0.097  0.035  0.102  0.026 -0.024 -0.084 -0.181 -0.182 -0.206 -0.238 -0.292 -9.990 -9.990 -9.990 -0.551 -9.990 -9.990 -9.990 -0.282 
 0.059  0.023  0.011  0.061  0.032 -0.000 -0.001  0.017  0.079  0.060  0.094  0.160  0.120  0.074  0.076  0.085  0.102  0.155  0.100  0.083  0.122  0.057  0.046  0.062  0.118  0.088  0.034 -0.034 -0.067 -0.057 -0.071 -0.046 -0.112 -0.120 -0.225 -0.292 -0.379 -9.990 -0.529 -9.990 -9.990 -9.990 -9.990 -9.990 
 0.010  0.023  0.027  0.032 -0.016 -0.010  0.010  0.047  0.083  0.054  0.090  0.088  0.049  0.041  0.084  0.109  0.098  0.064  0.081  0.099  0.097  0.040  0.081  0.079  0.098 -9.990 -0.009 -0.046 -0.076 -0.210 -0.134 -0.187 -0.124 -0.148 -9.990 -0.268 -9.990 -9.990 -0.509 -9.990 -9.990 -9.990 -0.174 -0.132 
 0.024  0.040  0.057  0.021  0.074 -0.024  0.042  0.026  0.051  0.088  0.067  0.092  0.072  0.070  0.089  0.133  0.056  0.048  0.116  0.098  0.085  0.173  0.105  0.034  0.112  0.003  0.006  0.042 -0.074 -9.990 -9.990 -0.159 -0.186 -0.185 -9.990 -9.990 -9.990 -9.990 -9.990 -9.990 -9.990 -9.990 -0.145 -9.990 
 0.015  0.035  0.014  0.031  0.068  0.042  0.013  0.034  0.029  0.073  0.065  0.082  0.144  0.119  0.106  0.061  0.136  0.104  0.087  0.060  0.095  0.022  0.083  0.005 -9.990 -0.006 -0.022 -0.061 -0.078 -0.142 -0.224 -0.229 -0.299 -9.990 -0.275 -9.990 -9.990 -9.990 -9.990 -9.990 -0.229 -0.218 -0.199 -0.154 
-9.990  0.063  0.064  0.069  0.035  0.024 -9.990  0.005  0.040  0.094  0.118  0.125  0.117  0.125  0.052  0.048  0.027  0.006  0.055  0.045  0.060  0.015  0.015  0.015 -0.003 -9.990 -0.116 -9.990 -0.034 -0.086 -0.164 -0.280 -9.990 -9.990 -9.990 -9.990 -9.990 -9.990 -9.990 -9.990 -0.323 -0.183 -0.198 -0.205 
-9.990 -0.009  0.060  0.058  0.001  0.006  0.017  0.034  0.057  0.070  0.072  0.058  0.066  0.135  0.088  0.049  0.084  0.081  0.048  0.078  0.038 -9.990  0.030  0.058 -0.038 -0.049 -0.180 -0.217 -0.240 -9.990 -9.990 -0.346 -9.990 -9.990 -9.990 -0.455 -0.475 -9.990 -9.990 -9.990 -0.276 -0.317 -0.204 -0.211 
-9.990  0.050  0.041  0.072  0.092  0.053  0.050  0.025  0.060  0.055  0.085  0.082  0.130  0.094  0.046  0.105  0.093  0.080  0.092  0.046 -0.001  0.054 -0.002  0.034 -0.011  0.037 -0.038 -0.041 -0.071 -0.132 -9.990 -0.187 -9.990 -9.990 -9.990 -9.990 -9.990 -9.990 -9.990 -0.155 -0.168 -0.153 -0.180 -9.990 
 0.118  0.100  0.060  0.038  0.034  0.070  0.064  0.075  0.086  0.075  0.095  0.116  0.085  0.069  0.054  0.066  0.092  0.096  0.091  0.099  0.093  0.028  0.040 -0.004 -0.038  0.028  0.018 -9.990 -0.059 -0.055 -0.211 -9.990 -0.109 -9.990 -9.990 -9.990 -9.990 -9.990 -9.990 -9.990 -0.230 -0.140 -0.148 -0.174 
-9.990  0.049  0.041  0.045  0.046  0.039  0.045  0.039  0.024  0.069  0.084  0.113  0.131  0.130  0.130  0.094  0.094  0.103  0.110  0.084  0.063  0.011  0.009  0.018  0.047  0.056 -0.052 -0.113 -0.089 -0.137 -9.990 -9.990 -9.990 -9.990 -9.990 -9.990 -9.990 -9.990 -9.990 -9.990 -0.227 -0.217 -0.254 -9.990 
 0.073  0.016  0.037  0.040  0.034  0.050  0.043  0.073  0.101  0.139  0.152  0.164  0.090  0.114  0.157  0.095  0.096  0.090  0.088  0.060  0.053  0.043  0.067  0.031  0.003  0.020 -9.990 -9.990 -9.990 -0.126 -0.197 -0.282 -9.990 -9.990 -9.990 -9.990 -9.990 -9.990 -9.990 -9.990 -0.251 -0.163 -0.164 -0.162 
 0.092  0.037  0.081  0.076  0.029  0.017  0.078  0.063  0.077  0.128  0.180  0.121  0.073  0.135  0.140  0.180  0.124  0.104 -9.990 -9.990 -9.990 -9.990  0.028 -9.990 -9.990 -9.990 -0.061 -0.048 -0.120 -0.109 -9.990 -0.238 -9.990 -9.990 -9.990 -9.990 -9.990 -9.990 -9.990 -9.990 -9.990 -9.990 -0.230 -0.243 
-9.990  0.018  0.009  0.056  0.065  0.044  0.033  0.043  0.094  0.108  0.104  0.142  0.068  0.091  0.069  0.042  0.126  0.099  0.155 -9.990 -9.990 -9.990 -9.990  0.136  0.082  0.030 -0.035 -0.078 -0.007  0.004 -9.990 -9.990 -0.283 -9.990 -0.348 -9.990 -9.990 -0.220 -0.229 -0.204 -0.145 -0.173 -0.181 -0.166 
-9.990  0.050  0.075  0.078  0.055  0.085  0.075  0.040  0.023  0.053  0.108  0.102  0.133  0.088  0.093  0.191  0.177  0.115  0.107  0.090  0.081  0.110  0.162 -9.990 -9.990  0.088  0.008 -9.990 -0.054 -9.990 -0.053 -0.126 -9.990 -0.162 -0.188 -0.120 -0.114 -0.159 -0.189 -0.080 -0.136 -0.163 -0.137 -0.139 
 0.054  0.088  0.060  0.054  0.066  0.106  0.053  0.030  0.038  0.027  0.095  0.073  0.088  0.071  0.086  0.081  0.110  0.108  0.075  0.131  0.170  0.126  0.190 -9.990 -9.990 -9.990  0.098  0.008 -9.990 -0.015 -0.072 -0.160 -0.184 -0.151 -0.144 -0.106 -0.108 -0.125 -0.165 -0.162 -0.173 -0.130 -0.162 -0.162 
-9.990 -9.990  0.063  0.049  0.079  0.027  0.062  0.045  0.070  0.068  0.068  0.080  0.043  0.102  0.099  0.099  0.113  0.116  0.099  0.102  0.099  0.072  0.026  0.055 -9.990 -9.990 -9.990 -9.990 -9.990 -0.043 -9.990 -9.990 -0.193 -9.990 -0.128 -9.990 -0.066 -0.103 -0.158 -0.148 -0.144 -0.109 -0.168 -0.144 
-0.031 -9.990  0.031  0.078  0.031  0.055  0.083  0.078  0.052  0.058  0.066  0.067  0.031  0.008  0.049  0.114  0.105  0.156  0.160 -9.990 -9.990 -9.990  0.042 -9.990 -9.990 -9.990 -9.990 -9.990 -9.990 -0.013 -9.990 -9.990 -9.990 -0.143 -0.120 -0.068 -0.108 -0.084 -0.174 -0.167 -0.164 -0.176 -0.177 -0.200 
 0.005  0.078  0.065  0.025  0.028  0.088  0.044  0.024  0.055  0.035  0.020  0.102  0.044  0.052  0.130  0.118  0.036  0.090  0.115  0.150 -9.990 -9.990 -9.990 -9.990 -9.990 -9.990 -9.990 -9.990 -0.063  0.003  0.048 -0.053 -0.055 -0.003 -0.073 -0.030 -0.065 -0.117 -0.155 -0.174 -0.141 -0.165 -0.180 -0.126 
 0.039  0.003  0.034  0.062  0.007  0.051  0.056  0.069  0.059  0.068  0.065  0.056  0.099  0.077  0.099  0.123 -9.990 -9.990 -9.990 -9.990  0.114  0.138  0.128  0.120  0.109  0.092  0.085  0.062  0.058  0.077  0.064 -0.014 -0.017 -0.044 -0.043 -0.080 -0.114 -0.149 -0.165 -0.189 -0.174 -0.159 -0.161 -0.146 
 0.023  0.071  0.120  0.056  0.052  0.038  0.052  0.065  0.054  0.047  0.021  0.026  0.061  0.082  0.067  0.124  0.154  0.060  0.052  0.081  0.085 -0.006  0.093  0.102  0.078  0.043  0.049  0.043  0.066  0.043  0.023  0.002 -0.031 -0.026 -0.046 -0.029 -0.130 -0.126 -0.187 -0.176 -0.162 -0.168 -0.188 -0.184 
-9.990  0.057  0.024  0.061  0.034  0.085  0.058  0.047  0.027  0.014  0.083  0.095  0.078  0.080  0.063  0.043  0.052  0.088 -9.990 -9.990 -9.990  0.015  0.037  0.019  0.045  0.061  0.051  0.030  0.014 -0.013  0.036 -0.066 -0.058 -0.087 -0.081 -0.118 -0.124 -0.149 -0.166 -0.154 -0.170 -0.149 -0.194 -0.197 
 0.013 -9.990 -0.004  0.020  0.029  0.067  0.016  0.007  0.014  0.054  0.049  0.051  0.113 -9.990 -9.990  0.046  0.010  0.092  0.097  0.085  0.094  0.089  0.075  0.091  0.056  0.073  0.070  0.065  0.078  0.074  0.007 -0.059 -0.106 -0.055 -0.135 -0.153 -0.144 -0.125 -0.155 -0.189 -0.143 -0.157 -0.182 -0.189 
-9.990  0.013  0.016  0.014  0.033  0.007  0.046  0.006  0.033 -9.990  0.090  0.135  0.093  0.115  0.082 -0.013 -9.990 -9.990 -9.990 -9.990  0.036  0.104  0.048  0.082  0.067  0.025  0.035 -0.029 -0.009 -0.029 -0.049 -0.074 -0.085 -0.131 -0.078 -0.120 -0.164 -0.154 -0.187 -0.198 -0.160 -0.141 -0.148 -0.131 
 0.035  0.094  0.047  0.051  0.011  0.026 -0.001  0.022  0.053  0.075  0.074 -9.990 -9.990 -9.990 -9.990 -9.990  0.028  0.068  0.063 -9.990 -9.990 -9.990  0.045 -9.990  0.105  0.042  0.016 -0.006 -0.049 -0.042 -0.039 -0.068 -0.084 -0.090 -0.121 -0.138 -0.132 -0.160 -0.133 -0.159 -0.133 -0.184 -0.172 -0.148 
-9.990 -9.990  0.026 -0.024 -0.033  0.007  0.064  0.063  0.059  0.098 -9.990 -9.990 -9.990 -9.990 -9.990 -9.990 -9.990 -9.990 -9.990 -9.990 -9.990 -9.990  0.014  0.046  0.060 -9.990 -9.990 -0.036 -0.014 -0.012 -0.060 -0.088 -0.064 -0.117 -0.112 -0.077 -0.096 -0.090 -0.107 -0.139 -0.156 -0.165 -0.180 -0.180 
 0.012 -9.990 -9.990 -0.005  0.081  0.049  0.066  0.053  0.113  0.108 -9.990 -9.990 -9.990 -9.990 -9.990 -9.990 -9.990 -9.990 -9.990 -9.990 -9.990  0.036  0.098  0.098  0.084  0.038  0.045  0.038  0.014  0.003 -0.052 -0.065 -0.059 -0.122 -0.133 -0.118 -0.168 -0.218 -0.177 -0.181 -0.177 -0.195 -0.202 -0.198 
 0.007  0.053  0.023 -9.990 -9.990  0.012 -0.027 -0.044 -9.990 -9.990 -9.990 -9.990 -9.990 -9.990 -9.990 -9.990 -9.990  0.060  0.043  0.024  0.051  0.059  0.080  0.094  0.071  0.031  0.025  0.029  0.001 -0.045 -0.049 -0.129 -0.104 -0.090 -0.106 -0.173 -0.173 -0.101 -0.133 -0.146 -0.168 -0.149 -0.137 -0.150 
 0.052 -0.027  0.037  0.072  0.045  0.034  0.068  0.046  0.070 -9.990 -9.990 -9.990 -9.990 -9.990 -9.990  0.079  0.125  0.149  0.075  0.105  0.089  0.086  0.073  0.080  0.061  0.027  0.050 -0.011 -0.012 -0.064 -0.039 -0.109 -0.095 -0.117 -0.175 -0.139 -0.183 -0.151 -0.154 -0.140 -0.160 -0.103 -0.086 -0.136 
 0.044  0.054 -9.990 -9.990 -9.990 -9.990 -9.990 -9.990 -9.990 -9.990 -9.990 -9.990 -9.990 -9.990  0.134  0.090  0.153  0.189  0.133  0.112  0.120  0.085  0.073  0.083  0.072  0.047 -0.007 -0.061 -0.037 -0.017 -0.036 -0.086 -0.102 -0.057 -0.132 -0.144 -0.135 -0.108 -0.169 -0.201 -0.203 -0.172 -0.163 -0.178 
 0.055 -9.990 -9.990 -9.990 -9.990 -9.990 -9.990 -9.990 -9.990 -9.990  0.079  0.141  0.115  0.136  0.142  0.119  0.114  0.102  0.110  0.102  0.092  0.099  0.065  0.033  0.052  0.040  0.032 -0.002 -0.005 -0.040 -0.006 -0.078 -0.090 -0.086 -0.128 -0.146 -0.102 -0.128 -0.141 -0.167 -0.163 -0.179 -0.209 -0.155 
 0.075  0.082  0.033 -9.990 -9.990 -9.990 -9.990 -9.990 -9.990 -9.990 -9.990  0.146  0.069  0.084  0.088  0.113  0.164  0.159  0.125  0.111  0.133  0.140  0.124  0.080  0.036  0.066  0.028  0.040 -0.015 -0.020 -0.072 -0.036 -0.045 -0.059 -0.108 -0.136 -0.144 -0.153 -0.158 -0.149 -0.153 -0.162 -0.171 -0.131 
 0.034  0.059  0.079 -9.990 -9.990 -9.990 -9.990 -0.002  0.078  0.081  0.072  0.112  0.102  0.169  0.122  0.104  0.148  0.110  0.109  0.113  0.097  0.070  0.098  0.098  0.078  0.073  0.038 -0.000  0.003 -0.051 -0.075 -0.026 -0.066 -0.120 -0.092 -0.170 -0.095 -0.170 -0.179 -0.177 -0.151 -0.174 -0.160 -0.127 
 0.054  0.078  0.011 -9.990 -9.990 -9.990 -9.990 -9.990 -9.990  0.089  0.096  0.092  0.109  0.100  0.140  0.102  0.090  0.110  0.149  0.110  0.102  0.109  0.062  0.046  0.065  0.030  0.080  0.021  0.001 -0.053 -0.064 -0.038 -0.062 -0.119 -0.108 -0.125 -0.171 -0.168 -0.197 -0.163 -0.170 -0.189 -0.192 -0.212 
 0.038  0.046  0.019  0.039  0.061  0.039  0.092  0.052  0.082  0.121  0.175  0.106  0.124  0.085  0.128  0.118  0.084  0.089  0.102  0.077  0.069  0.109  0.057  0.028  0.050  0.105  0.042  0.017  0.018 -0.017 -0.025 -0.018 -0.070 -0.088 -0.076 -0.111 -0.136 -0.134 -0.144 -0.147 -0.132 -0.156 -0.179 -0.131 
 0.048 -9.990 -9.990 -9.990 -9.990 -9.990  0.024  0.048  0.105  0.088  0.045  0.064  0.047  0.088  0.137  0.087  0.104  0.060  0.121  0.074  0.078  0.042  0.094  0.058  0.091  0.059  0.017  0.039  0.033 -0.019 -0.029 -0.048 -0.068 -0.069 -0.118 -0.102 -0.137 -0.141 -0.147 -0.174 -0.153 -0.183 -0.196 -0.171 
 0.057 -9.990 -9.990 -9.990 -9.990  0.047  0.057  0.044  0.056  0.025  0.079  0.057  0.111  0.051  0.066  0.077  0.077  0.099  0.068  0.118  0.113  0.074  0.095  0.085  0.099  0.098  0.050  0.046  0.032  0.019 -0.031 -0.088 -0.039 -0.045 -0.097 -0.125 -0.136 -0.181 -0.153 -0.189 -0.171 -0.166 -0.178 -0.229 
 0.053  0.035  0.050 -9.990 -9.990  0.038  0.036  0.046  0.062  0.033  0.079  0.082  0.098  0.115  0.113  0.126  0.084  0.091  0.084  0.068  0.080  0.081  0.079  0.055  0.062  0.071  0.091  0.049  0.027  0.016 -0.013  0.000 -0.054 -0.070 -0.050 -0.094 -0.081 -0.100 -0.129 -0.153 -0.139 -0.107 -0.135 -0.133 
 0.075  0.047  0.022  0.011  0.062  0.090  0.046  0.067  0.073  0.029  0.059  0.043  0.084  0.077  0.088  0.073  0.058  0.061  0.095  0.102  0.064  0.067  0.089  0.082  0.111  0.095  0.072  0.035 -0.002 -0.020 -0.027 -0.018 -0.031 -0.057 -0.094 -0.088 -0.086 -0.101 -0.156 -0.233 -0.153 -0.166 -0.148 -0.187 
 0.036  0.014  0.067  0.044  0.046  0.049  0.059  0.057  0.049  0.030  0.050  0.102  0.087  0.103  0.040  0.078  0.106  0.074  0.068  0.075  0.114  0.092  0.083  0.082  0.047  0.100  0.102  0.068  0.055  0.014  0.034 -0.003 -0.030 -0.021 -0.036 -0.062 -0.087 -0.108 -0.150 -0.120 -0.155 -0.154 -0.161 -0.165 
 0.081  0.044  0.059  0.089  0.066  0.055  0.098  0.051  0.057  0.058  0.077  0.077  0.083  0.098  0.101  0.051  0.067  0.073  0.108  0.107  0.111  0.096  0.068  0.044  0.055  0.092  0.030  0.045  0.052  0.017 -0.004 -0.044 -0.066 -0.064 -0.069 -0.086 -0.108 -0.115 -0.128 -0.149 -0.185 -0.174 -0.170 -0.133 
 0.056  0.044  0.037  0.070  0.060  0.058  0.059  0.031  0.052  0.049  0.099  0.052  0.080  0.057  0.095  0.125  0.094  0.091  0.094  0.102  0.099  0.058  0.123  0.090  0.067  0.087  0.071  0.052  0.035  0.004 -0.006 -0.028 -0.056 -0.068 -0.097 -0.093 -0.122 -0.127 -0.118 -0.129 -0.119 -0.104 -0.138 -0.086 
 0.036  0.012  0.058  0.103  0.053  0.070  0.061  0.067  0.092  0.046  0.075  0.049  0.042  0.082  0.049  0.094  0.084  0.115  0.099  0.096  0.079  0.063  0.113  0.113  0.050  0.045  0.073  0.029  0.012 -0.010 -0.070 -0.059 -0.031 -0.058 -0.093 -0.094 -0.050 -0.094 -0.121 -0.186 -0.123 -0.131 -0.148 -0.160 
 0.060  0.084  0.066  0.066  0.050  0.028  0.031  0.069  0.085  0.043  0.054  0.058  0.092  0.078  0.069  0.065  0.098  0.074  0.053  0.054  0.089  0.037  0.028  0.068  0.088  0.023 -0.019  0.005 -0.028 -0.076 -0.040 -0.047 -0.065 -0.106 -0.116 -0.132 -0.145 -0.118 -0.118 -0.148 -0.127 -0.158 -0.178 -0.196 
 0.061  0.053  0.028  0.050  0.092  0.027  0.054  0.035  0.029  0.053  0.064  0.050  0.048  0.080  0.112  0.012  0.061  0.085  0.080  0.083  0.037  0.088  0.049  0.020  0.060  0.045 -0.002  0.003 -0.061 -0.053 -0.057 -0.068 -0.101 -0.076 -0.097 -0.115 -0.096 -0.145 -0.156 -0.209 -0.155 -0.159 -0.159 -9.990 
 0.057  0.043  0.049  0.036  0.029  0.046  0.047  0.029  0.072  0.031  0.049  0.065  0.073  0.101  0.091  0.084  0.093  0.073  0.119  0.072  0.046  0.070  0.008  0.008  0.026  0.043 -0.041 -0.044 -0.085 -0.087 -0.061 -0.076 -0.110 -0.084 -0.111 -0.094 -0.150 -0.132 -0.177 -0.154 -0.161 -0.146 -0.177 -0.152 
 0.018  0.074  0.088  0.038  0.059  0.010  0.060  0.080  0.038  0.061  0.055  0.056  0.080  0.063  0.078  0.089  0.039  0.060  0.030  0.073  0.100  0.062  0.071 -0.039  0.025  0.024  0.021 -0.008 -0.041 -0.034 -0.095 -0.075 -0.096 -0.096 -0.111 -0.104 -0.151 -0.164 -0.182 -0.165 -0.191 -0.180 -0.167 -0.118 
 0.068  0.080  0.095  0.030  0.040  0.064  0.060  0.101  0.094  0.115  0.065  0.075  0.054  0.082  0.109  0.097  0.115  0.139  0.120  0.092  0.047  0.027  0.065  0.030 -0.003  0.013  0.002 -0.021 -0.007 -0.004 -0.024 -0.048 -0.062 -0.038 -0.057 -0.071 -0.071 -0.125 -0.104 -0.164 -0.131 -0.153 -0.146 -0.167 
 0.032  0.070  0.024  0.056  0.052  0.011  0.038  0.083  0.066  0.020  0.074  0.057  0.038  0.071  0.093  0.048  0.077  0.085  0.078  0.074  0.053  0.039  0.031  0.080  0.013 -0.012 -0.002 -0.039 -0.047 -0.048 -0.083 -0.095 -0.077 -0.040 -0.108 -0.098 -0.165 -0.149 -0.186 -0.167 -0.149 -0.176 -0.174 -0.199 
 0.038  0.055  0.046  0.044  0.066  0.023  0.040  0.050  0.064  0.031  0.039  0.057  0.101  0.066  0.094  0.083  0.071  0.060  0.089  0.059  0.099  0.061  0.022  0.008  0.025  0.043  0.021 -0.092 -0.043 -0.075 -0.080 -0.057 -0.054 -0.115 -0.106 -0.136 -0.137 -0.149 -0.132 -0.186 -0.178 -0.200 -0.217 -0.179 
 0.034  0.065  0.045  0.039  0.068  0.097  0.055  0.060  0.077  0.123  0.072  0.087  0.065  0.078  0.050  0.009  0.045  0.101  0.063  0.109  0.099  0.038  0.063  0.054  0.035  0.034  0.015 -0.020 -0.036 -0.035 -0.022 -0.112 -0.069 -0.046 -0.093 -0.112 -0.143 -0.171 -0.145 -0.131 -0.131 -0.137 -0.172 -0.136 
 0.075  0.056  0.044  0.039  0.027  0.044  0.041  0.098  0.044  0.099  0.097  0.078  0.109  0.119  0.118  0.097  0.056  0.084  0.074  0.094  0.074  0.096  0.052  0.069  0.006  0.020  0.025 -0.036 -0.015 -0.059 -0.039 -0.039 -0.069 -0.028 -0.067 -0.098 -0.091 -0.125 -0.142 -0.144 -0.163 -0.154 -0.152 -0.187 
 0.055  0.071  0.045  0.055  0.033  0.048  0.014 -0.015  0.066  0.093  0.062  0.072  0.065  0.095  0.113  0.095  0.077  0.094  0.070  0.045  0.119  0.096  0.079  0.089  0.042  0.079  0.053 -0.021 -0.015 -0.033 -0.012 -0.031 -0.110 -0.083 -0.096 -0.057 -0.103 -0.143 -0.115 -0.128 -0.128 -0.140 -0.151 -0.111 
 0.031 -0.004  0.022  0.057  0.070  0.061  0.050  0.061  0.081  0.077  0.109  0.061  0.083  0.103  0.108  0.109  0.090  0.126  0.061  0.096  0.069  0.064  0.107  0.089  0.100  0.127  0.047  0.024  0.008 -0.031 -0.029 -0.017 -0.044 -0.056 -0.079 -0.107 -0.083 -0.116 -0.146 -0.142 -0.170 -0.155 -0.159 -0.195 
 0.009 -0.019 -0.015  0.024 -0.009  0.035  0.031  0.037  0.027  0.057  0.074  0.045  0.039  0.072  0.053  0.071  0.125  0.142  0.088  0.130  0.098  0.078  0.107  0.111  0.074  0.017  0.014  0.024  0.028  0.025  0.003 -0.046 -0.091 -0.082 -0.067 -0.077 -0.111 -0.118 -0.170 -0.148 -0.156 -0.188 -0.138 -0.172 
 0.014  0.012  0.013  0.005  0.027  0.052  0.026  0.054  0.042  0.078  0.082  0.077  0.098  0.042  0.091  0.077  0.120  0.090  0.103  0.088  0.117  0.097  0.063  0.116  0.060  0.028  0.009  0.043  0.010  0.017  0.004  0.004 -0.039 -0.098 -0.063 -0.094 -0.107 -0.092 -0.129 -0.097 -0.156 -0.208 -0.174 -9.990 
 0.011 -0.021 -0.027  0.060  0.045  0.047  0.036 -0.005  0.039  0.052  0.102  0.060  0.102  0.053  0.086  0.118  0.072  0.087  0.095  0.089  0.075  0.089  0.087  0.083  0.066  0.135  0.040  0.067  0.041 -0.012 -0.032 -0.029  0.010 -0.070 -0.048 -0.075 -0.089 -0.116 -0.118 -0.159 -0.144 -0.158 -0.150 -0.133 
 0.043  0.018  0.007 -0.025 -0.004  0.005  0.018  0.045  0.022  0.072  0.078  0.040  0.113  0.075  0.053  0.082  0.073  0.117  0.077  0.056  0.070  0.080  0.085  0.056  0.095  0.086  0.056  0.048  0.036  0.012 -0.003 -0.022 -0.014 -0.053 -0.064 -0.071 -0.121 -0.097 -0.144 -0.166 -0.177 -0.136 -0.139 -9.990 
 0.023  0.014  0.033  0.010  0.008  0.034  0.039  0.032  0.028  0.055  0.059  0.049  0.091  0.067  0.073  0.083  0.091  0.114  0.100  0.132  0.079  0.074  0.094  0.091  0.077  0.103  0.018  0.024  0.033  0.015  0.005 -0.058 -0.039 -0.081 -0.066 -0.101 -0.075 -0.156 -0.124 -0.139 -0.096 -0.117 -0.130 -0.153 
-0.060  0.058  0.053  0.015  0.033  0.038  0.005 -0.011  0.044  0.068  0.062  0.079  0.074  0.046  0.061  0.089  0.066  0.100  0.056  0.057  0.106  0.060  0.108  0.061  0.033  0.054  0.063  0.029  0.056  0.017 -0.000 -0.044 -0.062 -0.046 -0.092 -0.083 -0.173 -0.159 -0.150 -0.161 -0.179 -0.214 -0.158 -0.199 
 0.036  0.017  0.007 -0.016  0.016 -0.021  0.042  0.039  0.009  0.036  0.044  0.039  0.088  0.094  0.083  0.049  0.041  0.089  0.075  0.074  0.084  0.086  0.089  0.099  0.069  0.027  0.036  0.007  0.021  0.002 -0.003 -0.031 -0.042 -0.035 -0.073 -0.125 -0.148 -0.134 -0.122 -0.184 -0.197 -0.199 -0.211 -0.187 
 0.014  0.026  0.036 -0.006  0.020  0.055 -0.010  0.049  0.029  0.030  0.067  0.055  0.065  0.045  0.073  0.087  0.110  0.110  0.112  0.070  0.056  0.080  0.073  0.121  0.065  0.051  0.055  0.071  0.012  0.028  0.030 -0.009 -0.047 -0.057 -0.010 -0.088 -0.118 -0.139 -0.145 -0.157 -0.196 -0.201 -0.206 -9.990 
 0.033  0.003  0.056  0.064  0.039  0.103  0.039  0.073  0.068  0.070  0.044  0.070  0.073  0.054  0.049  0.100  0.082  0.103  0.110  0.098  0.097  0.100  0.101  0.081  0.052  0.084  0.065  0.069 -0.002 -0.012 -0.010 -0.003 -0.068 -0.061 -0.044 -0.072 -0.108 -0.134 -0.110 -0.129 -0.160 -0.189 -0.173 -0.147 
 0.029  0.019  0.005  0.030  0.015  0.038  0.040  0.046  0.034  0.065  0.076  0.038  0.036  0.081  0.080  0.081  0.045  0.062  0.054  0.077  0.098  0.084  0.083  0.125  0.046  0.077  0.062  0.067  0.030 -0.012  0.029  0.013 -0.006 -0.016 -0.051 -0.105 -0.120 -0.111 -0.125 -0.135 -0.186 -0.171 -0.193 -0.167 
 0.027 -0.010  0.038  0.053  0.046  0.048  0.035  0.022  0.072  0.060  0.069  0.064  0.093  0.070  0.068  0.066  0.115  0.083  0.124  0.143  0.116  0.131  0.089  0.100  0.068  0.045  0.048  0.039  0.007  0.029  0.004  0.009 -0.017 -0.047 -0.066 -0.082 -0.124 -0.148 -0.152 -0.103 -0.157 -0.172 -0.162 -9.990 
 0.019  0.053  0.046  0.026 -0.004  0.045  0.048  0.009  0.033  0.079  0.026  0.067  0.082  0.048  0.089  0.093  0.081  0.083  0.113  0.104  0.106  0.133  0.098  0.087  0.082  0.056  0.054  0.025  0.003  0.045  0.022 -0.002 -0.051 -0.047 -0.041 -0.052 -0.079 -0.138 -0.142 -0.151 -0.158 -0.165 -0.174 -0.207 
-0.006  0.025  0.058  0.005  0.027  0.019  0.024  0.027  0.085  0.062  0.069  0.045  0.040  0.105  0.102  0.124  0.055  0.101  0.100  0.106  0.103  0.115  0.075  0.081  0.051  0.064  0.071  0.051  0.099  0.078  0.003 -0.015 -0.021  0.001 -0.048 -0.070 -0.116 -0.108 -0.115 -0.117 -0.136 -0.132 -0.153 -0.160 
 0.016  0.039  0.042  0.024  0.004  0.019  0.023  0.026  0.031  0.063  0.063  0.066  0.047  0.075  0.081  0.074  0.103  0.148  0.101  0.083  0.103  0.145  0.125  0.074  0.057  0.029  0.043  0.039  0.020  0.033  0.010 -0.006 -0.014 -0.053 -0.108 -0.046 -0.095 -0.107 -0.094 -0.103 -0.138 -0.156 -0.208 -9.990 
 0.014  0.023  0.036  0.057  0.032  0.047  0.034  0.003  0.035  0.048  0.058  0.042  0.072  0.047  0.063  0.076  0.064  0.039  0.093  0.065  0.079  0.093  0.094  0.064  0.048  0.084  0.035  0.097  0.072  0.077  0.020  0.009 -0.036 -0.043 -0.081 -0.070 -0.127 -0.102 -0.130 -0.150 -0.140 -0.202 -0.202 -9.990 
-0.063  0.044  0.016 -0.024  0.024 -0.000  0.050  0.032  0.063  0.075  0.105  0.051  0.091  0.107  0.101  0.054  0.066  0.061  0.107  0.128  0.088  0.074  0.059  0.004  0.058  0.019  0.012  0.057  0.040  0.025 -9.990  0.024 -0.098 -0.051 -0.012 -0.097 -0.085 -0.114 -0.152 -0.145 -0.124 -0.170 -0.153 -9.990 
-0.012  0.023  0.010  0.005  0.022  0.023  0.065  0.037  0.059  0.078  0.063  0.080  0.085  0.060  0.066  0.099  0.082  0.092  0.100  0.087  0.092  0.063  0.055  0.047  0.024  0.059  0.094  0.060  0.030  0.034  0.015 -0.043 -0.062 -0.017 -0.081 -0.064 -0.113 -0.177 -0.143 -0.178 -0.163 -0.166 -0.209 -9.990 
-0.023 -0.001  0.030  0.078  0.052  0.032 -0.003  0.015  0.035  0.052  0.097  0.116  0.121  0.086  0.059  0.077  0.105  0.112  0.104  0.114  0.129  0.085  0.077  0.058  0.101  0.051  0.097  0.064  0.027  0.024 -0.007  0.029 -0.018 -0.023 -0.050 -0.061 -0.074 -0.118 -0.136 -0.094 -0.140 -0.182 -0.184 -0.170 
-0.003  0.031  0.035  0.043  0.010  0.017  0.034  0.036  0.076  0.070  0.085  0.085  0.105  0.109  0.076  0.119  0.109  0.059  0.120  0.070  0.050  0.078  0.025  0.046  0.076  0.094  0.052  0.042  0.040  0.023 -0.003 -0.030 -0.022 -0.075 -0.105 -0.076 -0.158 -0.136 -0.168 -0.116 -0.124 -0.148 -0.187 -9.990 
 0.015 -0.014 -0.007  0.019  0.029  0.051  0.003  0.042  0.049  0.106  0.074  0.133  0.119  0.057  0.073 -9.990 -9.990 -9.990 -9.990  0.119  0.097  0.072  0.077  0.084  0.045  0.064  0.044  0.046 -0.001  0.038 -0.019 -0.033 -0.021 -0.069 -0.077 -0.107 -0.087 -0.142 -0.115 -0.144 -0.138 -0.186 -0.152 -9.990 
 0.026  0.039  0.032  0.028  0.025 -0.005  0.009  0.008  0.033  0.088  0.100  0.065  0.044  0.074  0.051  0.078  0.131  0.101  0.092  0.079  0.081  0.062  0.099  0.058  0.081  0.104  0.067  0.055  0.056  0.040  0.053 -0.035 -0.038 -0.066 -0.113 -0.084 -0.073 -0.088 -0.142 -0.104 -0.103 -0.117 -0.127 -9.990 
 0.024  0.026 -0.016  0.025  0.041  0.058  0.067  0.052  0.079  0.068  0.068  0.082  0.063  0.080  0.054  0.067  0.072  0.092  0.076  0.076  0.071  0.083  0.083  0.063  0.065  0.044  0.039  0.073  0.025  0.016  0.031 -0.025 -0.081 -0.060 -0.068 -0.090 -0.077 -0.109 -0.153 -0.143 -0.189 -0.194 -0.252 -9.990 
 0.036 -0.006  0.060  0.045  0.019  0.004  0.035  0.040  0.001  0.053  0.122  0.079  0.079  0.063  0.103  0.111  0.092  0.095  0.075  0.104  0.072  0.093  0.078  0.038  0.094  0.065  0.030  0.010 -0.023 -0.017 -0.013 -0.003 -0.038 -0.029 -0.108 -0.060 -0.092 -0.100 -0.126 -0.135 -0.140 -0.156 -0.145 -9.990 
 0.016  0.013  0.030 -0.010 -0.027  0.016  0.027  0.005  0.007  0.080  0.058  0.076  0.076  0.072  0.062  0.125  0.128  0.105  0.071  0.074  0.042  0.086  0.086  0.033  0.075  0.050  0.004  0.026 -0.027 -0.014 -0.019 -0.059 -0.035 -0.054 -0.092 -0.075 -0.105 -0.122 -0.174 -0.171 -0.200 -0.210 -0.188 -9.990 
 0.032 -0.005  0.043  0.014  0.027  0.029  0.039  0.091  0.016  0.073  0.044  0.059  0.077  0.069  0.092  0.115  0.082  0.054  0.088  0.094  0.094  0.057  0.094  0.043  0.042  0.050  0.062  0.050 -0.015 -0.027 -0.018 -0.081 -0.073 -0.071 -0.040 -0.137 -0.147 -0.148 -0.127 -0.191 -0.184 -0.172 -0.179 -0.206 
 0.016  0.043  0.058  0.034  0.050  0.051  0.046  0.045  0.031  0.060  0.073  0.074  0.085  0.065  0.069  0.137  0.135  0.103  0.091  0.093  0.084  0.065  0.062  0.057  0.062  0.006  0.052  0.034 -0.006  0.034 -0.037 -0.056 -0.072 -0.079 -0.124 -0.067 -0.083 -0.106 -0.111 -0.113 -0.173 -0.191 -0.127 -9.990 
 0.005  0.030  0.025  0.063  0.062  0.044  0.010  0.050  0.061  0.077  0.092  0.054  0.058  0.088  0.096  0.112  0.075  0.111  0.106  0.086  0.064  0.040  0.075  0.097  0.036 -0.018  0.014 -0.018 -0.019 -0.039 -0.029 -0.037 -0.079 -0.076 -0.131 -0.125 -0.109 -0.114 -0.126 -0.138 -0.153 -0.162 -9.990 -9.990 
 0.044  0.040  0.054  0.028  0.013 -0.001  0.008  0.068  0.038  0.088  0.059  0.068  0.062  0.083  0.093  0.060  0.099  0.105  0.100  0.071  0.062  0.074  0.019  0.049  0.036  0.041  0.045 -0.019  0.025 -0.001 -0.095 -0.035 -0.057 -0.038 -0.115 -0.147 -0.109 -0.138 -0.112 -0.158 -0.149 -0.158 -0.194 -9.990 
 0.015  0.029  0.047  0.062  0.052  0.037  0.036  0.063  0.058  0.050  0.042  0.075  0.055  0.102  0.094  0.107  0.089  0.066  0.105  0.105  0.051  0.088  0.037  0.054  0.047  0.011  0.057  0.039  0.002 -0.020 -0.014 -0.049 -0.082 -0.038 -0.076 -0.138 -0.142 -0.112 -0.185 -0.159 -0.159 -0.199 -0.182 -0.169 
 0.010  0.010  0.055  0.030  0.031  0.033  0.095  0.047  0.058  0.076  0.126  0.096  0.081  0.102  0.088  0.146  0.100  0.087  0.167  0.124  0.143  0.154  0.084  0.086  0.062  0.044  0.031  0.035  0.016 -0.011 -0.026 -0.036 -0.060 -0.069 -0.145 -0.112 -0.097 -0.095 -0.151 -0.130 -0.126 -0.155 -0.166 -9.990 
-0.022  0.028  0.017  0.034  0.078  0.015  0.056  0.075  0.089  0.084  0.069  0.058  0.115  0.076  0.082  0.126  0.111  0.145  0.097  0.112  0.116  0.103  0.060  0.073  0.017  0.084  0.095  0.018 -0.021 -0.003 -0.022 -0.047 -0.096 -0.085 -0.108 -0.085 -0.102 -0.124 -0.131 -0.172 -0.173 -0.216 -0.166 -9.990 
-0.022  0.071  0.046  0.003  0.043  0.053  0.041  0.089  0.095  0.058  0.117  0.121  0.090  0.079  0.134  0.137  0.075  0.068  0.107  0.120  0.113  0.084  0.066  0.042  0.029  0.002  0.033  0.009  0.024  0.017 -0.017 -0.023 -0.057 -0.104 -0.109 -0.153 -0.110 -0.134 -0.135 -0.186 -0.196 -0.170 -0.166 -9.990 
 0.024  0.031 -0.006  0.015  0.077  0.011  0.041  0.078  0.038  0.113  0.082  0.120  0.101  0.064  0.129  0.087  0.078  0.115  0.103  0.074  0.099  0.065  0.064  0.032  0.041  0.076  0.039  0.062 -0.023  0.013 -0.062 -0.046 -0.063 -0.083 -0.144 -0.128 -0.150 -0.194 -0.199 -0.192 -0.189 -0.187 -0.173 -9.990 
-0.007  0.012  0.010  0.030  0.026  0.020  0.029  0.072  0.076  0.062  0.066  0.128  0.098  0.055  0.081  0.099  0.103  0.093  0.065  0.074  0.102  0.086  0.069  0.071  0.070  0.077  0.054 -0.025 -0.011 -0.000 -0.036 -0.062 -0.061 -0.062 -0.053 -0.136 -0.122 -0.170 -0.141 -0.164 -0.125 -0.124 -0.111 -9.990 
 0.003 -0.024  0.008  0.055  0.017  0.036  0.051  0.061  0.081  0.046  0.105  0.094  0.105  0.090  0.035  0.092  0.074  0.063  0.034  0.070  0.032  0.050  0.053  0.092  0.050  0.073  0.071 -0.004 -0.026  0.010 -0.046 -0.044 -0.060 -0.053 -0.117 -0.104 -0.125 -0.135 -0.118 -0.142 -0.141 -0.129 -9.990 -9.990 
 0.020  0.048  0.037  0.044  0.017  0.055  0.032  0.083  0.099  0.100  0.071  0.082  0.130  0.068  0.101  0.123  0.061  0.061  0.079  0.048  0.063  0.053  0.084  0.043  0.092  0.064  0.029  0.009 -0.023 -0.024 -0.054 -0.038 -0.060 -0.092 -0.115 -0.105 -0.166 -0.168 -0.186 -0.171 -0.170 -0.171 -0.158 -9.990 
 0.037  0.021  0.019  0.014  0.041  0.041  0.074  0.067  0.035  0.032  0.126  0.073  0.026  0.062  0.058  0.064  0.094  0.018  0.043  0.100  0.043  0.057  0.052  0.040  0.020  0.015 -0.010 -0.007  0.008 -0.006 -0.021 -0.100 -0.088 -0.104 -0.155 -0.079 -0.111 -0.167 -0.176 -0.135 -0.165 -0.176 -0.190 -9.990 
 0.035  0.035  0.044  0.086 -9.990  0.044  0.055  0.080  0.091  0.109  0.072  0.101  0.087  0.064  0.061  0.060  0.079  0.088  0.095  0.126  0.108  0.043  0.095  0.052  0.021  0.007  0.009 -0.012  0.032 -0.017 -0.013 -0.053 -0.089 -0.097 -0.096 -0.139 -0.132 -0.120 -0.171 -0.168 -0.184 -0.195 -0.163 -9.990 
 0.027  0.022 -0.008  0.027  0.030  0.032 -0.005  0.007  0.065  0.071  0.113  0.074  0.086  0.094  0.109  0.104  0.092  0.036  0.058  0.071  0.092  0.100  0.036  0.023  0.064  0.080  0.015  0.017  0.025  0.021 -0.016 -0.027 -0.074 -0.106 -0.068 -0.109 -0.134 -0.123 -0.168 -0.187 -0.182 -0.201 -0.210 -9.990 
 0.032 -0.034 -0.002  0.012  0.028  0.065  0.062  0.079  0.047  0.030  0.045  0.062  0.148  0.053  0.085  0.100  0.092  0.083  0.053  0.088  0.095  0.037  0.074  0.061  0.076  0.059  0.046 -0.034 -0.019 -0.018 -0.038 -0.026 -0.020 -0.023 -0.073 -0.166 -0.107 -0.165 -0.148 -0.127 -0.159 -0.148 -0.173 -9.990 
 0.010  0.020 -0.023  0.027  0.008  0.019  0.016  0.074  0.123  0.082  0.072  0.101  0.103  0.100  0.074  0.074  0.083  0.072  0.073  0.041  0.077  0.125  0.121  0.053  0.070  0.069  0.033 -0.029  0.030  0.023  0.020  0.005 -0.006 -0.078 -0.081 -0.091 -0.108 -0.081 -0.117 -0.125 -0.099 -0.143 -0.137 -9.990 
-0.006  0.040  0.028  0.053  0.007 -0.010  0.044  0.069  0.083  0.082  0.051  0.099  0.076  0.092  0.086  0.130  0.104  0.081  0.057  0.120  0.068  0.078  0.071  0.042  0.095  0.067  0.057  0.041  0.045  0.095  0.025 -0.036 -0.025 -0.079 -0.098 -0.132 -0.116 -0.122 -0.113 -0.203 -0.212 -0.129 -0.171 -9.990 
 0.015  0.016  0.009  0.030  0.025 -0.003  0.073  0.121  0.053  0.085  0.091  0.056  0.071  0.066  0.078  0.058  0.111  0.071  0.043  0.066  0.075  0.114  0.067  0.064  0.068  0.042 -0.029  0.043 -0.002 -0.034  0.009 -0.022 -0.003 -0.049 -0.074 -0.115 -0.147 -0.124 -0.159 -0.113 -0.135 -0.163 -9.990 -9.990 
 0.010  0.037  0.044  0.030 -0.007  0.022  0.059  0.044  0.063  0.086  0.070  0.097  0.082  0.059  0.025  0.077  0.116  0.064  0.100  0.081  0.095  0.071  0.033  0.072  0.069  0.044  0.083  0.048  0.040 -0.022  0.017 -0.002 -0.062 -0.123 -0.105 -0.097 -0.119 -0.131 -0.165 -0.162 -0.175 -0.178 -0.181 -9.990 
 0.006  0.020  0.023  0.037  0.003  0.018  0.062  0.046  0.049  0.050  0.083  0.065  0.085  0.104  0.131  0.105  0.073  0.068  0.069  0.077  0.076  0.045  0.057  0.051  0.034  0.027  0.027  0.034  0.016 -0.013  0.025 -0.001 -0.027 -0.029 -0.105 -0.101 -0.104 -0.121 -0.119 -0.172 -0.154 -0.226 -0.196 -9.990 
 0.032  0.049  0.037  0.039  0.061  0.040  0.039  0.092  0.106  0.074  0.086  0.090  0.115  0.062  0.061  0.065  0.124  0.096  0.102  0.087  0.096  0.089  0.068  0.101  0.032  0.040  0.065  0.028  0.005 -0.037 -0.045 -0.064 -0.075 -0.057 -0.078 -0.103 -0.116 -0.127 -0.142 -0.196 -0.149 -0.183 -0.189 -9.990 
 0.026  0.065  0.042  0.019  0.034  0.081  0.062  0.110  0.028  0.107  0.082  0.090  0.066  0.096  0.087  0.108  0.099  0.100  0.053  0.090  0.112  0.106  0.101  0.057  0.072  0.062  0.133  0.062  0.042  0.030  0.030 -0.027 -0.054 -0.070 -0.092 -0.077 -0.109 -0.152 -0.145 -0.149 -0.168 -0.138 -0.201 -9.990 
 0.041  0.042  0.077  0.069  0.021  0.042  0.081  0.081  0.090  0.068  0.088  0.063  0.055  0.086  0.083  0.093  0.121  0.106  0.079  0.052  0.124  0.092  0.053  0.099  0.090  0.056  0.090  0.011  0.008 -0.010 -0.009 -0.040 -0.066 -0.108 -0.127 -0.100 -0.133 -0.149 -0.149 -0.213 -0.172 -0.179 -0.229 -9.990 
 0.064  0.054  0.041  0.042  0.071  0.054  0.021  0.026  0.074  0.087  0.087  0.083  0.078  0.093  0.095  0.111  0.123  0.137  0.113  0.082  0.122  0.107  0.046  0.059  0.077  0.047  0.059  0.031  0.026  0.018  0.042 -0.036 -0.109 -0.099 -0.123 -0.145 -0.131 -0.146 -0.155 -0.162 -0.207 -0.184 -0.200 -9.990 
 0.030  0.027  0.029  0.047  0.066  0.079  0.035  0.083  0.073  0.097  0.114  0.112  0.102  0.080  0.079  0.129  0.112  0.161  0.101  0.128  0.101  0.101  0.088  0.053  0.077  0.087  0.092  0.055 -0.013  0.025 -0.066 -0.095 -0.089 -0.118 -0.091 -0.110 -0.106 -0.141 -0.170 -0.161 -0.167 -0.147 -0.178 -9.990 
 0.017 -0.037 -0.006  0.013  0.087  0.074  0.050  0.049  0.091  0.119  0.097  0.114  0.065  0.105  0.097  0.100  0.087  0.107  0.098  0.085  0.081  0.092  0.073  0.033  0.086  0.059  0.041  0.046  0.004  0.000  0.018 -0.028 -0.086 -0.096 -0.070 -0.130 -0.087 -0.131 -0.148 -0.168 -0.154 -0.137 -0.198 -9.990 
-0.035 -0.018  0.014  0.049  0.053  0.074  0.038  0.078  0.084  0.070  0.081  0.089  0.084  0.094  0.072  0.088  0.087  0.085  0.125  0.059  0.081  0.052  0.038  0.081  0.072  0.079  0.059  0.019 -0.004  0.003 -0.040 -0.033 -0.065 -0.100 -0.101 -0.114 -0.125 -0.146 -0.120 -0.135 -0.131 -0.127 -0.117 -9.990 
 0.026  0.047  0.062  0.036  0.042  0.105  0.047  0.062  0.055  0.077  0.072  0.095  0.061  0.089  0.107  0.067  0.055  0.066  0.051  0.079  0.052  0.028  0.073  0.026  0.010  0.054  0.067 -0.004 -0.020 -0.019 -0.024 -0.041 -0.125 -0.092 -0.057 -0.112 -0.102 -0.132 -0.154 -0.113 -0.160 -0.166 -0.144 -9.990 
 0.003  0.033  0.018  0.029  0.029  0.069  0.022  0.046  0.066  0.068  0.086  0.055  0.109  0.069  0.080  0.099  0.069  0.103  0.061  0.079  0.066  0.069  0.083  0.067  0.037  0.063  0.030  0.021  0.016  0.002 -0.066 -0.057 -0.087 -0.086 -0.114 -0.138 -0.137 -0.119 -0.200 -0.166 -0.157 -9.990 -9.990 -9.990 
 0.061  0.046  0.060  0.051  0.054  0.066  0.038  0.046  0.059  0.031  0.073  0.065  0.053  0.107  0.130  0.066  0.084  0.069  0.059  0.068  0.080  0.087  0.072  0.078  0.076  0.048  0.065  0.068  0.009 -0.016 -0.008 -0.006 -0.017 -0.065 -0.077 -0.099 -0.121 -0.133 -0.140 -0.129 -0.178 -0.153 -0.154 -9.990 
 0.042 -0.011  0.039  0.033  0.030  0.041  0.024  0.020  0.044  0.071  0.058  0.079  0.061  0.052  0.057  0.092  0.093  0.045  0.069  0.073  0.092  0.055  0.040  0.046  0.055  0.093  0.030  0.030  0.080 -0.007  0.010 -0.014 -0.070 -0.093 -0.113 -0.125 -0.099 -0.098 -0.137 -0.160 -0.162 -0.160 -0.137 -9.990 
-0.009  0.015 -0.009  0.041 -0.010  0.060  0.063 -0.003 -0.019  0.055  0.077  0.033  0.095  0.095  0.079  0.066  0.056  0.084  0.049  0.020  0.097  0.052  0.007  0.069  0.085  0.044  0.117  0.056  0.035  0.005 -0.011 -0.061 -0.016 -0.054 -0.053 -0.101 -0.116 -0.117 -0.084 -0.101 -0.152 -0.152 -0.187 -9.990 
 0.068  0.041  0.059  0.036  0.039  0.070  0.048  0.057  0.039  0.041  0.040  0.053  0.080  0.059  0.093  0.049  0.076  0.059  0.049  0.050 -0.022  0.083  0.043  0.012  0.081  0.060  0.037  0.018  0.034  0.031  0.023 -0.026 -0.039 -0.074 -0.045 -0.093 -0.082 -0.104 -0.118 -0.140 -0.185 -0.172 -0.168 -9.990 
 0.035  0.039  0.042  0.019  0.042 -0.006  0.049  0.083  0.062  0.035  0.030  0.072  0.133  0.122  0.047  0.076  0.066  0.050  0.060  0.020  0.036  0.083  0.078  0.051  0.046  0.037  0.038  0.049  0.049  0.050 -0.034 -0.031 -0.075 -0.108 -0.060 -0.119 -0.077 -0.080 -0.106 -0.113 -0.147 -0.143 -0.158 -9.990 
 0.062  0.023  0.052  0.034  0.051  0.071  0.050  0.051  0.050  0.062  0.078  0.095  0.075  0.092  0.102  0.080  0.061  0.042  0.103  0.081  0.051  0.049  0.044  0.045 -0.009  0.060  0.058  0.023  0.003  0.007 -0.043 -0.026 -0.067 -0.035 -0.060 -0.085 -0.101 -0.132 -0.165 -0.167 -0.173 -0.145 -0.162 -9.990 
 0.003 -0.001  0.023  0.022  0.031  0.073  0.078  0.040  0.025  0.086  0.072  0.100  0.115  0.099  0.053  0.080  0.050  0.063  0.083  0.088  0.061  0.064  0.044  0.058  0.042  0.034 -0.019  0.018  0.050  0.019 -0.059 -0.039 -0.082 -0.105 -0.077 -0.076 -0.098 -0.101 -0.164 -0.168 -0.174 -0.159 -0.218 -9.990 
 0.061  0.105  0.065 -0.010  0.043  0.070  0.042  0.047  0.030  0.061  0.092  0.105  0.090  0.075  0.127  0.132  0.120  0.101  0.059  0.033  0.049  0.039  0.045  0.078  0.051  0.043  0.065  0.028 -0.037 -0.069 -0.061 -0.057 -0.096 -0.082 -0.092 -0.095 -0.211 -0.160 -0.173 -0.181 -0.121 -0.130 -0.192 -9.990 
 0.022  0.047  0.034  0.054  0.071  0.071  0.032  0.052  0.088  0.075  0.019  0.085  0.118  0.118  0.091  0.086  0.046  0.034  0.037  0.073  0.091  0.073  0.042  0.005  0.057  0.038  0.040  0.010 -0.022 -0.048 -0.050 -0.087 -0.086 -0.082 -0.111 -0.122 -0.090 -0.130 -0.110 -0.104 -0.144 -0.157 -0.129 -9.990 
-0.004  0.005  0.038  0.057  0.055  0.080  0.070  0.063  0.084  0.082  0.071  0.108  0.065  0.087  0.114  0.036  0.088  0.072  0.108  0.045  0.044  0.052  0.024  0.019  0.060  0.007  0.021 -0.013 -0.008  0.019  0.004 -0.028 -0.087 -0.064 -0.127 -0.130 -0.151 -0.138 -0.148 -0.143 -0.166 -0.137 -0.130 -9.990 
 0.054  0.039  0.071  0.051  0.049  0.053  0.050  0.059  0.056  0.104  0.081  0.120  0.110  0.068  0.055  0.106  0.121  0.123  0.096  0.041  0.016  0.059  0.061  0.046  0.061  0.032  0.021  0.056  0.007 -0.014 -0.030 -0.054 -0.107 -0.100 -0.122 -0.157 -0.162 -0.140 -0.170 -0.175 -0.173 -0.218 -0.236 -9.990 
 0.005  0.055  0.067  0.092  0.058  0.019  0.035  0.062  0.077  0.075  0.073  0.057  0.073  0.101  0.093  0.085  0.100  0.079  0.071  0.074  0.040  0.087  0.054  0.071  0.059 -9.990 -0.005  0.024  0.003 -0.021 -0.021 -0.047 -0.060 -0.108 -0.091 -0.114 -0.151 -0.162 -0.142 -0.202 -0.194 -0.177 -9.990 -9.990 
 0.046  0.024  0.041  0.100  0.050  0.087  0.107  0.027  0.027  0.045  0.069  0.077  0.088  0.049  0.096  0.081  0.068  0.099  0.076  0.068  0.058  0.079  0.062  0.084  0.088  0.012  0.039  0.006 -0.021  0.035 -0.022 -0.039 -0.070 -0.097 -0.130 -0.116 -0.136 -0.123 -0.141 -0.168 -0.207 -0.209 -9.990 -9.990 
 0.039  0.076  0.037  0.053  0.065  0.091  0.046  0.039  0.074  0.047  0.063  0.081  0.085  0.122  0.095  0.062  0.136  0.098  0.121  0.104  0.081  0.042  0.035  0.063  0.059  0.029  0.040  0.022  0.034  0.004 -0.030 -0.061 -0.090 -0.096 -0.134 -0.118 -0.124 -0.122 -0.166 -0.178 -0.199 -0.198 -9.990 -9.990 
 0.034  0.047  0.099  0.053  0.070  0.056  0.029  0.004  0.061  0.041  0.076  0.117  0.127  0.075  0.094  0.111  0.097  0.082  0.093  0.112  0.090  0.073  0.068  0.079  0.068  0.089  0.035  0.062  0.010  0.008 -0.047 -0.011 -0.064 -0.108 -0.133 -0.164 -0.105 -0.105 -0.121 -0.128 -0.155 -0.175 -0.193 -9.990 
 0.040  0.032  0.034  0.015  0.075  0.092  0.019  0.068  0.037  0.030  0.048  0.088  0.118  0.077  0.100  0.102  0.091  0.073  0.091  0.083  0.107  0.073  0.071  0.084  0.053  0.061 -9.990  0.046  0.013  0.041  0.008 -0.022 -0.069 -0.089 -0.117 -0.115 -0.064 -0.127 -0.129 -0.135 -0.181 -0.099 -0.183 -9.990 
 0.039  0.096  0.048  0.050  0.048  0.051  0.047  0.012  0.064  0.072  0.068  0.140  0.074  0.093  0.111  0.112  0.099  0.094  0.109  0.123  0.053  0.053  0.039  0.039  0.046  0.041 -9.990  0.035  0.047  0.049  0.025 -0.005 -0.107 -0.062 -0.109 -0.079 -0.096 -0.141 -0.131 -0.167 -0.119 -9.990 -9.990 -9.990 
 0.025  0.037  0.038  0.064  0.058  0.070  0.032  0.065  0.063  0.078  0.111  0.085  0.140  0.103  0.096  0.093  0.119  0.083  0.034  0.078  0.113  0.067  0.010  0.054  0.047  0.063 -9.990  0.031  0.054 -0.008  0.006  0.043 -0.045 -0.036 -0.059 -0.085 -0.121 -0.121 -0.155 -0.149 -0.192 -0.196 -0.194 -9.990 
-0.001  0.037  0.024  0.059  0.013  0.037  0.057  0.039  0.067  0.058  0.068  0.118  0.060  0.102  0.113  0.099  0.112  0.105  0.074  0.084  0.069  0.027  0.033 -0.002  0.033  0.050 -9.990  0.037  0.006  0.018  0.019 -0.044 -0.075 -0.071 -0.079 -0.098 -0.134 -0.148 -0.144 -0.124 -0.093 -0.113 -0.165 -9.990 
 0.009  0.040  0.041  0.007  0.056  0.060  0.041  0.057  0.077  0.074  0.080  0.090  0.079  0.085  0.118  0.154  0.083  0.100  0.156  0.098  0.123  0.106  0.074  0.090  0.023  0.000  0.006  0.014  0.033  0.025  0.002 -0.004 -0.028 -0.107 -0.099 -0.107 -0.112 -0.136 -0.127 -0.179 -0.208 -0.166 -0.191 -9.990 
 0.034  0.069  0.023  0.017 -0.001 -0.009 -0.001  0.036  0.073  0.063  0.095  0.089  0.119  0.088  0.090  0.116  0.103  0.101  0.076  0.121  0.112  0.110  0.082  0.064  0.072  0.049  0.066  0.033  0.074  0.076  0.020 -0.041 -0.069 -0.057 -0.090 -0.118 -0.116 -0.123 -0.139 -0.107 -0.149 -0.151 -0.165 -9.990 
 0.047  0.082  0.049  0.045  0.045  0.030  0.081  0.047  0.068  0.092  0.082  0.115  0.102  0.052  0.062  0.075  0.129  0.097  0.096  0.093  0.127  0.124  0.090  0.143  0.067  0.073  0.037  0.064  0.071  0.053  0.020  0.025 -0.019 -0.084 -0.116 -0.089 -0.106 -0.089 -0.123 -0.200 -0.164 -0.160 -0.183 -9.990 
-0.012  0.017  0.066  0.035  0.030  0.027  0.035  0.035  0.123  0.084  0.097  0.112  0.091  0.099  0.097  0.119  0.069  0.076  0.110  0.113  0.109  0.093  0.084  0.106  0.116  0.111  0.031  0.066  0.062  0.062  0.012 -0.013 -0.002 -0.020 -0.005 -0.066 -0.092 -0.095 -0.102 -0.156 -0.103 -0.124 -0.116 -9.990 
-0.001  0.017  0.039  0.063  0.024  0.065  0.074  0.102  0.121  0.101  0.105  0.122  0.079  0.084  0.145  0.124  0.113  0.110  0.104  0.099  0.110  0.110  0.103  0.076  0.044  0.098  0.089 -9.990  0.036  0.050  0.019  0.016  0.047  0.014 -0.019 -0.055 -0.088 -0.136 -0.103 -0.144 -0.171 -0.147 -0.159 -9.990 
 0.041  0.037  0.055  0.011  0.040  0.051  0.048  0.057  0.083  0.098  0.088  0.089  0.105  0.098  0.075  0.071  0.096  0.085  0.085  0.080  0.106  0.112  0.120  0.065  0.068  0.046  0.051  0.062  0.023  0.036  0.050  0.003 -0.013 -0.012 -0.111 -0.128 -0.144 -0.111 -0.137 -0.215 -0.174 -0.177 -0.147 -9.990 
-0.002  0.055 -0.001  0.042  0.074  0.060  0.101  0.085  0.104  0.067  0.070  0.098  0.075  0.068  0.123  0.124  0.076  0.102  0.134  0.093  0.065  0.077  0.090  0.043  0.028  0.054  0.052 -9.990  0.035  0.039  0.030  0.006 -0.005 -0.062 -0.119 -0.122 -0.113 -0.134 -0.189 -0.136 -0.233 -0.197 -0.167 -9.990 
 0.052  0.014 -0.004 -0.009  0.007  0.036  0.034  0.034  0.050  0.099  0.093  0.126  0.058  0.141  0.105  0.065  0.090  0.063  0.074  0.062  0.116  0.069  0.068  0.055  0.060  0.075  0.022  0.039  0.032  0.054  0.032  0.043  0.018  0.005 -0.076 -0.075 -0.082 -0.159 -0.144 -0.138 -0.099 -0.188 -0.138 -9.990 
 0.016  0.016  0.001  0.020  0.012  0.066  0.082  0.058  0.062  0.105  0.122  0.074  0.088  0.069  0.093  0.101  0.067  0.068  0.094  0.091  0.105  0.091  0.047  0.048  0.052  0.079  0.047  0.079  0.084  0.046 -0.028  0.015 -0.027 -0.077 -0.062 -0.077 -0.115 -0.109 -0.164 -0.161 -0.194 -0.221 -9.990 -9.990 
-0.020 -0.030  0.012  0.024  0.008 -9.990  0.046  0.054  0.077  0.045  0.034  0.057  0.076  0.095  0.112  0.052  0.043  0.073  0.078  0.087  0.071  0.101  0.075  0.036  0.046  0.048 -9.990  0.063  0.041 -0.003  0.010 -0.023 -0.027 -0.057 -0.091 -0.060 -0.122 -0.131 -0.160 -0.175 -0.143 -9.990 -9.990 -9.990 
-0.022  0.006  0.028 -0.030  0.015  0.033  0.058  0.048  0.051  0.043  0.085  0.051 -0.001  0.066  0.087  0.057  0.078  0.046  0.043  0.076  0.051  0.069  0.086  0.092  0.050  0.059  0.082  0.041  0.062  0.023  0.065 -0.022 -0.012 -0.074 -0.069 -0.040 -0.106 -0.079 -0.111 -0.151 -0.135 -0.164 -0.190 -9.990 
-0.020  0.006  0.035  0.023  0.019  0.066  0.046  0.045  0.077  0.071  0.063  0.090  0.039  0.075  0.088  0.073  0.085  0.050  0.036  0.064  0.072  0.107  0.057  0.065  0.022  0.041  0.048  0.032  0.057  0.025  0.035  0.016  0.000 -0.030 -0.088 -0.083 -0.109 -0.114 -0.115 -0.132 -0.156 -0.152 -0.189 -9.990 
-0.035  0.033  0.069  0.052  0.041  0.022  0.031  0.023  0.027  0.062  0.084  0.087  0.104  0.095  0.036  0.099  0.104  0.071  0.068  0.082  0.119  0.071  0.062  0.071  0.067  0.096  0.041 -9.990  0.062  0.054  0.052  0.020  0.005 -0.023 -0.046 -0.032 -0.122 -0.096 -0.137 -0.129 -0.121 -0.165 -9.990 -9.990 
-0.008 -0.013 -0.021 -0.012 -0.005  0.020  0.059  0.051  0.035  0.030  0.064  0.054  0.059  0.032  0.072  0.065  0.049  0.086  0.096  0.066  0.105  0.069  0.056  0.100  0.084  0.043  0.036  0.031  0.090  0.039  0.058  0.018 -0.038 -0.049 -0.027 -0.061 -0.073 -0.124 -0.137 -0.159 -0.170 -0.183 -9.990 -9.990 
-0.024 -0.003  0.003 -0.009  0.006  0.067  0.052  0.053  0.061  0.057  0.053  0.056  0.078  0.055  0.073  0.066  0.052  0.119  0.053  0.103  0.105  0.072  0.059  0.043  0.061  0.060  0.044  0.024 -9.990  0.030  0.051  0.046  0.017 -0.024 -0.046 -0.091 -0.070 -0.096 -0.112 -0.115 -0.129 -0.151 -0.220 -9.990 
 0.010  0.037  0.076  0.024  0.020  0.033  0.008  0.032  0.081  0.061  0.044  0.093  0.128  0.087  0.119  0.090  0.082  0.095  0.106  0.099  0.104  0.091  0.100  0.085  0.103  0.049  0.027  0.061 -9.990  0.046  0.022  0.028 -0.004 -0.032 -0.054 -0.049 -0.061 -0.105 -0.106 -0.129 -0.136 -0.144 -0.121 -9.990 
 0.042 -0.011  0.005  0.042  0.049  0.047  0.040  0.013  0.060  0.087  0.082  0.078  0.063  0.068  0.078  0.121  0.090  0.059  0.082  0.057  0.046  0.061  0.085  0.061  0.102  0.076  0.068  0.066 -9.990  0.041  0.046 -0.005 -0.038  0.006 -0.067 -0.075 -0.092 -0.125 -0.107 -0.141 -0.177 -0.175 -0.161 -9.990 
 0.020  0.011  0.007  0.055  0.013 -0.017  0.021  0.048  0.068  0.084  0.096  0.047  0.103  0.097  0.067  0.103  0.106  0.064  0.085  0.062  0.101  0.077  0.056  0.069  0.093  0.109  0.107  0.081  0.048  0.060  0.044  0.015 -0.018 -9.990 -9.990 -9.990 -0.068 -0.067 -0.129 -0.136 -0.122 -0.160 -0.198 -9.990 
-0.008 -0.020  0.044  0.027  0.031  0.001  0.005  0.032  0.063 -0.006  0.033  0.083  0.085 -9.990 -9.990  0.107  0.097  0.096  0.079  0.070  0.092  0.104  0.080  0.114  0.071  0.003  0.076  0.045 -0.034  0.004  0.007 -0.013 -0.062 -0.080 -0.080 -0.100 -0.123 -0.140 -0.159 -0.208 -0.162 -0.161 -9.990 -9.990 
 0.020 -0.002  0.043  0.042  0.043  0.046  0.044  0.017  0.037  0.058  0.055  0.052  0.027  0.067  0.070  0.091  0.062  0.080  0.088  0.069  0.067  0.048  0.093  0.074  0.049  0.005  0.028  0.046  0.047  0.050  0.019 -0.062 -0.048 -0.068 -0.038 -0.075 -0.132 -0.087 -0.123 -0.144 -0.161 -0.176 -0.195 -9.990 
 0.054  0.037  0.024  0.041  0.049  0.032 -0.040  0.011  0.011  0.030  0.014  0.060  0.066  0.116  0.121  0.095  0.079  0.094  0.087  0.082  0.115  0.065  0.072  0.065  0.015  0.062  0.035  0.041  0.012  0.046  0.010 -0.031 -0.023 -0.049 -0.065 -0.110 -0.153 -0.195 -0.153 -0.157 -0.186 -0.187 -9.990 -9.990 
 0.028 -0.002  0.070  0.018  0.004  0.015  0.041  0.041  0.072  0.072  0.042  0.101  0.095  0.067  0.092  0.061  0.055  0.079  0.109  0.051  0.066  0.068  0.032  0.069  0.070  0.059  0.038  0.069  0.038  0.038  0.034 -0.028 -0.037 -0.057 -0.081 -0.152 -0.097 -0.064 -0.120 -0.171 -0.154 -0.150 -0.144 -9.990 
 0.070  0.007  0.050  0.038  0.033  0.044  0.078  0.040  0.048  0.065  0.030  0.085  0.071  0.100  0.078  0.071  0.101  0.088  0.119  0.068  0.094  0.071  0.054  0.063  0.077  0.092  0.037  0.031  0.041  0.035 -0.030 -0.038 -0.049 -0.089 -0.090 -0.064 -0.095 -0.155 -0.165 -0.134 -0.160 -0.207 -0.184 -9.990 
 0.031 -0.004  0.068  0.082  0.045  0.059  0.039  0.079  0.066  0.100  0.062  0.064  0.122  0.103  0.089  0.108  0.116  0.075  0.096  0.076  0.094  0.062  0.095  0.050  0.085  0.038  0.012 -0.009  0.042  0.078 -0.025 -0.036 -0.036 -0.096 -0.110 -0.115 -0.106 -0.114 -0.168 -0.173 -0.157 -0.191 -0.151 -9.990 
 0.035  0.005  0.027  0.027  0.054  0.071  0.081  0.017  0.066  0.076  0.046  0.104  0.081  0.065  0.059  0.066  0.056  0.069  0.065  0.055  0.091  0.033  0.088  0.056  0.037  0.026  0.075  0.055  0.030 -0.019 -0.033 -0.008 -0.030 -0.070 -0.082 -0.138 -0.106 -0.137 -0.127 -0.140 -0.196 -0.178 -0.138 -9.990 
 0.002  0.043  0.025  0.004  0.020  0.026  0.093  0.063  0.021  0.078  0.081  0.110  0.048  0.072  0.083  0.069  0.068  0.052  0.060  0.046  0.045  0.086  0.113  0.092  0.096  0.074  0.070  0.064  0.057  0.001 -0.012 -0.028 -0.042 -0.074 -0.081 -0.131 -0.119 -0.068 -0.157 -0.130 -0.147 -0.178 -9.990 -9.990 
 0.061  0.036  0.063  0.067  0.061  0.054  0.053  0.094  0.071  0.070  0.071  0.066  0.054  0.038  0.065  0.052  0.089  0.077  0.062  0.132  0.044  0.094  0.089  0.074  0.033  0.052  0.024  0.034  0.026 -0.018 -0.020 -0.065 -0.064 -0.113 -0.118 -0.106 -0.124 -0.196 -0.214 -0.183 -0.222 -0.148 -0.210 -9.990 
 0.029  0.056  0.056 -0.003  0.008  0.050  0.062  0.056  0.063  0.098  0.067  0.057  0.121  0.057  0.077  0.106  0.093  0.132  0.061  0.069  0.067  0.094  0.072  0.057  0.061  0.059  0.016  0.087  0.089 -0.024  0.013 -0.005 -0.026 -0.073 -0.113 -0.127 -0.114 -0.178 -0.170 -0.170 -0.172 -0.136 -0.174 -9.990 
 0.055  0.001  0.062  0.101  0.063  0.050  0.084  0.028  0.082  0.086  0.110  0.084  0.101  0.084  0.091  0.075  0.120  0.068  0.087  0.102  0.082  0.098  0.065  0.066  0.070  0.063  0.062  0.053  0.044  0.022  0.002 -0.030 -0.007 -0.074 -0.090 -0.101 -0.120 -0.130 -0.122 -0.079 -0.134 -0.189 -0.195 -9.990 
 0.075  0.063  0.061  0.044  0.062  0.063  0.054  0.088  0.041  0.048  0.059  0.045  0.113  0.099  0.065  0.118  0.079  0.084  0.114  0.050  0.069  0.072  0.054  0.003  0.074  0.069  0.012  0.021  0.059  0.076 -0.023 -0.011  0.004 -0.046 -0.072 -0.110 -0.134 -0.133 -0.166 -0.175 -0.171 -0.200 -0.205 -9.990 
 0.014  0.036  0.037  0.039  0.077  0.046  0.052  0.048  0.038  0.069  0.095  0.092  0.084  0.069  0.105  0.104  0.102  0.078  0.103  0.103  0.063  0.067  0.035  0.048  0.084  0.059  0.028  0.037  0.067  0.058  0.021 -0.023 -0.059 -0.023 -0.102 -0.123 -0.122 -0.098 -0.080 -0.098 -0.156 -0.113 -0.197 -9.990 
 0.012  0.003  0.066  0.031  0.046  0.050  0.038  0.048  0.042  0.059  0.062  0.091  0.079  0.011  0.072  0.069  0.117  0.076  0.101  0.110  0.108  0.136  0.082  0.053  0.059  0.073  0.065  0.062 -0.015  0.016  0.020  0.012 -0.030 -0.052 -0.047 -0.099 -0.122 -0.144 -0.133 -0.164 -0.192 -0.180 -0.179 -9.990 
 0.063  0.083  0.021  0.065  0.063  0.037  0.080  0.037  0.043  0.039  0.061  0.060  0.045  0.071  0.083  0.115  0.067  0.105  0.067  0.089  0.117  0.079  0.095  0.073  0.099  0.090  0.088  0.085  0.004  0.032  0.001  0.018  0.000  0.007 -0.016 -0.066 -0.048 -0.114 -0.115 -0.161 -0.144 -0.176 -0.161 -9.990 
 0.032  0.065  0.052  0.028  0.065  0.036  0.087  0.060  0.037  0.033  0.028  0.098  0.083  0.050  0.037  0.075  0.123  0.110  0.056  0.102  0.082  0.048  0.074  0.114  0.082  0.100  0.093  0.063  0.072 -0.019 -0.004  0.012 -0.043  0.020 -0.064 -0.056 -0.123 -0.177 -0.146 -0.163 -9.990 -9.990 -9.990 -9.990 
 0.064  0.033  0.033  0.044  0.068  0.048  0.056  0.039  0.051  0.046  0.034  0.016  0.013  0.030  0.036  0.066  0.087  0.077  0.044  0.048  0.067  0.056  0.077  0.071  0.082  0.052  0.039  0.065  0.073  0.061  0.012  0.018  0.015 -0.025 -0.052 -0.079 -0.079 -0.125 -0.148 -0.099 -0.147 -0.221 -0.189 -9.990 
 0.042  0.036  0.023  0.041  0.030  0.039  0.015  0.057  0.026  0.067  0.054  0.089  0.094  0.059  0.033  0.070  0.106  0.086  0.072  0.101  0.068  0.079  0.119  0.089  0.080  0.082  0.066  0.004  0.050  0.069 -0.012  0.007  0.011 -0.061 -0.060 -0.069 -0.114 -0.126 -0.151 -0.170 -0.180 -0.223 -0.183 -9.990 
 0.004  0.034  0.037  0.051  0.125  0.052  0.027  0.029  0.043  0.010  0.050  0.037  0.053  0.073  0.083  0.089  0.076  0.056  0.122  0.086  0.072  0.082  0.122  0.077  0.087  0.073  0.088  0.090  0.075  0.060  0.016  0.050 -0.000 -0.032 -0.049 -0.063 -0.094 -0.121 -0.134 -0.214 -0.190 -0.206 -0.154 -9.990 
 0.011  0.068  0.039  0.007  0.024  0.045  0.078  0.071  0.074  0.055  0.045  0.021  0.050  0.044  0.074  0.127  0.072  0.119  0.124  0.067  0.088  0.100  0.074  0.150  0.082  0.109  0.109  0.066  0.037  0.054  0.039  0.022 -0.032 -0.064 -0.039 -0.049 -0.110 -0.146 -0.141 -0.202 -0.194 -0.195 -0.185 -9.990 
 0.021  0.016  0.049  0.079  0.036  0.074  0.066  0.079  0.052  0.083  0.078  0.046  0.064  0.063  0.022  0.111  0.108  0.094  0.071  0.101  0.112  0.084  0.092  0.075  0.077  0.079  0.050  0.082  0.035  0.035  0.020 -0.003 -0.024 -0.011 -0.063 -0.104 -0.125 -0.140 -0.136 -0.135 -0.167 -0.171 -0.169 -9.990 
 0.080  0.024  0.070  0.052  0.043  0.086  0.077  0.065  0.048  0.064  0.053  0.057  0.078  0.066  0.056  0.068  0.093  0.090  0.092  0.087  0.101  0.085  0.088  0.077  0.068  0.082  0.070  0.035  0.059  0.015 -0.009 -0.010 -0.013 -0.028 -0.038 -0.092 -0.123 -0.150 -0.175 -0.132 -0.174 -0.160 -0.179 -9.990 
 0.021 -0.001  0.021  0.039  0.048  0.033  0.102  0.079  0.054  0.056  0.078  0.048  0.120  0.078  0.072  0.074  0.065  0.091  0.061  0.078  0.105  0.131  0.056  0.097  0.100  0.071  0.066  0.048  0.021 -0.002  0.032  0.050 -0.042 -0.081 -0.050 -0.099 -0.130 -0.110 -0.118 -0.103 -0.173 -0.214 -0.195 -9.990 
 0.002  0.007  0.060  0.037  0.082  0.054  0.051  0.038  0.052  0.053  0.071  0.060  0.097  0.023  0.061  0.080  0.069  0.082  0.078  0.098  0.061  0.090  0.064  0.101  0.052  0.042  0.071  0.061  0.059  0.032 -0.010 -0.023  0.033  0.023 -0.070 -0.050 -0.097 -0.107 -0.117 -0.130 -0.132 -0.164 -0.185 -9.990 
 0.039  0.009  0.014 -0.005  0.052  0.034  0.038  0.087  0.050  0.058  0.068  0.067  0.043  0.048  0.068  0.062  0.101  0.119  0.086  0.095  0.081  0.066  0.087  0.033  0.016  0.025  0.024  0.047 -0.006  0.005  0.030 -0.000 -0.016 -0.019 -0.052 -0.112 -0.125 -0.158 -0.138 -0.170 -0.172 -0.193 -0.189 -9.990 
 0.031  0.044  0.065  0.042  0.033  0.074  0.072  0.048  0.046  0.038  0.035  0.019  0.037  0.051  0.078  0.085  0.093  0.050  0.082  0.082  0.066  0.025  0.062  0.039  0.047  0.052  0.039  0.037  0.048  0.017 -0.021 -0.010 -0.004 -0.025 -0.085 -0.076 -0.109 -0.082 -0.190 -0.165 -0.152 -0.151 -0.173 -9.990 
 0.032  0.037  0.034  0.033  0.056  0.075  0.064 -9.990  0.041  0.060  0.020  0.020  0.061  0.055  0.046  0.052  0.104  0.073  0.086  0.083  0.099  0.052  0.088  0.051  0.021 -0.010  0.033  0.044  0.050  0.046 -0.003 -0.042 -0.072 -0.032 -0.065 -0.084 -0.134 -0.121 -0.140 -0.146 -0.156 -0.168 -9.990 -9.990 
 0.028  0.063  0.039  0.038  0.058  0.062  0.010  0.076  0.034  0.050  0.055  0.038  0.062  0.061  0.119  0.060  0.072  0.091  0.069  0.039  0.049  0.074  0.044  0.073  0.079  0.009  0.059  0.095  0.062  0.042  0.011  0.008  0.017 -0.073 -0.026 -0.096 -0.088 -0.114 -0.177 -0.151 -0.170 -0.190 -0.194 -9.990 
 0.005  0.035  0.034  0.026  0.070  0.074  0.064  0.095  0.041  0.053  0.031  0.040  0.045  0.048  0.087  0.103  0.085  0.111  0.066  0.078  0.058  0.081  0.081  0.090  0.038  0.076  0.061  0.089  0.041  0.060 -0.000  0.006  0.036 -0.048 -0.110 -0.050 -0.086 -0.145 -0.164 -0.123 -0.170 -0.168 -9.990 -9.990 
 0.015  0.031  0.013  0.027  0.014  0.068  0.070  0.068  0.058  0.062  0.062  0.075  0.064  0.046  0.053  0.110  0.064  0.094  0.080  0.076  0.106  0.103  0.064  0.061  0.049  0.090  0.114  0.101  0.059  0.037 -0.022 -0.049  0.007 -0.012 -0.032 -0.068 -0.142 -0.085 -0.152 -0.088 -0.187 -0.163 -0.196 -9.990 
-0.020  0.009 -0.017 -0.008  0.047  0.041  0.105  0.057  0.067  0.086  0.062  0.077  0.045  0.028  0.097  0.107  0.079  0.137  0.096  0.121  0.085  0.121  0.091  0.058  0.066  0.094  0.065  0.078  0.109  0.062  0.003  0.029 -0.038 -0.046 -0.079 -0.092 -0.153 -0.133 -0.171 -0.178 -0.159 -9.990 -9.990 -9.990 
 0.029  0.012  0.042  0.029  0.038  0.033  0.043  0.058  0.091  0.037  0.041  0.062  0.067  0.058  0.078  0.087  0.090  0.081  0.091  0.114  0.058  0.095  0.084  0.094  0.101  0.113  0.072  0.096  0.095  0.054  0.040  0.042  0.021  0.024 -0.005 -0.038 -0.038 -0.106 -0.093 -0.125 -0.155 -0.115 -0.165 -9.990 
 0.048  0.066  0.028  0.015  0.058  0.074  0.052  0.046  0.073  0.006  0.034  0.062  0.038  0.044  0.087  0.054  0.073  0.090  0.073  0.132  0.114  0.065  0.085  0.077  0.092  0.048  0.072  0.040  0.056  0.044  0.008  0.048 -0.010 -0.030  0.002 -0.064 -0.079 -0.086 -0.126 -0.112 -0.148 -0.148 -0.207 -9.990 
 0.046 -0.009  0.019  0.040  0.006  0.056  0.047  0.066  0.090  0.062  0.068  0.055  0.053  0.033  0.051  0.049  0.066  0.081  0.065  0.068  0.055  0.087  0.103  0.093  0.091  0.081  0.106  0.072  0.083  0.043  0.020  0.047  0.012 -0.018 -0.014 -0.033 -0.079 -0.078 -0.110 -0.181 -0.158 -0.175 -9.990 -9.990 
 0.023  0.027  0.022  0.037  0.017  0.043  0.057  0.034  0.037  0.092  0.070  0.074  0.039  0.017  0.072  0.102  0.059  0.028  0.078  0.078  0.077  0.073  0.061  0.088  0.089  0.041  0.031  0.026  0.022  0.005  0.022  0.038  0.018 -0.022 -0.039 -0.030 -0.135 -0.092 -0.150 -0.145 -0.190 -0.155 -0.220 -9.990 
-0.009 -0.019  0.044  0.024  0.010  0.050  0.021  0.054  0.083  0.066  0.019  0.060  0.094  0.074  0.044  0.049  0.041  0.074  0.024  0.050  0.101  0.081  0.058  0.083  0.076  0.067  0.026  0.032  0.027 -0.024 -0.019  0.018 -0.022 -0.026 -0.102 -0.052 -0.072 -0.125 -0.120 -0.117 -0.169 -0.184 -0.170 -9.990 
-0.021  0.024  0.056  0.025  0.026  0.084  0.025  0.025  0.051  0.049  0.018  0.045  0.066  0.053  0.086  0.063  0.088  0.060  0.069  0.033  0.074  0.083  0.016  0.028  0.019  0.056  0.053 -0.011  0.028  0.026 -0.023 -0.026 -0.024  0.009 -0.074 -0.055 -0.080 -0.119 -0.203 -0.163 -0.189 -0.161 -9.990 -9.990 
 0.048 -0.009  0.060  0.050  0.079  0.036  0.027  0.063  0.037  0.058  0.058  0.079  0.076  0.065  0.065  0.059  0.040  0.044  0.054  0.086  0.099  0.052  0.044  0.019  0.063  0.075  0.067  0.011 -0.009 -0.010  0.014  0.007 -0.009 -0.017 -0.025 -0.036 -0.083 -0.142 -0.121 -0.163 -0.149 -0.212 -0.151 -9.990 
 0.053  0.004  0.015  0.056  0.040  0.027  0.038  0.007  0.054  0.042  0.060  0.068  0.072  0.089  0.054  0.100  0.067  0.065  0.086  0.057  0.083  0.062  0.042  0.044  0.067  0.063  0.036  0.036  0.016  0.027 -0.001 -0.020 -0.025 -0.041 -0.078 -0.146 -0.160 -0.182 -0.175 -0.192 -0.180 -0.227 -0.187 -9.990 
 0.032  0.001  0.064  0.068  0.059  0.060  0.097  0.081  0.098  0.018  0.049  0.090  0.115  0.101  0.073  0.033  0.065  0.053  0.138  0.085  0.045  0.043  0.091  0.096  0.072  0.043  0.040  0.038  0.065  0.046 -0.009 -0.018 -0.033 -0.013 -0.100 -0.093 -0.130 -0.143 -0.201 -0.128 -0.184 -0.188 -9.990 -9.990 
-0.003  0.033  0.063  0.056  0.045  0.044  0.045  0.071  0.054  0.066  0.072  0.068  0.067  0.028  0.100  0.091  0.074  0.068  0.106  0.102  0.109  0.117  0.102  0.086  0.100  0.073  0.046  0.073  0.068  0.024  0.017 -0.012 -0.035 -0.082 -0.082 -0.139 -0.103 -0.105 -0.186 -0.148 -0.214 -0.161 -0.189 -9.990 
 0.032  0.026  0.068  0.053 -9.990  0.049  0.073  0.080 -9.990 -9.990 -9.990  0.068  0.107  0.073  0.083  0.079  0.092  0.083  0.105  0.075  0.085  0.115  0.088  0.052  0.081  0.084  0.056  0.077  0.108  0.011 -0.014 -0.019 -0.067 -0.083 -0.086 -0.090 -0.111 -0.105 -0.114 -0.137 -0.142 -0.092 -0.185 -9.990 
 0.020  0.032  0.035  0.066  0.026  0.075  0.046  0.064  0.056  0.054  0.074  0.075  0.091  0.077  0.084  0.101  0.114  0.117  0.119  0.121  0.108  0.136  0.068  0.115 -9.990  0.006  0.043  0.042  0.045  0.054 -0.053 -0.014 -0.052 -0.016 -0.048 -0.113 -0.075 -0.103 -0.158 -0.113 -0.164 -0.182 -0.160 -9.990 
 0.058  0.027  0.005  0.023  0.027  0.040  0.095  0.056  0.029  0.018  0.042  0.047  0.152  0.122  0.068  0.071  0.103  0.101  0.139  0.118  0.081  0.104  0.095  0.052  0.060  0.031  0.050  0.057  0.040  0.014  0.021  0.002 -0.026 -0.022 -9.990 -0.090 -0.108 -0.119 -0.118 -0.152 -0.168 -0.194 -0.151 -9.990 
 0.034 -0.002  0.018  0.082  0.064  0.054  0.054  0.111  0.023  0.052  0.039  0.046  0.053  0.094  0.097  0.102  0.072  0.097  0.088  0.085  0.085  0.084  0.076  0.058  0.085  0.076  0.039  0.067  0.062  0.022  0.004 -0.001 -0.009 -0.071 -0.021 -0.087 -0.106 -0.109 -0.140 -0.184 -0.147 -0.149 -0.145 -9.990 
 0.015 -0.000  0.015  0.016  0.068  0.077  0.049  0.063  0.060  0.068  0.025  0.056  0.074  0.116  0.089  0.074  0.089  0.074  0.097  0.059  0.063  0.093  0.063  0.091  0.064  0.072 -0.002  0.075  0.077  0.036 -0.010  0.005  0.012 -0.012 -0.011 -0.026 -0.079 -0.083 -0.143 -0.096 -0.135 -0.163 -0.155 -9.990 
 0.056  0.019  0.019  0.007 -0.018  0.032  0.069  0.041  0.026  0.045  0.031  0.050  0.080  0.079  0.065  0.072  0.070  0.063  0.084  0.094  0.100  0.092  0.108  0.082  0.034  0.063  0.050  0.068  0.078  0.075  0.056  0.006 -0.025 -0.065 -0.030 -0.066 -0.078 -0.140 -0.123 -0.136 -0.125 -0.155 -9.990 -9.990 
 0.010 -0.002 -0.005  0.031 -0.002  0.020  0.018  0.029  0.070  0.034  0.017  0.036  0.059  0.050  0.082  0.035  0.062  0.063  0.064  0.050  0.055  0.069  0.077  0.046  0.056  0.102  0.092  0.055  0.045  0.035  0.056  0.037 -0.003 -0.024 -0.020 -0.083 -0.129 -0.114 -0.128 -0.185 -0.149 -0.159 -9.990 -9.990 
 0.043  0.000  0.014  0.013  0.029  0.004  0.020  0.043  0.014  0.021  0.056  0.105  0.083  0.065  0.033  0.029  0.025  0.094  0.094  0.079  0.046  0.111  0.105  0.042  0.054  0.066  0.059  0.052  0.080  0.016  0.054 -0.003 -0.019 -0.041  0.051 -0.010 -0.097 -0.111 -0.101 -0.144 -0.183 -0.191 -0.147 -9.990 
 0.015  0.043  0.035  0.018  0.054 -0.000  0.005 -0.013  0.022  0.058  0.088  0.050  0.067  0.097  0.078  0.044  0.051  0.076  0.111  0.067  0.023  0.095  0.074  0.094  0.041  0.074  0.094  0.053  0.048  0.048  0.039 -0.025 -0.002 -0.022 -0.077 -0.041 -0.126 -0.170 -0.150 -0.173 -0.162 -0.183 -9.990 -9.990 
-0.021 -0.002  0.013  0.021  0.005  0.006  0.018  0.067  0.073  0.080  0.038  0.029  0.057  0.090  0.054  0.088  0.082  0.055  0.083  0.095  0.117  0.064  0.040  0.090  0.069  0.122  0.065  0.063  0.078  0.093  0.034 -0.001  0.005 -0.059 -0.083 -0.018 -0.110 -0.115 -0.154 -0.150 -0.152 -0.164 -0.166 -9.990 
 0.048  0.008  0.005  0.044  0.045  0.011  0.069  0.072  0.045  0.025  0.076  0.057  0.072  0.034  0.110  0.089  0.103  0.069  0.121  0.091  0.086  0.091  0.087  0.052  0.094  0.098  0.101  0.051  0.033  0.086  0.038  0.005  0.006 -0.051 -0.097 -0.096 -0.120 -0.123 -0.102 -0.177 -0.135 -0.131 -0.185 -9.990 
 0.027  0.031  0.014  0.033  0.026  0.061  0.026  0.067  0.070  0.101  0.047  0.058  0.084  0.005  0.072  0.131  0.091  0.114  0.121  0.104  0.112  0.103  0.124  0.096  0.096  0.113  0.093  0.088  0.086 -0.004  0.002  0.018 -0.006 -0.019 -0.057 -0.082 -0.104 -0.130 -0.143 -0.108 -0.110 -0.156 -0.168 -9.990 
 0.073  0.004  0.054  0.052  0.074  0.060  0.084  0.105  0.114  0.067  0.073  0.081  0.100  0.089  0.091  0.102  0.095  0.074  0.080  0.106  0.074  0.136  0.135  0.110  0.120  0.112  0.050  0.053  0.044  0.046 -0.012 -0.030 -0.058 -0.037 -0.102 -0.070 -0.066 -0.100 -0.111 -0.154 -0.130 -0.190 -0.190 -9.990 
 0.042  0.081  0.048  0.042  0.075  0.055  0.099  0.142  0.053  0.087  0.070  0.070  0.082  0.091  0.102  0.101  0.136  0.094  0.136  0.126  0.130  0.097  0.104  0.101  0.120  0.048  0.077  0.111 -0.026  0.043  0.008  0.005 -0.072 -0.051 -0.083 -0.098 -0.098 -0.128 -0.140 -0.158 -0.201 -0.181 -0.167 -9.990 
 0.052  0.051  0.047  0.060  0.051  0.085  0.058  0.067  0.080  0.041  0.091  0.084  0.121  0.110  0.085  0.156  0.106  0.126  0.130  0.110  0.121  0.110  0.117  0.069  0.076  0.109  0.096  0.080  0.087  0.044  0.003 -0.012 -0.042 -0.023 -0.063 -0.057 -0.054 -0.092 -0.104 -0.128 -0.145 -0.153 -0.199 -9.990 
 0.051  0.026  0.075  0.090  0.072  0.052  0.046  0.056  0.055  0.076  0.079  0.116  0.093  0.088  0.108  0.088  0.090  0.091  0.083  0.075  0.043  0.090  0.095  0.067  0.096  0.064  0.066  0.007  0.025 -0.027 -0.030 -0.029 -0.031 -0.058 -0.091 -0.127 -0.121 -0.149 -0.142 -0.189 -0.187 -0.154 -0.187 -9.990 
-0.006  0.027  0.078  0.071  0.112  0.107  0.047  0.036  0.051  0.048  0.051  0.110  0.038  0.068  0.069  0.118  0.103  0.113  0.083  0.084  0.062  0.062  0.078  0.073  0.080  0.053  0.064  0.037  0.034  0.072 -0.009 -0.052 -0.061 -0.034 -9.990 -0.035 -0.110 -0.102 -0.166 -0.176 -0.203 -0.183 -0.227 -9.990 
 0.044  0.009  0.039  0.046  0.088  0.068  0.016  0.086  0.059  0.083  0.062  0.069  0.079  0.070  0.089  0.075  0.099  0.104  0.139  0.100  0.072  0.106  0.112  0.047  0.044  0.003  0.028  0.010 -0.003  0.025  0.012 -0.028 -0.029 -0.038 -0.086 -0.105 -0.092 -0.111 -0.140 -0.092 -0.188 -0.135 -0.205 -9.990 
 0.023  0.074  0.020  0.004  0.029  0.061  0.055  0.070  0.051  0.063  0.069  0.090  0.069  0.121 -9.990  0.067  0.043  0.091  0.065  0.094  0.080  0.040  0.061  0.059  0.041  0.037  0.037  0.007 -0.006  0.020 -0.002 -0.020 -0.020 -0.064 -0.080 -0.071 -0.102 -0.131 -0.180 -0.118 -0.145 -0.201 -0.170 -9.990 
 0.038 -0.013  0.015  0.018  0.010  0.032  0.020  0.054  0.055  0.074  0.069  0.049  0.045  0.072  0.101  0.085  0.098  0.082  0.105  0.077  0.057  0.096 -0.002  0.041  0.059  0.044  0.072  0.035 -0.004  0.019 -0.031  0.002 -0.020 -0.017 -0.033 -0.093 -0.103 -0.091 -0.134 -0.142 -0.162 -0.200 -0.221 -9.990 
-0.001  0.073  0.031  0.031  0.028  0.047  0.061  0.069  0.027  0.065  0.053  0.043  0.084  0.038  0.096 -9.990  0.105  0.084  0.089  0.104  0.089  0.087  0.116  0.079  0.048  0.038  0.023  0.058  0.056  0.045 -0.033 -0.024 -0.002 -0.018 -0.037 -0.088 -0.111 -0.131 -0.152 -0.183 -0.098 -0.163 -0.200 -9.990 
 0.007  0.063  0.076  0.052  0.056  0.053  0.064  0.055  0.066  0.037  0.036  0.061  0.070  0.038  0.068  0.057  0.108  0.141  0.108  0.066  0.084  0.063  0.082  0.032  0.050  0.031  0.023  0.062  0.014 -0.002 -0.031 -0.011 -0.013 -0.034 -0.048 -0.111 -0.137 -0.117 -0.172 -0.181 -0.217 -9.990 -9.990 -9.990 
 0.075  0.060  0.019 -0.012  0.011  0.073  0.088  0.112  0.120  0.104  0.101  0.072  0.074  0.109  0.060  0.047  0.121  0.069  0.086  0.109  0.072  0.064  0.069  0.073  0.095  0.075  0.054  0.025  0.037 -0.018 -0.004 -0.014 -0.007 -0.074 -0.075 -0.103 -0.068 -0.073 -0.131 -0.197 -0.206 -0.149 -0.203 -9.990 
 0.011  0.037  0.002  0.042  0.077  0.105  0.040  0.024  0.068  0.094  0.085  0.090  0.130  0.069  0.084  0.118  0.026  0.078  0.067  0.052  0.059  0.048  0.058  0.044  0.002  0.061  0.050  0.079  0.057  0.036  0.019  0.021 -0.052 -0.069 -0.079 -0.083 -0.090 -0.147 -0.166 -0.155 -0.157 -0.200 -9.990 -9.990 
 0.035  0.030  0.027  0.045  0.084  0.084  0.040  0.090  0.049  0.068  0.057  0.076  0.027  0.025  0.038  0.034  0.060  0.103  0.105  0.102  0.116  0.061  0.108  0.069  0.122  0.132  0.096  0.096  0.060  0.075 -0.004 -0.011 -0.069 -0.102 -0.058 -0.066 -0.108 -0.118 -0.136 -0.111 -0.157 -0.151 -0.170 -9.990 
 0.040  0.003  0.004  0.007  0.079  0.073  0.065  0.053 -9.990  0.090  0.101  0.056  0.085  0.111  0.090  0.072  0.090  0.065  0.086  0.088  0.124  0.127  0.096  0.111  0.117  0.106  0.082  0.096  0.037  0.010 -0.028 -0.027 -0.020 -0.044 -0.055 -0.104 -0.028 -0.082 -0.112 -0.152 -0.158 -0.179 -0.184 -9.990 
 0.041  0.033  0.024  0.061  0.039  0.083  0.067  0.024  0.023  0.083  0.109  0.074  0.103  0.100  0.117  0.073  0.082  0.130  0.111  0.080  0.113  0.124  0.112  0.064  0.093  0.085  0.071  0.094  0.027  0.004  0.011  0.006 -0.006  0.012 -0.027 -0.092 -0.100 -0.128 -0.176 -0.147 -0.169 -0.154 -9.990 -9.990 
 0.051  0.035  0.017  0.058  0.024  0.042  0.080  0.026  0.052 -0.015 -9.990 -9.990  0.103  0.099  0.112  0.089  0.111  0.127  0.138  0.142  0.137  0.087  0.098  0.080  0.109  0.130  0.105  0.080  0.066  0.030  0.061  0.032 -0.034 -0.069 -0.000 -0.074 -0.069 -0.066 -0.072 -0.153 -0.132 -0.141 -0.141 -9.990 
 0.036  0.047  0.048  0.021  0.011  0.011  0.036  0.058  0.073  0.060  0.097  0.071  0.045  0.097  0.097  0.104  0.137  0.124  0.150  0.134  0.152  0.093  0.108  0.091  0.097  0.092  0.140  0.071  0.090  0.050  0.043  0.015 -0.008 -0.034 -0.042 -0.064 -0.104 -0.145 -0.115 -0.133 -0.135 -0.152 -9.990 -9.990 
-0.000  0.033  0.054  0.036  0.045  0.023  0.076  0.058  0.011  0.044  0.048  0.086  0.086  0.082  0.114  0.096  0.147  0.132  0.109  0.139  0.100  0.114  0.111  0.094  0.055  0.120  0.106  0.091  0.127  0.025  0.043  0.044  0.010 -0.000  0.032 -0.040 -0.053 -0.079 -0.103 -0.126 -0.181 -0.170 -0.144 -9.990 
-0.005  0.051  0.047  0.030  0.046  0.045  0.064  0.066  0.070  0.087  0.052  0.088  0.092  0.016  0.071  0.110  0.104  0.094  0.120  0.086  0.094  0.064  0.140  0.094  0.041  0.076  0.087  0.082  0.068  0.064  0.057  0.026 -0.004 -0.029 -0.014 -0.035 -0.053 -0.114 -0.125 -0.156 -0.182 -0.166 -0.185 -9.990 
 0.021 -0.009  0.016  0.064  0.054  0.021 -0.016  0.021  0.063  0.031  0.029  0.022  0.042  0.080  0.070  0.141  0.113  0.085  0.119  0.052  0.080  0.103  0.070  0.057  0.060  0.075  0.067  0.058 -0.002 -0.006 -0.031  0.021 -0.020 -0.062 -0.039 -0.068 -0.122 -0.133 -0.130 -0.181 -0.163 -0.193 -9.990 -9.990 
-0.000  0.041  0.005  0.001  0.009  0.052  0.022  0.058  0.103  0.050  0.033  0.062  0.064  0.063  0.095  0.099  0.103  0.040  0.083  0.060  0.057  0.044  0.045  0.050  0.085  0.102  0.080  0.054  0.010 -0.032 -0.002 -0.033 -0.024 -0.002 -0.018 -0.035 -0.098 -0.149 -0.112 -0.173 -0.139 -0.159 -0.147 -9.990 
 0.046  0.016  0.006  0.019  0.030  0.018  0.070  0.032  0.044  0.054  0.068  0.106  0.082  0.013  0.058  0.073  0.061  0.065  0.070  0.040  0.032  0.023  0.041  0.025  0.051  0.050 -0.021 -0.004 -0.023 -0.011  0.006 -0.042 -0.002  0.001 -0.044 -0.092 -0.108 -0.134 -0.175 -0.171 -0.181 -0.220 -9.990 -9.990 
 0.007 -0.047  0.038  0.004  0.024  0.017  0.054  0.065  0.035  0.042  0.039  0.069  0.068  0.078  0.095  0.100  0.032  0.060  0.066  0.051  0.015  0.031  0.067  0.013  0.048  0.039  0.099  0.042  0.020 -0.029 -0.013 -0.030 -0.059  0.001 -0.021 -0.026 -0.138 -0.119 -0.162 -0.176 -0.188 -0.146 -0.178 -9.990 
 0.023 -0.000 -0.003  0.025  0.055  0.065  0.067  0.096  0.049  0.049  0.045  0.049  0.128  0.125  0.097  0.085  0.098  0.116  0.074  0.058  0.051  0.052  0.003  0.037  0.046  0.069  0.041  0.043  0.083  0.024 -0.010 -0.014 -0.022  0.008  0.009 -0.089 -0.100 -0.094 -0.120 -0.131 -0.185 -0.172 -9.990 -9.990 
-0.016  0.019  0.043  0.036  0.076  0.112  0.104  0.088  0.071  0.096  0.057  0.085  0.064  0.051  0.111  0.119  0.130  0.078  0.061  0.105  0.026  0.045  0.057  0.070  0.058  0.068  0.063  0.067  0.046  0.062  0.056  0.037 -0.033 -0.009 -0.012 -0.097 -0.082 -0.102 -0.146 -0.199 -0.213 -0.232 -9.990 -9.990 
 0.038  0.015  0.014  0.034  0.060  0.054  0.064  0.083  0.061  0.059  0.111  0.095  0.111  0.108  0.145  0.114  0.122  0.084  0.113  0.087  0.104  0.066  0.052  0.093  0.085  0.055  0.112  0.112  0.065  0.058  0.011 -0.020 -0.018 -0.024 -0.085 -0.080 -0.114 -0.158 -0.128 -0.140 -0.167 -0.178 -0.138 -9.990 
 0.008  0.006  0.023  0.046  0.064  0.021  0.087 -9.990  0.022  0.083  0.068  0.116  0.119  0.113  0.118  0.118  0.112  0.101  0.062  0.052  0.077  0.075  0.089  0.129  0.089  0.058  0.124  0.150  0.082 -0.005 -0.006  0.056  0.023 -0.050 -0.098 -0.092 -0.095 -0.122 -0.112 -0.119 -0.130 -0.145 -9.990 -9.990 
 0.025  0.050  0.034  0.093  0.093  0.085  0.055  0.136  0.111  0.083  0.052  0.090  0.098  0.129  0.090  0.145  0.113  0.105  0.147  0.135  0.122  0.121  0.154  0.126  0.109  0.129  0.134  0.019  0.007  0.017  0.025 -0.009 -0.081 -0.036 -0.074 -0.124 -0.119 -0.055 -0.109 -0.147 -0.147 -0.160 -0.121 -9.990 
-0.019  0.050 -0.000  0.038  0.056  0.064  0.047  0.072  0.077  0.101  0.101  0.124  0.143  0.126  0.127  0.159  0.085  0.099  0.069  0.095  0.153  0.166  0.111  0.152  0.116  0.092  0.148  0.069  0.058  0.034 -0.009  0.003 -0.021 -0.018 -0.096 -0.083 -0.085 -0.102 -0.141 -0.131 -0.144 -0.139 -0.149 -9.990 
-0.037  0.033  0.036  0.046  0.083  0.040  0.047  0.057  0.069  0.075  0.109  0.073  0.097  0.090  0.125  0.112  0.098  0.101  0.089  0.089  0.092  0.121  0.131  0.136  0.070  0.073  0.090  0.085  0.068  0.057  0.001 -0.005 -0.026  0.016 -0.055 -0.085 -0.127 -0.124 -0.203 -0.137 -0.155 -0.203 -9.990 -9.990 
 0.037  0.048  0.044  0.052  0.059  0.083  0.040  0.068  0.069  0.108  0.079  0.102  0.141  0.123  0.092  0.112  0.123  0.082  0.155  0.148  0.083  0.125  0.110  0.081  0.130  0.103  0.106  0.091  0.038  0.037  0.028 -0.030 -0.065 -0.082 -0.066 -0.090 -0.125 -0.109 -0.156 -0.137 -0.159 -0.132 -9.990 -9.990 
 0.015  0.004  0.041  0.057  0.058  0.045  0.020  0.056  0.075  0.045  0.047  0.056  0.026  0.067  0.103  0.075  0.060  0.071  0.128  0.138  0.099  0.061  0.095  0.103  0.072  0.078  0.056  0.085  0.095  0.049  0.013 -0.007 -0.024 -0.045 -0.027 -0.059 -0.087 -0.123 -0.157 -0.126 -0.148 -0.173 -9.990 -9.990 
-0.029 -0.015  0.010  0.015  0.076  0.050  0.092  0.056  0.068  0.043  0.079  0.109  0.108  0.074  0.067  0.065  0.133  0.110  0.095  0.103  0.107  0.066  0.099  0.067  0.066  0.042  0.073  0.039  0.025  0.040  0.029 -0.021 -0.034 -0.063 -0.108 -0.112 -0.117 -0.137 -0.146 -0.158 -0.188 -0.181 -9.990 -9.990 
-0.011  0.017  0.016  0.008  0.032  0.058  0.041 -0.006  0.067  0.096  0.098 -9.990  0.117  0.044  0.079  0.057  0.047  0.061  0.068  0.051  0.068  0.085  0.055  0.040  0.032  0.033  0.001  0.044  0.027  0.013  0.007 -0.042 -0.070 -0.024 -0.077 -0.148 -0.107 -0.155 -0.184 -0.164 -9.990 -9.990 -9.990 -9.990 
 0.056 -0.007  0.000 -0.022  0.011  0.016  0.005  0.044  0.024  0.040  0.060  0.063  0.075  0.086  0.021  0.015  0.041  0.061  0.047  0.035  0.097  0.024  0.043  0.035  0.035  0.049  0.031  0.003  0.007  0.006 -0.069 -0.067 -0.033 -0.061 -0.093 -0.091 -0.130 -0.154 -0.170 -0.189 -0.221 -0.238 -0.216 -9.990 
 0.020  0.009 -0.002  0.016  0.057  0.065  0.080  0.064  0.032  0.066  0.060  0.037  0.051  0.025  0.081  0.049  0.067  0.076  0.089  0.033  0.042  0.040  0.070  0.041  0.062  0.042  0.038  0.073  0.040 -0.004 -0.013 -0.033 -0.047 -0.051 -0.054 -0.063 -0.080 -0.101 -0.147 -0.129 -0.132 -0.148 -0.158 -9.990 
 0.032  0.033  0.050  0.045  0.087  0.065  0.115  0.087  0.070  0.078  0.068  0.073  0.112  0.100  0.049  0.048  0.087  0.045  0.071  0.112  0.069  0.106  0.024  0.038  0.082  0.067  0.096  0.057  0.058  0.029  0.021 -0.015 -0.030 -0.051 -0.037 -0.088 -0.112 -0.163 -0.148 -0.130 -0.186 -0.215 -0.183 -9.990 
 0.021  0.059  0.012  0.047  0.092  0.078  0.090  0.062  0.104  0.097  0.071  0.106  0.110  0.073  0.110  0.060  0.094  0.113  0.096  0.098  0.073  0.131  0.136  0.120  0.073  0.080  0.056  0.101  0.035  0.010  0.012 -0.029 -0.029 -0.040 -0.048 -0.071 -0.112 -0.112 -0.117 -0.192 -0.215 -0.238 -0.236 -9.990 
 0.045  0.051  0.063  0.093  0.095  0.076  0.080  0.104  0.073  0.079  0.110  0.084  0.119  0.121  0.125  0.087  0.099  0.147  0.177  0.103  0.132  0.110  0.063  0.093  0.079  0.109  0.112  0.046  0.037  0.024  0.046  0.004 -0.023 -0.072 -0.066 -0.033 -0.107 -0.065 -0.097 -0.114 -0.141 -0.157 -9.990 -9.990 
 0.027  0.029  0.066  0.055  0.085  0.049  0.094  0.077  0.104  0.043  0.069  0.086  0.083  0.039  0.102  0.098  0.127  0.096  0.096  0.159  0.087  0.102  0.094  0.116  0.122  0.093  0.118  0.071  0.055  0.000 -0.050 -0.002 -0.019 -0.072 -0.087 -0.071 -0.136 -0.145 -0.109 -0.118 -0.141 -0.129 -9.990 -9.990 
 0.024  0.048  0.037  0.045  0.027  0.064  0.057  0.049  0.077  0.102  0.085  0.100  0.084  0.093  0.135  0.159  0.142  0.122  0.100  0.086  0.172  0.130  0.149  0.088  0.073  0.105  0.096  0.088  0.121  0.074  0.036  0.021 -0.027 -0.039 -0.041 -0.053 -0.034 -0.085 -0.060 -0.061 -0.115 -0.122 -9.990 -9.990 
 0.045  0.045  0.047  0.035  0.046  0.095  0.079  0.110  0.069  0.118  0.104  0.109  0.120  0.119  0.146  0.081  0.096  0.157  0.105  0.144  0.115  0.105  0.116  0.104  0.088  0.126  0.122  0.068  0.074  0.107  0.010 -0.020 -0.012 -9.990 -0.064 -0.057 -0.069 -0.096 -0.114 -0.131 -0.141 -0.154 -0.150 -9.990 
 0.045  0.061  0.038  0.087  0.022  0.027  0.067  0.072  0.056  0.041  0.054  0.064  0.068  0.097  0.111  0.119  0.128  0.099  0.143  0.126  0.097  0.067  0.112  0.091  0.088  0.114  0.101  0.109  0.061  0.061  0.039 -0.020 -0.037 -0.026 -0.050 -0.047 -0.070 -0.058 -0.054 -0.113 -0.161 -0.170 -0.205 -9.990 
 0.011  0.048  0.070 -0.018  0.043  0.014  0.005  0.014  0.084  0.088  0.003  0.008  0.030  0.024  0.082  0.091  0.076  0.108  0.053  0.066  0.103  0.072  0.087  0.078  0.051  0.108  0.073  0.095  0.130  0.095  0.043 -0.004 -0.022 -0.012 -0.025 -0.037 -0.030 -0.073 -0.144 -0.155 -0.165 -0.174 -9.990 -9.990 
 0.064  0.045  0.064  0.019  0.055  0.046  0.029  0.053  0.090  0.078  0.081  0.104  0.083  0.074  0.034  0.071  0.083  0.082  0.070  0.090  0.065  0.082  0.078  0.098  0.067  0.101  0.053  0.068  0.048  0.054  0.034 -0.004 -0.007 -0.027 -9.990 -0.067 -0.069 -0.101 -0.175 -0.112 -0.139 -0.098 -9.990 -9.990 
 0.048  0.034  0.030  0.073  0.044  0.016  0.043  0.030  0.071  0.035  0.112  0.060  0.080  0.113  0.124  0.107  0.069  0.083  0.069  0.058  0.085  0.117  0.103  0.041  0.043  0.090  0.123  0.103  0.077  0.056  0.083  0.013  0.009 -0.049 -9.990 -9.990 -0.021 -0.085 -0.098 -0.105 -0.114 -0.136 -0.167 -9.990 
-0.000 -0.003  0.026  0.029  0.054  0.104  0.066  0.102  0.088  0.114  0.117  0.050  0.078  0.106  0.086  0.077  0.077  0.042  0.096  0.084  0.069  0.070  0.076  0.094  0.080  0.092  0.080  0.059  0.035  0.079  0.007 -0.034 -0.080 -0.035 -0.040 -9.990 -0.102 -0.067 -0.103 -0.108 -0.171 -0.137 -0.135 -9.990 
 0.048  0.033  0.036  0.036  0.022  0.051  0.083  0.123  0.107  0.099  0.037  0.109  0.106  0.078  0.070  0.086  0.088  0.044  0.075  0.061  0.058  0.064  0.036  0.065  0.059  0.083  0.071  0.087  0.052  0.047 -0.020 -0.006 -0.042 -0.047 -0.021 -0.005 -0.065 -0.108 -0.113 -0.090 -0.168 -0.168 -9.990 -9.990 
 0.039  0.021  0.001  0.049  0.033  0.037  0.091  0.041  0.080  0.071  0.117  0.115  0.056  0.059  0.072  0.082  0.105  0.073  0.015  0.013  0.034  0.088  0.005  0.036  0.031  0.012  0.007  0.032  0.016 -0.016 -0.025 -0.044 -0.060 -0.025 -0.057 -0.059 -0.115 -0.100 -0.116 -0.148 -0.188 -0.178 -9.990 -9.990 
 0.015 -0.000  0.031  0.026  0.059  0.076  0.035  0.029  0.052  0.081  0.116  0.122  0.109  0.100  0.125  0.113  0.087  0.096  0.116  0.082  0.136  0.096  0.103  0.029  0.077  0.053  0.032  0.026  0.010 -0.003 -0.039 -0.089 -0.017 -0.030 -0.036 -0.020 -0.111 -0.092 -0.142 -0.165 -0.137 -0.110 -9.990 -9.990 
 0.024  0.052  0.011  0.044  0.043  0.090  0.085  0.075  0.084  0.091  0.079  0.082  0.079  0.100  0.088  0.098  0.075  0.107  0.123  0.124  0.098  0.088  0.089  0.114  0.063  0.084  0.027  0.017  0.013  0.009  0.023  0.035 -0.001 -0.024 -0.063 -0.012 -0.052 -0.095 -0.069 -0.120 -0.135 -0.140 -0.195 -9.990 
 0.002  0.016  0.017  0.065  0.021  0.052  0.029  0.090  0.074  0.066  0.074  0.099  0.113  0.102  0.097  0.076  0.099  0.083  0.081  0.108  0.103  0.063  0.035  0.067  0.079  0.086  0.086  0.069 -0.001  0.012  0.011 -0.060 -0.041 -0.029 -0.101 -0.085 -0.050 -0.113 -0.186 -0.128 -0.123 -9.990 -9.990 -9.990 
 0.021  0.005  0.024  0.078  0.040  0.075  0.067  0.043  0.104  0.091  0.081  0.095  0.091  0.094  0.106  0.130  0.165  0.112  0.093  0.085  0.114  0.093  0.062  0.032  0.076  0.094  0.067  0.038 -0.000 -0.045 -0.011 -0.051 -0.041 -0.069 -0.080 -0.107 -0.100 -0.065 -0.127 -0.136 -0.189 -0.176 -9.990 -9.990 
 0.054  0.011  0.045  0.023  0.026  0.076  0.045  0.043  0.072  0.121  0.077  0.069  0.090  0.125  0.065  0.069  0.091  0.102  0.081  0.057  0.063  0.073  0.060  0.131  0.074  0.126  0.047  0.033  0.046  0.010  0.015  0.014 -0.040 -0.059 -0.047 -0.074 -0.044 -0.095 -0.126 -0.142 -0.127 -0.126 -0.094 -9.990 
 0.028 -0.027  0.017  0.078  0.034  0.048  0.062  0.091  0.104  0.077  0.107  0.059  0.083  0.113  0.062  0.098  0.086  0.106  0.083  0.103  0.101  0.102  0.071  0.066  0.101  0.067  0.035  0.090  0.029  0.018  0.035  0.021 -0.041 -0.068 -0.083 -0.073 -0.100 -0.124 -0.111 -0.087 -0.147 -0.148 -0.138 -9.990 
 0.035  0.021  0.061  0.051  0.040  0.039  0.033  0.069  0.084  0.068  0.059  0.055  0.108  0.053  0.067  0.096  0.079  0.063  0.069  0.088  0.050  0.064  0.114  0.117  0.041  0.084  0.090  0.039  0.043  0.033  0.015  0.007 -0.032 -0.030 -0.087 -0.126 -0.089 -0.078 -0.116 -0.117 -0.092 -0.136 -9.990 -9.990 
 0.068  0.049  0.039  0.017  0.017  0.078  0.060  0.050  0.087  0.092  0.054  0.091  0.091  0.093  0.083  0.057  0.083  0.061  0.078  0.090  0.071  0.039  0.101  0.053  0.061  0.045  0.066  0.017 -0.000  0.015 -0.033 -0.019 -0.006 -0.023 -0.047 -0.108 -0.081 -0.084 -0.108 -0.146 -0.123 -0.156 -0.185 -9.990 
 0.051  0.024  0.012  0.025  0.041  0.069  0.053  0.104  0.031  0.104  0.053  0.078  0.083  0.090  0.088  0.100  0.128  0.125  0.109  0.134  0.118  0.050  0.039  0.081  0.044  0.104  0.066  0.071  0.023  0.002 -0.003  0.031 -0.042 -0.061 -0.040 -0.069 -0.084 -0.092 -0.110 -0.156 -0.138 -0.150 -9.990 -9.990 
 0.045  0.010  0.024  0.026  0.044  0.048  0.066  0.070  0.066  0.055  0.086  0.084  0.115  0.095  0.110  0.113  0.131  0.083  0.099  0.080  0.140  0.085  0.068  0.107  0.090  0.117  0.059  0.106  0.001  0.063  0.041  0.030  0.053 -0.035 -0.056 -0.037 -0.049 -0.059 -0.160 -0.113 -0.127 -0.118 -9.990 -9.990 
 0.004  0.062  0.014  0.017  0.055  0.066  0.024  0.072  0.076  0.081  0.113  0.070  0.051  0.049  0.071  0.103  0.134  0.092  0.135  0.068  0.100  0.046  0.086  0.074  0.063  0.032  0.080  0.067  0.028  0.053  0.005 -0.009 -0.001 -0.037 -0.029 -0.030 -0.043 -0.062 -0.118 -0.124 -0.135 -0.112 -9.990 -9.990 
-0.029  0.024  0.004  0.021  0.058  0.071  0.076  0.023  0.089  0.055  0.082  0.084  0.102  0.082  0.049  0.027  0.015  0.063  0.137  0.116  0.101  0.072  0.071  0.105  0.061  0.104  0.045  0.047  0.012 -0.001  0.016 -0.001  0.001 -9.990 -0.078 -0.085 -0.108 -0.159 -0.129 -0.103 -0.202 -0.158 -0.167 -9.990 
-0.024  0.010  0.047  0.030  0.046  0.054  0.010  0.039  0.118  0.086  0.089  0.082  0.113  0.101  0.089  0.038  0.051  0.083  0.111  0.097  0.035  0.081  0.082  0.089  0.079  0.083  0.032  0.074  0.052  0.010 -0.029 -0.033 -0.019 -0.071 -0.104 -0.081 -0.086 -0.115 -0.085 -0.113 -0.211 -0.160 -0.167 -9.990 
-0.028  0.005  0.006  0.049  0.062  0.086  0.071  0.088  0.087  0.088  0.105  0.038  0.087  0.100  0.049  0.073  0.091  0.078  0.034  0.087  0.059  0.096  0.091  0.077  0.113  0.065  0.046  0.032  0.036  0.004  0.039 -0.018 -9.990 -0.029 -0.033 -0.061 -0.068 -0.068 -0.075 -0.097 -9.990 -0.118 -0.127 -9.990 
-0.005  0.004  0.064  0.064  0.066  0.111  0.079  0.104  0.068  0.069  0.033  0.122  0.089  0.080  0.070  0.092  0.104  0.149  0.054  0.069  0.096  0.072  0.046  0.028  0.059  0.040  0.033  0.034  0.035 -0.022 -0.040 -0.055 -0.027 -0.049 -0.014 -0.075 -0.074 -0.070 -0.127 -0.107 -0.127 -0.137 -9.990 -9.990 
 0.015  0.005  0.001  0.042  0.082  0.040  0.046  0.076  0.103  0.128  0.055  0.139  0.122  0.080  0.086  0.146  0.111  0.123  0.086  0.089  0.104  0.080  0.070  0.092  0.067  0.059  0.096  0.012  0.038 -0.002 -0.026 -0.037 -0.049 -0.028 -0.072 -0.070 -0.026 -0.066 -0.118 -0.106 -0.137 -0.124 -9.990 -9.990 
-0.030 -0.005  0.036  0.068  0.078  0.092  0.080  0.065  0.059  0.103  0.118  0.100  0.064  0.092  0.100  0.064  0.113  0.107  0.130  0.052  0.071  0.105  0.083  0.077  0.062  0.058  0.058  0.016  0.015 -0.032 -0.056 -0.001  0.019 -0.028 -0.027 -0.073 -0.088 -0.124 -0.120 -0.143 -0.141 -9.990 -9.990 -9.990 
 0.033  0.015  0.091  0.045  0.032  0.088  0.097  0.122  0.086  0.114  0.133  0.113  0.129  0.111  0.080  0.084  0.104  0.102  0.107  0.148  0.124  0.123  0.114  0.107  0.105  0.099  0.056  0.101  0.057  0.007  0.036 -0.020 -0.019 -0.046 -0.026 -0.062 -0.115 -0.096 -0.105 -0.119 -0.086 -0.113 -9.990 -9.990 
 0.005  0.014 -0.021  0.057  0.079  0.097  0.097  0.075  0.078  0.121  0.104  0.072  0.127  0.140  0.108  0.094  0.108  0.104  0.112  0.119  0.096  0.123  0.120  0.073  0.076  0.041  0.025  0.072  0.066  0.027  0.022 -0.015 -0.024 -0.059 -0.094 -0.059 -0.065 -0.095 -0.086 -0.139 -0.132 -0.182 -9.990 -9.990 
 0.017  0.004  0.015  0.035  0.060  0.059  0.092  0.073  0.112  0.096  0.075  0.083  0.124  0.123  0.136  0.109  0.050  0.137  0.143  0.075  0.103  0.064  0.086  0.078  0.064  0.050  0.024  0.016  0.031 -0.057 -0.025 -0.044 -0.011 -0.069 -0.058 -0.067 -0.115 -0.112 -0.094 -0.118 -0.131 -0.159 -9.990 -9.990 
 0.012  0.001  0.068  0.069  0.100  0.042  0.081  0.087  0.072  0.084  0.089  0.060  0.070  0.052  0.096  0.081  0.079  0.098  0.066  0.100  0.094  0.073  0.085  0.059  0.047  0.001  0.051  0.070 -0.026 -0.007  0.001 -0.023 -0.069 -0.074 -0.112 -0.058 -0.066 -0.106 -0.122 -0.092 -0.119 -0.179 -9.990 -9.990 
-0.004  0.018  0.043  0.120  0.089  0.044  0.033  0.046  0.063  0.067  0.063  0.060  0.055  0.037  0.086  0.100  0.093  0.065  0.101  0.134  0.106  0.067  0.082  0.095  0.069  0.043  0.048  0.034  0.012 -0.021  0.015  0.004 -0.040 -0.030 -0.008 -0.020 -0.072 -0.065 -0.069 -0.143 -0.116 -0.170 -0.173 -9.990 
-0.032 -0.003  0.023  0.043  0.059  0.088  0.060  0.104  0.068  0.035  0.064  0.086  0.091  0.140  0.084  0.050  0.072  0.109  0.085  0.069  0.081  0.095  0.033  0.101  0.086  0.045  0.056  0.026  0.055 -0.017  0.023  0.001 -0.052 -0.032 -0.026 -0.035 -0.055 -0.085 -0.080 -0.097 -0.104 -0.120 -9.990 -9.990 
-0.029  0.013  0.027  0.048  0.080  0.052  0.065  0.075  0.101  0.060  0.073  0.089  0.038  0.042  0.068  0.080  0.076  0.084  0.082  0.060  0.078  0.048  0.078  0.016  0.103  0.075  0.054  0.026  0.034 -0.021 -0.026 -0.011 -0.018 -0.016 -0.052 -0.019 -0.062 -0.063 -9.990 -9.990 -9.990 -9.990 -9.990 -9.990 
-0.028  0.008  0.030  0.049  0.056  0.076  0.062  0.037  0.065  0.059  0.048  0.059  0.063  0.075  0.092  0.073 -9.990  0.098 -9.990  0.124  0.071  0.058  0.086  0.060  0.080  0.079  0.047  0.030 -0.026 -0.002  0.031 -0.028 -0.016 -0.053 -0.061 -0.047 -0.069 -0.136 -0.105 -0.137 -0.109 -0.113 -9.990 -9.990 
-0.021  0.013  0.030  0.039  0.091  0.042  0.116  0.077  0.059  0.045  0.050  0.053  0.075  0.135  0.093 -9.990 -9.990 -9.990 -9.990  0.060  0.081  0.088  0.114  0.084  0.133  0.083  0.029  0.041  0.024 -0.021 -0.001  0.023  0.028 -0.028 -0.058 -0.080 -0.053 -0.095 -0.096 -0.109 -0.137 -0.105 -0.183 -9.990 
-0.030  0.036  0.024  0.013  0.046  0.033  0.014  0.046  0.019  0.024  0.111  0.112  0.060  0.110  0.065  0.072  0.103  0.097  0.064  0.094  0.106  0.069  0.112  0.049  0.068  0.096  0.009  0.069  0.012  0.028  0.053  0.028 -0.004 -0.038 -0.062 -0.060 -0.080 -0.064 -0.097 -0.079 -0.157 -0.143 -0.182 -9.990 
-0.007 -0.025 -0.013  0.005  0.029  0.041  0.010  0.051  0.026  0.053  0.052  0.009  0.008  0.070  0.068  0.050  0.068  0.093  0.052  0.098  0.066  0.080  0.098  0.101  0.121  0.085  0.043  0.072  0.044  0.026  0.016 -0.008 -0.064 -0.069 -0.026 -0.048 -0.095 -0.101 -0.086 -0.111 -0.192 -0.165 -9.990 -9.990 
-0.019  0.022  0.009 -0.000  0.018  0.070  0.036  0.044  0.013  0.032  0.024  0.022  0.076  0.040  0.086  0.045  0.068  0.085  0.091  0.132  0.095  0.061  0.093  0.101  0.066  0.080  0.072  0.049  0.045  0.017  0.034  0.016 -0.039 -0.027 -0.077 -0.072 -0.060 -0.073 -0.112 -0.154 -0.151 -0.161 -0.188 -9.990 
-0.016 -0.025  0.016  0.025 -0.000  0.029  0.069  0.021  0.043  0.035  0.052  0.058  0.047  0.042  0.045  0.095  0.094  0.108  0.058  0.099  0.063  0.061  0.076  0.113  0.102  0.105  0.053  0.073  0.066  0.034  0.060  0.017 -0.024 -0.043 -0.039 -0.025 -0.056 -0.095 -0.103 -0.123 -0.131 -0.118 -0.152 -9.990 
-0.040 -0.028 -0.025  0.022  0.045  0.016 -0.008  0.009  0.030  0.018  0.044  0.051 -0.004  0.034  0.107  0.059  0.042  0.040  0.058  0.051  0.096  0.082  0.086  0.063  0.121  0.093  0.095  0.057  0.040  0.034 -0.022  0.045  0.027  0.002 -0.077 -0.040 -0.081 -0.098 -0.088 -0.130 -0.072 -0.149 -0.172 -9.990 
-0.028 -0.037  0.018 -0.010  0.000 -0.031  0.019  0.025  0.012  0.049  0.011  0.026  0.005  0.048  0.021  0.051  0.095  0.067  0.049  0.071  0.083  0.037  0.089  0.063  0.101  0.115  0.061  0.080  0.018  0.044  0.024  0.012 -0.021 -0.018  0.019 -0.014 -0.070 -0.121 -0.070 -0.117 -0.155 -0.088 -9.990 -9.990 
-0.049 -0.031  0.032  0.028  0.002  0.056  0.040  0.054 -0.018  0.043  0.052  0.031  0.048  0.039  0.056  0.049  0.091  0.130  0.120  0.124  0.106  0.121  0.119  0.122  0.116  0.107  0.082  0.075  0.050  0.042  0.005 -0.027  0.016 -0.006 -0.000 -0.055 -0.092 -0.049 -0.035 -0.069 -0.101 -0.154 -9.990 -9.990 
-0.028  0.017  0.008  0.043  0.050  0.043  0.001  0.005  0.025  0.040  0.046  0.020  0.024  0.025  0.075  0.083  0.101  0.113  0.154  0.067  0.097  0.115  0.120  0.104  0.110  0.053  0.054  0.027  0.036  0.013  0.001 -0.046 -0.031 -0.006 -9.990 -0.060 -0.089 -0.140 -0.113 -0.097 -0.162 -0.182 -0.136 -9.990 
-0.043 -0.030 -0.023 -0.019  0.011  0.003  0.044  0.009  0.004  0.032  0.032  0.044  0.023  0.079  0.076  0.042  0.098  0.112  0.144  0.129  0.094  0.103  0.101  0.093  0.076  0.065  0.075  0.083  0.031  0.017 -0.008 -0.038  0.004 -9.990 -0.039 -0.077 -0.107 -0.116 -0.154 -0.098 -0.101 -0.111 -0.137 -9.990 
-0.054 -0.008 -0.012  0.028  0.048  0.013 -0.035 -0.005  0.004  0.026  0.041  0.040  0.013  0.057  0.057  0.085  0.060  0.065  0.094  0.115  0.086  0.097  0.135  0.098  0.118  0.092  0.108  0.036  0.007 -9.990  0.022 -9.990  0.003 -0.045 -0.049 -0.064 -0.034 -0.124 -0.100 -0.131 -0.117 -9.990 -9.990 -9.990 
-0.022 -0.021 -9.990  0.000 -0.014  0.035  0.008  0.051  0.053 -0.011 -0.009  0.047  0.053  0.075  0.088  0.068  0.049  0.037  0.107  0.102  0.126  0.077  0.140  0.076  0.076  0.061  0.069  0.112  0.042  0.028 -9.990  0.026 -0.036 -0.082 -0.071 -0.023 -0.030 -0.055 -0.103 -0.176 -0.155 -0.199 -9.990 -9.990 
-0.038  0.012 -0.003  0.015 -0.013 -0.008  0.034 -0.014  0.015  0.046  0.064  0.068  0.060  0.092  0.054  0.098  0.102  0.094  0.109  0.123  0.082  0.116  0.055  0.083  0.096  0.125  0.118  0.129  0.038  0.047  0.056  0.023 -0.010 -0.020 -0.004 -0.041 -0.085 -0.099 -0.097 -0.143 -0.180 -0.144 -9.990 -9.990 
-0.076 -0.021  0.014  0.014 -0.019  0.059  0.002  0.069  0.032  0.049  0.064  0.066  0.061  0.041  0.079  0.140  0.114  0.097  0.067  0.059  0.128  0.106  0.092  0.117  0.115  0.139  0.086  0.087  0.051  0.070  0.040 -0.028 -0.005 -9.990 -0.006 -0.039 -0.079 -0.097 -0.125 -0.105 -0.099 -0.122 -0.122 -9.990 
-0.058 -0.012 -9.990  0.015 -0.003  0.044  0.052  0.065  0.066  0.093  0.103  0.033  0.003  0.036  0.063  0.084  0.089  0.089  0.080  0.087  0.097  0.043  0.079  0.108  0.075  0.139  0.089  0.053  0.050  0.049  0.022  0.032 -0.002 -0.019  0.016 -0.042 -0.068 -0.074 -0.065 -0.074 -0.115 -9.990 -9.990 -9.990 
-0.012  0.024  0.021  0.033  0.022  0.007  0.045  0.036  0.069  0.024  0.055  0.085  0.039  0.014  0.034  0.095  0.095  0.089  0.099  0.081  0.066  0.086  0.067  0.084  0.082  0.071  0.105  0.092  0.084  0.042  0.033  0.066  0.041  0.024  0.074 -0.054 -0.004 -0.027  0.005 -9.990 -9.990 -9.990 -9.990 -9.990 
-0.014 -0.058  0.024  0.004  0.048  0.025  0.045  0.026  0.048  0.038  0.027  0.025  0.069  0.053  0.074  0.083  0.056  0.049  0.056  0.074  0.068  0.044  0.083  0.106  0.099  0.056  0.074  0.072  0.039  0.035  0.032 -0.000  0.007 -0.035 -0.053 -0.029 -0.090 -0.051 -0.026 -0.075 -0.117 -0.100 -0.137 -9.990 
-0.015 -0.052  0.063  0.038  0.044  0.049  0.035  0.035  0.017  0.031  0.047  0.040  0.052  0.041  0.033  0.095  0.082  0.041  0.052  0.113  0.060  0.117  0.117  0.112  0.088  0.084  0.033  0.041  0.080  0.036 -0.017 -0.006 -0.005 -0.042 -0.018 -0.088 -0.062 -0.073 -0.061 -0.117 -0.055 -0.155 -0.157 -9.990 
-0.023 -0.018 -0.026  0.008  0.041 -0.008  0.023  0.053  0.031  0.039  0.036  0.039  0.045  0.095  0.078  0.078  0.057  0.107  0.072  0.075  0.076  0.068  0.095  0.085  0.071  0.031  0.043  0.045  0.052  0.032  0.007 -0.019 -0.026 -0.064 -0.019 -0.034 -0.045 -0.050 -0.039 -0.048 -0.079 -0.105 -9.990 -9.990 
-0.040 -0.007  0.032  0.021  0.009  0.055  0.063  0.023  0.028  0.016  0.040  0.041  0.042  0.073  0.100  0.049 -9.990  0.060  0.073  0.115  0.118  0.090  0.088  0.070  0.055  0.082  0.058  0.058  0.084  0.081  0.051  0.004 -0.022 -0.057 -0.046  0.009 -0.017 -0.041 -0.069 -0.048 -0.101 -0.136 -9.990 -9.990 
-0.048 -0.050 -0.043  0.007 -0.018  0.006  0.015  0.033  0.010  0.028  0.031  0.025  0.018  0.062  0.065  0.056  0.101  0.084  0.085  0.028  0.055  0.044  0.055 -0.001  0.016  0.047  0.042  0.005  0.033  0.001  0.032  0.017  0.031 -0.004 -0.039 -0.031 -0.023 -0.082 -0.088 -0.149 -0.149 -0.179 -0.124 -9.990 
-0.061 -0.002  0.009  0.024 -0.011  0.015 -0.014 -0.006  0.043  0.016  0.027  0.009  0.032  0.063  0.029  0.097  0.105  0.087  0.014  0.102  0.081  0.059  0.037  0.094  0.082  0.112  0.103  0.074  0.042  0.038  0.052  0.013  0.016 -0.034 -0.038 -0.002 -0.023 -0.056 -0.078 -0.081 -0.078 -0.120 -9.990 -9.990 
-0.032 -0.048 -0.031  0.034  0.032 -0.007 -0.026  0.037  0.026  0.019  0.050  0.033 -0.021 -9.990  0.036  0.107  0.109  0.086  0.024  0.094  0.085  0.083  0.087  0.102  0.110  0.043  0.094  0.057  0.052  0.036  0.017  0.022  0.030 -0.011  0.007 -0.011 -0.078 -0.059 -0.085 -0.076 -0.083 -9.990 -9.990 -9.990 
-0.010 -0.044 -0.019  0.006  0.002  0.009  0.031  0.007 -0.023  0.019  0.010  0.050  0.059  0.025  0.056  0.085  0.048  0.066  0.099  0.057  0.072  0.013  0.065  0.029  0.085  0.065  0.053  0.033  0.040  0.030  0.051  0.014 -0.023 -0.012 -0.041 -0.054 -0.048 -0.038 -0.090 -0.104 -0.105 -0.116 -0.130 -9.990 
-0.060 -0.076 -0.030  0.001  0.021  0.029  0.018  0.029  0.050  0.007  0.019  0.037 -9.990  0.029  0.053  0.088  0.110 -9.990  0.061  0.085  0.064  0.093  0.086  0.017  0.111  0.085  0.034  0.022  0.045 -0.009  0.032  0.023 -0.020 -0.027 -0.054 -0.102 -0.078 -0.086 -0.090 -0.099 -0.134 -0.121 -0.151 -9.990 
-0.064 -0.002 -0.025  0.005 -9.990  0.019 -9.990  0.035  0.026  0.003  0.074  0.010  0.044  0.074  0.096  0.055  0.084  0.066  0.056  0.026  0.045  0.039  0.088  0.094  0.081  0.026  0.007  0.032 -0.008 -0.004  0.000 -0.017 -0.037 -0.069 -0.057 -0.031 -0.032 -0.058 -0.074 -0.074 -0.098 -0.084 -0.086 -9.990 
-0.049  0.008  0.031  0.007  0.055  0.011 -0.005  0.001  0.047  0.022 -0.004  0.071  0.096  0.061  0.041  0.070  0.097  0.081  0.067  0.066  0.068  0.005  0.027  0.053  0.068  0.038 -9.990  0.051 -0.007  0.020  0.005 -0.033 -0.053 -0.056 -0.041 -0.019 -0.013 -0.058 -0.104 -0.082 -0.067 -0.109 -0.124 -9.990 
-0.055 -0.019  0.001 -9.990  0.040 -0.025  0.038  0.025  0.048  0.021  0.045  0.095  0.022  0.035  0.048  0.078  0.042  0.040  0.052  0.025  0.062  0.070  0.050  0.093  0.078  0.081  0.036  0.028  0.041  0.017  0.024  0.012 -0.000 -0.017 -0.041 -0.074 -0.029 -0.105 -0.048 -0.094 -0.127 -0.078 -0.139 -9.990 
-0.021  0.005 -0.022  0.007 -0.015 -0.021  0.047 -0.007  0.006  0.005  0.005  0.009  0.076  0.072  0.035  0.084  0.055  0.065  0.058  0.064  0.041  0.084  0.077  0.043  0.044  0.088  0.038  0.028  0.088  0.022  0.024 -0.003  0.004 -0.020 -0.044 -0.038 -0.078 -0.068 -0.063 -0.124 -0.081 -0.076 -0.131 -9.990 
-0.051 -0.009 -9.990  0.033  0.056  0.047  0.014  0.000 -0.023  0.008  0.095 -9.990  0.055  0.122  0.077  0.050  0.049  0.035  0.051  0.086  0.095  0.056  0.047  0.045  0.076  0.076  0.059  0.047  0.002  0.031  0.029  0.011 -0.012 -0.006 -0.041 -0.057 -0.050 -0.100 -0.097 -0.100 -0.133 -0.149 -0.177 -9.990 
-0.054 -0.034  0.017  0.015  0.057  0.062  0.043  0.037  0.029  0.038  0.110  0.050  0.010  0.033  0.035  0.054  0.069  0.112  0.112  0.081  0.038  0.004  0.056  0.036  0.026  0.059  0.017  0.029  0.053  0.042 -0.006  0.020 -0.039 -0.066 -0.070 -0.085 -0.073 -0.104 -0.052 -0.112 -0.114 -0.146 -9.990 -9.990 
-0.020  0.012  0.009  0.020  0.041  0.024  0.016  0.017  0.037  0.051  0.026  0.029  0.045  0.031  0.008  0.044  0.067  0.068  0.042  0.061  0.050  0.021  0.053  0.055  0.095  0.039  0.015 -0.013  0.027  0.023  0.055  0.031 -0.037 -0.018 -0.054 -0.060 -0.069 -0.063 -0.038 -0.118 -0.114 -0.104 -0.119 -9.990 
-0.052  0.012  0.016  0.036  0.068  0.055  0.034  0.033 -0.005  0.005  0.041  0.015  0.041  0.104  0.057  0.051  0.100  0.087  0.025  0.018  0.032  0.063  0.024  0.054  0.077  0.026  0.001 -0.015 -0.002  0.006 -0.021  0.027 -0.045 -0.059 -0.109 -0.094 -0.097 -0.109 -0.116 -0.116 -0.106 -0.114 -0.168 -9.990 
-0.036 -0.004 -0.011  0.020  0.047  0.000  0.020 -0.027  0.030  0.043 -9.990  0.058  0.054  0.051 -9.990  0.037 -0.025  0.092  0.090  0.051  0.060  0.068  0.042  0.035  0.059  0.049 -0.007 -0.015 -0.029 -0.020 -0.032 -0.039 -0.042 -0.053 -0.067 -0.090 -0.080 -0.051 -0.075 -0.079 -0.118 -0.120 -9.990 -9.990 
-0.018 -0.051  0.010  0.001  0.020  0.029  0.026  0.043  0.046  0.061  0.051  0.052  0.050  0.019 -9.990  0.021  0.078  0.050  0.050  0.062  0.023  0.029  0.043  0.052  0.015  0.011 -0.010  0.002  0.009  0.017  0.019 -0.023 -0.059 -0.030 -0.033 -0.075 -0.073 -0.100 -0.092 -0.125 -0.090 -0.104 -0.094 -9.990 
-0.014  0.001  0.005  0.015 -0.000  0.038  0.039  0.006  0.020 -0.006  0.055  0.084  0.025  0.021  0.044  0.061  0.099  0.030  0.067  0.008  0.049  0.063  0.035  0.053  0.029  0.029  0.027 -0.007 -0.003  0.005  0.043 -0.017 -0.012  0.007  0.001 -0.033 -0.055 -0.033 -0.096 -0.139 -0.146 -0.104 -0.074 -9.990 
-0.026 -9.990  0.035  0.017  0.060  0.043 -0.011  0.007  0.011  0.024  0.023  0.066  0.068  0.044  0.025  0.086  0.080  0.033  0.040  0.064  0.045  0.037  0.004  0.056  0.045  0.030  0.010  0.037  0.007 -0.005  0.018  0.035 -0.017 -0.040 -0.024 -0.046 -0.065 -0.097 -0.092 -0.097 -0.150 -9.990 -9.990 -9.990 
-0.021 -0.001  0.008  0.030  0.053  0.038  0.049  0.061  0.005 -9.990  0.005  0.079  0.077  0.014  0.034 -9.990  0.051  0.112  0.040  0.075  0.055  0.067  0.021  0.034  0.025  0.044  0.038  0.022  0.028  0.008 -0.007 -0.035 -0.028 -0.048 -0.041 -0.051 -0.025 -0.049 -0.085 -0.087 -0.057 -0.107 -9.990 -9.990 
-0.046  0.014 -0.007  0.027  0.003 -0.003  0.057  0.034  0.059 -9.990  0.054  0.094  0.095  0.014  0.025  0.005  0.019  0.112  0.076  0.090  0.026  0.052  0.066  0.032 -0.004  0.024  0.014  0.012  0.025  0.000  0.004  0.008 -0.004 -0.041 -0.044 -0.081 -0.082 -0.064 -0.090 -0.113 -0.124 -0.120 -0.127 -9.990 
-0.064  0.005 -9.990  0.012  0.024  0.097  0.052  0.058  0.070 -9.990  0.091  0.132  0.049  0.023  0.034  0.042  0.030  0.013  0.068  0.053  0.060  0.010  0.040  0.042  0.012 -0.004 -0.000 -0.011 -0.011 -0.008 -0.021  0.010 -0.008 -0.010 -0.005 -0.043 -0.069 -0.068 -0.087 -0.089 -0.114 -0.146 -0.183 -9.990 
-0.042 -0.006  0.008 -0.018  0.076  0.044  0.062  0.045  0.049 -9.990  0.004  0.077  0.121  0.049  0.035  0.072  0.086  0.065  0.043  0.075  0.028  0.056  0.023  0.042  0.039  0.043  0.009  0.016 -0.013 -0.026 -0.044  0.005 -0.047 -0.066 -0.056 -0.031 -0.063 -0.044 -0.079 -0.083 -0.068 -0.128 -0.045 -9.990 
-0.047  0.012  0.032  0.024  0.051  0.036  0.067  0.022 -9.990 -9.990  0.056  0.076  0.058  0.052  0.056  0.037  0.082  0.075  0.072  0.032 -0.011  0.046  0.038 -0.002 -0.009  0.008  0.032  0.005 -0.002 -0.020 -0.019  0.001  0.023 -0.006 -0.048 -0.020 -0.022 -0.067 -0.097 -0.123 -0.116 -0.139 -0.130 -9.990 
-0.032  0.035  0.021  0.002  0.030  0.031  0.070  0.002  0.057  0.044  0.054  0.075  0.102  0.104  0.006  0.108  0.072  0.079  0.049  0.049 -0.007 -0.003  0.013  0.019  0.031  0.051  0.007  0.012  0.008 -0.012 -0.007  0.002  0.000 -0.011 -0.042 -0.059 -0.069 -0.077 -0.048 -0.105 -0.048 -0.161 -9.990 -9.990 
-0.014 -0.016  0.026  0.011  0.025  0.025  0.025  0.047 -9.990  0.058 -9.990  0.061  0.073  0.046  0.088  0.115  0.076  0.070  0.055  0.047  0.092  0.019 -0.016  0.019  0.070  0.049  0.028 -0.000  0.018 -0.000 -0.012 -0.005 -0.004 -0.031 -0.029 -0.048 -0.082 -0.021 -0.116 -0.150 -0.170 -0.107 -0.185 -9.990 
-9.990 -0.012  0.007  0.036  0.073  0.047  0.058  0.064 -9.990  0.074  0.099  0.053  0.063  0.076  0.084  0.091  0.073  0.114  0.092  0.077  0.072  0.080  0.078  0.025  0.018  0.011  0.038  0.040  0.041  0.003 -0.050 -0.014  0.022 -0.033 -0.040 -0.009 -0.066 -0.092 -0.081 -0.128 -0.163 -0.079 -9.990 -9.990 
-9.990  0.036  0.024  0.058  0.065  0.054  0.041 -0.018 -9.990 -9.990 -9.990  0.099  0.093  0.073  0.092  0.054  0.122  0.069  0.114  0.049  0.086  0.076  0.055  0.034  0.047  0.061  0.015 -0.003  0.042 -0.043  0.022 -0.003 -0.038 -0.026 -0.042 -0.034 -0.041 -0.045 -0.113 -0.120 -0.195 -0.172 -0.121 -9.990 
 0.027  0.009  0.065  0.041  0.066  0.028  0.024  0.054 -9.990 -9.990 -9.990  0.118  0.087  0.101  0.092  0.068  0.068  0.088  0.078  0.060  0.073  0.145  0.063  0.056  0.066  0.029  0.022  0.042  0.022  0.036  0.032 -0.007 -0.028 -0.036 -0.044 -0.004 -0.071 -0.054 -0.118 -0.135 -0.112 -0.110 -0.111 -9.990 
 0.022  0.015  0.043  0.065  0.060  0.049  0.003 -0.014  0.067  0.056  0.034  0.071  0.090  0.112  0.068  0.134  0.121  0.046  0.083  0.070  0.068  0.068  0.051  0.037  0.027 -0.001  0.019  0.024  0.006  0.014  0.029 -0.033 -0.012 -0.030 -0.030 -0.031 -0.064 -0.077 -0.040 -0.082 -0.132 -0.141 -0.165 -9.990 
-0.019 -0.014  0.005  0.044  0.101  0.058  0.106  0.021  0.052  0.051  0.072  0.101  0.083  0.045  0.147  0.129  0.110  0.092  0.068  0.061  0.127  0.110  0.102  0.064  0.024  0.016  0.016  0.037  0.023 -0.001 -0.017 -0.036  0.022 -0.034  0.008 -0.038 -0.085 -0.074 -0.089 -0.063 -0.100 -0.123 -9.990 -9.990 
-0.036 -0.002  0.041  0.068  0.049  0.082  0.099  0.088  0.082  0.103  0.082  0.150  0.086  0.072  0.130  0.058  0.104  0.079  0.046  0.073  0.070  0.055  0.031  0.035 -0.030 -0.044  0.004  0.008  0.004  0.024 -0.005  0.020  0.008 -0.049 -0.036 -0.032 -0.050 -0.067 -0.075 -0.103 -0.117 -0.133 -0.152 -9.990 
 0.012 -0.009  0.038  0.067  0.039  0.017  0.054  0.061  0.060  0.081 -0.013  0.042  0.086  0.075  0.040  0.090  0.056  0.072 -0.003 -0.029  0.039  0.045  0.093  0.017  0.022  0.033 -0.002  0.046  0.036  0.043  0.000  0.012  0.030 -0.018 -0.006 -0.031 -0.040 -0.039 -0.067 -0.067 -0.102 -0.084 -9.990 -9.990 
 0.004 -0.012  0.021 -0.006  0.014  0.067  0.008  0.049  0.072  0.099  0.075  0.060  0.055  0.057  0.067  0.053  0.064  0.054  0.030  0.075  0.012  0.065  0.059  0.005  0.016 -0.004  0.018  0.036  0.016  0.021  0.002  0.001 -0.022 -0.039 -0.061 -0.028 -0.072 -0.086 -0.103 -0.063 -0.090 -0.139 -9.990 -9.990 
 0.008  0.027  0.055  0.054  0.071  0.038  0.061  0.074  0.034  0.021  0.046  0.097  0.077  0.032  0.057  0.052  0.027  0.005  0.041  0.073  0.039  0.041 -0.007  0.007  0.048  0.026  0.033  0.028  0.011  0.004  0.017 -0.034  0.015 -0.003 -0.056 -0.048 -0.068 -0.114 -0.089 -0.093 -0.117 -0.147 -0.144 -9.990 
-0.033 -0.009  0.059  0.015  0.022  0.014  0.050  0.015  0.012 -9.990  0.070  0.037  0.036  0.063  0.073  0.067  0.072  0.086  0.038  0.030  0.066  0.008  0.022  0.024  0.055  0.058  0.046  0.020  0.040  0.070  0.013 -0.011 -0.019 -0.080 -0.047 -0.070 -0.054 -0.095 -0.035 -0.054 -0.085 -0.130 -9.990 -9.990 
 0.045  0.051  0.023  0.048  0.077  0.070  0.052  0.079  0.020  0.024  0.052  0.053  0.020  0.050  0.070  0.035  0.075  0.016  0.053  0.051  0.038  0.019  0.010  0.036  0.001 -0.012  0.030  0.049  0.033  0.067  0.035  0.006  0.015  0.006 -0.028 -0.054 -0.077 -0.069 -0.111 -0.113 -0.107 -0.138 -9.990 -9.990 
-0.007  0.020  0.054  0.031  0.030  0.047  0.066  0.060  0.003  0.016  0.052 -0.013  0.026  0.051  0.049  0.028  0.054  0.061  0.058  0.084  0.012  0.018  0.031  0.031  0.031 -0.035 -0.001  0.048  0.015  0.012  0.013  0.004  0.014  0.015 -0.013 -0.084 -0.019 -0.026 -0.065 -0.051 -0.092 -0.128 -9.990 -9.990 
 0.004 -0.035  0.012  0.039  0.046  0.021  0.056  0.043  0.047  0.061  0.019  0.021  0.040  0.032  0.055  0.034  0.037  0.044  0.064  0.032 -0.002  0.053  0.001  0.028  0.045  0.014  0.000  0.033  0.022  0.003  0.018  0.025  0.013 -0.009 -0.018 -0.075 -0.066 -0.117 -0.113 -0.099 -0.057 -0.131 -0.130 -9.990 
 0.022  0.007  0.011  0.025  0.018  0.071  0.016  0.029  0.029  0.020  0.052  0.101  0.106  0.076  0.087  0.100  0.091  0.052  0.079  0.072  0.045  0.083  0.001 -0.043  0.022  0.048  0.013  0.020  0.001  0.019 -0.007 -0.004 -0.017 -0.044 -0.054 -0.066 -0.037 -0.063 -0.093 -0.139 -0.092 -0.122 -0.130 -9.990 
-0.001  0.004  0.080  0.026  0.071  0.059  0.028  0.054  0.056  0.091  0.059  0.059  0.052  0.118  0.070  0.081  0.068  0.044  0.058  0.055  0.079  0.037  0.069  0.044  0.042  0.024  0.033  0.043  0.044 -0.009  0.052 -0.009 -0.017 -0.038 -0.033 -0.038 -0.012 -0.053 -0.067 -0.082 -0.094 -0.166 -9.990 -9.990 
-0.044 -0.016  0.048  0.067  0.036  0.083  0.041  0.055  0.074  0.063  0.015  0.034  0.095  0.115  0.071  0.088  0.052  0.041  0.048  0.064  0.054  0.064  0.015  0.045  0.049  0.040  0.047  0.059  0.028  0.040  0.016 -0.005 -0.038  0.021 -0.015 -0.041 -0.051 -0.021 -0.077 -0.072 -0.115 -0.119 -0.092 -9.990 
-0.004  0.014  0.031  0.022  0.063  0.043  0.035  0.032  0.018  0.069  0.054 -9.990  0.068  0.108  0.093  0.117  0.068  0.046  0.026  0.043  0.004  0.025  0.037 -0.030  0.000  0.022  0.024  0.033  0.051  0.026 -0.004 -0.034 -0.004  0.006 -0.027 -0.056 -0.084 -0.123 -0.099 -0.095 -0.134 -0.111 -0.140 -9.990 
-0.013  0.040  0.042  0.054  0.026  0.039  0.008  0.020  0.013  0.032  0.063  0.075  0.045  0.040  0.061  0.041  0.049  0.030  0.055  0.038  0.033  0.029  0.035  0.020  0.038 -0.007 -0.002  0.042  0.049  0.035  0.044  0.018  0.022  0.056 -0.010 -0.034 -0.037 -0.032 -0.055 -0.091 -0.069 -0.111 -9.990 -9.990 
 0.008  0.034  0.009  0.029 -9.990  0.044  0.021 -9.990  0.040  0.042  0.033  0.038  0.054  0.083  0.035  0.034  0.029 -0.030  0.006  0.042  0.021  0.018 -0.007  0.054  0.040  0.046  0.014  0.049  0.047  0.037  0.002 -0.020  0.014 -0.016 -0.004 -0.039 -0.035 -0.034 -0.073 -0.021 -0.068 -0.109 -9.990 -9.990 
-0.067 -0.007  0.040  0.030  0.040  0.021  0.026 -0.008  0.008  0.030  0.037  0.097  0.089  0.044  0.025  0.012  0.015  0.014  0.066  0.061  0.056  0.057  0.069  0.050  0.051  0.039  0.063 -0.029  0.006  0.048  0.013  0.048  0.055  0.029  0.015 -0.025 -0.019 -0.032 -0.048 -0.064 -0.094 -9.990 -9.990 -9.990 
 0.004 -0.030  0.009  0.045  0.072  0.021 -0.005 -0.019 -0.009  0.003  0.040  0.033  0.062  0.007  0.027  0.026  0.073 -0.025  0.045  0.009  0.010  0.022  0.055 -0.022  0.041  0.064  0.034  0.052  0.022 -0.001  0.000 -0.016 -0.003 -0.039  0.026 -0.053 -0.031 -0.017 -0.078 -0.069 -0.064 -0.072 -0.104 -9.990 
-0.011  0.028  0.059  0.079  0.034  0.043  0.004 -0.024 -0.055  0.006  0.021  0.051  0.004 -0.002 -0.005  0.014 -0.028  0.074  0.033  0.003 -0.009  0.012  0.039  0.030  0.083  0.045  0.024  0.034  0.050  0.029  0.046  0.002 -0.029 -0.047  0.019 -0.030 -0.001 -0.044 -0.072 -0.047 -0.055 -0.120 -0.106 -9.990 
 0.035  0.019  0.022  0.045  0.041  0.035 -9.990  0.009  0.045  0.030  0.028  0.017 -0.014  0.016  0.034  0.033  0.019  0.036  0.070  0.053  0.076  0.066  0.058  0.100  0.056  0.088  0.091  0.044  0.019  0.007  0.022  0.020 -0.009 -0.016 -0.068 -0.037 -0.006 -0.087 -0.057 -0.073 -0.140 -0.081 -0.073 -9.990 
-0.029 -9.990 -0.012  0.017 -0.004  0.045  0.038  0.064  0.005  0.004  0.007  0.053  0.044  0.021  0.026  0.024 -0.007  0.010  0.025  0.040  0.028  0.027  0.010  0.031  0.026  0.055  0.033  0.015  0.041  0.016  0.020 -0.040 -0.014  0.013 -0.027 -0.010 -0.040 -0.047 -0.079 -0.080 -0.106 -0.124 -9.990 -9.990 
-0.060 -0.034 -0.002  0.054  0.032  0.054  0.017 -0.000  0.044  0.031  0.010  0.049  0.003  0.010  0.001 -0.006  0.003 -0.015  0.021  0.034  0.078  0.061  0.054  0.064  0.099  0.024  0.016  0.073  0.011  0.038  0.072  0.011  0.026  0.039 -0.006  0.012 -0.042 -0.032 -0.016 -0.078 -0.064 -0.088 -0.119 -9.990 
-0.026  0.005 -0.025  0.066  0.020  0.064  0.010  0.037 -0.005  0.033  0.013  0.054  0.033 -0.037 -0.036  0.025  0.020  0.064  0.021  0.060  0.054  0.030  0.041  0.035  0.058  0.041 -0.000  0.054  0.067  0.049  0.002  0.010 -0.006 -0.030 -0.025  0.016 -0.025 -0.017 -0.057 -0.036 -0.068 -0.094 -9.990 -9.990 
-0.054 -0.022  0.026  0.027  0.038  0.028  0.006  0.036  0.025  0.013  0.013  0.025  0.046  0.058  0.016  0.046  0.032 -0.041  0.010  0.065  0.052  0.087  0.064  0.008  0.051  0.041  0.023 -0.006  0.033  0.061  0.043  0.020 -0.040 -0.001  0.037 -0.049 -0.045 -0.061 -0.035 -0.042 -0.077 -0.078 -0.084 -9.990 
-0.028 -0.037  0.011  0.028  0.081 -0.003  0.033  0.043  0.039  0.032  0.053  0.045  0.058 -9.990  0.049  0.004  0.030  0.011  0.024  0.058  0.053  0.055  0.038  0.069  0.016  0.076  0.045  0.071  0.036  0.027  0.020  0.020 -0.033 -0.010 -0.005  0.008 -0.031 -0.061 -0.058 -0.095 -0.098 -0.143 -0.104 -9.990 
-0.071 -0.003  0.051  0.043  0.067  0.030  0.024  0.048  0.048  0.001  0.021  0.112  0.080  0.029  0.008  0.112  0.077  0.005 -0.019  0.022  0.043  0.007 -0.011  0.026 -0.017  0.013  0.027  0.049 -0.005  0.019  0.039  0.000  0.013 -0.017 -0.032 -0.009 -0.049 -0.020 -0.031 -0.119 -0.087 -0.111 -0.088 -9.990 
 0.011 -0.015 -0.002  0.072  0.034  0.066  0.028  0.015  0.074  0.008  0.024  0.044  0.039 -0.002  0.065  0.043  0.022  0.010  0.026  0.062  0.026  0.047  0.048  0.020 -0.017  0.032  0.028  0.020  0.043  0.002  0.049  0.049  0.004  0.025  0.008 -0.058 -0.050 -0.050 -0.057 -0.052 -0.082 -0.136 -0.075 -9.990 
-0.016 -0.006  0.075  0.056  0.027  0.054  0.093  0.066  0.035  0.026  0.039  0.065  0.025  0.034  0.038 -0.011  0.031  0.048  0.061  0.058  0.014  0.055  0.002 -0.013 -0.002  0.043  0.023  0.023  0.095  0.041  0.037  0.020 -0.026 -0.044 -0.004 -0.029 -0.053 -0.037 -0.044 -0.084 -0.040 -0.045 -0.105 -9.990 
 0.024  0.006 -0.011 -0.018  0.044  0.085  0.064  0.015  0.034  0.060  0.038  0.032  0.070  0.063  0.064  0.051  0.052  0.002  0.009  0.034  0.029  0.016  0.031  0.034 -0.018 -0.021 -0.025  0.036  0.015  0.030  0.051  0.040  0.027  0.020 -0.061 -0.058 -0.042 -0.052 -0.032 -0.073 -0.043 -0.129 -9.990 -9.990 
 0.028  0.007  0.063  0.022  0.069  0.093  0.049  0.021  0.061  0.041  0.033  0.071  0.030 -9.990  0.053  0.052  0.017  0.038 -0.001  0.000  0.025  0.046  0.002  0.063  0.013 -0.016  0.028  0.061  0.012  0.013  0.013 -0.013  0.017  0.012 -0.019 -0.024 -0.063 -0.004 -0.040 -0.064 -0.069 -0.103 -0.105 -9.990 
-0.009  0.027  0.014  0.045  0.071  0.073  0.032 -9.990  0.063 -9.990  0.038  0.078  0.047  0.066  0.077  0.067  0.053  0.013  0.023  0.032  0.011  0.037  0.047  0.019  0.029  0.030  0.016  0.009  0.021  0.061 -0.016 -0.022 -0.026 -0.010 -0.006 -0.040 -0.033 -0.062 -0.072 -0.078 -0.104 -0.125 -0.106 -9.990 
 0.036  0.029  0.040  0.024  0.027  0.044 -9.990  0.052 -9.990  0.060  0.053  0.048  0.036  0.029  0.022  0.027  0.012  0.002  0.035  0.027 -0.031 -0.007  0.026 -0.015  0.034  0.026  0.046 -0.009  0.047  0.025  0.018  0.025  0.011  0.019 -0.002 -0.007 -0.038 -0.003 -0.060 -0.042 -0.048 -0.082 -0.107 -9.990 
-0.053  0.008  0.023  0.072  0.043  0.046  0.014  0.018  0.020  0.031  0.069  0.067  0.053  0.032  0.037  0.010  0.009  0.037  0.047  0.044  0.022  0.033  0.018  0.024  0.026  0.031  0.036  0.033 -0.008  0.002  0.007  0.046  0.025  0.009 -0.007 -0.034 -0.053 -0.052 -0.082 -0.062 -0.071 -0.089 -0.068 -9.990 
-0.040  0.009  0.043  0.053  0.046  0.080 -9.990 -9.990 -9.990 -9.990  0.065  0.063  0.064  0.025  0.030  0.041  0.037  0.018  0.020  0.027  0.028  0.019  0.019  0.050  0.025  0.010  0.017  0.019  0.011  0.020 -0.017  0.043  0.025 -0.014  0.006 -0.046 -0.023 -0.065 -0.093 -0.034 -0.028 -0.075 -0.131 -9.990 
-0.045  0.024  0.051  0.031  0.069  0.093  0.043  0.066  0.039  0.017  0.050  0.102  0.062  0.096  0.088  0.083  0.030  0.073  0.048  0.031  0.012 -0.004  0.010  0.015 -0.017  0.019  0.027  0.029  0.042  0.032 -0.008 -0.017 -0.009 -0.014  0.008 -0.003 -0.012  0.007 -0.023 -0.057 -0.096 -0.090 -0.047 -9.990 
-0.047  0.063  0.057  0.041  0.057  0.062  0.061  0.013  0.002  0.043  0.068  0.021  0.045  0.038 -0.016  0.007 -0.005 -0.018  0.039  0.009  0.046  0.057  0.031  0.058  0.022  0.024  0.065  0.015  0.052 -0.006  0.024  0.023  0.026 -0.023  0.024 -0.029 -0.111 -0.109 -0.097 -0.103 -0.083 -0.094 -9.990 -9.990 
-0.004  0.051  0.049  0.087  0.071  0.069  0.070 -9.990 -0.016  0.049  0.091  0.062  0.028  0.008  0.033  0.046  0.046  0.070  0.049  0.102  0.032  0.020  0.016  0.015  0.049 -0.014  0.032  0.052  0.028  0.001  0.019 -0.002  0.012 -0.009 -0.026 -0.014 -0.048 -0.035 -0.036 -0.073 -0.049 -0.079 -0.141 -9.990 
-0.031  0.025  0.028  0.076  0.086  0.076  0.050 -9.990 -9.990  0.039 -9.990  0.041  0.026  0.025  0.049 -0.022 -0.011 -0.012 -0.005  0.063 -0.009  0.047 -0.001  0.036  0.010  0.039  0.008  0.022  0.080  0.018  0.012  0.033  0.039  0.035 -0.007 -0.023 -0.037 -0.053 -0.029 -0.029 -0.077 -0.043 -0.014 -9.990 
-0.004  0.012  0.032  0.033  0.085  0.098  0.077  0.022 -9.990  0.003 -9.990  0.036  0.040  0.019 -0.052  0.034  0.082  0.027  0.022  0.012  0.028  0.043  0.035  0.016 -0.015 -0.018  0.021  0.016  0.033  0.054 -0.002  0.029  0.031  0.010 -0.003 -0.022 -0.006 -0.010 -0.035 -0.051 -0.074 -0.068 -0.134 -9.990 
 0.003  0.035  0.007  0.049  0.054  0.074  0.043 -9.990  0.040 -0.001  0.024  0.058  0.090  0.052  0.056  0.040  0.027  0.004  0.003 -0.002  0.028  0.030  0.064  0.008 -0.007  0.024  0.040  0.037  0.026  0.011  0.003  0.014 -0.000 -0.000 -0.043 -0.005  0.007 -0.020 -0.060 -0.033 -0.085 -0.095 -0.090 -9.990 
 0.036  0.032  0.029  0.013  0.072  0.068  0.083  0.043  0.012  0.044  0.064  0.086  0.050  0.008  0.018  0.045 -0.016 -0.006  0.015  0.032  0.048  0.013  0.018  0.016  0.026  0.028  0.013  0.003  0.026  0.012  0.058  0.069 -0.014 -0.012 -0.046 -0.012 -0.023 -0.005 -0.041 -0.069 -0.079 -0.061 -0.054 -9.990 
-0.041  0.042  0.017  0.043  0.046  0.070 -9.990  0.001 -0.010 -0.013  0.033  0.002  0.003 -0.021  0.014  0.039  0.003  0.057  0.007  0.015 -0.018 -0.033 -0.025  0.051  0.015  0.046  0.020  0.027  0.044  0.058  0.045  0.019  0.006 -0.016 -0.028 -0.015 -0.043 -0.003 -0.032 -0.043 -0.024 -0.060 -0.094 -9.990 
 0.027  0.025  0.066  0.038  0.004  0.027  0.010  0.028  0.024  0.078  0.039 -0.026  0.001  0.010  0.048 -0.003  0.049  0.045  0.031  0.034  0.029  0.059  0.038  0.057  0.058  0.031  0.039  0.033  0.028  0.050  0.045  0.015  0.005  0.023  0.024  0.025  0.005  0.001  0.017 -0.034 -0.089 -0.054 -0.074 -9.990 
 0.021 -0.009  0.037  0.012  0.032  0.023  0.038 -0.020 -9.990 -9.990  0.012 -0.006  0.006  0.022  0.045  0.057  0.074  0.042  0.042  0.046  0.075  0.081  0.072  0.056 -0.014  0.033  0.038  0.020  0.023  0.040  0.036  0.072 -0.001 -0.009 -0.015 -0.035 -0.031 -0.057 -0.020 -0.037 -0.077 -0.055 -0.052 -9.990 
-0.001 -0.010  0.004  0.048  0.019  0.033  0.036 -9.990 -9.990 -9.990  0.020  0.022 -0.011 -0.022  0.027  0.015  0.013 -0.061  0.001  0.032 -0.008  0.018  0.078  0.056  0.020  0.027  0.046 -0.002  0.007  0.037 -0.002 -0.010  0.038  0.001 -0.026 -0.022 -0.052 -0.087 -0.042 -0.057 -0.099 -0.105 -0.157 -9.990 
-0.034  0.029  0.006  0.057  0.045  0.039 -0.005 -9.990  0.043  0.050  0.006  0.063  0.011 -0.005 -0.004  0.013  0.048  0.022  0.027  0.047  0.045  0.095  0.041  0.010  0.033 -0.012  0.056  0.032  0.056  0.055  0.019  0.037  0.027  0.047  0.029  0.019 -0.017 -0.007 -0.071 -0.065 -0.043 -9.990 -0.068 -9.990 
-0.005  0.017  0.011  0.005  0.039  0.063  0.016 -0.024  0.048  0.008 -9.990  0.049  0.024  0.083  0.045  0.044 -0.012  0.003  0.026  0.065  0.037 -0.013  0.002  0.033  0.002  0.005  0.031  0.039 -0.018  0.036  0.035  0.055  0.049  0.010  0.017  0.023  0.015 -0.030 -0.017 -0.034 -0.078 -0.043 -0.007 -9.990 
-0.048  0.009  0.030  0.004  0.014 -0.015  0.002  0.027  0.035  0.012 -0.009 -0.029  0.067  0.034  0.076  0.022  0.069  0.049  0.026  0.019  0.030  0.029  0.004  0.017  0.018 -0.023 -0.040  0.055  0.006  0.059  0.023  0.085  0.069  0.077  0.053  0.021  0.039 -0.015 -0.027 -0.033 -0.010 -0.028 -0.052 -9.990 
-0.026 -0.006  0.017  0.070 -0.003  0.086 -9.990 -9.990  0.017  0.021 -0.009  0.034  0.046  0.031  0.020  0.007  0.035  0.053  0.068  0.029  0.071  0.069  0.055  0.055  0.058  0.018  0.027  0.010  0.050  0.034  0.024  0.020 -0.015  0.025 -0.009 -0.007 -0.025 -0.036 -0.034 -0.062 -0.029 -0.002 -0.067 -9.990 
-0.004 -0.002  0.027  0.037  0.025  0.017 -0.030  0.001  0.041  0.026  0.039  0.065  0.036  0.033  0.007  0.053  0.016  0.029  0.035  0.043  0.073  0.047  0.054  0.082  0.043  0.019  0.054  0.031  0.014  0.017 -0.013  0.028  0.011  0.021  0.015 -0.010 -0.020  0.009 -0.041 -0.047  0.016 -0.024 -0.067 -9.990 
-0.021 -0.006  0.004  0.010  0.020  0.062  0.066 -0.012  0.008  0.015  0.030  0.018  0.078  0.023  0.040  0.019  0.062  0.002  0.012  0.009  0.019  0.001  0.038  0.013  0.002  0.024  0.031 -0.022  0.009  0.048  0.035  0.027  0.066  0.062  0.009  0.027  0.010 -0.018  0.033 -0.044 -0.021 -0.029 -0.038 -9.990 
 0.005  0.005  0.022  0.049  0.035  0.077  0.074  0.013  0.048  0.073  0.041  0.025  0.072  0.094  0.052  0.065  0.020  0.061  0.078  0.058  0.062  0.011  0.019 -0.001 -0.005  0.027  0.033  0.069  0.029  0.061  0.065  0.016  0.015  0.001  0.014  0.037  0.003 -0.058 -0.034 -0.013 -0.091 -0.066 -0.066 -9.990 
 0.013  0.021  0.047  0.008  0.046  0.061  0.055  0.004  0.041  0.036  0.056  0.036  0.072  0.023 -0.005  0.019  0.047  0.053  0.054  0.058 -0.006  0.036  0.025 -0.006 -0.059  0.042 -0.017 -0.010  0.022  0.015  0.020  0.013  0.026  0.048 -0.018 -0.026 -0.005 -0.064 -0.035 -0.060 -0.046 -0.131 -0.087 -9.990 
-0.038 -0.000 -0.001  0.065  0.058  0.059  0.054  0.037  0.056  0.054  0.067  0.059  0.007  0.069  0.014  0.022  0.050  0.064  0.058  0.063  0.001  0.043  0.035  0.035 -0.017  0.001 -0.007 -0.003  0.008  0.008 -0.016  0.052  0.015 -0.007  0.011  0.003 -0.028 -0.014 -0.074 -0.054 -0.053 -0.043 -0.092 -9.990 
-0.025  0.021 -0.007  0.052  0.020  0.050  0.068  0.010 -0.006  0.012  0.009  0.047  0.030  0.018  0.049  0.029  0.042  0.059  0.084  0.067  0.050  0.029  0.014 -0.000  0.030 -0.008 -0.017 -0.015  0.039  0.036  0.006 -0.018 -0.010 -0.022 -0.034 -0.008 -0.054 -0.072 -0.064 -0.052 -0.100 -0.102 -0.114 -9.990 
-0.002  0.026  0.008  0.054  0.050  0.071  0.054  0.042  0.058  0.046  0.041 -0.002  0.051  0.042  0.087  0.054  0.068  0.073  0.096  0.087  0.020 -0.022  0.005 -0.005  0.006 -0.031  0.013 -0.007  0.005  0.041 -0.049 -0.006  0.011 -0.035 -0.008  0.015 -0.040 -0.048 -0.048 -0.058 -0.024 -0.034 -0.058 -9.990 
-0.068 -0.036  0.059  0.044  0.074  0.061  0.025  0.049  0.056  0.026 -0.006  0.043  0.025  0.039  0.033  0.011  0.021  0.005  0.016  0.058 -0.026 -0.027  0.002 -0.001  0.033 -0.014  0.049  0.009 -0.000 -0.004  0.008 -0.022  0.021 -0.023 -0.059 -0.032  0.021 -0.004 -0.047 -0.035 -0.022 -0.054 -0.038 -9.990 
-0.004  0.057  0.053  0.051  0.054  0.033  0.053 -0.004  0.014 -9.990 -9.990 -9.990 -9.990 -0.013  0.016  0.017  0.029  0.019  0.072  0.036 -0.030  0.007  0.010 -0.041 -0.008  0.029 -0.026  0.022  0.012 -0.002  0.040  0.039  0.057 -0.010 -0.040 -0.027 -0.008 -0.023 -0.024 -0.064 -0.075 -0.075 -0.087 -9.990 
-0.046  0.049  0.073  0.035  0.056  0.031  0.061  0.046  0.026 -9.990 -9.990 -9.990  0.044  0.094  0.004  0.012 -0.003 -0.009 -0.017 -0.025 -0.036 -0.063 -0.021  0.019  0.002 -0.006  0.018 -0.014 -0.003 -0.059 -0.002  0.016  0.008  0.009 -0.013 -0.029 -0.045 -0.039 -0.095 -0.064 -0.098 -0.102 -0.117 -9.990 
 0.014  0.047  0.044  0.040  0.038  0.026  0.009  0.047  0.057  0.049  0.033  0.047  0.055 -9.990  0.030 -9.990 -0.033  0.021  0.000 -0.004 -0.007 -0.039  0.040  0.029  0.017  0.035 -0.012 -0.022 -0.016  0.063  0.019  0.017  0.027 -0.017 -0.032  0.002  0.046 -0.056 -0.011 -0.027 -0.008 -0.068 -9.990 -9.990 
 0.020  0.038  0.036  0.063  0.019  0.024  0.084  0.049  0.048  0.042  0.036  0.026  0.062  0.060 -0.005 -0.044  0.008  0.001  0.012  0.010  0.030  0.001  0.015  0.036 -0.007 -0.029 -0.003 -0.002  0.008  0.038  0.045  0.055  0.044  0.008  0.010  0.034  0.005  0.046  0.036 -0.114 -0.051  0.001 -9.990 -9.990 
 0.011  0.023  0.026  0.048  0.059  0.065  0.015  0.029  0.011  0.007  0.017  0.063  0.017  0.001 -0.006  0.003 -0.006  0.021  0.047  0.021 -0.000  0.013 -0.003 -0.009 -0.007  0.010  0.005  0.024  0.060  0.073  0.059  0.053  0.013 -0.045  0.016 -0.014 -0.049 -0.023 -0.021 -0.047 -0.096 -0.074 -0.117 -9.990 
-0.004 -0.010  0.040  0.063  0.021  0.002 -0.008  0.088  0.060  0.076  0.083  0.034  0.032  0.027 -0.004  0.035  0.063  0.041 -0.036 -0.055 -0.037  0.001 -0.035  0.054  0.113  0.020  0.037  0.067  0.067  0.072  0.099  0.010 -0.020  0.007  0.017  0.002 -0.034 -0.053 -0.044 -0.086 -0.046 -0.047 -0.034 -9.990 
 0.009  0.005 -9.990  0.032 -0.002  0.052  0.070  0.025  0.039  0.005  0.032  0.015  0.033  0.080 -0.016  0.030  0.057  0.020 -0.009  0.014 -0.002 -0.028 -0.011  0.027 -0.013  0.029  0.001  0.021  0.056  0.048  0.040  0.009 -0.016  0.001  0.019 -0.017 -0.003  0.003 -0.007 -0.061 -0.082 -0.060 -0.091 -9.990 
 0.035 -0.004  0.014  0.067  0.047  0.040  0.080  0.042  0.082  0.059  0.050  0.051  0.038  0.041 -0.063 -0.009  0.007  0.045  0.066 -0.013 -0.020  0.011  0.040  0.065 -0.021 -0.004  0.030 -0.006  0.035  0.035  0.048  0.033  0.039  0.023  0.042 -0.032 -0.022  0.006 -0.001 -0.038 -0.067 -0.060 -0.077 -9.990 
-0.029  0.012  0.017  0.063  0.080  0.105  0.024  0.034  0.006  0.062  0.053  0.056  0.052  0.065  0.060  0.046 -0.002  0.068 -0.007 -0.019 -0.000  0.011  0.020  0.028  0.015  0.029  0.044  0.029  0.029 -0.010 -0.017  0.003  0.036  0.017  0.020 -0.008  0.036 -0.063 -0.066 -0.043 -9.990 -0.132 -0.114 -9.990 
 0.021  0.008  0.024  0.047  0.046  0.087  0.054  0.050  0.042  0.018  0.055  0.058  0.013  0.080  0.041  0.122  0.051  0.029  0.092  0.030  0.039  0.037  0.015  0.013  0.032  0.058  0.012 -0.027  0.005 -0.008 -0.022 -0.059 -0.002  0.025 -0.003  0.009 -0.082 -0.040 -0.042 -0.053 -0.058 -0.141 -0.133 -9.990 
 0.004 -0.032  0.000  0.073  0.059  0.085  0.083  0.063  0.095  0.077  0.060  0.075  0.043  0.084  0.057  0.046  0.035  0.028 -0.027  0.040  0.022  0.068  0.010 -0.001  0.003 -0.018  0.009 -0.020  0.025 -0.031 -0.038  0.005 -0.017  0.009 -0.012 -0.039 -0.016 -0.031 -0.043 -0.074 -0.058 -0.028 -0.046 -9.990 
 0.015  0.028  0.045  0.075  0.058  0.083  0.017  0.035  0.051  0.028  0.042  0.049  0.051  0.059  0.014  0.065  0.029  0.031  0.039  0.084  0.035  0.038 -0.027  0.035 -0.014  0.044  0.043  0.007  0.045  0.016  0.033  0.034 -0.001  0.011 -0.030 -0.037 -0.067 -0.011 -0.040 -0.059 -0.036 -0.135 -0.091 -9.990 
-0.002  0.019  0.031  0.101  0.105  0.093  0.096  0.080  0.038  0.065  0.069  0.058  0.065  0.046  0.043  0.069  0.016  0.038  0.034  0.004  0.011  0.004  0.007  0.003  0.014 -0.004  0.014  0.024  0.012  0.040  0.003 -0.021  0.020 -0.002 -0.032 -0.011 -0.020 -0.008 -0.063 -0.076 -0.051 -0.110 -0.146 -9.990 
-0.029  0.041  0.020  0.035  0.039  0.031  0.065  0.077  0.043  0.031  0.029  0.087  0.042  0.048  0.054  0.024  0.002  0.041  0.013  0.023  0.012 -0.009  0.055  0.020  0.040  0.010  0.007  0.001  0.009  0.014  0.003 -0.018 -0.010  0.007  0.026 -0.017 -0.026 -0.074 -0.049 -0.057 -0.050 -0.082 -0.099 -9.990 
 0.004  0.028  0.003 -0.020  0.012  0.065  0.026  0.047  0.036  0.033  0.055  0.078  0.079  0.051  0.003 -0.078 -0.031 -0.053 -0.046 -0.032  0.015 -0.004 -0.021  0.064  0.025  0.033  0.011 -0.020  0.061  0.052  0.027  0.036  0.001  0.037 -0.006 -0.020 -0.031 -0.053 -0.028 -0.021 -0.079 -0.023 -0.057 -9.990 
-0.021  0.039  0.048  0.028  0.014  0.048  0.031  0.031  0.048  0.023 -9.990  0.020  0.045  0.002  0.012  0.054 -0.010 -0.029  0.021  0.010  0.035  0.033 -0.016  0.004  0.018  0.070  0.074  0.035  0.057  0.003  0.022  0.005  0.015  0.009  0.026 -0.032 -0.033 -0.050 -0.064 -0.041 -0.071 -0.043 -0.089 -9.990 
-0.002 -0.035  0.020  0.031  0.026  0.024 -0.006  0.036  0.041  0.014  0.050  0.007  0.041  0.020  0.025  0.014  0.017 -0.020  0.062  0.021  0.034 -0.028  0.038 -0.013  0.026  0.011  0.000 -0.012  0.035 -0.001  0.072 -0.024  0.001 -0.018 -0.027  0.037 -0.009 -0.039 -0.045 -0.099 -0.125 -0.093 -0.103 -9.990 
-0.059 -0.048 -0.044  0.024  0.016  0.013  0.058  0.015  0.042  0.041  0.020 -0.014 -0.019 -0.014 -0.024  0.024  0.054 -0.019  0.038  0.015  0.024  0.018  0.038  0.029  0.007  0.053  0.044  0.008  0.062  0.054  0.059  0.034  0.017 -0.040  0.001  0.014 -0.008 -0.044 -0.066 -0.035 -0.079 -0.014  0.004 -9.990 
-0.014 -0.010 -0.028  0.077  0.035  0.006  0.017  0.078  0.078  0.050  0.019 -0.004 -0.000 -0.018  0.050 -0.000 -0.020 -0.009  0.093  0.034  0.009 -0.010  0.012  0.045  0.053  0.041  0.050  0.044  0.034  0.032  0.017  0.034 -0.016  0.003  0.012 -0.009 -0.025 -0.013 -0.045 -0.063 -0.048 -0.077 -0.115 -9.990 
-0.001  0.027 -0.009  0.037  0.082  0.050  0.036  0.050  0.049  0.047  0.029  0.049  0.084  0.076  0.001 -0.035  0.024 -9.990  0.076  0.035  0.003  0.023  0.015  0.031  0.018  0.055  0.051  0.016  0.030  0.035  0.025  0.017  0.036  0.039  0.002 -0.008 -0.006 -0.021 -0.036 -0.066 -0.105 -0.134 -0.119 -9.990 
 0.015 -0.007  0.013  0.022  0.025  0.032  0.050  0.057  0.013  0.001  0.035  0.045  0.065  0.059  0.057  0.062  0.033  0.017 -9.990  0.044 -0.001  0.012  0.037  0.051  0.052  0.009  0.043  0.040  0.074  0.046  0.049  0.017  0.032  0.028  0.024 -0.017 -0.005 -0.003 -0.025 -0.011 -0.062 -0.041 -0.060 -9.990 
-0.005  0.007  0.006  0.058  0.100  0.088  0.046  0.036  0.049  0.040  0.060  0.071  0.079  0.102  0.074 -0.001  0.019  0.028  0.033  0.029  0.046 -0.003  0.035  0.036  0.019  0.029  0.047  0.041  0.043  0.009  0.013  0.048 -0.001 -0.014  0.002 -0.002 -0.050 -0.058 -0.044 -0.051 -0.092 -0.092 -0.072 -9.990 
-0.016 -0.024 -0.033  0.037  0.108  0.053  0.065  0.082  0.030  0.040  0.062  0.068  0.064  0.061  0.027  0.083 -0.010 -9.990  0.001 -0.070 -0.004  0.017  0.026  0.005  0.063  0.043  0.047  0.060  0.030  0.028  0.010 -0.016 -0.034 -0.032 -0.021 -0.041 -0.078 -0.026 -0.083 -0.095 -0.066 -0.074 -0.099 -9.990 
 0.003 -0.020 -0.007  0.068  0.048  0.066  0.081  0.035 -9.990  0.016  0.077  0.064  0.060 -0.002  0.035  0.046  0.039  0.017 -0.022 -0.023 -0.015  0.002  0.017  0.039  0.025  0.013  0.048  0.043  0.091  0.031  0.056  0.033  0.016  0.007  0.002 -0.021  0.036  0.006 -0.015 -0.024 -0.091 -0.051 -0.096 -9.990 
-0.022 -0.004  0.002  0.030  0.051  0.094  0.037  0.049 -9.990  0.035  0.064  0.035  0.062  0.094  0.084  0.097  0.052  0.057  0.055 -0.001 -0.016 -0.027  0.063  0.070  0.098  0.119  0.061  0.051  0.047  0.052  0.058  0.041  0.038  0.024 -0.012  0.002 -0.007 -0.029 -0.036 -0.067 -0.058 -0.034 -0.093 -9.990 
-0.005  0.020  0.040  0.093  0.017  0.065  0.056  0.086  0.043  0.024  0.042  0.047  0.053  0.068  0.062  0.067  0.032  0.025  0.035  0.011  0.054  0.007  0.042  0.014  0.006  0.022  0.027  0.026  0.027  0.009  0.022  0.020  0.034  0.023  0.040 -0.020 -0.045 -0.054 -0.004 -0.041 -0.062 -0.050 -9.990 -9.990 
 0.007 -0.010  0.030  0.075  0.043  0.060  0.078  0.023  0.052  0.047  0.027  0.047  0.083  0.069  0.044  0.044 -0.003  0.006 -0.011 -0.018 -0.061 -0.040  0.006 -0.005  0.023  0.011  0.022  0.028 -0.003  0.079  0.056  0.010  0.067  0.022  0.020 -0.009  0.028 -0.054  0.033 -0.064 -0.056 -0.035 -0.087 -9.990 
 0.000  0.002  0.017  0.028  0.076  0.102  0.075  0.029  0.046  0.090  0.053  0.062  0.034  0.065 -9.990  0.007  0.028  0.024  0.042  0.027 -0.010 -0.020 -0.003  0.048  0.007  0.033 -9.990 -0.002 -9.990  0.016  0.017  0.012  0.016  0.022  0.016  0.006  0.013 -0.024 -0.026 -0.074 -0.035 -0.069 -0.054 -9.990 
-0.037  0.064  0.027  0.044  0.053  0.041  0.068  0.041  0.041  0.011  0.045  0.073  0.007  0.016  0.057  0.023  0.023  0.012  0.015  0.003  0.029 -0.037  0.045  0.020  0.045  0.055  0.039  0.020  0.055  0.024  0.022 -0.013  0.020 -0.022 -0.018 -0.028  0.030  0.012 -0.051 -0.052 -0.044 -0.081 -0.098 -9.990 
-0.019  0.015  0.046  0.059  0.042  0.034  0.026  0.036 -9.990  0.106  0.059  0.018  0.062  0.059  0.042  0.018  0.052  0.047  0.029  0.061  0.069  0.026  0.011  0.090  0.077  0.029  0.017  0.037  0.015 -0.022  0.036  0.012  0.021  0.018  0.030  0.036 -0.028 -0.037 -0.011 -0.001 -0.065 -0.018 -0.015 -9.990 
-0.003  0.033  0.046  0.070  0.066  0.089  0.049  0.054  0.132  0.088  0.065  0.044  0.047  0.067  0.078  0.069  0.092  0.112  0.086  0.081  0.038  0.040 -0.013  0.050  0.004  0.005  0.047  0.046  0.025  0.048  0.013  0.032  0.049  0.019  0.037  0.017  0.002  0.001 -0.035  0.012 -0.035 -0.047 -0.096 -9.990 
 0.044  0.039  0.049  0.064  0.044  0.051  0.058  0.028  0.051  0.028  0.028  0.046  0.052  0.072  0.077  0.078  0.091  0.060 -0.061  0.004  0.041  0.005 -0.008 -0.014  0.022  0.016 -0.009  0.016  0.002  0.036  0.026  0.006  0.002  0.015  0.002 -0.003 -0.030 -0.050 -0.066 -0.073 -0.064 -0.116 -0.094 -9.990 
-0.038  0.020  0.013  0.013  0.043  0.025  0.061  0.024  0.070  0.057  0.020  0.036  0.064  0.021  0.052  0.011  0.051  0.025  0.020 -0.022  0.009  0.029  0.013  0.003  0.047  0.016  0.019  0.038  0.071  0.041  0.053  0.047  0.042  0.002 -0.022  0.022  0.022 -0.039 -0.026 -0.078 -0.031 -0.038  0.000 -9.990 
-0.022  0.016  0.001  0.062  0.034  0.036 -0.022  0.009  0.056  0.077  0.037  0.041  0.040  0.036 -9.990 -0.009  0.052  0.057  0.022  0.032  0.011  0.038  0.038 -0.017  0.061  0.025 -0.011  0.006 -0.005  0.033  0.045  0.055 -0.016  0.021  0.025  0.053  0.010 -0.023 -0.050 -0.029 -0.066 -0.060 -0.073 -9.990 
-0.003  0.003 -0.007  0.023  0.039  0.030  0.047  0.040  0.006 -0.008 -0.016  0.000  0.013 -0.007  0.015 -0.001  0.010  0.033  0.076  0.025  0.026  0.017  0.005 -0.007 -0.013  0.001  0.014  0.020  0.035  0.038  0.038  0.046  0.023  0.051  0.065  0.036  0.043  0.047  0.030  0.011  0.009 -0.033 -0.030 -9.990 
-9.990 -9.990 -0.005 -0.003  0.002  0.058 -0.002 -0.009  0.019  0.031  0.013  0.058  0.044  0.036  0.002 -0.024  0.003  0.008  0.061 -0.017  0.044  0.056  0.035  0.068  0.039 -0.003 -0.034 -0.001  0.035  0.021  0.036  0.023  0.030 -0.020  0.016 -0.004  0.030 -0.016 -0.037 -0.039 -0.037 -0.034  0.018 -9.990 
-0.025  0.003  0.031  0.034  0.034  0.013 -0.006  0.057  0.108  0.038  0.048  0.026 -9.990  0.006 -0.021  0.026 -0.022  0.064  0.036  0.018 -0.012  0.053  0.024  0.060  0.064  0.010  0.070 -0.002  0.029  0.035  0.049  0.058  0.053  0.052  0.065  0.046  0.034 -0.005  0.008 -0.008  0.016  0.008 -0.015 -9.990 
-9.990 -9.990 -0.009  0.057  0.030  0.042  0.026  0.021  0.016  0.000 -0.016  0.025 -0.029  0.068 -9.990 -9.990 -0.037  0.035  0.044  0.027  0.041  0.007  0.034  0.061  0.060  0.028  0.037  0.074  0.070  0.038  0.070  0.033  0.027  0.041 -0.023  0.042  0.021  0.009  0.005 -0.039 -0.036 -0.002 -0.020 -9.990 
-0.058 -0.030  0.029 -0.030  0.008  0.054  0.013 -0.029 -0.008 -0.068  0.023  0.016  0.003  0.008  0.017 -0.017 -0.001  0.002  0.033  0.030  0.039  0.078  0.016 -0.002 -0.005  0.003  0.002  0.015  0.033  0.010  0.077  0.003  0.033  0.029 -0.019 -0.009 -0.036 -0.020  0.030 -0.017 -0.033 -0.058 -0.058 -9.990 
-0.023 -0.016  0.030  0.013  0.013 -0.000  0.004  0.015  0.006  0.011  0.037  0.020 -0.015  0.010 -0.005  0.023 -0.019  0.016  0.028  0.041  0.086  0.067  0.050  0.007 -0.010 -0.002  0.019  0.020  0.036  0.070  0.021  0.027  0.043  0.026  0.034  0.026  0.023 -0.008  0.042 -0.032 -0.039 -0.033 -0.045 -9.990 
 0.011  0.014  0.020 -0.038  0.039  0.045  0.023 -0.010  0.008  0.042  0.018  0.025  0.052  0.036 -0.015  0.045  0.076  0.058 -0.001  0.027  0.063  0.025  0.053  0.038 -0.005 -0.001 -0.004  0.017  0.031  0.011 -0.007  0.024  0.027  0.026  0.046  0.003 -0.023 -0.012  0.046 -0.035 -0.043 -0.026  0.017 -9.990 
 0.001  0.030 -0.011  0.040  0.066  0.038  0.058  0.093  0.071  0.044  0.005  0.051  0.005  0.041  0.015  0.086  0.022  0.087  0.047  0.044  0.007  0.046  0.042  0.056  0.053  0.030  0.042 -0.007 -0.031  0.015  0.056  0.024  0.041  0.026  0.014  0.024 -0.005 -0.033  0.002 -0.062 -0.040 -0.069 -0.054 -9.990 
-0.069 -0.011  0.008  0.061  0.054  0.040  0.075  0.038  0.035  0.020  0.047  0.040  0.060  0.052  0.115  0.106  0.084  0.050  0.085  0.047  0.036  0.055  0.027  0.003  0.021  0.026  0.024  0.038  0.012  0.021  0.034  0.048  0.072  0.046  0.078  0.047  0.004  0.020  0.036  0.061  0.041 -0.015 -0.078 -9.990 
-0.014  0.012  0.023  0.042 -0.001  0.026  0.003  0.049  0.018  0.018  0.059  0.066  0.024  0.004 -0.022  0.049 -9.990  0.029  0.043  0.046  0.061  0.043  0.054  0.002  0.023  0.019  0.064  0.072  0.030  0.044  0.056  0.032  0.039  0.033  0.055  0.045  0.001 -0.014 -0.017 -0.053 -0.011 -0.015  0.009 -9.990 
-0.014 -0.009  0.011  0.009  0.013  0.071  0.028  0.091 -0.004  0.036  0.048  0.001  0.016 -0.041  0.044  0.064  0.071  0.033  0.039  0.049  0.062  0.075 -0.021  0.007  0.005  0.024 -0.034  0.039  0.054  0.017  0.054  0.052  0.030  0.060  0.010  0.007 -0.005 -0.013 -0.034 -0.032 -0.019  0.011  0.014 -9.990 
-0.045 -0.004  0.037  0.022  0.063  0.054 -0.006  0.026 -0.001  0.007  0.036  0.055  0.036  0.005  0.027  0.033  0.071  0.007  0.032  0.024  0.006  0.042  0.004  0.028  0.023  0.026  0.013  0.028  0.019 -0.000  0.024  0.037  0.007 -0.000  0.002 -0.012  0.026 -0.027  0.012  0.003 -0.055 -0.049 -0.065 -9.990 
-9.990 -9.990 -0.018 -0.028 -0.022 -0.000  0.034  0.028  0.014 -9.990  0.023 -9.990  0.024 -0.033  0.018  0.039  0.018  0.052  0.033  0.044  0.009 -0.004  0.031  0.060  0.035  0.046  0.026  0.037  0.052 -0.000  0.055  0.056  0.063  0.013  0.035  0.030  0.009 -0.015  0.016 -0.023 -0.038 -0.023 -0.056 -9.990 
-9.990  0.010 -9.990 -0.008  0.036  0.033  0.001  0.045 -9.990  0.037  0.032  0.022  0.035  0.044  0.008  0.017 -0.023  0.028  0.026  0.020  0.045  0.047 -0.008  0.025  0.026 -0.024 -0.007 -0.014 -0.007  0.024 -0.020  0.020  0.010  0.022  0.015 -0.019 -0.005 -0.005 -0.022 -0.026 -0.028 -0.086 -0.096 -9.990 
 0.012  0.017  0.011  0.004  0.015  0.042  0.018  0.018  0.047 -0.006 -0.012  0.011  0.007  0.017  0.029  0.040  0.014  0.067  0.023  0.025  0.032 -0.005  0.004  0.036  0.038  0.056  0.043  0.061 -0.007  0.056  0.055  0.026  0.028  0.033  0.002  0.028 -0.004 -0.009 -0.023 -0.033 -0.047 -0.061 -0.028 -9.990 
-0.044 -0.010  0.004  0.021  0.029  0.065  0.009  0.028  0.042  0.020  0.012  0.033 -0.015  0.033 -9.990 -0.009  0.004  0.074 -0.005  0.012  0.069  0.035  0.047  0.002  0.020  0.036  0.010  0.062  0.046  0.032  0.045  0.023  0.055  0.067  0.045  0.014  0.049 -0.014 -0.049 -0.010  0.013  0.037  0.004 -9.990 
-0.006 -0.010  0.010  0.042  0.059  0.048  0.039  0.012 -0.029  0.036  0.055 -9.990 -9.990 -9.990 -9.990 -9.990 -9.990  0.027  0.035  0.023  0.057  0.035  0.073  0.019  0.038  0.050  0.048  0.027  0.024 -0.019  0.016  0.037  0.006  0.049  0.031  0.004  0.015  0.048  0.035 -0.013  0.006  0.020 -0.041 -9.990 
-0.053 -0.014 -9.990  0.035  0.052  0.008  0.037  0.048 -0.008 -0.047 -9.990  0.012 -9.990  0.005 -0.015  0.022 -0.004  0.056  0.011 -0.002  0.019  0.072  0.026  0.037 -0.008  0.036  0.055  0.041 -0.005  0.017  0.091  0.036  0.058  0.018  0.032  0.029 -0.003 -0.013  0.011  0.045  0.027 -0.020 -0.042 -9.990 
-0.008  0.004 -0.006  0.008  0.041  0.031  0.032  0.063  0.033  0.045  0.015  0.041  0.087  0.004  0.011  0.006  0.011  0.054  0.024 -0.004  0.025  0.034  0.035 -0.010  0.026  0.032  0.061  0.033  0.043  0.038  0.069  0.072  0.036  0.019  0.015  0.047  0.003 -0.013  0.017  0.022 -0.000 -0.025 -0.065 -9.990 
-0.055 -0.028  0.041  0.010  0.074  0.071  0.029  0.011  0.045  0.053  0.036  0.032  0.022  0.042  0.035  0.022  0.042  0.041  0.023  0.039  0.024 -0.036 -0.078  0.047  0.037  0.041 -0.004  0.029  0.054  0.062  0.024  0.054  0.062  0.030  0.038  0.069  0.029  0.021  0.037  0.009 -0.004 -0.009 -0.044 -9.990 
-0.045  0.004  0.030  0.061  0.039  0.054 -0.029  0.035  0.035  0.044  0.045  0.014  0.098  0.026  0.041 -0.008 -0.024 -0.001 -0.039 -0.018  0.052  0.011  0.021 -0.013 -0.001 -0.020  0.010  0.027  0.069  0.012  0.023  0.080  0.058  0.025  0.025  0.025  0.017 -0.016  0.036 -0.041 -0.035 -0.039 -0.081 -9.990 
-0.050 -0.033 -0.023  0.031  0.016  0.047  0.006  0.057  0.010  0.005  0.067  0.058  0.002  0.026 -0.015  0.021  0.039  0.018  0.016 -0.068  0.012  0.063  0.038  0.047 -0.012  0.002  0.053  0.023  0.003  0.024 -0.011  0.010  0.009  0.062  0.024 -0.018 -0.007  0.011  0.002 -0.034 -0.060 -0.043 -0.079 -9.990 
-0.022  0.012 -0.028  0.003  0.021  0.047  0.041 -0.001  0.024  0.009  0.019 -0.022  0.031  0.035 -0.031 -0.045  0.020  0.003  0.020  0.018  0.003  0.037 -0.014  0.027 -9.990  0.022  0.033  0.028  0.068  0.002  0.012 -0.006  0.010  0.002  0.007 -0.022 -0.010 -0.030 -0.012 -0.024 -0.045 -0.064 -0.115 -9.990 
-0.015  0.024 -0.014  0.019  0.043  0.077  0.033  0.015  0.026  0.048 -9.990  0.022 -9.990 -0.021  0.058  0.039  0.042 -0.002 -0.005  0.031  0.039  0.010 -0.013 -0.027 -0.048  0.008  0.045  0.016  0.014  0.037  0.007  0.037  0.066  0.018  0.018  0.029  0.044  0.034 -0.014 -0.031 -0.025 -0.010 -0.088 -9.990 
 0.023  0.017  0.003  0.047  0.048  0.059  0.040  0.032  0.042 -9.990 -0.005 -0.007  0.058  0.004 -0.003  0.042  0.046  0.037 -0.001 -0.019  0.037  0.004  0.017 -9.990 -9.990 -0.000  0.009  0.018  0.047  0.044  0.018  0.081  0.045  0.032  0.017  0.041  0.013  0.054  0.039 -0.013  0.013 -0.036 -0.005 -9.990 
-0.010  0.002  0.033  0.034  0.056  0.025  0.037 -0.005  0.060 -9.990 -9.990 -9.990  0.008  0.015 -0.000 -9.990 -0.015  0.020  0.011  0.017  0.023  0.016 -0.026  0.023  0.013  0.030  0.033 -0.016 -0.003  0.004 -0.013  0.049 -0.019  0.023 -0.025  0.027  0.016  0.004 -0.047 -0.025 -0.018 -0.089 -0.135 -9.990 
 0.041  0.010  0.038  0.121  0.070  0.074  0.063  0.077  0.034 -9.990 -9.990  0.090  0.081  0.036  0.066  0.063  0.093  0.050  0.028  0.058  0.009  0.034 -0.037  0.004 -0.007  0.016  0.051  0.020  0.000 -0.013 -0.033 -0.009 -0.021  0.013  0.020 -0.008 -0.006  0.011 -0.006 -0.025 -0.064 -0.043 -0.078 -9.990 
 0.017  0.024  0.031  0.071  0.059  0.072  0.098  0.088  0.113  0.060  0.068  0.107  0.119  0.072  0.075  0.126  0.082  0.078  0.136  0.114  0.104  0.063  0.111  0.073  0.064  0.059  0.046 -0.002  0.004  0.033  0.034  0.012  0.005  0.016  0.052  0.008 -0.008  0.003 -0.010 -0.047  0.004 -0.020 -0.058 -9.990 
 0.007 -0.030  0.045  0.055  0.123  0.093  0.103  0.108  0.108  0.085  0.074  0.063  0.118  0.127  0.106  0.116  0.096  0.100  0.064  0.101  0.097  0.113  0.071  0.078  0.085  0.087  0.054  0.015 -0.071 -0.054 -0.033  0.015 -0.002 -0.022 -0.021 -0.014  0.012 -0.003 -0.006 -0.040 -0.061 -0.052 -0.094 -9.990 
 0.016  0.010  0.039 -9.990  0.056  0.101  0.077  0.051 -9.990 -9.990 -9.990 -9.990  0.101 -9.990 -9.990  0.164  0.124  0.086  0.146  0.077  0.079  0.148  0.054  0.115  0.070  0.043  0.084  0.086  0.051 -0.031 -0.034 -0.022  0.009 -0.021  0.020 -0.013  0.012  0.017 -0.012 -0.002 -0.021 -0.047 -0.080 -9.990 
 0.001  0.017  0.050 -9.990  0.035  0.104  0.109  0.143 -9.990 -9.990 -9.990  0.101  0.150  0.139  0.093  0.085  0.085  0.114  0.095  0.065  0.113  0.112  0.087  0.101  0.084  0.088  0.088  0.119  0.042  0.066 -0.002 -0.026 -0.027  0.001  0.025  0.017 -0.028 -0.015 -0.031 -0.031  0.006  0.004 -0.055 -9.990 
 0.007 -0.003  0.026  0.022  0.068  0.044  0.079  0.088  0.086  0.101  0.120  0.162  0.153  0.051  0.075  0.096 -9.990  0.064  0.069  0.074  0.052  0.080  0.107  0.075  0.059  0.081  0.068  0.075  0.019  0.004 -0.011 -0.035 -0.058 -0.041 -0.038 -0.025 -0.012  0.015 -0.058 -0.072 -0.053 -0.038 -0.023 -9.990 
 0.018  0.005  0.030  0.011 -9.990  0.083 -9.990  0.078  0.084  0.105  0.103  0.068  0.081 -9.990  0.103  0.103  0.113  0.090  0.069  0.108  0.078  0.090  0.077  0.010  0.055  0.028  0.061  0.034  0.042  0.021 -0.002 -0.058 -0.018  0.008 -0.039 -0.035 -0.074  0.027 -0.002 -0.044 -0.040 -0.081 -0.026 -9.990 
-0.010  0.035  0.008  0.067  0.058  0.063  0.056  0.077  0.026  0.090  0.094  0.060  0.103  0.089  0.056  0.102  0.118  0.085  0.056  0.060  0.072  0.054  0.048  0.034  0.003  0.024  0.063  0.092  0.083  0.060  0.023 -0.031 -0.031 -0.044  0.016 -0.006 -0.021  0.001 -0.032 -0.018 -0.029 -0.062 -0.056 -9.990 
-0.015  0.032  0.047  0.036  0.072  0.036  0.063  0.074  0.055  0.075 -9.990  0.101 -9.990 -9.990 -9.990  0.061  0.055  0.073  0.036  0.084  0.077  0.109  0.056  0.106  0.071  0.079  0.077  0.100  0.075  0.102  0.069  0.005  0.007 -0.047  0.015  0.016 -0.028 -0.041  0.017 -0.018  0.012  0.017 -0.042 -0.038 
 0.029  0.006  0.037  0.030  0.022  0.030  0.085  0.093  0.095  0.115  0.057  0.082  0.074 -9.990  0.126  0.116  0.055  0.070  0.048  0.081  0.051  0.041  0.053  0.074  0.055  0.067  0.058  0.054  0.069  0.056  0.059 -0.027 -0.040 -0.024 -0.040 -0.003  0.014  0.036  0.002  0.021 -0.004 -0.026 -0.038 -9.990 
-0.003  0.046  0.065  0.052  0.033  0.091  0.060  0.077  0.074  0.090  0.059  0.049  0.124  0.134  0.085  0.104  0.068  0.052  0.061  0.075  0.088  0.078  0.036  0.079  0.061  0.049  0.025  0.042  0.043  0.009  0.031  0.052 -0.023 -0.028 -0.019 -0.014 -0.030  0.018 -0.012  0.011  0.017  0.028 -0.013 -9.990 
-0.022  0.027  0.027  0.044  0.056  0.103  0.117  0.096  0.074  0.050 -9.990  0.067  0.100  0.092  0.090  0.026  0.079  0.068  0.089  0.056  0.064  0.068  0.050  0.110  0.099  0.031  0.082  0.053  0.053 -0.014  0.041  0.010  0.002 -0.005 -0.010  0.019  0.003  0.012  0.011  0.058  0.005  0.009 -0.018 -9.990 
-0.048 -0.011 -0.013  0.024  0.032  0.019  0.053  0.033  0.028  0.074  0.053  0.020 -0.028  0.001 -0.024  0.007  0.017 -0.027 -0.003  0.033  0.058  0.064  0.034  0.030 -0.002  0.067  0.026 -0.011 -0.029 -0.027  0.024 -0.037 -0.041 -0.009  0.003 -0.001  0.010  0.065  0.029  0.033 -0.005  0.017 -0.030 -9.990 
-0.048 -0.005 -0.044  0.013  0.006 -0.019 -9.990 -0.032 -0.028 -0.032 -0.035 -0.055  0.002  0.008 -9.990  0.010  0.054  0.043  0.071  0.048  0.039  0.037  0.040  0.066  0.024  0.007  0.006  0.035  0.056  0.043  0.060  0.043  0.052 -0.008 -0.004  0.006  0.015  0.015  0.019  0.020  0.078  0.032  0.006 -9.990 
 0.021  0.008  0.009  0.017  0.006  0.003 -0.071 -0.095 -0.077 -0.110 -0.022 -0.024 -9.990  0.034  0.036 -9.990  0.080  0.066  0.067  0.039  0.033  0.053  0.078  0.005  0.053  0.081  0.066  0.032  0.056  0.027  0.067  0.010  0.039  0.067  0.009  0.050  0.047  0.046  0.054  0.028 -0.009 -0.001  0.007 -9.990 
-0.035 -0.010 -0.004  0.007 -0.016 -0.033 -0.043 -0.082 -0.109 -0.082 -9.990 -0.009  0.007  0.058 -9.990 -9.990  0.061  0.032  0.037  0.067  0.067  0.039  0.085  0.063  0.063  0.043  0.063  0.002  0.060  0.079  0.061  0.049  0.049  0.078  0.042  0.018  0.031  0.037  0.048  0.005  0.009  0.040 -0.022 -9.990 
-0.062 -0.034 -0.006 -0.078 -0.037  0.011 -0.003 -0.025 -0.036 -0.069 -0.040  0.033  0.036 -9.990  0.065  0.039  0.069  0.044  0.057  0.071  0.054  0.027  0.051  0.032  0.002  0.037  0.088  0.034  0.051  0.083  0.072  0.059  0.088  0.085  0.041  0.043  0.038  0.026  0.032 -0.005  0.040  0.021 -9.990 -9.990 
-0.001  0.034  0.023  0.022  0.020  0.001  0.041 -0.048 -0.006 -0.043 -0.003  0.030  0.059 -9.990  0.054  0.050  0.048  0.067  0.095  0.090  0.063  0.059  0.078  0.019  0.041  0.063  0.042 -0.010  0.093  0.053  0.040  0.088  0.050  0.060  0.009  0.014  0.030  0.025  0.050  0.049  0.002  0.005 -0.001 -9.990 
 0.012  0.001  0.063  0.009  0.026  0.013  0.037 -0.010 -0.002  0.033  0.054  0.033 -9.990  0.047 -9.990  0.024 -9.990  0.040  0.047  0.008  0.062  0.048  0.032  0.031  0.070  0.054  0.025  0.036  0.005  0.053  0.043  0.027  0.039  0.043  0.034  0.062  0.053  0.026  0.005 -0.006 -0.027 -0.010 -0.035 -9.990 
-0.020  0.046 -0.001  0.018  0.010  0.017 -0.011 -0.015 -0.017 -0.030 -0.005  0.013  0.010 -9.990  0.072  0.042  0.036  0.074  0.084  0.044  0.052  0.025  0.026  0.071  0.075  0.079  0.047  0.058  0.071  0.067  0.042  0.100  0.019  0.036  0.037  0.063  0.040  0.024  0.028  0.000 -0.015 -0.019 -0.032 -9.990 
-0.014 -0.015  0.034  0.044 -0.020  0.042 -0.011  0.042  0.016  0.049  0.048  0.037 -9.990 -0.030 -9.990  0.092  0.079  0.055  0.076  0.031  0.055  0.045  0.042  0.068  0.023  0.064  0.054  0.037  0.068  0.103  0.038  0.008  0.051  0.074  0.052  0.002  0.043  0.012 -0.001 -0.036 -0.038 -0.025 -0.072 -9.990 
 0.003 -0.029  0.018 -0.031 -0.020 -0.002  0.018 -0.031 -0.003 -0.016 -9.990 -9.990 -9.990 -9.990 -9.990  0.013  0.028  0.022  0.022  0.032  0.056  0.031  0.055  0.028  0.072  0.051  0.036  0.046  0.082  0.125  0.071  0.055  0.035  0.062  0.024  0.053  0.042  0.001  0.020  0.037  0.019 -0.064 -0.030 -9.990 
 0.015 -0.015  0.011  0.064  0.009 -0.044  0.009 -9.990 -0.020 -9.990 -0.017 -9.990  0.026 -9.990  0.012  0.061  0.071  0.063  0.061  0.039  0.021  0.011  0.019  0.057  0.048  0.057  0.041  0.091  0.048  0.009  0.011  0.079  0.056  0.021  0.065  0.054  0.063  0.065 -0.006 -0.015 -0.012 -0.061 -0.072 -9.990 
 0.010  0.021  0.006  0.010 -0.049 -0.017  0.010 -0.050  0.019  0.022 -9.990  0.002 -9.990  0.016  0.002  0.002  0.028  0.048 -0.008  0.046  0.050  0.036  0.018  0.074  0.079  0.039  0.035  0.068  0.063  0.052  0.059  0.059  0.018  0.045  0.060  0.064  0.059  0.028 -0.009  0.037  0.055  0.006 -0.008 -9.990 
-0.007 -0.059 -0.000  0.052  0.028  0.009 -9.990  0.004 -0.020 -9.990 -9.990 -9.990 -9.990  0.010  0.057  0.039  0.025  0.037  0.074  0.042  0.017  0.041  0.048  0.062  0.054  0.069  0.083  0.086  0.084  0.055  0.044  0.027  0.039  0.042  0.014 -0.003  0.010  0.035 -0.020 -0.033 -0.022 -0.024 -9.990 -9.990 
-0.006 -0.014  0.008  0.017  0.012  0.029 -0.016 -0.009  0.026 -9.990 -9.990 -9.990 -9.990  0.063 -0.002  0.066  0.097  0.092  0.074  0.072  0.112  0.033  0.027  0.074  0.092  0.081  0.042  0.037  0.050  0.052  0.056  0.025  0.034  0.046  0.023  0.016  0.024  0.014  0.067  0.039  0.016 -0.054 -0.053 -9.990 
-0.018 -0.005  0.036  0.034  0.016  0.018  0.001  0.045 -9.990 -9.990 -9.990  0.036  0.037  0.070  0.057  0.066  0.032  0.035  0.033  0.058  0.042  0.054  0.043  0.012  0.020  0.070  0.105 -0.007  0.029  0.028  0.044  0.036  0.052  0.023  0.021  0.036  0.014  0.038  0.048 -0.009 -0.004 -0.061 -0.034 -9.990 
 0.008 -0.022 -0.009  0.010 -0.002  0.012 -0.037  0.041 -9.990 -0.005 -9.990 -0.004  0.018  0.013  0.032  0.045  0.032  0.003 -9.990  0.008  0.068  0.084  0.049  0.015  0.053  0.073  0.058  0.043  0.062  0.024  0.044  0.042  0.053  0.049  0.049  0.026  0.017  0.024 -0.023 -0.045  0.001  0.000 -0.028 -9.990 
-0.052  0.006  0.024  0.054  0.002  0.004  0.057  0.008 -9.990 -9.990 -9.990 -9.990 -9.990 -0.005  0.055  0.043  0.013 -0.018 -0.017  0.057  0.090  0.032  0.046  0.042  0.063  0.057  0.065  0.020  0.008  0.034  0.001  0.017  0.025  0.033  0.049  0.076  0.032  0.003 -0.006  0.014 -0.021 -0.029 -0.067 -0.082 
-0.070 -0.055  0.023  0.040  0.011  0.017 -0.015 -0.004  0.009 -9.990 -9.990 -9.990 -9.990 -9.990 -0.005  0.027 -9.990  0.030  0.032  0.016  0.077  0.063  0.048  0.064  0.060  0.045  0.034  0.047  0.084  0.091  0.087  0.090  0.078  0.083  0.069  0.004  0.010  0.103  0.012  0.024 -0.008 -0.031 -0.048 -9.990 
-0.050  0.002  0.000  0.027  0.041  0.116  0.049 -0.011 -0.045 -0.045 -9.990 -9.990 -9.990 -9.990 -9.990 -9.990 -9.990  0.016  0.028 -9.990  0.049 -0.004  0.081  0.005  0.004  0.059  0.056  0.040  0.062  0.044  0.051  0.011  0.045  0.033  0.016 -0.008  0.019  0.028 -0.011  0.014 -0.026 -0.045 -0.084 -9.990 
-0.030 -0.005 -0.013  0.028 -0.008 -0.036  0.020  0.014 -9.990 -0.024  0.032  0.003 -9.990 -9.990 -9.990 -9.990 -9.990 -9.990 -0.024  0.017 -9.990  0.005  0.040  0.065  0.053 -0.013 -0.001  0.041  0.086  0.068  0.067  0.069  0.053  0.010  0.018  0.016  0.041  0.008 -0.009  0.050  0.013  0.019 -0.028 -9.990 
-0.029  0.003 -0.007  0.055  0.056  0.058  0.042  0.036  0.014 -0.009  0.035 -9.990  0.024  0.022 -9.990 -9.990 -9.990 -9.990 -9.990 -9.990 -9.990  0.021  0.011  0.042  0.021  0.016  0.034  0.019 -0.009  0.071  0.032  0.028  0.060  0.030  0.033  0.074  0.031  0.028  0.041  0.001  0.002 -0.035 -0.065 -9.990 
-0.038 -0.022 -0.001  0.030  0.012  0.067  0.056  0.080  0.006  0.009 -9.990  0.026 -9.990  0.041  0.014  0.032 -9.990 -9.990 -9.990 -9.990 -9.990 -9.990  0.000  0.034  0.032  0.011  0.027 -0.010 -0.000  0.002  0.080  0.037  0.039  0.010  0.050  0.027 -0.010  0.051 -0.020 -0.014 -0.047 -0.008 -0.049 -0.042 
 0.004  0.016 -9.990  0.014  0.015  0.068  0.059  0.051  0.084  0.033 -9.990 -9.990 -9.990 -9.990 -9.990  0.041 -9.990 -9.990 -9.990 -9.990 -9.990 -9.990 -9.990  0.039  0.029  0.017  0.014  0.011  0.003  0.017  0.080  0.026  0.013  0.083  0.062  0.025  0.003  0.023  0.024 -0.013 -0.032  0.015 -0.069 -9.990 
 0.021  0.025  0.035  0.012  0.077  0.033  0.076  0.062  0.002  0.043  0.023 -0.013 -9.990  0.029 -9.990  0.026 -9.990 -9.990 -9.990 -9.990 -9.990 -9.990 -9.990  0.034  0.047  0.016  0.041  0.049  0.009  0.029  0.037  0.052  0.058  0.044  0.023 -0.002  0.025  0.021  0.014 -0.010 -0.011 -0.003 -9.990 -9.990 
-0.042  0.044  0.041  0.038  0.058  0.055 -0.003  0.030  0.056 -0.020  0.016 -0.011 -9.990 -9.990 -9.990 -0.014 -0.017  0.011 -0.049 -9.990 -9.990 -9.990 -9.990 -9.990  0.027  0.040  0.078  0.042 -0.006  0.003  0.025  0.033  0.036  0.031  0.038  0.021  0.046  0.025  0.002 -0.049 -0.027 -0.013 -0.057 -0.062 
-0.002 -0.011  0.060 -0.007  0.031  0.083  0.032  0.070  0.051 -9.990  0.009 -0.011  0.032 -9.990 -9.990  0.016 -9.990  0.017  0.053  0.000  0.045  0.012  0.041  0.007  0.019  0.029  0.017  0.029  0.066  0.039  0.044  0.044  0.061  0.041  0.024  0.057  0.025  0.025  0.046 -0.009  0.024  0.022 -9.990 -9.990 
-0.031  0.053 -0.032 -9.990  0.022  0.014 -9.990 -0.004 -9.990 -0.022  0.006 -0.015  0.001  0.011 -0.021 -0.033 -9.990  0.031  0.089  0.060  0.031  0.054  0.045  0.011  0.003 -0.025  0.077  0.042  0.042  0.027  0.043  0.044  0.065  0.035  0.032  0.034  0.017  0.057  0.014 -0.010 -0.006  0.009 -0.026 -9.990 
-0.046 -0.016  0.020 -9.990  0.029 -0.002 -9.990 -9.990  0.028 -0.031 -0.063 -0.041 -0.033 -0.006 -9.990 -9.990  0.097 -0.005 -0.015  0.061  0.052  0.058  0.028  0.060  0.033  0.011  0.028  0.025  0.048  0.041  0.084  0.086  0.078  0.103  0.051  0.071  0.019  0.016  0.039  0.021 -0.022 -0.047 -0.058 -9.990 
-0.018 -0.016 -0.000 -9.990  0.045 -9.990 -9.990 -9.990  0.021 -0.011 -0.032 -0.015  0.022 -9.990 -9.990 -9.990 -9.990 -9.990 -9.990  0.035  0.006  0.026  0.048  0.057  0.105  0.038  0.044  0.073 -0.024  0.058  0.059  0.069  0.057  0.055  0.025  0.007  0.038  0.028  0.041  0.015 -0.023 -0.020 -0.016 -9.990 
-0.008 -0.015 -0.030 -9.990  0.025  0.002 -9.990  0.017  0.005  0.021 -0.004  0.012  0.007 -9.990 -9.990 -9.990 -9.990 -9.990  0.038  0.031 -0.007  0.018  0.035  0.009  0.026  0.040  0.077  0.020  0.050  0.097  0.057  0.039  0.061  0.069  0.013  0.008 -0.028  0.055  0.006 -0.040 -0.086 -0.025 -0.055 -9.990 
-0.014  0.031  0.034 -9.990  0.033 -9.990 -0.001 -9.990  0.063 -0.004 -0.023 -9.990 -0.037 -9.990 -9.990 -9.990 -9.990  0.024  0.022 -0.023  0.022  0.014  0.014  0.034  0.051  0.040  0.018  0.031  0.048  0.052  0.038  0.059  0.053  0.057  0.055  0.028  0.038 -0.021  0.011  0.001 -0.002 -0.048 -0.062  0.047 
-0.010 -0.010 -0.008 -9.990  0.027 -9.990 -0.036 -0.030  0.002 -0.003 -0.010 -0.003 -0.038 -0.089 -9.990 -9.990 -9.990  0.011  0.056  0.091  0.042  0.031  0.000  0.050  0.018  0.034  0.002  0.015  0.004 -0.009  0.064  0.066  0.055  0.047  0.078  0.010  0.025  0.025  0.009 -0.010  0.013  0.012 -0.030 -9.990 
-0.008  0.032  0.023 -9.990 -9.990 -9.990  0.021  0.064 -0.015  0.002  0.023 -0.002 -0.053 -0.006 -9.990 -9.990 -9.990 -9.990 -9.990 -9.990 -0.001  0.023  0.033  0.026  0.029 -0.001  0.051  0.032  0.038  0.044  0.035  0.080  0.078  0.051  0.022  0.047 -0.000  0.025  0.011 -0.047 -0.056 -0.036 -0.063 -9.990 
 0.001 -0.004  0.059 -9.990  0.019  0.026  0.044 -9.990 -0.003  0.027 -0.049 -0.009  0.007 -0.002  0.008  0.051  0.003  0.018  0.032  0.046  0.056  0.038  0.038  0.027  0.055  0.042  0.034  0.053  0.040  0.106  0.077  0.046  0.083  0.073  0.078  0.035  0.030  0.032 -0.005 -0.003 -0.032 -0.001 -9.990 -9.990 
-0.034 -0.009 -0.011 -9.990  0.017  0.012  0.050 -0.005  0.060  0.059 -0.012 -0.007 -0.010 -0.050  0.034  0.014  0.006  0.072  0.036  0.057  0.062  0.006  0.016  0.019  0.024  0.030  0.044  0.035  0.054  0.073  0.082  0.088  0.042  0.107  0.066  0.064  0.036  0.074 -0.002  0.028  0.012 -0.015 -0.008 -9.990 
-0.055 -0.007 -0.011  0.017  0.050  0.062 -0.015 -0.017 -0.024  0.000 -0.014 -0.028  0.028  0.007  0.015  0.034  0.028 -0.015  0.021  0.039 -0.000 -0.025  0.019  0.072  0.046  0.028 -0.043  0.029  0.030  0.028  0.051  0.031  0.058  0.057  0.032  0.034  0.000  0.050  0.038  0.033 -0.011 -0.038 -0.063 -9.990 
-0.035 -0.005  0.005  0.064  0.038  0.025  0.068  0.009 -0.015  0.039  0.012 -0.013 -0.046 -0.035 -0.062  0.029  0.007  0.047  0.082  0.061  0.058  0.025  0.014  0.037 -0.001  0.012  0.025  0.014  0.002  0.042  0.037  0.091  0.062  0.050  0.084  0.059  0.021  0.023  0.033  0.032 -0.013 -0.006 -0.046 -9.990 
-0.037 -0.067 -0.069  0.033  0.017 -0.005  0.015 -0.020  0.035 -9.990 -9.990 -9.990 -0.006  0.005  0.009  0.008  0.053  0.013  0.022  0.013 -0.024  0.035 -0.024  0.001 -0.007  0.024 -0.027  0.002  0.066  0.013  0.053  0.068  0.042  0.015  0.025  0.005  0.015  0.032 -0.006  0.024  0.010 -0.016 -0.094 -9.990 
-0.022  0.008  0.020  0.032 -0.009  0.014  0.048  0.036  0.025 -0.005  0.054  0.000  0.004 -0.015  0.004  0.051  0.049  0.034 -9.990 -9.990 -0.027 -0.043 -0.004 -0.015 -0.006  0.028 -0.036  0.029  0.010  0.069  0.002  0.036  0.062  0.021  0.039 -0.016 -0.002  0.018  0.037 -0.022  0.023 -0.038 -0.063 -9.990 
-0.015 -0.035  0.009  0.014 -0.006  0.034  0.042  0.023  0.067  0.017 -0.009  0.015 -0.013  0.019 -0.009 -0.001  0.044 -0.029 -9.990 -0.019 -0.011 -9.990  0.038 -0.001  0.010  0.014 -0.008 -0.007  0.017  0.095  0.027  0.063  0.095  0.086  0.071  0.058  0.015  0.054  0.030  0.008 -0.041 -0.006 -0.027 -9.990 
-0.069 -0.027  0.015  0.019  0.030  0.086  0.047  0.057  0.036  0.068  0.045  0.048 -0.010  0.027 -0.045 -0.002 -0.034 -9.990 -0.000 -0.006 -0.029 -9.990  0.008 -0.017  0.002 -0.008  0.050  0.058  0.025  0.063  0.023  0.071  0.028  0.063  0.060  0.014  0.008  0.031  0.092  0.042  0.021  0.001 -0.029 -9.990 
-0.028 -0.009  0.015  0.019  0.013  0.050  0.059  0.045  0.066  0.050  0.006  0.033  0.024  0.018  0.011 -0.012 -0.024  0.029 -0.021 -0.013 -0.059  0.049  0.016  0.001  0.041 -0.004  0.019 -0.010  0.025  0.050  0.053  0.076  0.051  0.010  0.049  0.054  0.053 -0.009  0.010  0.017 -0.019 -0.015  0.005 -0.062 
-0.029 -0.048 -0.015  0.020  0.034  0.011  0.005  0.067  0.036  0.014  0.085  0.011  0.022 -0.012 -0.004 -0.010 -0.006  0.009  0.014 -0.014 -0.034  0.026 -0.029 -0.017 -0.004  0.066  0.019  0.068  0.023  0.013 -0.008 -0.011  0.043  0.010  0.033  0.012  0.006 -0.005 -0.036 -0.002  0.001 -0.022 -0.037 -9.990 
-0.047  0.035  0.015  0.041  0.051  0.077  0.055  0.075  0.045  0.012  0.031  0.032 -0.014  0.013  0.035 -0.020 -0.048 -0.032 -0.021 -0.010 -9.990 -0.004  0.041 -0.000  0.029  0.016  0.048  0.019  0.047  0.041  0.045  0.046  0.035  0.033  0.047  0.033  0.044  0.009 -0.004 -0.022 -0.041 -0.072 -0.024 -9.990 
-0.001 -0.016 -0.003  0.015 -9.990  0.065 -9.990 -0.010 -0.009  0.022 -0.026 -0.031 -0.010 -0.014  0.039  0.005  0.040  0.067  0.052  0.001  0.012 -0.027  0.023  0.033  0.062  0.083  0.034  0.016  0.037  0.021  0.044  0.015  0.052  0.035  0.068  0.022  0.041  0.040 -0.001  0.011  0.017  0.008 -0.022 -9.990 
-0.068 -0.022 -0.057 -0.000 -9.990 -0.011 -9.990  0.048  0.020 -0.022 -0.005  0.010 -0.012 -0.006 -0.044  0.001  0.000  0.048  0.031  0.041 -0.007  0.043  0.014  0.003  0.046  0.007  0.029  0.049  0.034  0.045  0.009  0.045  0.080  0.019  0.019  0.048  0.055  0.042  0.050  0.027  0.002  0.010 -0.003 -9.990 
-0.032 -0.027 -0.018  0.026 -9.990 -0.015 -9.990  0.019  0.046  0.032  0.047 -0.058 -0.003  0.014 -9.990 -9.990 -0.090 -9.990 -9.990  0.019  0.001  0.045  0.045  0.011  0.039  0.032  0.027  0.053  0.039  0.013  0.041  0.006  0.049  0.063  0.082  0.052  0.004  0.016  0.012  0.033  0.020  0.027  0.012 -0.016 
-0.013 -0.028  0.017  0.001  0.017 -9.990  0.026 -9.990 -0.005  0.005 -0.007 -0.011 -0.009 -0.063 -0.045  0.005 -9.990 -0.026 -0.026  0.000  0.005 -0.016  0.005  0.012  0.053  0.069 -0.015 -0.021 -0.010 -0.001 -0.011 -0.068  0.017  0.032  0.051  0.004  0.019  0.032  0.005 -0.013 -0.000 -0.032 -0.046 -9.990 
-0.027  0.006  0.042  0.005  0.044  0.046 -9.990 -9.990 -9.990  0.016 -0.026 -0.001  0.032 -0.024 -0.012 -9.990 -0.003 -9.990 -9.990  0.015 -0.003  0.012  0.064  0.037 -0.006 -0.014  0.011  0.047 -0.005 -0.013  0.028  0.043  0.073  0.055  0.029  0.012 -0.005  0.013  0.012  0.010 -0.021 -0.036 -0.030 -0.093 
-0.080 -0.001 -0.014  0.045  0.008  0.018  0.044 -9.990  0.002 -9.990 -9.990  0.011 -0.032 -0.023 -9.990 -9.990 -0.001 -9.990 -9.990  0.031  0.065  0.086  0.033 -0.024  0.029  0.030  0.014  0.041  0.047  0.034  0.035  0.015  0.005  0.022  0.030  0.034  0.044  0.000 -0.009 -0.015 -0.014 -0.015 -0.057 -9.990 
-0.003  0.024  0.016  0.001  0.023  0.044 -9.990  0.051  0.017  0.018 -9.990  0.002  0.015 -9.990 -0.001 -0.059 -9.990 -9.990 -9.990  0.044  0.039  0.020  0.003  0.008  0.022 -0.031  0.037  0.019  0.041  0.023  0.040  0.049  0.048  0.046  0.028  0.040  0.042  0.026  0.000 -0.071 -0.019 -0.067 -0.060 -0.081 
-0.005  0.008  0.029  0.051 -9.990  0.035  0.057  0.001 -9.990 -9.990 -9.990  0.011  0.025  0.028  0.019 -0.021 -0.019 -0.013  0.028 -9.990  0.057  0.061  0.009 -0.020 -0.016  0.038  0.025  0.034 -0.018  0.009  0.025  0.039  0.020  0.012  0.037  0.020  0.030  0.000 -0.003 -0.010  0.025 -0.008 -9.990 -9.990 
-0.022 -0.007  0.010  0.026  0.076  0.079  0.035  0.041 -9.990 -9.990 -9.990  0.055  0.052  0.062  0.057 -0.000  0.047  0.032 -0.002 -0.018 -0.026 -0.064 -0.003  0.001  0.036 -0.029  0.015  0.051  0.024  0.048  0.030  0.028  0.046  0.019 -0.008  0.012 -0.005  0.031  0.008 -0.045 -0.012 -0.007 -0.083 -0.071 
 0.002  0.028  0.006  0.041  0.055  0.067  0.084  0.085 -9.990  0.056  0.012 -9.990 -0.014  0.087  0.035  0.051  0.053  0.049  0.034  0.018  0.013 -0.034  0.001 -9.990 -0.024  0.015 -0.000  0.029 -0.006 -0.012  0.004  0.026  0.027 -0.002  0.016  0.025  0.050  0.017 -0.011  0.002 -0.074 -0.048 -0.050 -9.990 
 0.020  0.014  0.074  0.067  0.107  0.101  0.104  0.052  0.039  0.120  0.075  0.065  0.054  0.015  0.048  0.023  0.029  0.024  0.022 -0.008  0.043 -0.025 -0.006 -0.043 -9.990 -0.031 -0.005 -0.020  0.039 -0.021 -0.013 -0.008  0.006 -0.003  0.007  0.014  0.018  0.029  0.021  0.036  0.005  0.020 -0.012 -9.990 
-0.003 -0.001  0.019  0.035  0.034  0.061  0.098  0.109  0.057  0.094  0.041  0.037  0.027  0.031  0.050  0.033  0.009  0.086  0.029  0.020 -0.001 -0.000  0.019 -0.031 -9.990 -0.034 -0.007  0.014 -0.007  0.041  0.015 -0.012  0.005  0.003 -0.010  0.025  0.025  0.014  0.015 -0.020 -0.019 -0.042 -0.031 -9.990 
-0.014 -0.026 -0.000  0.033  0.070  0.092  0.062 -9.990 -9.990 -0.014 -0.013  0.031  0.077  0.036  0.079  0.059  0.054  0.022  0.043  0.048  0.038 -0.007  0.041  0.016  0.020  0.018  0.024 -0.021 -0.027  0.061  0.034  0.033  0.031  0.015  0.009  0.019  0.051  0.027 -0.030  0.003 -0.032 -0.039 -9.990 -9.990 
 0.021  0.001  0.055  0.027  0.026  0.059  0.042  0.078  0.066 -9.990  0.034 -0.025  0.008 -0.051 -0.047  0.015  0.033 -0.028 -0.004 -0.025 -0.031 -0.017 -0.003 -0.035 -0.045  0.023  0.039  0.028  0.027  0.029  0.009  0.009  0.036 -0.016  0.017  0.020  0.029  0.018 -0.006 -0.001 -0.023 -0.029 -0.086 -9.990 
-0.001 -0.033  0.014  0.068  0.024  0.040  0.004  0.045  0.012 -9.990  0.016  0.022 -0.024 -0.040 -0.029  0.014  0.007  0.021  0.052  0.020  0.035 -0.032  0.004  0.004 -0.002 -0.009 -0.020  0.029  0.068  0.035  0.024  0.030  0.045  0.057  0.005  0.038  0.052 -0.007 -0.001 -0.002 -0.019 -0.007 -0.010 -9.990 
-0.060  0.023  0.029  0.041  0.051  0.012 -0.009 -0.023 -0.070 -0.020 -0.012 -0.019 -0.010 -9.990  0.022 -0.000  0.010  0.003  0.037  0.005  0.016  0.022  0.022  0.003  0.036  0.023  0.036  0.060  0.059  0.036  0.030  0.001  0.053  0.052  0.044  0.059  0.032 -0.013  0.004  0.005 -0.026 -0.022 -0.026 -9.990 
-0.018  0.042  0.066  0.023  0.013 -0.040  0.041  0.044  0.005 -0.010 -9.990 -0.023 -0.042 -0.054  0.012 -0.017 -0.016  0.002  0.011  0.004  0.033  0.052  0.060  0.007  0.052  0.013  0.067  0.047  0.074  0.019  0.031  0.022  0.077  0.081  0.057  0.036  0.013  0.017  0.000  0.014 -0.003  0.006 -0.051 -9.990 
 0.004 -0.004  0.007 -0.004  0.043  0.011  0.005  0.003  0.034  0.016  0.007  0.001 -9.990  0.036 -9.990  0.027  0.069  0.023  0.069  0.029  0.011  0.011  0.024  0.029  0.030 -0.013  0.065  0.035  0.052  0.022  0.007  0.034  0.039  0.007  0.062  0.028 -0.002  0.016 -0.019 -0.054 -0.045 -0.038 -0.032 -9.990 
-0.019 -0.002  0.048  0.043  0.038  0.024  0.042  0.047  0.023  0.054  0.040  0.019  0.055  0.022 -9.990  0.069  0.008  0.064  0.052  0.006  0.015  0.037  0.012  0.044  0.015  0.015  0.048  0.075  0.058  0.034  0.045  0.053  0.072  0.051  0.004  0.018  0.043  0.018  0.053 -0.002  0.009 -0.039 -0.051 -0.047 
-0.003  0.022  0.071  0.032  0.081  0.082  0.074  0.056  0.056  0.081  0.042 -0.002  0.051  0.023 -9.990  0.038  0.031  0.038  0.040  0.004  0.020 -0.012  0.041  0.054  0.029  0.012  0.052 -0.009  0.015  0.020  0.035  0.033  0.046  0.006  0.050  0.053  0.002  0.042  0.014  0.002  0.007  0.003 -0.061 -9.990 
-0.008  0.039  0.042  0.038  0.027  0.058  0.045  0.029 -0.004 -0.015  0.059 -9.990 -9.990 -9.990 -9.990 -0.011  0.037  0.004 -0.036  0.029  0.048  0.007  0.005 -0.012  0.008  0.020  0.016  0.030 -0.003  0.025  0.016  0.022  0.023  0.033  0.035  0.024  0.050  0.040  0.039  0.023 -0.017 -0.027 -0.006 -0.085 
-0.025 -0.011  0.016  0.045  0.031 -0.006  0.046  0.003 -9.990 -0.010  0.012 -9.990 -9.990 -9.990 -9.990 -9.990  0.001 -0.033 -0.016 -0.008 -0.020  0.006  0.037  0.034  0.032  0.014  0.008  0.021 -0.007  0.016  0.028  0.035 -0.014  0.041  0.013  0.031  0.023  0.037 -0.017 -0.059 -0.012 -0.023 -0.039 -9.990 
-0.036  0.028  0.002  0.038  0.021  0.043  0.028 -0.013 -9.990 -9.990  0.016  0.004 -9.990 -9.990  0.003 -0.016 -0.005 -9.990  0.024  0.051  0.075  0.043  0.036  0.021 -0.031  0.019  0.036 -0.004 -0.009  0.038  0.043  0.047  0.009 -0.004 -0.039  0.001 -0.013  0.002  0.005 -0.036 -0.016 -0.070 -0.054 -9.990 
-0.050  0.035  0.012  0.014  0.034  0.017  0.015 -0.020 -9.990  0.003  0.004  0.037 -0.010 -0.013 -0.020  0.030  0.022 -0.036 -0.002  0.000  0.039  0.041  0.040  0.050  0.049  0.039  0.022  0.005  0.016  0.025  0.032  0.018 -0.003  0.037  0.031  0.012  0.018  0.016 -0.002  0.000 -0.029 -0.020 -0.049 -0.041 
-0.003  0.012  0.009  0.026  0.054  0.042  0.044  0.047  0.064 -0.014  0.022  0.006 -9.990 -9.990 -0.001  0.038  0.036  0.020  0.033  0.027  0.044 -0.032  0.016  0.026  0.037  0.043  0.026  0.018 -0.003  0.007 -0.000  0.053  0.026 -0.000  0.002  0.026  0.023  0.023 -0.035 -0.003 -0.048 -0.036 -0.054 -0.096 
 0.008  0.025  0.025  0.035  0.026  0.004  0.039 -0.006  0.041 -9.990 -9.990  0.022 -0.024 -0.018 -0.035  0.026  0.052  0.069  0.047 -9.990 -9.990 -9.990  0.041  0.025  0.011  0.029  0.022 -0.000 -0.002 -0.003  0.003  0.043  0.043  0.023 -0.008 -0.006  0.013  0.028  0.020 -0.011  0.056 -0.070 -0.025 -0.058 
-0.038  0.006  0.007  0.030  0.022  0.037  0.003  0.036  0.012 -0.035 -9.990  0.014  0.009 -0.022  0.056  0.050  0.037  0.063  0.018 -0.039 -0.047 -9.990 -9.990  0.050  0.032  0.079  0.026  0.018  0.008  0.039  0.019  0.010  0.027  0.047  0.048 -0.006  0.062  0.016 -0.000  0.031  0.018 -0.032 -0.057 -0.026 
-0.056 -0.006  0.020  0.073  0.006  0.031  0.008  0.018  0.017  0.001 -0.049  0.018 -0.007 -0.012 -9.990 -9.990 -9.990  0.001 -0.004  0.025 -0.004  0.011 -0.017  0.015 -0.002  0.000 -0.008  0.024 -0.004  0.035  0.013 -0.008 -0.023  0.006  0.022  0.049  0.021 -0.018  0.011  0.050 -0.010 -0.031 -9.990 -9.990 
-0.049 -0.028  0.027  0.012  0.053  0.038 -0.023 -0.028  0.010 -0.020 -0.010 -0.023 -0.004  0.018  0.015 -9.990 -9.990  0.004  0.005 -0.001  0.039 -0.015  0.034  0.021  0.034  0.008 -0.023  0.039  0.030  0.044  0.058  0.035  0.017  0.012  0.029  0.007 -0.026 -0.016  0.004  0.030 -0.008  0.003 -0.061 -9.990 
-0.033 -0.010  0.049 -0.017  0.009  0.018  0.052  0.014  0.004  0.002 -0.021 -0.059 -0.029 -9.990  0.006 -9.990 -0.007  0.030  0.020 -0.001  0.030 -0.034 -0.044 -0.018  0.021  0.008  0.026  0.050  0.054  0.040  0.049  0.032  0.001  0.025  0.007  0.029 -0.000  0.020  0.018  0.031  0.011 -0.061 -0.019 -9.990 
-0.014  0.068  0.001  0.019  0.039  0.061 -0.022 -0.041 -0.030  0.054  0.023  0.037  0.013 -0.010  0.022  0.000  0.001 -0.000  0.010 -0.010  0.047  0.049  0.012  0.002 -0.027 -0.030 -0.007  0.025 -9.990  0.040  0.061 -0.028  0.036  0.049  0.021  0.040  0.027  0.037 -0.022  0.001 -0.009 -0.012  0.008 -9.990 
-0.041  0.024  0.041  0.067  0.037  0.021  0.010 -0.010 -0.018 -0.016 -0.010  0.002 -0.011 -9.990 -9.990 -9.990  0.027  0.044  0.028  0.047  0.054  0.072 -0.011 -0.001  0.030  0.045  0.007 -0.000 -0.003  0.037  0.041 -0.001  0.043  0.010  0.008 -0.012  0.027  0.013  0.000  0.005  0.009  0.004 -0.016 -9.990 
-0.015  0.011 -0.001  0.019  0.001 -0.018  0.003  0.003 -0.008  0.013 -0.007 -0.028  0.005 -0.057 -9.990  0.062  0.013 -0.025  0.025 -0.042  0.034  0.013 -0.008  0.035  0.003  0.049 -0.004 -0.020  0.059  0.061  0.043  0.019  0.022  0.019  0.014 -0.009  0.003  0.033  0.030 -0.014  0.000 -0.006 -0.042 -0.071 
-0.017  0.002  0.006 -0.012  0.021  0.008 -0.017  0.008  0.037  0.005 -0.010 -0.007 -9.990 -9.990 -9.990  0.011  0.053  0.047  0.020  0.030  0.014 -0.024 -9.990  0.011 -0.010  0.001 -0.027  0.018  0.021 -0.003  0.004 -0.006  0.062 -0.020  0.031  0.001 -0.055 -0.039 -0.016  0.038 -0.038 -0.055 -0.062 -0.072 
-0.050 -0.037  0.025  0.051  0.043  0.009 -0.031 -9.990  0.006 -0.014 -0.000 -0.044  0.045 -9.990 -9.990  0.014  0.021  0.036  0.031  0.012  0.008  0.022  0.016  0.025 -0.010 -0.029  0.010  0.032 -0.005  0.007  0.022  0.010  0.029  0.068  0.035  0.020  0.013  0.029  0.049  0.023 -0.016 -0.040 -0.062 -9.990 
-0.076  0.020  0.032  0.043  0.039  0.007  0.018 -0.001 -0.022  0.004 -0.014 -0.073 -0.012 -9.990  0.007 -0.016 -0.021  0.035  0.007  0.022  0.048  0.043 -0.014 -0.003 -0.009 -0.012  0.042 -9.990  0.023 -0.003  0.041 -0.001  0.025  0.014  0.065  0.058  0.012  0.036  0.019  0.011  0.022  0.026 -0.055 -9.990 
-0.009  0.027  0.041  0.034 -0.011  0.037  0.002 -9.990  0.022 -0.026 -0.065 -9.990 -9.990 -0.002  0.005  0.002  0.015  0.006 -0.001  0.020  0.071  0.009  0.003  0.048 -0.007  0.024 -0.008 -0.016  0.057  0.063  0.018  0.004  0.037  0.023 -0.008  0.009  0.029  0.054  0.023  0.021 -0.003  0.016 -0.010  0.010 
 0.030 -0.022  0.075  0.079  0.054 -9.990 -9.990 -9.990 -0.003 -0.012 -9.990  0.012  0.023 -0.027 -0.011  0.001  0.012  0.060  0.009  0.023 -0.008 -9.990 -9.990 -9.990  0.040  0.032  0.026  0.029  0.061  0.017  0.046 -0.006  0.015  0.013  0.008  0.023  0.030 -0.019 -0.013 -0.039  0.030 -0.026  0.042 -9.990 
-0.033 -0.021  0.015  0.032  0.033  0.021  0.016  0.030 -0.016 -0.036 -0.004  0.005  0.054  0.036 -0.032  0.021  0.004  0.003  0.023 -0.019  0.049  0.027 -9.990 -9.990 -0.006  0.033 -0.015  0.034  0.008  0.018  0.000 -0.006  0.008  0.011  0.038  0.052 -0.033  0.002 -0.010  0.004 -0.014 -0.039 -0.057 -9.990 
-0.023  0.025  0.040  0.027  0.001  0.040  0.051 -0.016 -9.990  0.024 -0.017 -0.043 -0.008 -0.026 -9.990 -9.990  0.021  0.002  0.022 -0.021 -0.006 -0.007  0.010  0.005  0.020  0.002  0.052 -0.003 -0.006  0.018 -0.010  0.009  0.005  0.023  0.057  0.014 -0.002 -0.000  0.024  0.033  0.026  0.011 -0.013 -0.079 
-0.003  0.002  0.016  0.017  0.054  0.029  0.026  0.016 -9.990  0.021  0.033  0.007  0.004  0.035  0.023  0.001 -0.033  0.007 -0.014 -0.025 -9.990  0.056 -0.010  0.051  0.016  0.046 -9.990 -9.990  0.013  0.007  0.047  0.051  0.043  0.042  0.049  0.083  0.048  0.005  0.011  0.024  0.008 -0.038  0.005 -9.990 
 0.008  0.022  0.077  0.041  0.060  0.011  0.026  0.047  0.077  0.044 -9.990  0.049  0.025  0.061  0.036  0.059  0.036  0.043  0.016  0.031  0.025 -9.990 -9.990 -9.990 -9.990 -0.022 -0.054 -0.037 -9.990 -9.990  0.007 -0.023  0.014 -0.008 -0.041 -0.001 -0.001 -0.047 -0.005 -0.039 -0.026 -0.014 -0.049 -0.127 
 0.026 -0.004  0.050  0.036  0.030  0.066  0.064  0.061  0.100  0.116 -9.990 -9.990 -9.990 -9.990 -9.990  0.037  0.040  0.065  0.047  0.071  0.057  0.110  0.081  0.022  0.065 -0.019 -0.027 -0.037 -0.032 -0.028 -0.010  0.024  0.059  0.007  0.024  0.050 -0.002  0.012  0.030  0.016  0.017  0.044  0.029 -9.990 
 0.017 -0.002  0.019  0.021  0.078  0.063  0.054  0.091  0.095  0.084  0.115 -9.990 -9.990  0.090 -9.990  0.070  0.064  0.089  0.060  0.064  0.055  0.089  0.094  0.063  0.068  0.086  0.062  0.044 -0.066 -0.067 -0.077 -0.013 -0.009  0.018  0.041 -0.013 -0.009 -0.020  0.005 -0.017  0.005  0.002 -0.035 -9.990 
 0.007  0.022  0.011  0.114  0.030  0.052  0.053  0.112  0.121  0.117  0.087  0.084 -9.990 -9.990 -9.990 -0.013  0.080  0.046  0.059  0.073  0.026  0.040  0.035  0.058  0.101  0.059  0.035  0.039  0.029 -9.990 -0.049 -0.041  0.025  0.022 -0.010 -0.019 -0.016 -0.046 -0.003 -0.036 -0.029 -0.036 -0.011 -0.041 
 0.030  0.012 -0.004 -0.017  0.061  0.082  0.078  0.081  0.046  0.003  0.060 -9.990 -9.990 -9.990  0.022  0.074  0.104  0.087  0.095  0.030  0.033  0.044  0.055  0.081  0.034  0.040  0.000  0.046 -0.005 -0.078  0.012 -0.068 -0.054 -0.063 -0.056 -0.019 -0.026 -0.026 -0.037 -0.045 -0.050 -0.024 -0.028 -0.033 
 0.029 -0.004  0.009  0.012  0.051  0.054 -9.990 -9.990 -9.990  0.085  0.071  0.064  0.113  0.111  0.143 -9.990 -9.990  0.056  0.057  0.075  0.064  0.075  0.076  0.071  0.068 -0.001  0.098  0.076  0.034  0.017  0.004 -0.005 -0.020 -0.001 -0.033 -0.032 -0.020  0.015 -0.017 -0.014 -0.017 -0.010  0.016 -0.013 
-0.003  0.001  0.022  0.031  0.053  0.085  0.097  0.056  0.070  0.100  0.055  0.035  0.028  0.065  0.074  0.064  0.094  0.100  0.059  0.162  0.084  0.085  0.077  0.092  0.090  0.036  0.055  0.070 -0.014  0.013 -0.054 -0.021 -0.004 -0.011  0.040 -0.002  0.021 -0.019  0.001  0.000  0.020 -0.005 -0.021 -0.017 
-0.006  0.021  0.044  0.029  0.054  0.060  0.069  0.003  0.038  0.071  0.066  0.020  0.067 -9.990 -9.990 -9.990  0.015 -0.015  0.037  0.048  0.017  0.054  0.027  0.015 -0.005 -0.042  0.001 -0.023 -0.039 -0.040 -0.045  0.035 -0.027  0.047 -0.027 -0.019 -0.013 -0.009  0.002  0.006  0.013 -0.006 -0.043 -9.990 
-0.008 -0.013  0.008  0.028  0.025  0.063  0.056  0.041  0.019  0.019 -0.020  0.006 -0.025  0.006  0.005 -9.990  0.063  0.004  0.001  0.033  0.049  0.008 -0.003  0.044  0.009  0.040  0.064  0.058  0.039  0.055  0.030 -0.011 -0.017  0.009  0.028  0.056  0.029  0.082  0.030  0.049  0.063 -0.003 -0.074 -9.990 
-0.003 -0.027 -0.025  0.015  0.021  0.026  0.001  0.009  0.002  0.002 -0.001 -0.050  0.004  0.022 -0.038  0.036  0.039  0.023  0.034  0.025  0.050  0.042 -0.002  0.045  0.016  0.068  0.032  0.052  0.040  0.018  0.082  0.052  0.010 -0.004  0.035  0.049  0.063  0.073  0.030  0.011  0.048  0.053 -9.990 -9.990 
-0.058 -0.011  0.001  0.002  0.005  0.020  0.014 -0.011 -9.990 -0.009 -0.030 -0.030  0.006  0.048  0.026 -0.008  0.024  0.031  0.038  0.051  0.061  0.008  0.025  0.032  0.068  0.053  0.079  0.067  0.042  0.055  0.060  0.073  0.053 -0.000  0.047  0.033  0.085  0.064  0.022  0.035  0.056  0.043 -0.016 -0.039 
-0.037 -0.026 -0.016 -0.012 -0.027  0.005 -0.011 -0.021 -0.023  0.006 -0.022  0.003  0.003  0.005  0.026  0.005  0.024  0.070  0.043  0.016  0.026  0.018  0.016  0.035  0.039  0.056  0.057  0.042  0.048  0.026  0.034 -0.039  0.047  0.060  0.052  0.046  0.054  0.058  0.007  0.058  0.052  0.078  0.017 -0.077 
-0.007 -0.034  0.030 -0.016  0.032  0.005  0.007 -0.006 -9.990 -0.017 -0.055 -0.052  0.043  0.055  0.044  0.047  0.001  0.026  0.016 -0.004  0.054  0.065  0.041  0.060  0.042  0.081  0.048  0.032  0.027  0.021  0.051  0.058  0.008  0.030  0.043  0.040  0.046  0.076  0.064  0.062  0.003  0.040  0.038 -0.010 
-0.014 -0.052 -0.030  0.021  0.062  0.021 -0.008  0.015  0.025 -0.028 -0.029 -0.062 -0.010  0.017  0.027  0.043  0.022 -0.028 -0.012  0.013  0.022  0.045  0.049  0.029  0.006 -0.007 -0.016  0.048 -0.038  0.044  0.052  0.020  0.024  0.021  0.017  0.049  0.016  0.022  0.062 -0.000  0.004  0.035  0.040 -0.075 
-0.003  0.000 -0.003  0.028  0.045  0.027  0.020  0.041 -9.990 -0.000  0.042  0.002 -0.071 -0.023  0.013 -0.039 -0.012  0.019  0.002  0.001  0.034  0.005  0.001 -0.024 -0.044  0.019  0.007 -0.001 -0.000  0.012  0.020  0.020  0.007  0.014  0.012  0.038  0.015 -0.005  0.005  0.054  0.037  0.007 -0.011 -0.037 
 0.009  0.036  0.048  0.047  0.040  0.051  0.104  0.057  0.035  0.076  0.056  0.064  0.055  0.064  0.042  0.062  0.041  0.087  0.025  0.050  0.077  0.086  0.038  0.102  0.042  0.014  0.003  0.014  0.004  0.019 -0.042 -0.044  0.023 -0.025 -0.034 -0.022  0.028 -0.021 -0.003 -0.002 -0.008  0.000 -0.020 -0.037 
 0.025  0.029  0.073  0.065  0.076  0.085  0.078  0.087  0.142  0.063  0.076  0.126  0.093  0.053  0.090  0.114  0.134  0.101  0.137  0.109  0.065  0.080  0.107  0.066  0.107  0.082  0.068  0.052  0.029  0.007 -0.030  0.003 -0.012 -0.033  0.024 -0.051  0.019  0.004  0.010  0.006 -0.060 -0.031 -0.016 -0.032 
 0.048  0.043  0.016  0.026  0.068  0.065  0.139  0.106  0.111  0.167  0.128  0.093  0.080  0.106  0.121  0.091 -9.990 -9.990  0.131  0.099  0.111  0.085  0.082  0.134  0.136  0.064  0.083  0.065  0.035  0.010  0.050  0.057  0.002 -0.048 -0.028 -0.070 -0.054 -0.028 -0.028 -0.063 -0.078 -0.064 -0.066 -9.990 
 0.037  0.024  0.068  0.021  0.082  0.092  0.095  0.100  0.083  0.121  0.115  0.066  0.105  0.127  0.095  0.086  0.107  0.087  0.090  0.104  0.075  0.085  0.102  0.115  0.071  0.101  0.071  0.076  0.087  0.085  0.065  0.070  0.028 -0.036 -0.009 -0.051 -0.064 -0.080 -0.064 -0.054 -0.045 -0.002 -0.027 -0.088 
 0.035  0.060  0.023 -0.011  0.046  0.017  0.047  0.064  0.127  0.093  0.111  0.124  0.148  0.115  0.119  0.105  0.110  0.138  0.108  0.100  0.125  0.068  0.065  0.106  0.084  0.062  0.041  0.097  0.063  0.028  0.049  0.000  0.025 -9.990 -0.036 -0.008 -0.030 -0.029  0.004 -0.020  0.011 -0.015 -0.007 -9.990 
 0.088  0.047  0.025  0.083  0.078  0.076  0.063  0.093  0.148  0.089  0.101  0.131  0.135 -9.990 -9.990 -9.990 -9.990  0.041  0.107  0.133  0.065  0.094  0.074  0.104  0.060  0.050  0.095  0.090  0.091  0.066  0.052  0.031 -0.034 -0.009 -0.048 -0.029  0.019 -0.037 -0.024 -0.011  0.004 -0.008 -0.006 -0.048 
 0.033  0.042  0.010  0.041  0.048  0.114  0.087  0.069  0.113  0.110  0.095  0.116  0.089  0.053 -9.990 -9.990 -9.990 -9.990  0.070  0.105  0.093  0.121  0.135  0.144  0.120  0.089  0.116  0.077  0.102  0.044  0.056 -0.007 -0.027  0.007 -0.014 -0.051 -0.037  0.003 -0.018 -0.049 -0.020  0.011  0.025 -0.005 
 0.075  0.034  0.078  0.060  0.052  0.078  0.109  0.100  0.132  0.139  0.095  0.157  0.139  0.100  0.083 -9.990  0.065  0.115  0.070  0.098  0.106  0.181  0.053  0.114  0.124  0.087  0.070  0.028  0.019  0.024  0.005 -0.058 -9.990 -0.034 -0.051 -0.039 -0.053 -0.078 -0.021  0.024 -0.028 -0.045  0.010 -9.990 
 0.031  0.036  0.028  0.016  0.044  0.093  0.094  0.110  0.105  0.097  0.127  0.078  0.078  0.094  0.078 -9.990  0.070  0.085  0.097  0.090  0.037  0.105  0.097  0.071  0.055  0.023  0.074  0.083  0.039  0.009  0.006 -0.037 -0.036 -0.037  0.006  0.021 -0.017  0.017  0.007  0.002 -0.027 -0.024 -0.021 -9.990 
-0.032 -0.028 -0.012  0.056  0.088  0.028  0.044  0.069  0.073  0.052  0.059 -9.990  0.057 -9.990  0.050  0.067 -0.006  0.120  0.025  0.032  0.075  0.041  0.079  0.040  0.016  0.024  0.030 -9.990 -9.990 -0.005 -0.055 -0.047  0.004 -0.050  0.002  0.007 -0.019 -0.034 -0.060 -0.033 -0.039 -0.068 -0.052 -0.053 
 0.007  0.041  0.042  0.027  0.059  0.060  0.008  0.001 -0.001 -0.007  0.009  0.023  0.006  0.046 -9.990  0.006 -0.002  0.005  0.009 -0.019 -0.034 -0.017 -0.019 -0.006 -0.015  0.031 -0.006 -0.002  0.019  0.019  0.020 -0.017 -0.018  0.024  0.010 -0.006 -0.029 -0.008 -0.047 -0.061 -0.060 -0.020 -0.065 -9.990 
-0.013 -0.006  0.045  0.034  0.031  0.037  0.007 -0.035  0.006  0.000 -0.000 -9.990 -9.990  0.025 -9.990 -0.051 -0.013  0.037 -0.024  0.018  0.057  0.027  0.011  0.028  0.018  0.033  0.083  0.017  0.026  0.001  0.051  0.037  0.097  0.018  0.072  0.050  0.033 -0.005  0.001 -0.003 -0.003 -0.019 -0.037 -0.051 
-0.006 -0.037  0.011  0.031  0.030 -0.007  0.004 -0.001  0.010 -0.024 -9.990 -9.990 -9.990 -9.990 -0.038  0.014  0.033 -0.014  0.011  0.030  0.010 -0.017  0.004 -0.017 -0.014  0.022  0.053  0.049  0.027  0.012  0.062  0.061  0.032  0.055  0.063  0.036  0.048  0.011  0.048  0.024  0.027 -0.008 -0.077 -0.120 
-0.024  0.001  0.039  0.053  0.025  0.045  0.072  0.012  0.030  0.013 -0.021  0.030 -9.990 -0.001  0.041  0.020  0.038  0.104  0.061  0.082  0.036  0.042  0.015  0.012  0.025 -0.034 -0.001  0.028  0.013  0.028  0.008  0.037  0.030  0.101  0.046  0.018  0.018  0.040 -0.009 -0.015 -0.018 -0.024 -0.096 -9.990 
-0.027  0.009  0.022  0.035  0.049  0.086  0.048  0.070  0.067 -9.990 -9.990 -0.002 -0.026 -0.023  0.041  0.024 -0.014 -0.007  0.014  0.035  0.043  0.062 -0.005  0.046  0.058  0.053  0.060  0.037  0.035  0.058  0.041  0.041  0.029  0.024  0.087  0.036  0.056  0.048  0.057  0.058  0.025  0.003 -0.049 -9.990 
 0.035 -0.007  0.001  0.097  0.036  0.096  0.055  0.082  0.061  0.069 -9.990  0.038  0.066  0.050  0.070  0.135  0.078  0.012  0.047  0.065  0.021  0.002  0.038  0.052  0.040  0.042  0.009  0.056  0.026  0.004 -0.019  0.015 -0.031  0.021  0.016 -0.003  0.037  0.045  0.020  0.041  0.041 -0.005 -0.010 -9.990 
 0.012  0.011  0.019  0.065  0.049  0.073  0.089  0.087  0.115  0.057  0.079  0.082  0.034  0.099  0.077  0.070  0.046  0.056  0.032  0.020  0.038  0.069  0.083  0.070  0.024  0.046  0.008 -0.016 -0.019 -0.025 -0.006 -0.044 -0.008 -0.001  0.007 -0.004 -0.048  0.027  0.017  0.002 -0.002  0.000 -0.027 -9.990 
 0.039  0.000  0.032  0.048  0.100  0.065  0.049  0.077  0.041 -9.990 -9.990  0.067  0.008  0.024  0.037  0.028  0.006  0.049  0.058  0.038  0.063  0.080  0.060  0.027  0.047  0.047  0.017  0.016  0.045 -0.026 -0.034 -0.062 -0.048 -0.040 -0.036  0.024  0.062 -0.028 -0.007 -0.020 -0.037 -0.024 -0.070 -9.990 
 0.037  0.000  0.087  0.067  0.096  0.066  0.086  0.099  0.094 -9.990 -9.990 -9.990 -9.990  0.040  0.052 -0.010  0.050  0.037  0.066  0.081 -0.029  0.032  0.039  0.056  0.014  0.053  0.049 -9.990  0.018 -0.014 -0.052 -0.025 -0.045 -0.015 -0.018 -0.031 -0.005 -0.022 -0.021 -0.000 -0.021 -0.047 -0.079 -0.067 
 0.025  0.007  0.068  0.048  0.057  0.056  0.042  0.061  0.091  0.071  0.041  0.048  0.062  0.042 -0.005  0.073  0.076  0.105  0.077  0.085  0.085  0.110  0.131  0.094  0.085  0.006 -9.990  0.006  0.020 -0.021  0.004 -0.042 -0.047 -0.028  0.001 -0.010 -0.014 -0.006 -0.015 -0.048 -0.067 -0.066 -0.076 -9.990 
-0.031  0.015  0.042  0.074  0.043  0.065  0.042  0.087  0.073  0.033  0.061  0.040  0.057  0.091  0.064  0.019  0.060  0.079  0.094  0.063  0.056  0.052  0.056 -9.990  0.008 -9.990 -0.055 -0.012  0.011  0.004  0.004 -0.024 -0.022 -0.006 -0.012  0.028 -0.036 -0.032 -0.014  0.008 -0.063 -0.098 -0.122 -0.142 
 0.033  0.012  0.062  0.078  0.035  0.052  0.054  0.099  0.033  0.046  0.019  0.063  0.039  0.068  0.008  0.042  0.071  0.028  0.016  0.022  0.041  0.026 -0.043 -0.043 -0.037 -0.026  0.018  0.012  0.007  0.015  0.052  0.019 -0.013 -0.041 -0.011  0.012  0.025  0.006  0.011  0.021 -0.047 -0.005 -9.990 -9.990 
 0.001 -0.030  0.069  0.054  0.061  0.046  0.082  0.057  0.026  0.068  0.033  0.030  0.011  0.080  0.023  0.055  0.066  0.071  0.054  0.013 -0.014  0.023  0.017 -0.007 -0.030  0.000  0.027  0.028  0.064 -0.015  0.007  0.015  0.029  0.009 -0.001  0.027  0.036 -0.042 -0.046 -0.008 -0.028 -0.038 -0.087 -9.990 
-0.011  0.003  0.041  0.044  0.089  0.050  0.038  0.017  0.004  0.016  0.019  0.012  0.047  0.087  0.053  0.082  0.058  0.044  0.037  0.020 -0.007 -0.058  0.002  0.004  0.014  0.023  0.021  0.038  0.009  0.011  0.029  0.006  0.010  0.054  0.027  0.022  0.022  0.023 -0.002  0.009 -0.038 -0.024 -0.045 -9.990 
-0.023  0.006  0.008  0.055  0.053  0.067  0.017  0.025  0.003  0.006 -0.007 -0.014  0.037  0.038  0.047  0.037  0.025  0.003 -0.022  0.012 -0.021 -9.990  0.007 -9.990  0.001  0.011  0.042 -0.008  0.050  0.026 -0.024  0.035  0.023 -0.018 -0.032  0.001 -0.004  0.012 -0.019 -0.024 -0.065 -0.088 -0.088 -0.095 
-0.033  0.022  0.022  0.045 -0.002  0.047  0.019  0.041  0.016 -0.001 -0.004  0.052  0.024  0.002  0.046  0.041 -0.000  0.003 -0.013 -0.025 -9.990 -0.021 -9.990 -9.990  0.002  0.062  0.009  0.064  0.064  0.054 -0.006  0.014  0.029  0.003  0.027  0.001  0.034  0.010  0.008 -0.032 -0.059 -0.063 -0.073 -9.990 
-0.009  0.030  0.047  0.016  0.061  0.053  0.048  0.030  0.016  0.005 -0.007  0.047  0.031  0.000 -0.011  0.034  0.020  0.043  0.039  0.003 -0.000 -9.990 -0.016  0.002 -0.011  0.017  0.004  0.037 -0.003 -0.009  0.022  0.048  0.036  0.005 -0.006  0.009  0.007  0.030 -0.001 -0.005 -0.050 -0.068 -0.107 -0.102 
-0.008  0.030 -0.010  0.054  0.038  0.040  0.069  0.037  0.029  0.048  0.017  0.067  0.039  0.056  0.047 -0.012 -0.037  0.019  0.010  0.029 -9.990 -9.990 -9.990 -9.990 -0.021  0.004  0.044  0.040  0.012  0.039  0.046  0.015  0.025  0.005  0.018 -0.001  0.021  0.048  0.019  0.000 -0.022 -0.076 -0.048 -9.990 
 0.013 -0.019  0.066  0.026  0.083  0.027  0.037  0.087  0.050  0.018  0.015 -0.015  0.051 -0.013  0.039  0.033  0.066  0.037  0.011  0.028  0.031 -9.990 -9.990 -9.990 -9.990 -9.990  0.023  0.045  0.024  0.006  0.046  0.061 -0.003  0.028 -0.005  0.023  0.030  0.069  0.003  0.030  0.003  0.003 -0.036 -9.990 
-0.005  0.014  0.018  0.055 -9.990  0.081  0.096  0.043  0.050  0.057  0.053  0.032  0.038  0.069  0.078  0.054  0.030  0.042  0.062  0.026  0.029  0.045 -9.990 -9.990  0.022  0.006 -9.990  0.062  0.049  0.050  0.048  0.034  0.015  0.034  0.012  0.061  0.078  0.086  0.029  0.014  0.064  0.039  0.009 -9.990 
 0.013  0.024  0.057  0.045  0.078  0.077  0.023  0.075  0.079  0.080  0.060  0.049 -0.016  0.008  0.028  0.040  0.056  0.070  0.052  0.002  0.027  0.023 -9.990 -9.990 -9.990  0.018 -9.990 -0.010 -0.006  0.011  0.036  0.014 -0.021  0.048  0.017  0.013 -0.024  0.013 -0.004 -0.036 -0.019 -0.044 -0.077 -9.990 
-0.036  0.007  0.080  0.043  0.068  0.094  0.070  0.080  0.061  0.056  0.082  0.029  0.016  0.026  0.025  0.077  0.093  0.015  0.019  0.037  0.079  0.067 -9.990 -9.990 -9.990  0.013 -9.990  0.027  0.019  0.045 -0.006  0.014  0.005  0.023  0.033  0.039  0.052 -0.014  0.017  0.044  0.049 -0.045 -0.026 -0.029 
 0.038  0.007 -0.021  0.026  0.069  0.129  0.034  0.033  0.044  0.013  0.039  0.064  0.018 -0.018 -0.028  0.024  0.040  0.050  0.034  0.031  0.001  0.002  0.012 -0.029 -9.990 -0.003 -0.039 -0.058  0.051 -0.012  0.015  0.013 -0.020 -0.007  0.025  0.037  0.002 -0.010 -0.041 -0.049 -0.016 -0.059 -0.087 -9.990 
 0.027  0.019  0.041  0.043  0.085  0.083  0.097  0.093  0.057  0.062  0.030  0.019  0.035  0.031  0.038  0.036  0.039  0.047  0.043 -0.001  0.061  0.052 -0.016 -0.017 -0.058 -0.020 -9.990 -9.990 -0.048  0.017  0.042  0.031  0.034  0.012  0.003  0.013  0.002 -0.030  0.016  0.018 -0.042 -0.083 -9.990 -9.990 
 0.016  0.023  0.040 -0.011  0.073  0.078  0.081  0.052  0.052  0.009  0.062  0.055  0.003  0.005  0.015  0.005  0.046  0.039  0.058  0.065  0.035  0.023  0.025  0.057  0.035  0.039  0.085  0.020 -0.018 -0.076 -0.013 -0.011 -0.014 -0.020 -0.023  0.023 -0.008  0.017 -0.003 -0.005 -0.001 -0.019 -0.036 -9.990 
-0.029  0.018  0.004  0.054  0.033  0.099  0.078  0.039  0.073  0.012  0.065  0.074  0.039  0.044  0.066  0.116  0.045  0.047  0.042  0.056  0.043  0.040  0.078  0.040 -0.005  0.003  0.023 -9.990  0.027  0.010 -0.000 -0.051 -0.024 -0.002  0.015  0.014  0.007 -0.029 -0.008 -0.019  0.006 -0.019 -0.040 -0.068 
 0.010  0.005  0.034  0.006  0.035  0.103  0.099  0.086  0.033  0.082  0.079  0.097  0.051  0.051  0.041  0.045  0.052  0.045  0.062  0.028  0.051 -0.029 -0.036 -0.020 -0.038 -9.990 -0.001  0.032  0.004 -0.025  0.002 -0.048 -0.028 -0.009  0.029  0.004  0.017  0.005  0.014  0.007 -0.002 -0.059 -0.040 -9.990 
-0.000  0.024 -0.006  0.058  0.046  0.032  0.056  0.082  0.039  0.007  0.037  0.044  0.063  0.065  0.012  0.041  0.028  0.037  0.021 -0.010  0.001  0.015  0.003  0.011 -0.022 -0.007  0.059  0.031  0.013  0.012  0.014  0.004  0.049  0.069  0.043  0.001  0.006  0.021  0.004  0.012 -0.005  0.015 -0.063 -9.990 
 0.052 -0.036  0.017  0.053  0.061  0.053  0.072  0.009  0.040  0.024  0.022  0.016  0.036  0.043  0.006  0.014  0.074  0.039 -0.005 -9.990 -9.990 -9.990 -9.990 -9.990 -9.990 -0.027  0.015  0.019  0.039  0.017  0.043  0.019  0.019  0.026  0.012  0.040 -0.016 -0.031 -0.028 -0.002  0.015 -0.015 -0.030 -0.047 
-0.022  0.006  0.016  0.076  0.083  0.052  0.038  0.065  0.069  0.000  0.013  0.028  0.036  0.018  0.076  0.060  0.061  0.005 -0.009  0.042 -9.990 -9.990 -9.990 -9.990  0.011 -9.990 -0.022 -0.015  0.007  0.052  0.025  0.012  0.034  0.026  0.030  0.060  0.022 -0.012  0.001 -0.010 -0.032 -0.013 -0.013 -0.072 
-0.018  0.011  0.042  0.015  0.043  0.048  0.076  0.059  0.074 -9.990 -0.019  0.078  0.022  0.053  0.062  0.039  0.017  0.029  0.068  0.080 -9.990  0.061  0.057  0.011  0.036 -9.990 -0.053 -0.010 -0.018 -0.059 -0.016 -0.004  0.022 -0.023  0.002  0.034  0.048  0.056  0.006  0.033 -0.021 -0.034 -0.040 -0.066 
 0.005  0.006  0.065  0.031  0.029  0.102  0.053  0.040 -9.990  0.074  0.089  0.031 -0.020  0.036  0.034  0.007  0.048  0.064  0.001 -0.000 -9.990 -9.990  0.068  0.018  0.066  0.044  0.026 -0.006 -0.031 -0.032 -0.014 -0.005  0.012  0.033  0.007  0.045 -0.008 -0.026 -0.017  0.010 -0.017 -0.060 -0.066 -9.990 
-0.022  0.028  0.057  0.068  0.070  0.048  0.044  0.072  0.035  0.057  0.001  0.011  0.007  0.053  0.051 -0.015  0.039  0.022  0.063  0.029  0.062 -9.990 -9.990  0.061  0.033 -9.990  0.055 -0.025 -0.054 -0.040 -0.016 -0.021 -0.028 -0.023  0.032 -0.010  0.015  0.008 -0.029 -0.026  0.014 -0.025 -0.090 -0.055 
-0.027  0.055  0.041  0.078  0.054  0.052  0.066  0.042  0.033  0.049  0.063  0.018  0.039 -0.011 -0.002 -0.015  0.013  0.014 -9.990 -9.990 -9.990 -9.990  0.075  0.020  0.040  0.070  0.018  0.009 -0.046 -0.041 -0.029 -0.014 -0.004  0.015  0.020  0.024  0.043 -0.005  0.021 -0.013 -0.040 -0.063 -0.025 -9.990 
 0.008  0.017  0.035  0.076  0.071  0.060  0.079  0.061  0.023  0.021  0.021  0.037  0.043  0.056  0.054  0.003  0.016  0.019  0.051 -9.990 -9.990 -9.990 -9.990  0.018 -9.990 -9.990  0.043  0.029 -0.007  0.007 -0.034  0.064 -0.021  0.008  0.023 -0.030 -0.013  0.039 -0.005 -0.028 -0.026 -0.056 -0.059 -0.092 
 0.003  0.017  0.017 -9.990 -9.990  0.087  0.063  0.022 -0.023  0.052  0.018  0.040  0.024 -0.033  0.088  0.038  0.034  0.045  0.081  0.075  0.069  0.057  0.039 -9.990 -9.990  0.023 -9.990  0.023  0.037  0.010 -0.003 -0.010  0.021 -0.001  0.012  0.006  0.032  0.005  0.011 -0.010 -0.014 -0.059 -0.025 -9.990 
-0.003  0.073  0.030  0.044  0.076  0.055  0.070  0.084  0.047  0.003  0.051  0.011  0.025  0.036  0.040  0.006  0.014  0.105  0.052  0.013  0.084  0.078  0.060  0.079  0.030 -9.990  0.005  0.008  0.024  0.049 -0.010  0.003 -0.023  0.027  0.018  0.000  0.006  0.047 -0.011 -0.017  0.035 -0.027 -0.032 -9.990 
 0.046  0.028  0.026  0.036  0.042  0.067  0.054  0.064  0.047  0.007  0.014  0.033  0.037  0.026  0.023  0.072  0.032  0.053  0.070  0.035  0.074  0.045 -9.990 -9.990  0.018 -0.013  0.005 -0.055 -0.032 -0.023 -0.021 -0.028  0.014  0.000  0.003  0.000  0.022 -0.002 -0.002  0.032  0.032 -0.009 -0.025 -9.990 
 0.004  0.047  0.026  0.065  0.046  0.066  0.035  0.023  0.062  0.032  0.037  0.004  0.027 -0.005 -0.001  0.050  0.033  0.065  0.083  0.106  0.069  0.023  0.031 -9.990  0.021  0.049 -0.004 -0.032 -0.044 -0.050  0.009  0.027  0.043  0.040 -0.013  0.035  0.019  0.024 -0.005 -0.012 -0.021 -0.012 -9.990 -9.990 
 0.029  0.048  0.059  0.062  0.051  0.061  0.015  0.032  0.003  0.007  0.002  0.014  0.056 -0.031 -0.018 -0.000 -9.990  0.079  0.063 -9.990  0.022 -9.990 -0.011  0.045 -0.004 -0.003 -0.064 -0.013  0.020 -0.050 -0.006  0.059  0.027  0.000  0.023 -0.007 -0.002  0.030  0.016 -0.009 -0.006 -0.041 -0.039 -0.075 
 0.028  0.030  0.020  0.022  0.053  0.035  0.044  0.054  0.028  0.048  0.035 -0.013  0.020  0.052  0.032  0.070  0.045  0.044  0.079  0.074 -9.990  0.051  0.056  0.019  0.020 -9.990  0.000 -0.041 -0.007 -0.010  0.005  0.024  0.034  0.022  0.006  0.068  0.029  0.012 -0.001 -0.006 -0.000 -0.024 -0.020 -9.990 
 0.006  0.041  0.037  0.090  0.069  0.067  0.069  0.101 -0.006  0.017  0.076  0.053  0.043  0.024  0.030  0.039 -0.012  0.020 -9.990 -9.990  0.059 -9.990 -9.990  0.070  0.064 -9.990 -9.990 -9.990 -0.034  0.029 -0.034 -0.007 -0.015  0.004 -0.008 -0.014 -0.038 -0.036  0.010  0.002  0.011 -0.044 -0.069 -9.990 
 0.014  0.057  0.110  0.057  0.075  0.107  0.057  0.030  0.051  0.047  0.022  0.011  0.037  0.038  0.048 -0.016  0.029  0.025  0.062  0.108  0.077  0.081 -9.990  0.024  0.019 -9.990 -9.990  0.048 -0.005  0.028 -0.002 -0.011 -0.003 -0.012  0.018  0.014 -0.007  0.012  0.008  0.022  0.017 -0.007 -9.990 -9.990 
 0.019  0.026  0.062  0.061  0.082  0.113  0.124  0.099  0.075  0.032  0.079  0.026  0.030  0.061 -0.025  0.023 -0.007  0.020 -0.005  0.030  0.044  0.045  0.070  0.062  0.007 -9.990 -9.990  0.016 -0.010 -0.058 -0.057 -0.022 -0.002 -0.023  0.040 -0.020 -0.020 -0.012  0.024 -0.058 -0.051 -0.049 -0.072 -0.033 
 0.001  0.039  0.058  0.028  0.001  0.034  0.062  0.033  0.052 -0.005  0.046  0.039  0.049  0.028  0.051  0.065  0.016  0.017  0.010  0.067  0.058  0.044  0.037  0.040  0.039  0.049  0.001  0.000  0.004  0.027 -0.011  0.009 -0.023 -0.007  0.014  0.009  0.007  0.020  0.003  0.001 -0.019 -0.038 -0.040 -0.038 
 0.012 -0.013  0.069  0.068  0.029  0.057  0.032  0.024  0.044  0.026  0.013  0.014  0.028  0.036  0.034  0.039 -0.002  0.057  0.049  0.044  0.035  0.009 -9.990  0.018  0.020 -0.013  0.007  0.004  0.008  0.040  0.010  0.029  0.045  0.001  0.012 -0.000  0.022 -0.009  0.006 -0.024 -0.030  0.001 -0.001 -0.077 
 0.014  0.018  0.039  0.070  0.058  0.043  0.023  0.033  0.005  0.030 -0.009 -0.001 -9.990  0.016 -0.003 -0.019  0.029  0.024  0.020 -0.022  0.026 -9.990  0.006 -9.990  0.020  0.006  0.065 -0.002  0.044  0.007  0.002  0.014  0.019  0.018 -0.017 -0.034 -0.015 -0.011  0.004 -0.012 -0.039 -0.008 -9.990 -9.990 
 0.004  0.022  0.019  0.051  0.023  0.071  0.058 -0.003 -9.990  0.009  0.031  0.013  0.055  0.018  0.010  0.031 -0.020  0.024  0.014  0.005  0.026 -9.990  0.040 -9.990  0.028  0.023  0.063  0.027 -0.001  0.018  0.021  0.068  0.043  0.054  0.026  0.030 -0.009 -0.036 -0.004 -0.001 -0.021 -0.068 -0.072 -9.990 
 0.034  0.056  0.057  0.040  0.059  0.047  0.001  0.045  0.034  0.017 -0.005  0.010 -0.028  0.024  0.027  0.028 -9.990  0.018  0.007  0.014 -0.019 -9.990  0.047 -9.990  0.036 -0.010 -0.002 -0.005  0.016  0.010  0.007  0.021  0.066  0.028  0.045  0.061  0.017  0.033  0.051 -0.014 -0.007 -0.016 -9.990 -9.990 
 0.035  0.041  0.038  0.040  0.068  0.082  0.015  0.052  0.054  0.021  0.059 -0.015  0.031  0.018  0.048  0.073  0.069  0.047  0.025  0.037  0.024 -9.990  0.034  0.018  0.037  0.049  0.029  0.000  0.001  0.008  0.010  0.068  0.050  0.030  0.055  0.064  0.032  0.057  0.063 -0.011 -0.036 -0.035 -0.047 -0.113 
 0.012  0.046  0.027  0.051  0.035  0.060  0.046  0.015 -9.990 -9.990  0.082  0.073 -9.990  0.053  0.014 -0.012 -9.990 -9.990 -9.990  0.057  0.037  0.055  0.045 -9.990  0.083  0.058 -0.015 -0.021 -0.043 -0.020 -0.028 -0.018  0.028 -0.007  0.073  0.029  0.064  0.038  0.027  0.051 -0.002 -0.017 -0.034 -9.990 
 0.051  0.045  0.045  0.057  0.087  0.091  0.071  0.034  0.069  0.042  0.020  0.045  0.085  0.055 -0.005  0.007  0.044  0.055  0.093  0.065 -9.990 -9.990 -9.990 -9.990  0.016 -0.001 -0.002 -0.048  0.018  0.025  0.014  0.020  0.002  0.045  0.010 -0.011  0.026  0.039  0.014  0.029 -0.008 -0.045 -0.054 -9.990 
 0.012  0.025  0.051  0.035  0.067  0.045  0.036  0.049 -0.003  0.013  0.063  0.034  0.042  0.040 -0.023 -0.013  0.026  0.044  0.086  0.037  0.053  0.017  0.028  0.019  0.066  0.006 -0.003  0.010  0.036  0.001  0.010  0.045 -0.062  0.026  0.036  0.013  0.032  0.019  0.036  0.020 -0.012 -0.018 -0.052 -0.126 
-0.006  0.032 -9.990  0.045  0.029  0.053  0.035  0.043  0.048  0.025 -0.003 -0.010  0.017 -0.013 -0.013 -0.048  0.024  0.041 -0.003  0.008 -0.006  0.004  0.011 -0.063 -0.036 -0.055 -0.029 -0.021  0.004  0.018  0.008 -0.002 -0.018 -0.003  0.042  0.053  0.012 -0.003  0.004 -0.004 -0.018 -0.034 -0.074 -9.990 
 0.021  0.040  0.013  0.023  0.013  0.026  0.014  0.001  0.028  0.008  0.020 -0.000 -0.020 -0.007 -0.016  0.042  0.027  0.001 -0.016 -0.004  0.024 -0.011  0.024 -0.015 -0.010 -0.029  0.028  0.005  0.004  0.039 -0.011  0.006  0.003  0.034  0.065  0.035  0.045 -0.016  0.051  0.006 -0.020  0.007 -0.027 -0.044 
 0.040  0.062  0.042  0.052  0.055  0.064  0.030  0.032 -0.001  0.020 -0.015 -9.990 -0.010  0.038  0.029  0.023  0.007  0.006  0.019  0.024  0.005  0.040  0.019 -0.008 -0.018 -0.034  0.071 -0.033  0.018  0.044  0.029  0.006 -0.014  0.043  0.088  0.015 -0.007 -0.020 -0.016 -0.018 -0.044 -0.016 -0.048 -0.112 
-0.002  0.028  0.037  0.026 -0.005  0.032  0.033 -0.014 -0.027  0.005  0.023 -0.015 -0.015  0.002  0.016  0.035  0.022 -0.006  0.009 -0.011  0.003 -0.014 -0.012  0.003 -0.061  0.015  0.010  0.042  0.035  0.046  0.046  0.039  0.045  0.028  0.039  0.036  0.040  0.011  0.040 -0.011 -0.011 -0.033 -0.002 -0.070 
 0.040  0.037  0.032 -0.001  0.073  0.055  0.040  0.024  0.046  0.036  0.049  0.028  0.014 -0.015  0.009  0.031  0.035  0.055  0.084  0.056  0.066 -0.000 -0.009 -0.026 -0.023 -0.003 -0.039 -0.045  0.032  0.006  0.031  0.038  0.032  0.039  0.039  0.022  0.011  0.038 -0.029  0.012 -0.018 -0.048 -0.051 -9.990 
 0.042  0.045  0.017  0.079  0.030  0.038  0.050  0.038 -0.006 -0.013  0.017 -0.013 -0.001 -0.007  0.042  0.084  0.021  0.039  0.033  0.030  0.020  0.028  0.022 -0.013  0.074  0.051  0.051  0.049  0.026  0.016 -0.008  0.020 -0.009  0.006  0.007  0.042 -0.025  0.030  0.010 -0.005 -0.020 -0.043 -0.037 -9.990 
 0.014  0.049  0.069  0.033  0.015  0.007  0.049  0.046  0.041  0.018 -0.017  0.013  0.024 -0.008  0.064  0.061  0.027  0.011  0.012  0.024  0.013 -0.001 -0.034 -0.003  0.017 -0.012  0.013  0.007 -0.012 -0.002  0.034  0.009  0.029  0.036  0.044  0.036  0.058 -0.032  0.017  0.010  0.009 -0.053 -0.042 -9.990 
 0.036  0.010  0.094  0.021  0.070 -0.005  0.007  0.045  0.039  0.076  0.035 -0.001  0.016 -0.009 -0.000  0.014  0.066  0.053  0.035  0.042  0.017 -0.003 -0.001  0.017 -0.034 -0.011  0.008  0.006 -0.021  0.005 -0.007  0.018  0.037  0.007  0.014  0.010  0.033  0.038  0.019  0.003 -0.054 -0.047  0.006 -0.075 
 0.002  0.007  0.027  0.026  0.027  0.001  0.045 -0.003  0.026  0.003 -0.019 -0.017 -0.007  0.008 -0.005 -0.017 -0.061 -0.022 -0.051 -0.024 -0.028 -0.010  0.055  0.000  0.005 -0.012  0.013 -0.011  0.026  0.034 -0.004  0.051 -0.008  0.048  0.017  0.014 -0.004  0.058 -0.001 -0.069 -0.059 -0.063 -0.047 -9.990 
-0.003  0.039  0.047  0.032  0.050  0.028  0.028 -0.016 -9.990  0.000  0.018 -0.035 -0.015 -0.052  0.005 -0.047 -0.021 -0.012 -0.042 -0.021 -0.016 -0.027  0.006 -0.024  0.016  0.001  0.009 -0.002  0.049  0.034  0.037  0.010  0.006  0.029 -0.014  0.038  0.016 -0.007  0.020  0.022 -0.032 -0.025 -0.038 -9.990 
 0.011  0.029  0.082  0.027  0.073  0.046  0.050 -0.002  0.036  0.034 -0.023  0.010 -0.001 -0.025 -0.000  0.030  0.039 -0.009 -0.059 -0.022 -0.024  0.001 -0.009  0.004 -0.009  0.016  0.012  0.037  0.017 -0.024 -0.036 -0.010  0.019  0.003  0.027  0.002 -0.025  0.012 -0.018 -0.007 -0.001 -0.023 -0.017 -0.064 
-0.011  0.060  0.086  0.079  0.059  0.057  0.038  0.052  0.037 -0.003  0.050  0.040  0.021  0.024  0.058  0.064  0.016  0.059  0.059  0.032  0.064  0.028 -0.001  0.017  0.025  0.029 -0.006 -0.011 -0.007  0.031  0.039  0.037  0.023  0.054  0.049  0.037  0.049 -0.001  0.053  0.004  0.018  0.009 -0.046 -0.039 
 0.039  0.016  0.064  0.060  0.070  0.040  0.046  0.001  0.053  0.033  0.045  0.058  0.086  0.020  0.046  0.044  0.054  0.035  0.045  0.035  0.052  0.076  0.048  0.042 -9.990  0.056  0.038  0.010  0.001  0.028  0.009  0.009  0.012  0.032  0.049  0.005  0.053  0.032  0.021 -0.015  0.004 -0.038 -0.065 -0.133 
 0.019  0.033  0.023  0.091  0.025  0.033  0.067  0.036  0.011  0.054 -9.990 -9.990  0.054  0.044 -0.022 -0.015  0.027  0.030  0.010  0.000 -0.012 -0.006  0.007  0.030 -0.015  0.003  0.004 -0.016  0.025 -0.033 -0.007  0.002 -0.007  0.042  0.027  0.043  0.018  0.031  0.043  0.023 -0.023 -0.074 -0.106 -9.990 
 0.029  0.055  0.026  0.013  0.027  0.059  0.028  0.022  0.028 -9.990 -9.990 -9.990  0.034 -0.020  0.057 -0.018 -0.026  0.022 -0.021  0.030  0.034  0.003  0.001 -0.037 -9.990 -0.008  0.011  0.017 -0.032 -0.031  0.005  0.057  0.051  0.041  0.042  0.028  0.042  0.020  0.027  0.064 -0.007 -0.024 -0.065 -9.990 
-0.018  0.039 -0.007  0.059  0.048  0.015  0.027 -0.006  0.014  0.024 -0.016  0.010 -0.025  0.020 -0.027 -0.030  0.022 -0.029 -0.018  0.017 -0.001  0.020 -0.026 -0.014 -0.000  0.034 -0.004  0.035 -0.004  0.002  0.037  0.032  0.041  0.044  0.017  0.032  0.026  0.022  0.021  0.019 -0.020 -0.055 -0.076 -0.118 
 0.028  0.027  0.044  0.060  0.028  0.036  0.042  0.029  0.001  0.009  0.008  0.035 -0.032 -0.015  0.034  0.007 -0.007 -0.008 -0.028 -0.030 -0.037  0.002  0.000  0.008 -0.019  0.029 -0.010 -0.005 -0.003  0.008  0.052  0.005  0.002  0.030  0.024 -0.008  0.052  0.004  0.025  0.021 -0.005 -0.018 -0.076 -0.126 
 0.058  0.090  0.063  0.017  0.074  0.066  0.074  0.043  0.016 -9.990  0.048  0.028 -0.021 -0.018 -9.990  0.040  0.008  0.076  0.018  0.034  0.013  0.019  0.057  0.024  0.004  0.003  0.013  0.005  0.032 -0.016 -0.007 -0.024 -0.043  0.005  0.017  0.068  0.038 -0.014 -0.036  0.010 -0.013 -0.088 -0.082 -9.990 
 0.059  0.034  0.069  0.032  0.077  0.066  0.077  0.063  0.016 -9.990 -9.990 -9.990  0.044  0.051  0.041 -0.002 -9.990 -9.990 -9.990 -9.990  0.046  0.039  0.006  0.011  0.010  0.012 -0.026 -0.017  0.012 -0.013 -0.006 -0.045 -0.078 -0.011  0.047 -0.008  0.063  0.022  0.005  0.013 -0.035 -0.049 -0.046 -9.990 
-0.017  0.001  0.047  0.030  0.044  0.090  0.098  0.091  0.067  0.043  0.014  0.044  0.046  0.033  0.043 -9.990  0.028  0.114 -9.990  0.045  0.035  0.023  0.009  0.037  0.008  0.017 -9.990 -0.016 -0.039  0.004 -0.026 -0.024 -0.003 -0.013 -0.008  0.039  0.036  0.018  0.016  0.008  0.015 -0.028 -0.065 -9.990 
 0.022  0.069  0.066  0.049  0.074  0.028  0.064  0.001 -0.023  0.046  0.044  0.022  0.008  0.006 -9.990 -9.990  0.027  0.014  0.082  0.055 -0.045  0.049  0.030  0.023  0.011  0.025  0.029  0.026 -0.004 -0.083 -0.019 -0.018 -0.014 -0.008 -0.022 -0.002 -0.055  0.002  0.006 -0.021 -0.022 -0.059 -0.048 -9.990 
 0.065  0.061  0.051  0.067  0.060  0.037  0.043  0.009  0.038  0.051  0.013  0.031 -0.004  0.033  0.047 -9.990 -9.990 -9.990 -9.990 -9.990  0.034 -9.990 -9.990  0.054  0.070  0.016  0.007 -0.005 -0.014 -0.015 -0.013 -0.005 -0.021  0.014 -0.020 -0.043 -0.040 -0.009 -0.036 -0.020 -0.055 -0.035 -0.063 -9.990 
 0.013  0.040  0.031  0.055  0.051  0.048  0.037 -0.009 -0.001  0.069  0.015 -0.001  0.023 -0.035  0.036  0.003 -9.990 -9.990 -9.990 -9.990 -0.040  0.012 -9.990  0.052  0.022  0.053  0.050 -0.022  0.014 -0.020 -9.990 -0.004 -0.037 -0.050 -0.024 -0.034 -0.030 -0.008  0.036  0.010 -0.006 -0.062 -0.051 -0.078 
 0.043  0.039  0.047  0.068  0.056  0.055  0.067  0.032  0.036  0.061  0.032  0.038 -0.013 -0.019  0.002  0.001  0.035  0.039  0.031  0.045 -9.990 -9.990 -9.990  0.018  0.048  0.083  0.066 -0.006  0.001 -0.022 -0.037 -0.011 -0.010  0.010 -0.098 -0.044 -0.031 -0.039 -0.017 -0.009 -0.053 -0.071 -0.057 -0.088 
 0.013  0.029  0.053  0.088  0.087  0.073  0.059  0.046  0.047  0.043  0.053  0.049  0.033  0.027  0.027  0.047  0.052  0.089  0.068  0.093  0.105  0.114 -9.990  0.043  0.062  0.038  0.058  0.034 -0.025  0.012 -0.020 -0.036 -0.007 -0.059 -0.016 -0.029 -0.009 -0.021  0.004 -0.027 -0.022 -0.081 -0.082 -0.106 
 0.021  0.040  0.066  0.063  0.067  0.063  0.073  0.012  0.061  0.011  0.054  0.007 -0.005 -0.002  0.016  0.011  0.029  0.028  0.057  0.059  0.069  0.115  0.120  0.056  0.013  0.030  0.025 -0.027 -0.012 -0.043 -0.077 -0.032 -0.049 -0.017 -0.064 -0.064 -0.002 -0.001 -0.000  0.028 -0.034 -0.029 -0.081 -9.990 
 0.038  0.039  0.086  0.056  0.040  0.053  0.081  0.030  0.029 -0.016  0.026  0.022  0.011  0.025  0.024  0.024  0.068  0.073  0.055  0.099  0.068  0.078  0.032  0.018  0.059  0.031  0.038 -0.011  0.016  0.004 -0.031 -0.033 -0.037  0.014 -0.026 -0.025 -0.018  0.020 -0.009  0.009  0.024 -0.050 -0.096 -9.990 
 0.033  0.056  0.074  0.035  0.013  0.039  0.021  0.010  0.031  0.014 -0.055  0.012  0.007  0.002  0.036 -0.019  0.069  0.025  0.058  0.053  0.051  0.054  0.032  0.054  0.056  0.059  0.003  0.001 -0.020 -0.040 -0.029 -0.026 -0.096 -0.036 -0.055 -0.033 -0.061 -0.032 -0.028 -0.056 -0.061 -0.073 -0.104 -0.097 
 0.016  0.051  0.040  0.087  0.014  0.003  0.016  0.011  0.054 -0.007  0.001  0.015  0.002  0.026 -0.008  0.024  0.027  0.033  0.073  0.046  0.051  0.011  0.051  0.059  0.082  0.050  0.019 -0.046 -0.018 -0.061 -0.008 -0.064 -0.034 -0.029 -0.054 -0.009  0.021 -0.030 -0.013  0.006 -0.028 -0.065 -0.076 -0.090 
-0.005  0.060  0.022  0.043  0.025 -0.009  0.017 -0.021  0.036  0.050  0.053 -0.001  0.000  0.040 -0.000 -0.005  0.033  0.031  0.091  0.073  0.049  0.104  0.071  0.079  0.077  0.068  0.038 -0.016 -0.003  0.003 -0.032  0.011 -0.045 -0.036 -0.043 -0.040 -0.045 -0.100 -0.048 -0.073 -0.031 -0.087 -0.073 -9.990 
 0.023  0.065  0.057  0.024  0.068  0.052  0.039 -0.007  0.040  0.024  0.026 -0.018 -0.015 -0.049  0.000  0.017  0.038  0.061  0.048  0.086  0.051  0.030  0.034  0.056  0.072  0.007  0.069  0.031  0.011 -0.015 -0.041 -0.032 -0.006 -0.056 -0.035 -0.066 -0.036 -0.045  0.001 -0.037 -0.012 -0.030 -0.051 -0.116 
-0.002  0.048  0.025  0.037  0.026  0.089  0.056  0.009  0.022 -0.012 -0.008  0.005  0.005  0.023 -0.006 -0.038 -0.007  0.011  0.032  0.059  0.030  0.032  0.039  0.029  0.044  0.063  0.028  0.041  0.044 -0.005  0.065 -0.018  0.002 -0.018 -0.009 -0.027 -0.019 -0.042  0.041  0.020  0.021 -0.007 -0.033 -9.990 
 0.046  0.053  0.030  0.031  0.072  0.043 -0.009  0.028  0.017  0.065 -0.004  0.011 -0.002  0.026  0.011  0.041  0.042  0.045  0.015  0.079  0.053  0.054  0.047  0.041  0.032  0.004  0.010  0.043  0.022 -0.012  0.021 -0.012 -0.025 -0.059 -0.036 -0.037 -0.035 -0.008  0.039  0.027  0.022 -0.021 -0.029 -0.046 
 0.084  0.055  0.056  0.079  0.034  0.060  0.110  0.037  0.009  0.023  0.030  0.005 -0.029  0.007  0.011  0.046  0.065  0.078  0.018  0.055  0.042  0.057  0.090  0.062  0.026  0.059  0.037  0.046  0.035  0.011 -0.029  0.022 -0.013 -0.038 -0.032 -0.062 -0.036  0.001  0.002 -0.054 -0.043 -0.035 -0.053 -9.990 
 0.026  0.056  0.087  0.063  0.062  0.017  0.038 -0.008  0.032  0.031 -0.010  0.005 -0.024  0.039  0.005 -0.011  0.037  0.049  0.046  0.013  0.042  0.041  0.042  0.039  0.047  0.040  0.034  0.043  0.076 -0.007 -0.003  0.006  0.007 -0.036 -0.010 -0.022 -0.038 -0.045 -0.038 -0.025 -0.049 -0.038 -0.025 -0.104 
 0.035  0.014  0.080  0.070  0.068  0.045  0.053  0.020  0.025  0.075  0.073  0.020  0.043  0.076 -0.007 -0.007 -0.004  0.051  0.083  0.062  0.066  0.055  0.041  0.034  0.062  0.065  0.111  0.030  0.069  0.046  0.019 -0.045  0.009 -0.008 -0.050 -0.075 -0.090 -0.033 -0.076 -9.990 -0.022 -0.052 -0.084 -0.114 
-0.025  0.044  0.008  0.060  0.106 -9.990  0.058  0.003  0.067  0.046  0.042  0.058  0.030  0.032  0.006  0.051  0.053  0.055  0.046  0.079  0.051  0.065  0.041  0.087  0.030  0.084  0.089  0.033  0.038 -0.003 -0.005 -0.024  0.047 -0.052 -0.043 -0.066 -0.046 -0.066 -0.040 -0.019  0.004 -0.002 -0.072 -0.072 
 0.084 -0.001  0.045  0.049  0.040  0.075  0.004 -0.006  0.005  0.032  0.051  0.055  0.019  0.039  0.029  0.044  0.022  0.007  0.023  0.043  0.048  0.055  0.062  0.064  0.130  0.079  0.048  0.063  0.015  0.003  0.013 -0.023  0.005 -0.034 -0.086 -0.046 -0.054 -0.035 -0.053 -0.057 -0.084 -0.031 -0.026 -0.036 
 0.050  0.041  0.068  0.029  0.082  0.094 -9.990  0.059  0.049  0.039  0.060  0.006  0.062  0.035  0.017  0.046  0.030  0.068  0.030  0.080  0.060  0.097  0.079  0.091  0.088  0.068  0.051  0.068  0.067  0.039  0.024 -0.013 -0.042 -0.058 -0.057 -0.034 -0.015 -0.052 -0.014  0.011 -0.043 -0.062 -0.059 -0.124 
 0.002  0.041  0.047  0.067  0.061  0.067  0.025  0.012  0.006  0.026  0.062  0.076  0.050  0.011  0.011  0.013 -0.002  0.038  0.070  0.072  0.090  0.056  0.039  0.067  0.046  0.115  0.070  0.019  0.007  0.032  0.025 -0.032 -0.050 -0.085 -0.054 -0.058 -0.076 -0.078 -0.071 -0.092 -0.040 -0.018 -0.056 -0.112 
-0.003  0.033  0.049  0.050  0.093  0.021  0.009 -0.003  0.006  0.029  0.006  0.048  0.019 -0.010 -0.022 -0.034 -0.020  0.007  0.016  0.076  0.069  0.056  0.078  0.069  0.039  0.046  0.061  0.081  0.014  0.012 -0.015  0.005 -0.053 -0.081 -0.092 -0.073 -0.125 -0.103 -0.117 -0.098 -0.066 -0.047 -0.085 -0.093 
 0.052 -0.003  0.101  0.085  0.055  0.035  0.048  0.047  0.043  0.086  0.021  0.049  0.051  0.043  0.084  0.079  0.052  0.019  0.092  0.021 -9.990 -9.990 -9.990  0.029 -9.990  0.039  0.016  0.040  0.027  0.053  0.025  0.043 -0.036 -0.056 -0.073 -0.078 -0.081 -0.083 -0.053 -0.101 -0.041 -0.061 -0.069 -0.148 
 0.028  0.034  0.030 -9.990 -9.990  0.023  0.076  0.042  0.052  0.041  0.036  0.034  0.048  0.073  0.058  0.106  0.069  0.061  0.041 -9.990  0.080 -9.990  0.091  0.092  0.005  0.065  0.030  0.050  0.086  0.032  0.014  0.025  0.025 -0.032 -0.055 -0.030 -0.013 -0.046 -0.069 -0.022 -0.040 -0.031 -0.094 -9.990 
 0.036  0.073  0.044  0.064  0.034 -9.990  0.047  0.016  0.004  0.072  0.086  0.018  0.068  0.094  0.049  0.061  0.009  0.058  0.096 -9.990 -9.990 -9.990  0.095  0.036  0.033  0.058  0.057  0.042  0.097  0.098  0.031 -0.001 -0.004  0.002  0.015 -0.045 -0.038 -0.036 -0.032 -0.039  0.036  0.002 -0.049 -9.990 
-0.006  0.016  0.064  0.045  0.080  0.060  0.047  0.045  0.035  0.039  0.056  0.017 -0.002  0.054  0.100  0.076  0.090  0.017  0.096  0.092  0.110  0.069  0.023  0.019  0.063  0.067  0.026  0.027  0.045  0.003 -0.018  0.015 -0.023 -0.060 -0.090 -0.037 -0.090 -0.066 -0.024 -0.054 -0.036 -0.046 -0.137 -0.143 
 0.043  0.047  0.069  0.085  0.040  0.028  0.024  0.049  0.047  0.051  0.088  0.055  0.031  0.056  0.037  0.029  0.011  0.026  0.070  0.071  0.052 -9.990  0.069  0.055  0.028  0.049  0.058  0.040  0.047  0.041 -0.002  0.016 -0.041 -0.042 -0.023 -0.031 -0.048 -0.016 -0.036 -0.046 -0.012 -0.067 -0.085 -9.990 
 0.031  0.031  0.077  0.073  0.050  0.066  0.060  0.037  0.027  0.069  0.018  0.045  0.029  0.008 -0.004  0.002  0.025  0.056  0.064  0.051  0.001 -0.001  0.049  0.008 -0.005  0.015 -0.046  0.045  0.046 -0.015 -0.089 -0.037 -0.064 -0.039 -0.075 -0.046 -0.053 -0.035 -0.041 -0.055 -0.037 -0.125 -0.166 -0.135 
 0.030  0.066  0.055  0.055  0.027  0.099  0.024  0.046  0.033  0.025  0.031  0.028  0.004  0.005 -0.022  0.037  0.034  0.039  0.061  0.026  0.057  0.051  0.055  0.053 -0.001 -0.031 -0.003 -0.013 -0.023 -0.027 -0.062 -0.087 -0.073 -0.030  0.003 -0.047 -0.016 -0.097 -0.027 -0.063 -0.088 -0.085 -0.089 -9.990 
 0.021  0.081  0.099  0.069  0.002 -0.003  0.040  0.013 -0.003  0.047  0.006  0.017  0.033  0.010  0.007 -0.003  0.058  0.037  0.029  0.038  0.038  0.044  0.003  0.014 -0.043 -0.015  0.001 -0.053 -0.083 -0.094 -0.078 -0.045 -0.027 -0.043 -0.044 -0.010 -0.036 -0.053 -0.036 -0.034 -0.075 -0.051 -0.061 -0.101 
 0.004  0.020  0.014  0.075  0.036  0.049  0.113  0.031  0.040  0.018  0.029  0.049 -0.005  0.026  0.052  0.037  0.002  0.049  0.032  0.010  0.024  0.004 -0.026 -0.040 -0.037 -0.058 -0.063 -0.047 -0.054 -0.042 -0.045 -0.065 -0.035 -0.044 -0.010 -0.012 -0.047 -0.005 -0.085 -0.057 -0.038 -0.075 -0.123 -0.123 
 0.005  0.033  0.077  0.051  0.055  0.029 -0.008  0.023  0.026  0.006  0.043  0.013  0.021 -0.006  0.038 -0.012  0.011  0.010  0.026 -0.016  0.006 -0.017 -0.056 -0.031 -0.003 -0.052 -0.034 -0.033 -0.061 -0.047 -0.053 -0.016 -0.046 -0.055  0.015 -0.010 -0.026  0.011  0.011 -0.025 -0.051 -9.990 -9.990 -9.990 
 0.037  0.047  0.034  0.026  0.019  0.038  0.009  0.025  0.027  0.038  0.029 -0.003  0.050  0.046  0.013  0.011  0.026  0.029  0.042  0.039  0.032 -0.001 -0.029 -0.026  0.004 -0.029 -0.055 -0.002 -0.016  0.021 -0.010 -0.005  0.000 -0.021 -0.002  0.028 -0.007  0.001  0.018 -0.012 -0.047 -0.080 -0.119 -0.154 
 0.036  0.035  0.038  0.108  0.062 -0.026 -0.003  0.064  0.032  0.049  0.013  0.013  0.024  0.033  0.000  0.063  0.046  0.050  0.016  0.076  0.038  0.049  0.049  0.010  0.008 -0.016 -0.016 -0.024 -0.009 -0.041 -0.001  0.007 -0.016 -0.036 -0.016  0.025  0.073  0.025 -0.013 -0.014 -0.057 -0.039 -9.990 -9.990 
 0.076  0.065  0.050  0.028  0.078  0.070  0.033 -0.002  0.045  0.024  0.027  0.064  0.034 -0.012  0.030  0.032  0.045  0.024  0.035  0.053  0.039  0.056  0.038  0.009  0.018 -0.055 -0.055 -0.034 -0.063 -0.071 -0.034 -0.037  0.009 -0.010 -0.014  0.015  0.008 -0.010  0.008 -0.014 -0.058 -0.088 -0.083 -0.135 
-0.008  0.053  0.036  0.026  0.055  0.014  0.030  0.043  0.038 -0.002 -0.018 -0.011  0.042  0.046  0.010  0.027 -0.005  0.005  0.065  0.060  0.029  0.038  0.051  0.059  0.037  0.004  0.013 -0.065 -0.017  0.003 -0.027 -0.005 -0.022 -0.001 -0.016  0.021  0.016  0.030 -0.050 -0.079 -0.063 -0.075 -0.090 -0.126 
 0.044  0.020  0.045  0.062  0.026  0.072  0.005  0.053  0.016  0.011 -0.020  0.049  0.081  0.038 -0.012  0.006 -0.005  0.040  0.020  0.049  0.059  0.047  0.037  0.015  0.016  0.007  0.011  0.013 -0.038 -0.015 -0.048 -0.085 -0.012 -0.045  0.003  0.015  0.009 -0.024 -0.033 -0.031 -0.068 -0.051 -0.106 -0.094 
 0.025  0.084  0.043  0.050  0.043 -0.005  0.035 -0.031 -0.029  0.039  0.045  0.019  0.017  0.019  0.020  0.060  0.015  0.021  0.004  0.040  0.028  0.028  0.011  0.029  0.053 -0.020 -0.005 -0.024 -0.032 -0.037 -0.027 -0.033 -0.017  0.029 -0.020  0.012  0.009  0.002  0.015 -0.013 -0.040 -0.041 -0.111 -0.100 
 0.055  0.067  0.059  0.030  0.031  0.032  0.023  0.075  0.057 -0.021 -9.990  0.023  0.012  0.069  0.044  0.032  0.043  0.041  0.042  0.049  0.033  0.046  0.097  0.068  0.006 -0.002  0.025 -0.027 -0.045 -0.047 -0.025 -0.043 -0.020  0.019  0.009  0.012  0.019 -0.018 -0.031 -0.059 -0.042 -0.054 -0.124 -0.109 
 0.060  0.050  0.044  0.048  0.027  0.041  0.040  0.004  0.021  0.051  0.068  0.057  0.033  0.015  0.004 -0.007  0.013  0.026 -0.007  0.030  0.077  0.070  0.061 -0.009 -0.007  0.030  0.004 -0.024 -0.051 -0.048 -0.037 -0.001 -0.003  0.013  0.010 -0.000  0.035  0.005 -0.022 -0.055 -0.065 -0.062 -0.079 -0.069 
 0.035  0.039  0.058  0.055  0.038  0.082  0.002  0.032  0.048  0.041  0.045  0.029  0.020  0.016  0.033  0.050 -0.001  0.024  0.069  0.060  0.057  0.011  0.007  0.012  0.062 -0.003 -0.028 -0.032 -0.024 -0.018 -0.043  0.004  0.030  0.012  0.028  0.018  0.027 -0.027 -0.025 -0.016 -0.044 -0.102 -0.097 -0.129 
 0.042  0.068  0.051  0.036 -0.008  0.042  0.016  0.049  0.029  0.017  0.005  0.034  0.054  0.038 -0.009  0.042  0.059  0.072  0.075 -0.009 -0.005  0.023 -0.018  0.013  0.003 -0.018 -0.026  0.005  0.048  0.032 -0.018  0.011  0.045  0.025  0.006  0.019  0.018 -0.014 -0.021 -0.015 -0.048 -0.029 -9.990 -9.990 
 0.060  0.062  0.039  0.057  0.020 -0.004  0.026 -0.001 -0.006  0.032 -0.026  0.022  0.029 -0.021  0.009  0.017  0.050 -0.018 -0.019 -0.021  0.012 -0.024 -0.059 -0.041  0.004 -0.027 -0.032 -0.001  0.007 -0.045 -0.029  0.032 -0.009  0.027  0.024  0.014  0.002 -0.026 -0.061 -0.072 -0.095 -0.091 -9.990 -9.990 
 0.031  0.027  0.049  0.039  0.007 -0.017  0.033  0.054 -0.023 -0.028 -0.010  0.002 -0.001 -0.055  0.001  0.033  0.024 -0.008 -0.018 -0.016 -0.005 -0.018 -0.054 -0.078 -0.045 -0.049 -0.024  0.005 -0.039 -0.012 -0.015  0.018 -0.023  0.030  0.010 -0.004 -0.024 -0.047 -0.076 -0.076 -0.074 -0.092 -0.138 -0.188 
-0.000  0.044  0.034  0.044  0.059 -0.016  0.008 -0.025 -0.010  0.073 -0.002 -0.006  0.003 -0.031 -0.041 -0.039 -0.038 -0.012 -0.008 -0.033  0.018 -0.004 -0.088 -0.038 -0.039 -0.062 -0.050 -0.036 -0.038 -0.018  0.016  0.007  0.011  0.018 -0.019  0.008 -0.045 -0.032 -0.007 -0.029 -0.060 -0.106 -0.106 -0.163 
 0.027  0.103  0.071 -9.990  0.014  0.065 -0.010  0.020  0.011 -0.019 -0.014 -9.990 -0.021  0.013 -0.006 -9.990 -0.017 -0.017  0.027  0.051  0.015 -0.005 -0.020 -0.018 -0.017 -0.044 -0.036 -0.015 -0.039 -0.009 -0.007  0.045  0.010  0.024  0.026 -0.013 -0.014 -0.034 -0.031 -0.091 -0.089 -0.123 -9.990 -9.990 
 0.006  0.052  0.052  0.066  0.023 -0.032 -0.033  0.028 -0.016 -0.013 -0.016 -0.030 -0.018 -0.005  0.017  0.040 -9.990 -0.010 -9.990  0.007 -0.005  0.029 -0.011 -0.026  0.013 -0.033 -0.043 -0.027 -0.046 -0.007  0.022  0.016 -0.003  0.018  0.038  0.018  0.031  0.022  0.020 -0.016 -0.044 -0.103 -0.134 -0.104 
 0.093  0.076  0.078  0.043  0.069  0.041  0.016  0.002  0.046  0.018  0.058  0.029  0.040 -0.017  0.011 -0.025 -9.990 -9.990 -9.990  0.004  0.024  0.061 -0.001  0.006 -0.001 -0.000 -0.029 -0.001 -0.050 -0.029 -0.020 -0.032 -0.008  0.025 -0.008 -0.001  0.026 -0.008 -0.051 -0.016 -0.030 -0.051 -0.081 -9.990 
 0.074  0.071  0.038  0.058  0.022  0.027  0.011  0.017  0.061  0.025  0.039  0.024  0.007  0.036  0.030  0.031 -9.990 -9.990 -9.990  0.053  0.052  0.038  0.018  0.001 -0.023 -0.015  0.012 -0.030 -0.021 -0.016  0.006 -0.007 -0.010 -0.025  0.026 -0.016 -0.018  0.002 -0.020 -0.054 -0.086 -0.092 -0.116 -0.128 
 0.071  0.071  0.091  0.076  0.099  0.050  0.059  0.054 -0.003  0.016  0.010  0.020  0.030  0.023  0.019  0.061  0.028  0.026  0.030  0.068  0.044  0.017  0.002  0.021 -0.017 -0.056 -0.082 -0.015 -9.990 -0.076 -0.043 -0.040 -0.011  0.023  0.006 -0.030 -0.010 -0.008 -0.004 -0.032 -0.067 -0.120 -0.084 -0.100 
 0.028  0.034  0.050  0.041  0.034  0.044  0.059  0.032  0.028  0.046 -0.017  0.005  0.020  0.032  0.020  0.002  0.036  0.033 -9.990 -9.990 -0.003  0.025  0.012 -0.004 -0.016 -0.015 -0.016 -0.050 -0.054 -0.060 -0.028 -0.018 -0.003 -0.009 -0.015  0.002 -0.019  0.023 -0.010 -0.055 -0.074 -0.082 -0.084 -9.990 
 0.013  0.043  0.025  0.088  0.051  0.013  0.023  0.051  0.044  0.024  0.027  0.018  0.044  0.035 -0.006  0.011  0.039  0.014 -9.990  0.025  0.031  0.000  0.012  0.005 -0.037 -0.061 -0.060 -0.076 -0.067 -0.044 -0.045 -0.010 -0.028 -0.049 -0.010  0.005 -0.050 -0.036  0.026 -0.044 -0.061 -0.102 -9.990 -9.990 
 0.020  0.052  0.096  0.063  0.060  0.053  0.024  0.006  0.006  0.016  0.014  0.011  0.013  0.002  0.005  0.016 -0.004  0.002  0.019  0.052  0.004  0.017 -0.041  0.015  0.021 -0.029 -0.039 -0.039 -0.028 -0.037 -0.013  0.003  0.014  0.019  0.039  0.038  0.004  0.009  0.015  0.001 -0.046 -0.043 -0.113 -9.990 
 0.058  0.059  0.041  0.035  0.086  0.043 -0.002  0.012 -0.017 -0.005  0.021  0.008 -0.001  0.044  0.015  0.003  0.012  0.026  0.035  0.038  0.004 -9.990  0.007  0.027 -0.007  0.009 -0.003 -0.018 -0.038 -0.019  0.054 -0.033  0.004 -0.011  0.029  0.015  0.039  0.029 -0.003  0.002 -0.046 -0.072 -0.067 -9.990 
 0.048  0.049  0.058  0.090  0.029 -0.007  0.024  0.020  0.033  0.018  0.016 -0.007  0.004  0.023  0.024 -0.046 -0.018  0.043  0.030 -9.990 -9.990 -9.990 -9.990 -0.011 -0.023 -0.018 -0.031 -0.006 -0.027 -0.028 -0.028 -0.069 -0.024  0.008  0.036  0.020  0.003 -0.013 -0.025 -0.010 -0.096 -0.091 -0.099 -0.124 
 0.028  0.034  0.031  0.035  0.068  0.033  0.005  0.020  0.015 -0.006  0.050  0.007  0.025 -0.001  0.037 -0.028 -0.027  0.002  0.030  0.043  0.015  0.024  0.060  0.032 -0.004 -0.006 -0.010 -0.021 -0.029 -0.017  0.022  0.002  0.060  0.016  0.022  0.015 -0.012 -0.020 -0.034 -0.023 -0.057 -0.043 -0.087 -9.990 
 0.044  0.070  0.028  0.042  0.046  0.034 -0.023  0.012 -0.001 -0.027  0.037  0.037 -0.023  0.050  0.044  0.012  0.005  0.037  0.074  0.015  0.036  0.038  0.026  0.003  0.002 -0.029 -0.027 -0.021 -0.025 -0.033 -0.040 -0.047  0.012  0.026  0.006  0.024 -0.049 -0.028  0.007  0.016 -0.068 -0.110 -0.151 -0.130 
 0.039  0.036  0.036  0.061  0.085  0.036  0.013 -0.053 -0.014 -0.017  0.009  0.045  0.007  0.005 -0.029  0.013  0.013  0.010 -0.004  0.009  0.018 -0.036  0.016  0.013  0.007 -0.026 -0.042 -0.033 -0.023 -0.028  0.008 -0.043  0.003  0.005 -0.011  0.024 -0.020 -0.018 -0.026 -0.087 -0.117 -0.110 -0.138 -0.147 
 0.042  0.056  0.053  0.042  0.041  0.042  0.014  0.020 -0.022 -0.030 -0.019  0.048  0.041  0.027  0.040  0.025  0.018  0.004  0.028  0.054  0.051  0.005  0.073 -0.001 -0.006 -0.005 -0.019 -0.021  0.015 -0.000 -0.009 -0.046 -0.020 -0.039  0.039 -0.012 -0.007 -0.024 -0.037 -0.031 -0.081 -0.089 -9.990 -9.990 
 0.028  0.061  0.041  0.062  0.047  0.086  0.022  0.028  0.032  0.022  0.012  0.032  0.009  0.020  0.033  0.020  0.001  0.036  0.015  0.013  0.019  0.029  0.105  0.083  0.032  0.004 -0.019 -0.067  0.021 -0.057 -0.061 -0.020 -0.010  0.002 -0.017 -0.029 -0.017 -0.004  0.001 -0.020 -0.019 -0.039 -0.100 -0.124 
 0.050  0.002  0.033  0.008  0.025 -0.025  0.059  0.006 -0.015  0.004  0.001  0.058  0.030  0.038  0.011 -0.002  0.003 -0.013  0.015 -0.026  0.048  0.019  0.040  0.059  0.034  0.040  0.002 -0.003 -0.036 -0.021 -0.048 -0.041 -0.042 -0.031 -0.043 -0.010 -0.070  0.025  0.022 -0.048 -0.030 -0.048 -0.084 -0.102 
 0.023  0.067  0.046  0.069  0.076  0.032  0.027  0.000 -0.004  0.006  0.028  0.026 -0.034  0.008 -0.002  0.032  0.047  0.026  0.045  0.010  0.032  0.006  0.044  0.008  0.047  0.023 -0.023 -0.008  0.011  0.006 -0.010 -0.024 -0.009 -0.010 -0.010 -0.021 -0.027 -0.024 -0.011 -0.005 -0.073 -0.076 -0.091 -9.990 
 0.052  0.101  0.059  0.050  0.038  0.069  0.004 -0.029  0.048  0.026  0.031  0.032  0.043  0.027 -0.020  0.026  0.021 -0.013  0.002  0.019  0.049  0.069  0.040  0.047  0.006  0.008  0.007 -0.047 -0.080 -0.065 -0.013 -0.046 -0.027 -0.031 -0.021 -0.031 -0.034 -0.049 -0.043 -0.050 -0.096 -0.123 -9.990 -9.990 
 0.055  0.030  0.044  0.042  0.034  0.015 -0.018  0.032 -0.008 -0.018  0.022  0.063  0.037  0.023  0.003  0.003  0.013 -0.019  0.014  0.031 -0.004 -0.022 -0.018 -0.029 -0.042 -0.025 -0.058 -0.019 -0.043 -0.021 -0.027 -0.045 -0.068 -0.076  0.021 -0.067 -0.046 -0.007 -0.046 -0.084 -0.102 -0.123 -9.990 -9.990 
 0.036  0.041  0.054  0.050  0.031  0.046 -9.990 -0.023  0.016 -0.011  0.030  0.004  0.035  0.048  0.007  0.049  0.028  0.027  0.025  0.025  0.030  0.016 -0.009  0.039 -0.018 -0.012 -0.037  0.013 -0.041 -0.043 -0.059  0.006 -0.010 -0.052 -0.043  0.026 -0.015  0.027 -0.042 -0.049 -0.052 -0.110 -9.990 -9.990 
 0.015  0.032  0.057  0.044  0.054  0.017  0.021 -0.028 -0.007 -0.006 -0.009 -0.005  0.016 -0.024  0.020  0.038  0.042  0.017  0.055  0.086  0.009  0.009  0.009 -0.015 -0.002 -0.031  0.014 -0.044 -0.016  0.021  0.033 -0.002  0.047  0.019  0.008  0.003  0.001 -0.023 -0.027 -0.007 -0.005 -0.049 -9.990 -9.990 
 0.068  0.026  0.070  0.027  0.023 -0.016  0.015  0.031  0.034  0.015  0.027  0.043  0.003  0.008  0.004 -0.011 -0.023 -0.030  0.022 -0.007  0.010 -0.006 -0.017 -0.015  0.020  0.001  0.012 -0.001  0.017 -0.044 -0.019  0.015  0.007  0.041  0.025  0.063  0.010  0.008 -0.055 -0.045 -0.097 -0.074 -0.123 -9.990 
 0.017  0.024  0.067  0.050  0.021  0.021 -0.016  0.030  0.008  0.006  0.013  0.011 -0.008  0.035 -0.002 -0.002 -0.006 -0.008  0.033  0.030  0.019  0.027  0.031 -0.017 -0.028 -0.009 -0.031 -0.040  0.025  0.036  0.035  0.056  0.104  0.050  0.108  0.044  0.024 -0.012 -0.017 -0.031 -0.060 -0.070 -9.990 -9.990 
 0.072  0.048  0.099  0.055  0.028  0.026  0.019  0.024  0.042 -0.016 -0.033  0.020  0.006  0.004 -0.025 -0.014  0.049  0.025  0.053 -0.053 -0.038 -0.000 -0.013 -0.045  0.011 -0.035 -0.008 -0.008 -0.001  0.001 -0.010  0.009  0.040  0.082  0.035  0.028  0.037  0.011 -0.027 -0.060 -0.047 -0.056 -9.990 -0.141 
 0.033  0.052  0.004  0.028  0.022 -0.006  0.021 -0.026  0.012 -0.007  0.022  0.018  0.009 -0.039 -0.033 -0.025 -0.002 -0.019 -0.039 -0.005 -0.011 -0.030 -0.029 -0.050 -0.037 -0.055 -0.019  0.016  0.011 -0.013  0.010  0.067  0.032  0.047  0.006  0.043 -0.033 -0.034 -0.070 -0.091 -0.178 -0.150 -9.990 -9.990 
 0.034  0.010  0.030  0.025  0.035  0.017 -0.018 -0.010 -0.034 -0.051 -0.054 -0.055 -0.028 -0.010 -0.015 -0.059 -0.039 -0.010 -0.061 -0.065 -0.040 -0.051 -0.034 -0.024  0.007 -0.044 -0.029  0.002 -0.011  0.064  0.023  0.021  0.057  0.040 -0.003 -0.002 -0.032  0.014 -0.070 -0.099 -0.105 -0.152 -9.990 -9.990 
 0.037 -0.017  0.015 -0.018 -0.001 -0.007 -0.051 -0.027  0.015 -0.047 -0.029 -0.034 -0.012 -0.011 -0.011 -0.029 -0.045 -0.034 -0.057 -0.023 -0.054 -0.016  0.010 -0.001 -0.021  0.009  0.010  0.028 -0.014  0.022  0.016  0.058  0.057  0.024  0.052 -0.026  0.061 -0.001 -0.043 -0.088 -0.098 -0.108 -9.990 -9.990 
 0.052  0.012  0.023 -0.003  0.015 -0.013 -0.040 -0.020  0.022 -0.032 -0.035 -0.011 -0.055 -0.031 -0.048  0.001 -0.004 -0.049 -0.045 -0.000 -0.041 -0.019  0.060  0.038  0.024 -0.011  0.028 -0.011  0.073  0.051  0.048  0.059  0.043  0.058  0.062  0.040 -0.015 -0.020 -0.043 -0.051 -0.093 -0.094 -0.085 -0.121 
 0.025  0.035  0.001 -0.052 -0.028 -0.051 -0.060 -0.008 -0.030 -0.041 -0.056  0.009 -0.010  0.006 -0.035 -0.027  0.003 -0.032 -0.009 -0.015 -0.069 -0.049 -0.025  0.032 -0.021  0.007  0.069  0.097  0.036  0.014  0.028  0.033  0.037  0.087  0.074  0.017  0.007 -0.023 -0.031 -0.059 -0.075 -0.155 -0.120 -0.165 
 0.019  0.024 -0.012 -0.003 -9.990  0.003 -0.011 -0.036 -0.009 -0.031 -0.015 -0.026 -0.046 -0.058 -0.042 -0.054 -0.057 -0.010 -0.028  0.014  0.020  0.007 -0.005 -0.012 -0.006  0.004  0.016  0.015  0.046  0.053  0.064  0.054  0.113  0.056  0.025  0.042  0.015 -0.023 -0.012 -0.047 -0.071 -0.110 -9.990 -9.990 
 0.055  0.035  0.029 -0.011 -0.037 -0.041  0.018 -0.008 -0.034  0.016 -0.006 -0.013 -0.009  0.028 -0.018 -0.047 -0.027 -0.054  0.005  0.011 -0.017 -0.012  0.021  0.043  0.047  0.016 -0.025  0.017  0.016  0.043  0.041  0.036  0.017  0.029  0.011 -0.009 -0.055 -0.048 -0.023 -0.074 -0.093 -0.144 -9.990 -9.990 
 0.049  0.021  0.008 -0.002 -0.028 -0.050 -0.053 -0.028  0.021 -0.045 -0.038 -0.013 -0.052 -0.007 -0.010 -0.016 -0.061 -0.018 -0.017  0.003  0.048  0.017  0.020 -0.022 -0.046 -0.002  0.026 -0.025  0.007  0.002  0.027  0.031  0.047  0.020  0.052  0.023  0.002 -0.066 -0.105 -0.066 -0.123 -0.085 -0.149 -9.990 
-0.018 -0.000  0.013 -0.034  0.012  0.012  0.003 -0.068 -0.046 -0.058 -0.055 -0.023 -0.046 -0.044 -0.070 -0.032 -0.058 -0.032 -0.003 -0.001  0.011  0.000  0.018 -0.025 -0.001  0.024  0.003  0.019  0.009  0.019  0.069  0.046  0.041  0.053  0.007 -0.032 -0.014 -0.001 -0.094 -0.074 -0.072 -0.127 -0.175 -9.990 
 0.036 -0.004  0.032  0.017 -0.023 -0.044 -0.035 -0.082 -0.041 -0.059 -0.044 -0.032  0.019 -0.034 -0.074 -0.062 -0.046 -0.048  0.013 -0.014 -0.028  0.023  0.014 -0.018 -0.037  0.043 -0.014  0.034  0.057  0.044  0.083  0.022  0.019  0.029  0.020 -0.012 -0.034 -0.058 -0.041 -0.081 -0.117 -0.109 -0.131 -9.990 
 0.022  0.005 -0.005 -0.047  0.003 -0.016 -0.012 -0.020 -0.011  0.016 -0.089 -0.038 -0.046 -0.039 -0.071 -0.018 -0.047 -0.043  0.009 -0.027 -0.024  0.022 -0.022  0.011  0.001  0.011 -0.033  0.032  0.021  0.082  0.095  0.053  0.049  0.045  0.048  0.002  0.010 -0.018 -0.051 -0.052 -0.077 -0.067 -0.095 -0.153 
 0.040 -0.046 -0.008 -0.017 -0.016  0.001 -0.027 -0.034 -0.067 -0.011 -0.027 -0.022 -0.012 -0.023 -0.044 -0.061 -0.017  0.017 -0.019 -0.012 -0.010  0.002 -0.009 -0.022 -9.990 -9.990  0.030 -9.990 -9.990 -0.002  0.014  0.023  0.049  0.056  0.023  0.026 -0.004 -0.094 -0.059 -0.074 -0.105 -0.096 -0.150 -0.164 
 0.070  0.067  0.027 -0.008  0.003 -0.018  0.004 -0.054 -0.029 -0.002 -0.024 -0.010 -0.003  0.024 -0.032 -0.001 -0.020  0.024 -0.036 -0.058 -0.007  0.001  0.033 -9.990 -0.012  0.018  0.047 -9.990  0.000 -0.018  0.053  0.036  0.019  0.020  0.005  0.023  0.004 -0.032 -0.009 -0.046 -0.066 -0.095 -0.153 -9.990 
-0.006  0.003 -0.017  0.034 -0.000 -0.016 -0.021 -0.077 -0.047 -0.008 -0.037 -0.045 -0.030  0.020 -0.024 -0.050 -0.011 -0.013 -0.002 -0.014 -0.053  0.020  0.010  0.005  0.004 -0.030 -0.006 -0.048  0.009  0.011  0.012  0.031  0.031  0.078  0.045  0.022  0.013 -0.046 -0.069 -0.113 -0.089 -0.120 -0.072 -0.112 
 0.017 -0.019  0.008 -0.010  0.005 -0.029 -0.074 -0.024 -0.055 -0.005 -0.041 -0.007  0.004 -0.026 -0.026 -0.023 -0.021 -0.048 -0.050 -0.071 -0.039 -0.024 -0.000 -0.000  0.005 -0.014  0.017  0.009  0.023  0.012 -0.006  0.024  0.023  0.043  0.016 -0.010 -0.056 -0.018 -0.036 -0.114 -0.078 -0.105 -0.104 -9.990 
 0.008  0.027 -0.026  0.027 -0.004 -0.030 -0.033 -0.073 -0.061 -0.057 -0.040  0.014 -0.033 -0.037 -0.010 -0.011 -0.059 -0.036 -0.045 -0.020 -0.040 -0.037  0.000 -0.040 -0.002  0.034  0.012  0.025 -0.014 -0.036 -0.008  0.044  0.055  0.022  0.057  0.004  0.017 -0.024 -0.010 -0.080 -0.043 -0.077 -0.093 -9.990 
 0.014  0.049  0.000 -0.011  0.028  0.009  0.007 -0.056 -0.004 -0.028 -0.019 -0.020  0.014 -0.036 -0.026 -0.054 -0.044 -0.045 -0.058 -0.036 -0.058 -0.030 -0.053 -0.016  0.010 -0.011 -0.021 -0.005  0.041  0.007  0.047  0.040  0.045  0.071  0.028  0.061  0.021 -0.035 -0.077 -0.105 -0.058 -0.114 -0.115 -9.990 
 0.042 -0.035 -0.006  0.019 -0.043  0.001 -0.017 -0.024 -0.015 -0.000 -0.010 -0.055 -0.033 -0.014 -0.022 -0.031 -0.067 -0.033 -0.029 -0.009 -0.020 -0.003 -0.027  0.007 -0.031  0.001 -0.003 -0.024 -0.043 -0.021  0.015  0.048 -0.027  0.021 -0.017 -0.039 -0.027 -0.016 -0.049 -0.094 -0.033 -0.090 -0.150 -9.990 
 0.035  0.043  0.035 -9.990 -0.003  0.004  0.015 -0.005 -0.024 -0.010 -0.016  0.018  0.010 -0.030 -0.040 -0.039 -0.019 -0.020 -0.046 -0.022 -0.008 -0.017 -0.025 -0.020 -0.042 -0.006 -0.016 -0.007  0.036 -0.003  0.055  0.039  0.017  0.029  0.055  0.012 -0.026 -0.038 -0.031 -0.077 -0.122 -0.126 -0.117 -9.990 
 0.061  0.047  0.013  0.002  0.034 -0.009  0.001 -0.005 -0.020 -0.016 -0.028  0.009 -0.005 -0.046 -0.056 -0.078 -0.045 -0.017 -0.016 -0.054 -0.043 -0.031 -0.011  0.035 -0.040  0.014  0.002  0.002  0.022  0.011  0.027  0.021  0.016  0.021 -0.065 -0.040 -0.044 -0.034 -0.044 -0.141 -0.142 -0.131 -0.150 -9.990 
 0.041  0.025  0.035  0.014  0.024  0.052  0.001  0.024  0.015  0.024 -0.036 -0.025 -0.021 -0.009  0.005 -0.012 -0.012  0.004 -0.000 -0.062 -0.047 -0.026 -0.023  0.020  0.009 -0.013  0.006  0.024 -0.008  0.019 -0.004  0.031  0.055  0.004  0.008  0.018 -0.006 -0.038 -0.026 -0.077 -0.099 -0.117 -0.135 -0.109 
 0.012  0.077  0.047  0.019  0.021  0.009  0.051 -0.001 -0.013  0.039  0.004 -0.020 -0.003  0.003 -0.016 -0.045 -0.050 -0.006 -0.026 -0.013 -0.005 -0.019 -0.005  0.034 -0.045 -0.031 -0.028  0.021  0.009  0.022  0.011  0.025  0.010  0.012  0.064 -0.042 -0.053 -0.030 -0.050 -0.076 -0.077 -0.095 -0.114 -9.990 
 0.040  0.046  0.025  0.036  0.035  0.023  0.028  0.024  0.012  0.064  0.016 -0.011 -0.009  0.034  0.018 -0.029 -0.063 -0.020 -0.015 -0.008 -0.038 -0.001 -0.014 -0.001  0.019  0.005  0.022 -0.017 -0.002 -0.022 -0.011  0.006  0.006  0.053  0.004  0.038 -0.038 -0.073 -0.057 -0.062 -0.076 -0.124 -0.162 -0.134 
 0.056  0.077  0.029  0.070  0.062  0.095  0.022  0.016 -0.026 -0.012 -0.003 -0.015  0.004  0.053 -0.002  0.011  0.039  0.046  0.015 -0.013 -0.005  0.029 -0.027  0.001 -0.015 -0.042 -0.065 -0.024 -0.037  0.051 -0.010 -0.050 -0.016 -0.062 -0.041 -0.022 -0.033 -0.081 -0.076 -0.097 -0.135 -0.161 -0.147 -9.990 
 0.045  0.070  0.013  0.003  0.023  0.033  0.047  0.013 -0.002 -0.017  0.022  0.013 -0.001 -0.017  0.024 -0.008  0.052  0.007 -0.013  0.016 -0.003 -0.019 -0.009 -0.003 -0.017 -0.030  0.009 -0.021 -0.029 -0.039 -0.025 -0.011  0.043  0.009  0.035  0.010  0.063  0.032 -0.025 -0.040 -0.088 -0.166 -0.131 -9.990 
 0.068  0.037 -0.000  0.043  0.047 -0.007 -0.017  0.025  0.064  0.000 -0.007  0.004 -0.013 -0.025 -0.032 -0.026 -0.024  0.007  0.002 -0.020 -0.020 -0.035 -0.006 -0.004 -0.020 -0.054 -0.058 -0.064 -0.041 -0.067 -0.052 -0.006 -0.011 -0.022 -0.037 -0.040  0.003  0.009 -0.001 -0.053 -0.060 -0.096 -0.070 -9.990 
 0.068  0.040  0.070  0.053  0.049  0.012  0.003 -0.002  0.022  0.022  0.057 -0.019 -0.010 -0.002 -0.009  0.029  0.006  0.003 -0.011  0.006  0.024 -0.017 -0.013 -0.012  0.005 -0.038 -0.050 -0.012 -0.090 -0.087 -0.033 -0.058 -0.034 -0.021  0.023  0.016  0.009 -0.029 -0.073 -0.058 -0.027 -0.063 -0.077 -9.990 
 0.001  0.016  0.098  0.017  0.019 -0.017  0.057  0.029  0.022  0.027  0.016  0.019  0.039  0.015  0.004 -0.008  0.005 -0.003  0.011 -9.990 -9.990 -9.990 -9.990 -0.012 -0.026 -0.048 -0.038 -0.061 -0.031 -0.023 -0.020 -0.042 -0.032 -0.009  0.007  0.030 -0.020 -0.027 -0.023 -0.053 -0.033 -0.091 -0.149 -9.990 
 0.044  0.081  0.062  0.025 -0.001  0.065  0.068  0.022  0.014 -0.017 -0.000  0.023  0.042  0.034 -0.006  0.003 -0.001 -0.015 -0.031 -0.043 -9.990 -9.990 -9.990 -9.990 -9.990 -0.016 -0.043 -0.061 -0.083 -0.019 -0.016 -0.044 -0.097 -0.049 -0.020 -0.005 -0.047  0.023 -0.029 -0.019 -0.094 -0.087 -0.122 -9.990 
 0.046  0.043  0.070  0.038  0.066 -0.033  0.005  0.003  0.076  0.017  0.024  0.012  0.010 -0.012  0.019  0.046  0.007 -0.028 -0.013 -0.012  0.018  0.038  0.070  0.054 -9.990 -0.007 -0.031 -0.013  0.021 -0.056 -0.030 -0.106 -0.033 -0.076 -0.051 -0.006 -0.016 -0.067 -0.022 -0.027 -0.072 -9.990 -9.990 -9.990 
 0.030  0.124  0.038  0.061  0.044  0.043  0.033  0.034  0.012  0.001  0.015  0.036 -0.003  0.018  0.045  0.030  0.010  0.012  0.016  0.028  0.006  0.024  0.032  0.003  0.039 -0.011 -0.008 -0.032 -0.051 -0.042 -0.064 -0.039 -9.990 -9.990 -0.071 -0.006  0.040 -0.036 -0.038 -0.063 -0.070 -0.107 -0.113 -0.098 
 0.040  0.071  0.048  0.047  0.038  0.019  0.029  0.011 -0.001  0.037  0.023  0.032  0.072  0.030  0.022 -0.007  0.007  0.006  0.060  0.068  0.023 -0.016  0.032  0.039  0.027  0.011 -0.016 -0.046 -0.039 -0.059 -0.036 -0.022 -9.990 -0.054 -0.035 -0.023 -0.006 -0.053 -0.068 -0.111 -0.103 -0.122 -0.177 -0.152 
 0.051  0.047  0.090  0.097  0.059  0.041  0.054  0.083  0.048  0.004  0.069  0.005  0.020  0.017  0.009  0.034  0.012 -0.003 -0.006  0.020  0.027  0.017  0.013 -0.007  0.030 -0.019 -0.007 -0.022 -0.004 -0.052 -0.008 -0.000 -0.035 -0.095 -0.032 -0.029  0.010 -0.016 -0.032 -0.047 -0.103 -0.104 -9.990 -9.990 
 0.070  0.097  0.059  0.113  0.077  0.095  0.029 -0.001  0.070  0.054  0.071  0.017  0.016  0.005  0.006  0.017  0.009  0.055  0.037 -0.019  0.007  0.040 -0.006  0.022  0.027 -0.012 -0.011 -0.019 -0.044 -0.026 -0.073 -0.025 -9.990 -0.040  0.018  0.017  0.022 -0.025 -0.016 -0.041 -0.037 -0.076 -9.990 -9.990 
 0.016  0.103  0.071  0.086  0.029  0.096  0.018  0.075  0.031  0.027  0.020  0.036  0.032 -9.990  0.038  0.009 -0.004  0.025  0.013  0.040  0.031  0.020  0.068  0.032 -0.004 -0.042 -0.026 -0.031 -0.060 -9.990 -9.990 -9.990 -9.990 -9.990 -0.038 -0.002  0.046 -0.018 -0.014 -0.062  0.002 -0.060 -0.133 -9.990 
 0.104  0.075  0.058  0.077  0.102  0.058  0.081  0.069  0.016  0.059  0.066  0.065  0.011  0.001 -0.021  0.039  0.036  0.053 -0.013  0.019  0.038  0.005  0.021 -0.016 -0.031 -0.012 -0.013  0.016 -0.012 -0.012 -9.990 -9.990 -9.990 -9.990 -9.990 -9.990 -9.990 -0.011 -0.054 -0.020 -0.052 -0.089 -9.990 -9.990 
 0.076  0.069  0.067  0.064  0.063  0.065  0.065  0.037  0.044  0.046  0.011  0.030  0.031  0.055 -0.000  0.012 -0.010  0.038  0.048 -0.012 -0.014  0.020  0.048  0.024 -9.990  0.021 -0.045 -9.990 -0.057 -0.043 -9.990 -9.990 -9.990 -9.990 -9.990 -9.990 -9.990 -0.005 -0.025 -0.029 -0.123 -0.130 -0.090 -0.143 
 0.073  0.041  0.084  0.032  0.073  0.060  0.044  0.043  0.039  0.026  0.051 -0.006 -0.005 -0.008  0.025  0.001  0.041  0.018  0.041  0.015  0.013  0.006  0.034  0.027  0.013  0.035  0.018 -0.006 -0.012 -0.064 -0.093 -0.111 -0.071 -0.091 -9.990 -0.090 -0.071 -0.090 -0.042 -0.039 -0.075 -0.097 -0.085 -0.131 
 0.065  0.095  0.090  0.071  0.035  0.034  0.083  0.039  0.052  0.078  0.021  0.033 -0.016  0.009  0.027  0.052  0.034  0.083  0.044  0.069  0.043 -0.005  0.023  0.037  0.063  0.009 -0.024 -0.018 -0.035 -0.057 -0.007 -0.027 -0.101 -9.990 -9.990 -0.056 -0.041 -0.059 -0.042 -0.028 -0.051 -0.087 -0.087 -9.990 
 0.074  0.042  0.077  0.041  0.064  0.062  0.099  0.042  0.004  0.042  0.014  0.013  0.009 -0.021  0.009 -0.009  0.003  0.034  0.013 -0.006  0.042  0.043  0.014  0.062  0.034  0.047  0.075  0.003 -0.054 -0.029 -0.029 -0.029 -0.066 -0.119 -0.062 -0.074 -0.062 -0.063 -0.025 -0.030 -0.081 -0.041 -0.067 -9.990 
 0.064  0.041  0.082  0.086  0.054  0.064  0.060  0.058  0.078 -0.001  0.015  0.055  0.050  0.012  0.025  0.008  0.036 -0.014  0.039 -0.038  0.025  0.006 -0.059 -0.020  0.042  0.035  0.018 -0.027 -0.027 -0.028 -0.043 -0.033 -9.990 -0.067 -0.073 -0.054 -0.069 -0.028  0.023  0.017 -0.022 -0.006 -0.083 -0.087 
 0.037  0.040  0.094  0.065  0.055  0.078  0.048  0.045  0.039  0.029  0.040  0.019  0.012 -0.061 -0.034  0.030  0.003 -0.003  0.022  0.014  0.031  0.062  0.000  0.054  0.054 -9.990 -9.990  0.000  0.019 -0.037 -0.073 -0.048 -0.065 -0.109 -0.048  0.004  0.027 -0.038 -0.053 -0.009 -0.057 -0.098 -9.990 -9.990 
 0.030  0.054  0.091  0.079  0.089  0.110  0.081  0.069  0.040  0.012  0.039  0.039  0.043  0.077  0.019  0.041 -0.023  0.001  0.048  0.024  0.039  0.042  0.014  0.021 -0.032  0.002 -0.007 -0.013 -0.023 -0.000 -0.037 -0.003 -0.024 -0.084 -0.078 -0.028  0.002 -9.990 -0.058 -0.020 -0.022 -0.067 -0.144 -0.175 
 0.083  0.089  0.087  0.041  0.113  0.080  0.032 -0.000  0.009  0.037  0.049  0.002 -0.013  0.046  0.009  0.012  0.017 -0.004 -0.004  0.023  0.021  0.024  0.042  0.015 -0.003  0.004  0.003  0.020  0.021 -0.019 -0.021 -0.072 -0.077 -0.083 -0.032 -9.990 -0.021 -0.024  0.014 -0.045 -0.090 -0.082 -0.139 -9.990 
 0.038  0.083  0.072  0.086  0.076  0.077 -0.007  0.070  0.021 -0.016  0.026  0.059  0.022  0.054  0.037  0.057  0.035  0.020  0.011  0.014 -0.022  0.036 -0.004 -0.001  0.054 -0.025  0.033  0.029  0.017  0.018 -0.039 -0.072 -0.056 -0.066 -0.063 -0.083 -0.061 -0.012 -0.058  0.011 -0.085 -0.090 -0.132 -9.990 
 0.046 -9.990  0.119  0.110  0.100  0.052  0.092  0.045  0.025  0.003  0.057  0.032  0.009 -0.017  0.019  0.022 -0.008  0.003 -0.006  0.013 -0.038 -0.011  0.050 -0.027  0.041  0.058  0.026 -0.008  0.005  0.014 -0.048 -0.063 -0.065 -0.077 -0.057 -9.990 -0.084 -0.039  0.010 -0.016 -0.089 -0.091 -0.136 -0.127 
 0.072  0.041  0.034  0.094  0.101  0.092  0.105  0.024  0.052  0.081  0.006  0.041  0.015  0.043 -0.005  0.003 -0.042 -0.022 -0.024 -0.002  0.011  0.009  0.007  0.040 -0.022  0.038  0.068  0.022 -0.032  0.030 -0.005 -0.054 -0.026 -0.075 -0.020 -9.990 -0.019 -0.023 -0.026 -0.040 -0.010 -9.990 -9.990 -9.990 
 0.035  0.026  0.061  0.081  0.066  0.080  0.035  0.018  0.044  0.024 -0.003 -0.023 -0.010  0.015  0.039 -0.027 -0.012 -0.011 -0.051 -0.020  0.002  0.000  0.027  0.014  0.002  0.020 -0.023 -0.004 -0.031 -0.106 -0.052 -0.050 -0.109 -9.990 -0.047 -0.024  0.037 -0.033  0.023 -0.012 -0.094 -0.116 -0.112 -9.990 
 0.070  0.058  0.081  0.064  0.072  0.044  0.030  0.010  0.025  0.027  0.001  0.003  0.006 -0.050  0.022  0.004 -0.024  0.000  0.041  0.018  0.017  0.009  0.008  0.010  0.020  0.015 -0.024 -0.036 -0.068 -0.068 -0.101 -0.086 -0.089 -0.110 -0.059 -0.024 -0.015 -0.054 -0.016 -0.050 -0.082 -0.057 -9.990 -9.990 
 0.025  0.109  0.081  0.005  0.073  0.027  0.043  0.017 -0.060  0.017  0.008  0.020  0.003  0.020  0.035 -0.016  0.016 -0.002 -0.037 -0.001  0.010 -0.022 -0.022 -9.990 -0.022  0.009  0.012 -0.059 -0.055 -0.050 -0.062 -0.050 -0.039 -0.056 -0.053 -0.011 -0.003 -0.047 -0.065 -0.091 -0.057 -0.055 -0.065 -9.990 
 0.071  0.067 -9.990  0.065  0.007  0.077  0.001  0.002  0.007  0.057  0.056  0.035 -0.041 -0.004 -0.014  0.044 -0.018 -0.035 -0.008 -0.002  0.044  0.010  0.052  0.014 -0.003  0.003 -0.011 -0.042  0.018  0.003 -0.053 -0.006 -0.075 -9.990 -9.990 -0.081 -0.037  0.001 -0.017 -0.072 -0.034 -0.097 -0.138 -0.136 
 0.055  0.023 -9.990  0.037  0.052  0.036  0.027  0.018  0.045  0.046 -0.033 -0.003 -0.004  0.023  0.006  0.002 -0.003 -0.015 -0.009  0.011  0.019  0.044  0.026  0.064  0.042  0.002 -0.053 -0.044 -0.062 -0.110 -0.049 -0.044 -0.000 -0.049 -0.037 -0.030 -0.044  0.009 -0.060 -0.050 -0.070 -0.108 -9.990 -9.990 
 0.066  0.094  0.062  0.018  0.103  0.063  0.023  0.072  0.010  0.014  0.004  0.012 -0.016 -0.008 -0.020 -0.002 -0.017  0.013 -0.010  0.024  0.028  0.002  0.007  0.019  0.016 -0.034 -0.031 -0.057 -0.080 -0.061 -0.066 -0.016 -0.049 -0.046 -0.062 -0.030 -0.040 -0.029 -0.010 -0.049 -0.048 -0.065 -0.136 -0.139 
 0.063  0.072  0.056  0.051  0.034  0.043 -0.008  0.014  0.037  0.014 -0.018  0.001 -0.016 -0.011  0.013 -0.046 -0.024 -0.036  0.004  0.020  0.017  0.008  0.033 -0.020 -0.025 -0.028 -0.047 -0.001 -0.049 -0.027 -0.048 -0.023  0.007 -0.026 -0.030  0.001 -0.021 -0.034 -0.038 -0.072 -0.117 -0.089 -0.068 -0.101 
 0.070  0.062  0.060  0.034  0.047  0.006  0.009 -0.011  0.045 -0.010 -0.044 -0.027 -0.012  0.008 -0.000 -0.007 -0.022 -0.047 -0.032 -0.022 -0.041 -0.000 -0.006 -0.022 -0.015 -0.065 -0.049 -0.056 -0.087 -0.086 -0.074 -0.059  0.008 -0.047 -0.023 -0.009 -0.032 -0.018 -0.093 -0.101 -0.094 -0.107 -0.101 -9.990 
 0.022  0.079  0.077  0.008  0.066  0.023 -0.005  0.005  0.003  0.022  0.022  0.001 -0.006 -0.034  0.033  0.021  0.010  0.006 -0.034 -0.028 -0.027  0.014 -0.038 -0.022 -0.052 -0.049 -0.072 -0.061 -0.080 -0.082  0.003 -0.062 -0.020 -0.036 -0.034 -0.039 -0.070 -0.050 -0.078 -0.111 -0.120 -0.140 -9.990 -9.990 
 0.043  0.045  0.051 -9.990  0.022  0.046 -9.990  0.004  0.018 -0.028 -0.044  0.009 -0.044 -0.036 -0.037 -0.054 -0.049  0.023  0.046 -0.000 -0.037 -0.033 -0.043 -0.070 -0.084 -0.060 -0.043 -0.067 -0.055 -0.021 -0.041 -0.016 -0.022 -0.037  0.001 -0.028 -0.024 -0.048 -0.107 -0.116 -0.147 -9.990 -9.990 -9.990 
 0.017  0.054  0.024  0.043  0.032  0.021  0.007 -0.017 -0.032 -0.006  0.004 -0.004 -0.055 -0.009  0.007  0.021 -0.004 -0.004 -0.025 -0.050 -0.032 -0.025 -0.018 -0.078 -0.080 -0.049 -0.071 -0.051 -0.038 -0.075 -0.035 -0.016 -0.018 -0.009  0.033 -0.004 -0.062 -0.048 -0.045 -0.078 -0.135 -0.097 -0.123 -0.126 
 0.042  0.023  0.034  0.046  0.065 -0.013  0.002 -0.014  0.003 -0.031 -0.030 -0.022  0.019  0.010 -0.001  0.002 -0.041 -0.031 -0.034 -0.077 -0.029  0.004 -0.073 -0.056 -0.074 -0.030 -0.031  0.010 -0.019 -0.001 -0.020 -0.008 -0.017  0.016 -0.026 -0.018 -0.093 -0.052 -0.061 -0.108 -0.146 -0.132 -9.990 -9.990 
-0.010  0.052  0.086  0.064 -0.010  0.018 -0.031 -0.030 -0.001 -0.052 -0.047 -0.017  0.023 -0.068 -0.038 -0.002  0.008  0.003 -0.043 -0.047 -0.006 -0.050 -0.014 -0.024 -0.028 -0.036 -0.029  0.022 -0.048 -0.006  0.009 -0.013  0.025  0.003 -0.018 -0.023 -0.050 -0.020 -0.070 -0.102 -0.104 -0.124 -0.097 -0.143 
-0.032  0.070  0.003 -0.004  0.000 -0.007 -0.036 -0.061 -0.043 -0.068 -0.021 -0.002 -0.025 -0.031 -0.040 -0.038  0.001 -0.037 -0.054 -0.054 -0.069 -0.049 -0.011  0.009 -0.023  0.007 -0.023 -0.003 -0.061 -0.041  0.004  0.030  0.022  0.010 -0.045  0.031 -0.037 -0.034 -0.035 -0.104 -0.137 -0.114 -9.990 -9.990 
 0.059 -0.010 -0.012  0.030  0.006 -0.020 -0.010 -0.078 -0.022 -0.011 -0.076 -0.050 -0.027 -0.019 -0.046 -0.054 -0.095 -0.047 -0.058 -0.050 -0.069 -0.052 -0.022 -0.025 -0.027 -0.057 -0.035 -0.022  0.002 -0.022 -0.010 -0.001  0.022  0.021  0.022 -0.004 -0.034 -0.039 -0.055 -0.072 -0.072 -0.110 -9.990 -9.990 
 0.048  0.044 -0.024  0.019 -0.011 -0.018 -0.015 -0.030 -0.051 -0.065 -0.010  0.043 -0.015  0.002 -0.031 -0.041 -0.046 -0.091 -0.038 -0.054 -0.075 -0.022 -0.021 -0.020 -0.052 -0.051 -0.024 -0.044 -0.017 -0.050 -0.014  0.014 -0.007 -0.024 -0.000 -0.015 -0.017 -0.009 -0.043 -0.067 -0.098 -0.101 -0.127 -0.142 
 0.016 -0.007  0.035  0.022  0.013 -0.006 -0.016 -0.012 -0.008 -0.057 -0.036 -0.052 -0.020  0.003 -0.010  0.001 -0.045 -0.018 -0.032 -0.058 -0.016 -0.037 -0.017 -0.001 -0.019 -0.065 -0.056 -0.065 -0.023 -0.041 -0.007  0.017 -0.033 -0.053  0.022  0.008 -0.011 -0.008 -0.023 -0.063 -0.103 -0.098 -0.146 -0.135 
 0.058  0.015  0.001  0.016  0.041  0.017 -0.014 -0.003 -0.018 -0.022 -0.005 -0.021  0.006  0.043 -0.044  0.006  0.003 -0.026 -0.060 -0.018 -0.005 -0.047 -0.022 -0.054 -0.033 -0.045 -0.039 -0.040 -0.030 -0.008 -0.030 -0.030  0.000 -0.035 -0.000 -0.038 -0.039 -0.010 -0.064 -0.121 -0.121 -0.102 -0.126 -0.150 
 0.059  0.052  0.015  0.046  0.021 -0.033  0.000 -0.014  0.013 -0.024  0.009 -0.018 -0.049  0.008  0.049 -0.052 -0.008 -0.023  0.000 -0.038 -0.069 -0.052 -0.016 -0.015 -0.024 -0.068 -0.065 -0.069 -0.012 -0.041 -0.062 -0.055 -0.003 -0.011 -0.011  0.006 -0.041 -0.017 -0.021 -0.063 -0.115 -0.085 -0.108 -9.990 
 0.042  0.023  0.019  0.038 -0.018 -0.034 -0.026 -0.013 -0.003 -0.013 -0.048 -0.018 -0.023  0.022 -0.019 -0.010 -0.022 -0.013 -0.016 -0.039 -0.022 -9.990 -9.990 -0.005 -0.052 -0.052 -0.099 -0.029 -0.070 -0.090 -0.060 -0.004 -0.047  0.005 -0.015 -0.014 -0.020 -0.039 -0.084 -0.080 -0.089 -0.117 -0.116 -9.990 
 0.043  0.022  0.018  0.036 -0.012  0.002 -0.032 -0.011 -0.031 -0.002 -0.015 -0.019 -0.012  0.029  0.002  0.025  0.021  0.032  0.031 -0.040 -0.048 -0.038 -9.990 -9.990 -9.990 -9.990 -0.068 -0.047 -0.058 -0.044 -0.044 -0.034  0.005 -0.024  0.022 -0.027 -0.022 -0.010 -0.041 -0.061 -0.072 -0.121 -0.168 -0.150 
 0.062  0.044  0.029  0.013  0.028  0.065  0.011 -0.010 -0.026 -0.000 -0.007 -0.049 -0.018  0.001 -0.023  0.020  0.005  0.002 -0.013 -0.041 -0.030 -0.033 -0.045  0.022 -0.003  0.011  0.024 -0.018 -0.048 -0.079 -0.044 -0.056 -0.014  0.013  0.004  0.001 -0.024 -0.034 -0.040 -0.028 -0.089 -0.063 -0.109 -9.990 
 0.061  0.045  0.020  0.052  0.042  0.042  0.007  0.032 -0.012 -0.003 -0.025 -0.023 -0.032 -0.028 -0.000 -0.004 -0.043 -0.025  0.039 -0.011 -0.053 -0.061 -0.032 -0.047 -0.001 -0.009 -9.990 -0.063 -9.990 -9.990 -0.098 -0.059 -0.043 -0.045 -0.040 -0.047 -0.070 -0.026 -0.056 -0.076 -0.077 -0.171 -0.135 -0.117 
 0.030  0.070  0.051  0.054  0.032  0.018  0.014 -0.016  0.018 -0.005  0.021 -0.050 -0.018  0.024 -0.026 -0.001 -0.009  0.024  0.043 -0.007 -9.990 -0.001  0.008  0.080  0.043 -0.042 -0.053  0.004  0.010 -0.023 -0.067 -0.008 -0.028 -0.003  0.008 -0.043 -0.020 -0.039 -0.068 -0.083 -0.112 -0.141 -0.141 -0.122 
 0.058  0.099  0.088  0.079  0.046  0.049  0.002 -0.013  0.006  0.003  0.012 -0.020 -0.025 -0.046 -0.015  0.002  0.004 -0.020  0.006  0.008 -0.015  0.018  0.021 -0.060 -0.013 -0.045 -0.001 -0.048  0.002 -0.064 -0.089 -0.126 -0.066 -0.011  0.001  0.024 -0.029 -0.012 -0.002 -0.054 -0.116 -0.123 -0.079 -0.165 
 0.022  0.081  0.053  0.138  0.012  0.021  0.029  0.001  0.034 -0.036 -0.029  0.009 -0.044 -0.024 -0.039 -0.011 -0.007 -0.036 -0.043 -0.054 -0.054  0.023 -0.048 -0.052 -0.044 -0.019 -0.013 -0.039 -0.010 -0.042 -0.087 -0.083 -0.057 -0.056 -0.070 -0.006 -0.036 -0.022 -0.009 -0.097 -0.093 -0.138 -0.098 -0.142 
 0.035  0.099  0.104  0.084  0.047  0.085  0.046  0.002  0.049  0.007  0.009 -0.007  0.020 -0.023 -0.021  0.015 -0.029 -0.025  0.030  0.017 -0.021 -0.050 -0.035 -0.027 -0.025 -0.035 -0.000 -0.067 -9.990 -0.070 -0.066 -0.016 -0.046 -0.070 -0.028 -0.016 -0.003 -0.031 -0.033 -0.031 -0.071 -0.106 -0.122 -0.148 
 0.031  0.063  0.106  0.052  0.072  0.059  0.052  0.004  0.038  0.036  0.011  0.023  0.014  0.012  0.047 -0.028 -0.012  0.017 -0.015 -0.023 -0.005  0.018 -0.006  0.023 -0.056 -0.047 -0.015 -0.002 -0.009 -0.009 -9.990 -0.027 -0.024 -0.005 -0.085 -0.061 -0.016 -0.053 -0.042 -0.040 -0.115 -0.085 -0.135 -9.990 
 0.042  0.047  0.096  0.105  0.088  0.057  0.038  0.039  0.120  0.067  0.024  0.023 -0.012 -0.002 -0.001  0.030  0.030 -0.012 -0.003 -0.005  0.029 -9.990 -0.005 -9.990 -9.990 -9.990 -0.029 -0.030  0.028 -0.001 -0.015 -0.056 -9.990 -9.990 -0.059 -0.059 -0.042 -0.055 -0.018 -0.053 -0.068 -0.107 -0.143 -9.990 
 0.091  0.011  0.062  0.066  0.083  0.067  0.053  0.055  0.047  0.035  0.006 -0.008  0.010 -0.029 -0.017 -0.018  0.009  0.059  0.040  0.028 -0.016  0.014 -9.990 -9.990 -9.990 -9.990 -9.990 -0.002 -0.068 -9.990 -0.056  0.002 -0.030 -0.067 -9.990 -0.107 -0.083 -0.020 -0.023 -0.032 -0.004 -0.085 -0.086 -9.990 
 0.046  0.016  0.024  0.052  0.117  0.100  0.082  0.072  0.075  0.035  0.061  0.003 -0.002  0.032  0.024  0.018 -0.006 -0.010  0.001  0.031 -0.048  0.010  0.041 -9.990 -9.990 -9.990 -9.990 -9.990 -9.990 -9.990 -9.990 -0.076 -0.093 -0.109 -0.145 -0.105 -0.137 -0.071 -0.035 -0.075 -0.089 -0.120 -0.177 -9.990 
 0.027  0.049  0.089  0.094  0.127  0.059  0.061  0.067  0.080  0.060  0.045  0.029 -0.008  0.015  0.047  0.013 -0.011 -0.020  0.008  0.045  0.038  0.015  0.011  0.036 -9.990 -9.990 -0.002 -9.990  0.009 -9.990 -9.990 -9.990 -0.029 -0.107 -0.133 -0.103 -0.064 -0.039 -0.077 -0.057 -0.109 -0.015 -0.138 -0.189 
 0.023  0.043  0.053  0.076  0.095  0.125  0.085  0.029  0.055  0.003  0.034  0.014  0.033  0.047 -0.013  0.010  0.011  0.017  0.045  0.023 -0.018  0.037  0.065  0.058 -9.990 -9.990 -9.990  0.034 -9.990 -0.067 -0.046 -0.100 -0.046 -0.077 -0.083 -0.097 -0.096 -0.038 -0.030 -0.037 -0.042 -0.060 -0.151 -9.990 
 0.023  0.062  0.070  0.062  0.087  0.047  0.080  0.073  0.031  0.047  0.083  0.040  0.061  0.053  0.027  0.011 -0.008  0.036 -0.012  0.063  0.039  0.032  0.055  0.020  0.019 -0.005 -9.990 -9.990 -9.990 -9.990 -0.011  0.008 -0.025 -0.083 -0.075 -0.062 -0.052 -0.025  0.008 -0.051 -0.060 -0.103 -0.060 -9.990 
 0.086  0.091  0.068  0.055  0.081  0.063  0.017  0.091  0.088  0.092  0.087  0.063  0.048  0.060  0.012  0.016  0.023  0.015  0.015  0.021  0.045  0.014  0.014  0.036  0.007  0.024 -9.990 -9.990 -9.990 -9.990 -9.990 -0.062 -0.086 -0.097 -0.071 -0.058 -0.084 -0.038 -0.062 -0.053 -0.043 -0.103 -0.140 -9.990 
 0.036  0.079  0.091  0.103  0.101  0.081  0.089  0.060  0.088  0.068  0.033  0.016  0.006  0.027  0.055  0.038  0.003  0.024  0.001  0.016  0.005 -0.002  0.009  0.034  0.051 -0.027 -9.990 -9.990 -9.990 -9.990 -9.990 -0.071 -0.053 -0.120 -0.092 -0.051 -0.067 -0.078 -0.086 -0.042 -0.101 -0.097 -0.150 -9.990 
-0.007  0.017  0.110  0.115  0.087  0.066  0.080  0.056  0.087  0.065  0.024  0.029  0.035  0.039  0.024  0.023  0.017  0.022  0.039 -9.990 -9.990 -9.990 -9.990 -0.008  0.000 -0.022 -0.035  0.001 -9.990 -0.054 -0.059 -0.093 -0.116 -0.111 -0.075 -0.079 -0.071 -0.097 -0.049 -0.023 -0.091 -0.089 -0.122 -9.990 
 0.027  0.064  0.047  0.089  0.076  0.098  0.031  0.039  0.071  0.054  0.058  0.043  0.003  0.019  0.035  0.062  0.006  0.032  0.012  0.029  0.041  0.055  0.057 -0.001  0.020  0.020 -0.010 -0.010 -0.051 -0.035  0.006 -0.029 -0.084 -0.055 -0.115 -0.053 -0.018 -0.076 -0.001 -0.018 -0.093 -0.124 -0.134 -9.990 
 0.003  0.079  0.087  0.055  0.058  0.054  0.076  0.096  0.043  0.051  0.050  0.035  0.013  0.033  0.022  0.005  0.021 -0.000  0.028  0.033 -0.020  0.028  0.035  0.006 -0.021 -0.017 -0.021  0.034 -0.054 -0.061 -0.069 -0.075 -9.990 -0.058 -0.019 -0.008 -0.044 -0.089 -0.048 -0.057 -0.103 -0.110 -0.111 -0.128 
 0.009  0.026  0.069  0.074  0.089  0.060  0.071  0.014  0.036  0.041  0.032  0.001 -0.019  0.008  0.019 -0.012 -0.040  0.047 -0.009 -0.021  0.026 -0.034 -0.020 -0.034 -0.019 -0.032 -0.009 -0.049 -0.087 -0.057 -0.082 -9.990 -9.990 -9.990 -0.015  0.000  0.023 -0.029 -0.053 -0.090 -0.093 -0.068 -0.134 -9.990 
 0.007  0.082  0.055  0.079  0.038  0.041  0.050  0.036  0.018  0.013  0.020 -0.027  0.005 -0.021  0.010 -0.024 -0.004  0.001  0.004 -0.057 -0.039 -0.030 -0.001 -0.057 -0.048 -0.050 -0.079 -0.058 -0.086 -0.069 -0.055 -0.006 -0.041 -0.072 -0.065 -0.058 -0.014 -0.027 -0.050 -0.112 -0.056 -0.128 -0.145 -9.990 
 0.062  0.039  0.039  0.028  0.057  0.068  0.026  0.031 -0.008  0.016  0.022  0.013  0.006  0.007 -0.037  0.001 -0.021 -0.052 -0.027 -0.036 -0.020 -0.046 -0.043 -0.045 -0.074 -0.055 -0.076 -0.088 -0.076 -0.043 -0.093 -0.013 -0.022 -9.990 -0.069 -0.054  0.002 -0.037 -0.062 -0.048 -0.074 -0.098 -0.132 -9.990 
 0.024  0.037  0.017  0.055  0.051  0.020  0.003 -0.007 -0.008 -0.015  0.012  0.002 -0.047 -0.055 -0.025 -0.009 -0.051 -0.037 -0.061 -0.065 -0.050 -0.042 -0.064 -0.012 -0.031 -0.084 -0.076 -0.081 -0.095 -0.070 -0.066 -0.010 -0.020 -0.007 -0.038 -0.018 -0.035 -0.036 -0.087 -0.101 -0.135 -0.134 -0.190 -9.990 
 0.021  0.077  0.042  0.022  0.029  0.021  0.012  0.016 -0.007 -0.032 -0.062 -0.021 -0.031 -0.063 -0.047 -0.094 -0.067 -0.057 -0.055 -0.060 -0.026 -0.064 -0.062 -0.089 -0.096 -0.086 -0.056 -0.013 -0.073 -0.062 -0.030 -0.011 -0.038 -0.036 -0.027 -0.030 -0.088 -0.036 -0.076 -0.077 -0.068 -0.134 -0.152 -9.990 
 0.001  0.040  0.075  0.080  0.032  0.014 -0.042 -0.026 -0.027 -0.067 -0.017 -0.026 -0.006 -0.014 -0.033 -0.004 -0.058 -0.002 -0.051 -0.061 -0.075 -0.075 -0.102 -0.081 -0.064 -0.095 -0.048 -0.054 -0.028 -0.051 -0.071 -0.035 -0.013 -0.011 -0.057 -0.077  0.018 -0.042 -0.034 -0.069 -0.155 -0.205 -0.200 -0.165 
 0.024  0.051  0.072  0.050  0.002 -0.032  0.007  0.009 -0.003 -0.016 -0.014 -0.010 -0.015 -0.036 -0.013 -0.022 -0.027 -0.034  0.008 -0.064 -0.029 -0.051 -0.022 -0.050 -0.057 -0.047 -0.049 -0.115 -0.052 -0.074 -0.044 -0.014 -0.037 -0.018  0.002 -0.029 -0.044 -0.079 -0.045 -0.061 -0.094 -0.109 -9.990 -9.990 
 0.042  0.045  0.024  0.064  0.034 -0.002 -0.033 -0.009 -0.014 -0.010 -0.001 -0.027 -0.032 -0.047 -0.065 -0.024  0.007 -0.053 -0.007 -0.089 -0.025 -0.041  0.003 -0.047 -0.072 -0.080 -0.065 -0.067 -0.086 -0.103 -0.032 -0.028 -0.055 -0.047  0.009 -0.012  0.041 -0.019 -0.029 -0.063 -0.081 -0.122 -0.115 -9.990 
 0.051  0.033  0.013  0.024 -0.023 -0.022 -0.036  0.039 -0.013  0.015  0.019  0.006 -0.020 -0.038 -0.038 -0.025 -0.040 -0.063 -0.066 -0.060 -0.025 -0.036 -0.063 -0.064 -0.049 -0.055 -0.094 -0.037 -0.032 -0.078 -0.049 -0.051 -0.023 -0.050 -0.027  0.032 -0.051 -0.065 -0.055 -0.085 -0.111 -0.131 -0.102 -0.141 
 0.032  0.069  0.035  0.036  0.044  0.020  0.017  0.003 -0.001 -0.049 -0.034 -0.044 -0.037 -0.004 -0.083 -0.025 -0.000 -0.028 -0.042 -0.038 -0.031 -0.017 -0.056 -0.074  0.001 -0.027 -0.037 -0.055 -0.062 -0.052 -0.018  0.005 -0.008 -0.003  0.011 -0.049 -0.017 -0.020 -0.029 -0.128 -0.100 -0.115 -0.157 -0.154 
 0.006  0.034  0.055  0.038  0.016  0.011 -0.003  0.001  0.001 -0.051 -0.023  0.012 -0.057 -0.035 -0.022 -0.004 -0.062 -0.037 -0.048 -0.002 -0.053 -0.043 -0.044 -0.048 -0.068 -0.050 -0.037 -0.026 -0.028 -0.010 -0.019 -0.019 -0.019 -9.990 -0.011 -0.012 -0.029 -0.027  0.004 -0.007 -0.087 -0.095 -0.099 -9.990 
 0.027  0.036  0.059  0.007  0.018  0.005  0.031 -0.011 -0.064 -0.032 -0.023 -0.013 -0.054 -0.034 -0.025 -0.028 -0.042 -0.064 -0.055 -0.042  0.045 -0.034 -0.034 -0.071 -0.078 -0.039 -0.033 -0.040 -0.037  0.006  0.002  0.012  0.010 -0.013  0.007 -0.037  0.000 -0.071 -0.059 -0.087 -0.128 -0.141 -0.153 -0.177 
 0.049  0.025 -0.004 -0.004 -0.033 -0.020 -0.031 -0.028 -0.054 -0.036 -0.041 -0.046 -0.051 -0.042 -0.049 -0.042 -0.041 -0.049 -0.056 -0.041 -0.021 -0.036 -0.058 -0.043 -0.035 -0.039  0.004 -0.030 -0.037 -0.039 -0.006  0.024  0.012 -0.012 -0.104 -0.058 -0.053 -0.048 -0.046 -0.053 -0.137 -0.085 -0.139 -0.163 
 0.055  0.013  0.014  0.007 -0.037 -0.060 -0.046 -0.076 -0.046 -0.054 -0.037 -0.066 -0.039 -0.097 -0.079 -0.051 -0.088 -0.039 -0.044 -0.030 -0.053 -0.056 -0.023 -0.041 -0.039  0.013 -0.041 -0.016 -0.018 -0.017 -0.035 -0.033 -0.000 -0.000 -0.043 -0.013 -0.023 -0.049 -0.093 -0.068 -0.107 -0.104 -0.130 -9.990 
 0.065  0.036  0.048 -0.004 -0.022 -0.056 -0.065 -0.040 -0.084 -0.055 -0.038 -0.055 -0.033 -0.048 -0.056 -0.079 -0.080 -0.050 -0.081 -0.075 -0.033 -0.067 -0.066 -0.032 -0.070 -0.037 -0.029 -0.039 -0.018 -0.025  0.008 -0.040 -0.018 -0.035 -0.058 -0.058 -0.039 -0.078 -0.070 -0.116 -0.124 -0.122 -0.101 -0.151 
 0.036  0.026 -0.007 -0.064 -0.035 -0.007  0.009 -0.069 -0.048 -0.087 -0.043 -0.055 -0.069 -0.053 -0.072 -0.088 -0.090 -0.060 -0.096 -0.011 -0.074 -0.079 -0.061 -0.035 -0.035 -0.073 -0.034 -0.017 -0.003  0.007 -0.016 -0.034 -0.012 -0.039 -0.050 -0.071 -0.026 -0.068 -0.068 -0.093 -0.116 -0.131 -0.134 -9.990 
 0.015 -0.009  0.016 -0.011 -0.021 -0.052 -0.047 -0.068 -0.084 -0.063 -0.034 -0.050 -0.058 -0.059 -0.090 -0.103 -0.079 -0.077 -0.089 -0.089 -0.057 -0.012 -0.069 -0.074 -0.042 -0.010 -0.006 -0.025 -0.042 -0.024 -0.059  0.007  0.004 -0.009 -0.031 -0.026 -0.009 -0.074 -0.030 -0.085 -0.153 -0.106 -0.161 -9.990 
 0.028 -0.000  0.023  0.009 -0.014 -0.009 -0.027  0.006 -0.028 -0.016 -0.046 -0.041 -0.082 -0.070 -0.082 -0.031 -0.091 -0.044 -0.027 -0.039 -0.071 -0.080 -0.048 -0.078 -0.052 -0.019 -0.025 -0.097 -0.009  0.013 -0.044  0.006  0.020 -0.046  0.027  0.001 -0.028 -0.051 -0.071 -0.109 -0.097 -0.084 -0.096 -9.990 
 0.040  0.037 -0.016 -0.018  0.002 -0.020 -0.006 -0.057 -0.051 -0.057 -0.074 -0.019 -0.010 -0.053 -0.046 -0.021 -0.063 -0.073 -0.044 -0.059 -0.089 -0.075 -0.072 -0.042 -0.050 -0.074 -0.025 -0.023 -0.018  0.002 -0.010 -0.048 -0.031  0.007 -0.022 -0.039 -0.029 -0.051 -0.102 -0.097 -0.103 -0.101 -0.144 -9.990 
 0.044  0.074  0.048  0.004  0.003 -0.019 -0.029 -0.062 -0.048 -0.057 -0.053 -0.045 -0.047 -0.025 -0.063 -0.053 -0.048 -0.062 -0.052 -0.056 -0.055 -0.028 -0.039 -0.063 -0.041 -0.025 -0.025  0.012  0.001 -0.047 -0.013 -0.040 -0.036 -9.990 -0.034 -0.036 -0.013 -0.084 -0.115 -0.119 -0.153 -0.156 -0.178 -9.990 
 0.018  0.024  0.009  0.016 -0.004  0.028 -0.013 -0.033 -0.037 -0.052 -0.054 -0.071 -0.024 -0.067 -0.070 -0.041 -0.053 -0.065 -0.069 -0.049 -0.015 -0.070 -0.053 -0.038 -0.073 -0.044 -0.021 -0.007 -0.007  0.031 -0.016 -0.019 -0.010 -0.011 -0.041  0.028  0.016 -0.052 -0.070 -0.103 -0.103 -0.116 -0.121 -0.174 
 0.020  0.026  0.002 -0.024 -0.023 -0.002 -0.005 -0.042 -0.036 -0.048 -0.047 -0.013  0.000 -0.068 -0.022 -0.067 -0.097 -0.073 -0.054 -0.025 -0.055 -0.065 -0.047 -0.075 -0.069 -0.049 -0.068 -0.049 -0.005  0.003 -0.010 -0.072 -0.055 -0.078 -0.006 -0.027 -0.067 -0.095 -0.071 -0.107 -0.110 -0.103 -0.125 -9.990 
-9.990 -9.990 -9.990 -9.990 -9.990 -9.990 -9.990 -9.990  0.014 -0.003  0.013  0.006 -0.038 -0.041 -0.035 -0.026 -0.032 -0.040 -0.063 -0.070 -0.036 -0.078 -0.130 -0.074 -0.091 -0.031 -0.014 -0.021 -0.039 -0.022 -0.006 -0.007 -0.049 -0.062 -9.990 -0.036 -0.092 -0.062 -0.099 -0.123 -0.136 -0.118 -0.138 -0.163 
 0.073  0.061  0.081  0.070  0.001 -0.045  0.016 -0.030 -0.035 -0.113 -0.011 -0.057 -0.022 -0.043 -0.049 -0.015 -0.033 -0.028 -0.032 -0.026 -0.050 -0.027 -0.064 -0.102 -0.046 -0.087 -0.065 -0.049 -0.038 -0.056 -0.045 -0.043 -0.030 -0.098 -0.081 -0.050 -0.029 -0.013 -0.080 -0.088 -0.115 -0.176 -0.126 -9.990 
 0.074  0.050  0.084  0.055  0.015  0.011 -0.004 -0.010  0.004 -0.033 -0.019 -0.011 -0.062  0.008 -0.011 -0.006 -0.032 -0.016 -0.053 -0.045 -0.030 -0.064 -0.046 -0.053 -0.064 -0.094 -0.061 -0.072 -0.061 -0.043 -0.015 -0.038 -0.016 -0.037 -0.027 -9.990 -0.067 -0.063 -0.087 -0.093 -0.107 -0.148 -0.148 -9.990 
 0.067  0.075  0.038  0.036  0.032  0.045  0.035 -0.005  0.052 -0.032 -0.004 -0.022 -0.027  0.005 -0.004  0.046 -0.034 -0.016 -0.021 -0.043  0.004 -0.033 -0.035 -0.087 -0.081 -0.063 -0.080 -0.061 -0.066 -0.032 -0.053 -0.036 -0.035 -0.080  0.013 -0.031 -0.047 -0.059 -0.062 -0.122 -0.120 -0.109 -0.134 -9.990 
 0.035  0.003  0.043  0.053  0.035  0.069  0.095  0.065 -0.013 -0.009 -0.046 -0.024  0.003  0.010 -0.006  0.010  0.008 -0.027  0.000 -0.006 -0.011 -0.038 -0.053 -0.082 -0.065 -0.011 -0.095 -0.106 -0.044 -0.070 -0.059 -0.054 -0.054 -0.042 -0.049 -0.027 -0.060 -0.046 -0.064 -0.105 -0.094 -0.159 -0.171 -9.990 
 0.031  0.044  0.035  0.058  0.038  0.038  0.048  0.029 -0.035  0.013  0.014 -0.017 -0.039 -0.002 -0.040 -0.043  0.027  0.002 -0.040 -0.014 -0.011 -0.073 -0.060 -0.086 -0.052 -0.081 -0.043 -0.061 -0.067 -0.099 -0.111 -0.079 -0.060 -0.056 -0.062 -0.102 -0.068 -0.047 -0.044 -0.095 -0.062 -0.141 -0.174 -9.990 
 0.061  0.073  0.072  0.087  0.055  0.068  0.065 -0.009  0.010 -0.002 -0.018 -0.013 -0.005  0.008 -0.027  0.021  0.022  0.005  0.023 -0.029 -0.061 -0.066 -0.033  0.013 -0.093 -0.054 -0.077 -0.057 -0.076 -0.125 -0.089 -0.096 -0.089 -0.067 -0.062 -0.034 -0.112 -0.073 -0.065 -0.093 -0.102 -0.102 -0.103 -9.990 
 0.032  0.032  0.072  0.064  0.025  0.033  0.046  0.025  0.012 -0.015 -0.014  0.013 -0.030  0.024 -0.015 -0.017 -0.019 -0.045 -0.012 -0.005 -0.011  0.004  0.010  0.013 -0.051 -0.070 -0.067 -0.059 -0.025 -0.053 -0.116 -0.163 -0.098 -0.082 -0.101 -0.073 -0.026 -0.072 -0.073 -0.083 -0.125 -0.157 -0.142 -0.201 
 0.030  0.035  0.025  0.100  0.025  0.042  0.044  0.057 -0.015  0.011  0.039  0.016  0.028  0.038 -0.021 -0.043  0.013  0.025 -0.011 -0.021 -0.048 -0.015  0.027 -0.009 -0.041 -0.037 -0.045 -0.094 -0.060 -0.064 -0.075 -0.091 -0.082 -0.087 -0.068 -0.053 -0.114 -0.037 -0.031 -0.063 -0.089 -0.121 -0.175 -9.990 
 0.008  0.039  0.065  0.074  0.117  0.096  0.049  0.010  0.065  0.008  0.003  0.023  0.039 -0.002 -0.006 -0.005  0.013 -0.001 -0.043 -0.025 -0.022  0.010  0.011 -0.011 -0.011 -0.018 -0.021 -0.049 -0.080 -0.024 -0.058 -0.090 -0.063 -0.029 -0.017 -0.050 -0.052 -0.065 -0.040 -0.090 -0.079 -0.055 -0.114 -0.196 
 0.050  0.034  0.029  0.057  0.060  0.036  0.042  0.024  0.027  0.042 -0.025  0.035  0.021 -0.008 -0.007 -0.013 -0.007 -0.004 -0.042  0.024  0.022 -0.015 -0.030 -0.007 -0.005  0.009  0.005 -0.056 -0.046 -0.020 -0.047 -0.102 -0.089 -0.102 -0.058 -0.067 -0.037 -0.051 -0.044 -0.083 -0.102 -0.130 -0.159 -9.990 
 0.043 -0.012  0.092  0.106  0.030  0.078  0.064  0.016  0.020  0.038  0.001  0.034 -0.004  0.001 -0.061  0.037  0.016  0.054  0.015 -0.029 -0.006 -0.015 -0.035 -0.040 -0.067 -0.029 -0.031 -0.018 -0.098 -0.078 -0.087 -0.078 -0.103 -0.089 -0.020 -0.054 -0.097 -0.092 -0.008 -0.083 -0.084 -0.127 -0.121 -9.990 
 0.012  0.046  0.065  0.094  0.049  0.074  0.008  0.003  0.015 -0.064  0.014 -0.011  0.022 -0.036 -0.009  0.018 -0.014  0.008  0.009 -0.041 -0.021  0.008 -0.041 -0.029 -0.033 -0.027 -0.049 -0.055 -0.055 -0.065 -0.068 -0.139 -0.108 -0.152 -0.099 -0.124 -0.114 -0.088 -0.063 -0.100 -0.116 -0.144 -0.182 -0.140 
 0.059  0.010  0.036  0.076  0.093  0.079  0.045 -0.003  0.007  0.027  0.009 -0.018  0.007  0.011 -0.007 -0.016  0.011 -0.002  0.008  0.001 -0.024 -0.029 -0.034 -0.031 -0.036 -0.060 -0.023 -0.043 -0.093 -0.073 -0.068 -0.131 -0.136 -0.102 -0.085 -0.096 -0.070 -9.990 -0.073 -0.051 -0.087 -0.163 -0.147 -0.196 
 0.011  0.051  0.064  0.049  0.078  0.074  0.049  0.011 -0.023  0.004 -0.004  0.009  0.001  0.016 -0.025 -0.020  0.011 -0.041 -0.056 -0.025 -0.004 -0.025 -0.011 -0.033 -0.016 -0.003 -0.065 -0.054 -0.037 -0.051 -0.034 -0.084 -0.102 -0.103 -0.060 -0.090 -0.083 -0.042 -0.156 -0.096 -0.096 -0.102 -0.138 -0.133 
 0.057  0.024  0.014  0.065  0.064  0.028  0.064  0.053  0.023  0.015  0.011  0.002  0.021 -0.005 -0.008 -0.020  0.005 -0.016 -0.035  0.016 -0.011 -0.047 -0.043 -0.060 -0.034 -0.032 -0.027 -0.042 -0.015 -0.054 -0.050 -0.060 -0.109 -9.990 -9.990 -9.990 -9.990 -0.012 -0.025 -0.109 -0.106 -0.113 -0.142 -9.990 
 0.050  0.024  0.063  0.053  0.019  0.086  0.075  0.026  0.041 -0.019  0.001 -0.005 -0.031  0.014  0.008 -0.043 -0.007 -0.049 -0.048 -0.000 -0.016 -0.031 -0.015 -0.026 -0.002 -0.052 -0.051 -0.046 -0.075 -0.081 -0.098 -0.116 -0.145 -0.043 -9.990 -9.990 -0.076 -0.055 -0.063 -0.031 -0.090 -0.072 -0.136 -9.990 
 0.033  0.030  0.068  0.067  0.045 -0.009  0.062 -0.004  0.006  0.013  0.005 -0.018  0.035 -0.061 -0.012 -0.022 -0.017 -0.012  0.023 -0.007 -0.040 -0.033 -0.015 -0.058 -0.041 -0.038 -0.039 -9.990 -9.990 -9.990 -9.990 -0.128 -9.990 -9.990 -9.990 -9.990 -9.990 -9.990 -0.061 -0.086 -0.130 -9.990 -0.160 -9.990 
 0.048  0.034  0.084  0.038  0.046  0.049  0.011  0.000  0.039  0.035  0.005 -0.008  0.000 -0.023 -0.022 -0.017  0.005 -0.020 -0.010 -0.045 -0.034  0.030  0.001 -0.049 -0.069 -0.033 -0.052 -0.061 -0.050 -0.068 -0.090 -0.061 -0.144 -0.159 -0.093 -0.037 -0.073 -0.005 -0.120 -0.135 -0.143 -9.990 -0.209 -9.990 
 0.021  0.043  0.042  0.061  0.061  0.048  0.085  0.031  0.022  0.001  0.007 -0.020 -0.021 -0.015 -0.012 -0.028  0.014 -0.015 -0.012 -0.000 -0.045 -0.025 -0.016 -0.011  0.012 -0.014 -0.002 -0.032 -0.054 -0.034 -0.085 -0.109 -0.118 -0.104 -0.068 -0.104 -0.118 -0.117 -9.990 -0.098 -0.089 -0.104 -0.146 -9.990 
 0.047  0.071  0.022  0.064  0.104  0.051  0.118  0.068  0.041 -0.004 -0.012  0.038 -0.009 -0.022  0.011  0.027  0.017 -0.032  0.011  0.041 -0.013 -0.005 -0.037 -0.022 -0.018 -0.024 -0.041 -0.014 -0.003 -0.012 -0.054 -0.057 -0.078 -0.106 -0.152 -0.090 -0.062 -0.031 -0.085 -0.067 -0.091 -0.108 -0.112 -9.990 
 0.062  0.024  0.005  0.036  0.061  0.069  0.064  0.013 -0.032  0.019 -9.990 -0.006 -9.990  0.006  0.008  0.019 -0.004  0.047  0.022  0.005  0.014  0.038  0.057  0.014 -0.053 -0.045 -0.055  0.009 -0.025  0.002 -0.049 -0.062 -0.051 -0.025 -0.057 -0.057 -0.080 -0.024 -0.050 -0.066 -0.091 -0.096 -0.098 -0.153 
 0.047  0.025  0.060  0.078  0.064  0.044  0.028  0.064 -0.010  0.024  0.006 -0.002  0.047 -0.010  0.023 -0.010 -0.031  0.014  0.022 -0.021 -0.043 -0.034 -0.001 -0.018 -0.038 -0.051 -0.036 -0.052 -0.069 -0.048 -0.063 -0.053 -0.029 -0.071 -0.077 -0.064 -0.012 -0.036 -0.044 -0.128 -0.104 -0.108 -0.127 -9.990 
 0.023  0.035  0.039  0.050  0.062  0.020  0.037  0.019 -0.019 -0.023  0.009 -0.039  0.002 -0.017 -0.019 -0.022  0.023 -0.003 -0.040 -0.025 -0.021 -0.028 -0.063 -0.035 -0.045 -0.019 -0.079 -0.039 -0.030 -0.048 -0.062 -0.114 -0.038 -0.087 -0.081 -0.043 -0.079 -0.057 -0.083 -0.093 -0.135 -0.125 -0.102 -0.186 
 0.023  0.080  0.079  0.039  0.067  0.050  0.062  0.040  0.023  0.035 -0.044 -0.031  0.019 -0.033 -0.007  0.003 -0.030 -0.009 -0.012 -0.038 -0.028 -0.018 -0.022 -0.014 -0.015 -0.015 -0.008 -0.035 -0.078 -0.039 -0.084 -0.073 -0.034 -0.031 -0.018 -0.014 -0.043 -0.020 -0.117 -0.047 -0.075 -0.127 -0.096 -0.166 
 0.032  0.043  0.094  0.078  0.038  0.034  0.023  0.004  0.012  0.015 -0.017 -0.003  0.009 -0.023  0.028  0.016 -0.007 -0.008  0.031 -0.014 -0.050 -0.044 -0.056 -0.059 -0.046 -0.002 -0.033 -0.015 -0.062 -0.007 -0.045 -0.035 -0.002 -0.032 -0.047 -0.070 -0.084 -0.055 -0.051 -0.059 -0.120 -0.089 -0.183 -0.197 
 0.091  0.085  0.013  0.091  0.015  0.029  0.000  0.014 -0.008 -0.024 -0.017 -0.014  0.005 -0.021 -0.027 -0.011 -0.022 -0.052 -0.053 -0.018 -0.025 -0.048 -0.026 -0.032 -0.067 -0.088 -0.065 -0.099 -0.066 -0.034  0.008  0.002 -9.990 -0.048 -9.990 -0.031 -0.065 -0.070 -0.122 -0.152 -0.175 -0.145 -0.161 -9.990 
 0.026  0.026  0.021  0.020 -0.037  0.003 -9.990 -0.013 -0.042 -0.045 -0.020  0.021  0.016 -0.004 -0.026 -0.044 -0.084 -0.086 -0.088 -0.053 -0.084 -0.051 -0.072 -0.091 -0.070 -0.028 -0.035 -0.101 -0.008  0.031 -0.033 -0.017 -0.048 -0.022 -0.012 -0.050 -0.053 -0.054 -0.077 -0.098 -0.027 -0.104 -0.111 -9.990 
 0.016  0.020  0.030 -0.032 -0.018 -9.990 -0.056 -0.076 -0.018 -0.032 -0.043 -0.059 -0.045 -0.054 -0.083 -0.122 -0.088 -0.071 -0.115 -0.094 -0.099 -0.082 -0.059 -0.001 -0.044 -0.018 -0.027 -0.016 -0.021 -0.076 -0.048 -0.058 -0.003 -0.045 -0.030 -0.069 -0.047 -0.036 -0.072 -0.086 -0.106 -0.094 -9.990 -9.990 
-0.064  0.016 -0.004 -0.020 -0.060 -0.041 -0.045 -0.030 -0.051 -0.034 -0.057 -0.056 -0.058 -0.053 -0.055 -0.053 -0.076 -0.078 -0.051 -0.057 -0.040 -0.039 -0.047 -0.035 -0.044  0.001 -0.027 -0.011  0.007 -0.014 -0.038 -0.024 -0.014 -0.077 -0.035 -0.055 -0.045 -0.046 -0.109 -0.072 -0.086 -0.089 -0.110 -0.128 
-0.027 -0.046 -0.024 -0.028 -0.036 -0.056 -0.050 -0.049 -0.051 -0.073 -0.069 -0.062 -0.109 -0.090 -0.055 -0.055 -0.062 -0.074 -0.037 -0.032 -0.047 -0.017 -0.037 -0.003 -0.016 -0.052  0.005 -0.007 -0.046 -0.038 -0.022 -0.049 -0.032 -0.028 -0.058 -0.104 -0.081 -0.066 -0.033 -0.087 -0.123 -0.076 -0.165 -0.138 
-9.990 -0.039 -9.990 -0.053 -0.049 -0.088 -0.063 -0.022 -0.041 -0.078 -0.081 -0.045 -0.068 -0.036 -0.044 -0.104 -0.079 -0.026 -0.064 -0.062 -0.063 -0.054 -0.042 -0.068  0.017 -0.050  0.004  0.007  0.014  0.006  0.001 -0.088 -0.054 -0.074 -0.041 -0.095 -0.107 -0.104 -0.034 -0.103 -0.121 -0.173 -0.139 -0.185 
-9.990 -9.990 -0.060 -0.084 -0.110 -0.118 -0.094 -0.082 -0.027 -0.090 -0.048 -0.081 -0.099 -0.086 -0.049 -0.057 -0.021 -0.056 -0.074 -0.081 -0.006 -0.070 -0.070 -0.057 -0.032 -0.023 -0.029 -0.037 -0.013  0.020 -0.034 -0.046 -0.047 -0.059 -0.072 -0.043 -0.070 -0.079 -0.037 -0.069 -0.114 -0.127 -0.171 -0.178 
 0.003 -0.009 -0.043 -0.053 -9.990 -9.990 -9.990 -0.061 -0.060 -0.060 -0.140 -0.089 -0.046 -0.053 -0.077 -0.094 -0.007 -0.041 -0.050 -0.043  0.001 -0.017 -0.088 -9.990 -9.990 -9.990 -0.040 -0.002 -0.009 -0.001 -0.034 -0.014 -0.063 -0.087 -0.059 -0.029 -0.048 -0.095 -9.990 -0.105 -0.125 -0.159 -0.175 -0.172 
-9.990 -0.019 -0.041 -0.057 -0.031 -0.049 -0.055 -0.056 -0.069 -0.075 -0.079 -0.088 -0.084 -0.041 -0.064 -0.050 -0.096 -0.024 -0.016 -0.097 -9.990 -9.990 -9.990 -9.990 -9.990 -9.990 -9.990 -9.990 -9.990 -9.990 -9.990 -9.990 -9.990 -0.111 -0.067 -0.096 -0.113 -0.084 -0.119 -0.157 -0.114 -0.129 -0.157 -0.134 
 0.024 -9.990  0.001 -0.046 -0.049 -0.015 -0.054 -0.068 -0.056 -0.057 -0.075 -0.098 -0.086 -0.046 -0.025 -0.051 -0.033 -0.057 -9.990 -9.990  0.019  0.012  0.041 -9.990 -9.990 -9.990 -9.990 -9.990 -9.990 -9.990 -9.990 -9.990 -9.990 -9.990 -9.990 -9.990 -9.990 -9.990 -9.990 -9.990 -9.990 -9.990 -9.990 -9.990 
-9.990  0.027  0.001 -0.056 -0.025 -0.011  0.002 -0.031 -0.037 -0.034 -0.013 -0.065 -0.086 -0.104 -0.084 -0.081 -0.066 -0.095 -0.078 -0.070 -0.096  0.018 -0.050 -9.990 -9.990 -9.990 -9.990 -9.990 -9.990 -9.990 -9.990 -9.990 -0.092 -9.990 -0.074 -0.101 -0.129 -0.157 -0.177 -0.161 -0.139 -0.190 -0.196 -0.200 
-9.990  0.037  0.040  0.023  0.026 -0.002 -0.038 -0.043 -0.005 -0.019 -0.026 -0.043 -0.026 -0.064 -0.041 -0.125 -0.101 -0.038 -0.028 -0.113 -0.079 -0.146 -0.151 -0.187 -9.990 -9.990 -9.990 -9.990 -0.054 -9.990 -0.042 -0.031 -9.990 -9.990 -0.126 -0.099 -0.146 -0.108 -0.153 -0.194 -0.157 -0.134 -0.142 -0.149 
-9.990  0.084  0.084  0.041 -0.024 -0.010 -0.007  0.020  0.011 -0.025 -0.027 -0.013  0.016 -0.043  0.014  0.003 -0.004 -0.068 -0.061 -0.026 -9.990 -9.990 -9.990 -9.990 -9.990 -9.990 -9.990 -9.990 -9.990 -9.990  0.100  0.093  0.070 -9.990 -0.117 -0.133 -0.028 -0.054 -0.103 -0.164 -0.219 -0.221 -0.173 -0.147 
 0.040  0.073  0.088  0.062  0.052  0.012 -0.018 -0.014 -0.014  0.021 -0.031 -0.015 -0.006 -0.019 -0.033 -0.131 -0.281 -9.990 -9.990 -9.990 -9.990 -9.990 -9.990 -9.990 -9.990 -9.990 -9.990 -9.990 -9.990 -9.990 -9.990 -9.990 -9.990 -9.990 -9.990 -0.026 -0.043 -0.070 -0.048 -0.029 -0.122 -0.178 -0.140 -0.196 
 0.103  0.109  0.116  0.103  0.076  0.090  0.026  0.075  0.027  0.009  0.030  0.023  0.021  0.037  0.011 -0.017 -0.019 -0.025 -0.073 -0.077 -0.059 -0.032 -0.049 -0.066  0.002  0.079 -9.990 -9.990 -9.990 -9.990 -9.990 -9.990 -9.990 -9.990 -9.990 -9.990 -9.990 -0.096 -0.101 -0.088 -0.136 -0.166 -0.172 -0.170 
 0.024  0.094  0.084  0.108  0.102  0.095  0.083  0.064  0.077  0.006  0.031 -0.017  0.040  0.029  0.060  0.048  0.042  0.023  0.002 -9.990 -9.990 -9.990 -9.990 -9.990 -0.038 -0.039 -0.038 -0.062 -0.074 -0.070 -0.058 -0.019 -0.013 -0.026 -0.077 -0.080 -0.079 -0.093 -0.137 -0.114 -0.167 -0.124 -0.101 -9.990 
 0.028  0.040  0.126  0.083  0.113  0.137  0.117  0.066  0.031  0.043  0.057  0.046  0.027  0.055 -0.005  0.013  0.002  0.044  0.040  0.046  0.028  0.023 -0.003 -0.004 -9.990 -9.990 -9.990 -9.990 -9.990 -9.990 -9.990 -9.990 -9.990 -9.990 -9.990 -9.990 -9.990 -9.990 -9.990 -9.990 -9.990 -9.990 -9.990 -9.990 
 0.086  0.073  0.125  0.120  0.123  0.089  0.086  0.105  0.061  0.048  0.033  0.029  0.050  0.036  0.048  0.042  0.050  0.072  0.073  0.026  0.076  0.048  0.017  0.036  0.001 -0.057 -0.069 -0.136 -0.154 -9.990 -9.990 -9.990 -9.990 -9.990 -9.990 -9.990 -9.990 -9.990 -9.990 -9.990 -9.990 -9.990 -9.990 -9.990 
 0.065  0.093  0.154  0.163  0.076  0.085  0.069  0.075  0.014  0.117  0.030  0.041  0.033 -9.990  0.043  0.082  0.039  0.040  0.031  0.011  0.026 -0.002  0.026  0.012 -0.035 -9.990 -9.990 -9.990 -9.990 -9.990 -9.990 -9.990 -9.990 -9.990 -9.990 -9.990 -9.990 -9.990 -9.990 -9.990 -9.990 -9.990 -9.990 -9.990 
 0.040  0.075  0.081  0.119  0.105  0.063  0.055  0.064  0.058 -0.009  0.045  0.071  0.074  0.062  0.018  0.053  0.004  0.012  0.008  0.040  0.001 -0.015 -0.005  0.002 -0.022 -0.018 -0.002 -0.053 -0.098 -0.021 -0.100 -0.062 -9.990 -9.990 -9.990 -9.990 -9.990 -9.990 -9.990 -9.990 -9.990 -9.990 -9.990 -9.990 
 0.065  0.096  0.117  0.068  0.071  0.010  0.056  0.031  0.049  0.021  0.022  0.024  0.010  0.050 -0.007  0.019 -0.004  0.020  0.022 -0.040 -9.990 -9.990 -0.023  0.015  0.071 -9.990 -9.990 -9.990 -9.990 -9.990 -9.990 -9.990 -9.990 -9.990 -9.990 -9.990 -9.990 -9.990 -9.990 -9.990 -9.990 -9.990 -9.990 -9.990 
 0.095  0.053  0.089  0.066  0.074  0.061  0.042  0.051  0.014  0.014 -0.000 -0.038 -0.015 -0.024 -0.003 -0.055 -0.055 -0.029 -0.004 -0.025 -0.024  0.003  0.010 -0.037 -0.044 -0.051 -0.140 -9.990 -9.990 -9.990 -9.990 -9.990 -9.990 -9.990 -9.990 -9.990 -9.990 -9.990 -9.990 -9.990 -9.990 -9.990 -9.990 -9.990 
 0.098  0.034  0.061  0.041  0.044 -0.003 -0.024  0.010 -0.045 -0.019 -0.028 -0.032 -0.028 -0.077 -0.059 -0.002 -0.027 -0.036 -0.020 -0.043 -0.032 -0.046 -0.049 -0.060 -0.075 -0.125 -0.061 -0.030  0.013 -9.990 -9.990 -9.990 -9.990 -9.990 -9.990 -9.990 -9.990 -9.990 -9.990 -9.990 -9.990 -9.990 -9.990 -9.990 
 0.064  0.061  0.022  0.023 -0.002  0.017  0.006  0.008 -0.018 -0.040  0.004 -0.045 -0.050 -0.046 -0.037 -0.012  0.003 -0.011 -0.057 -0.047 -0.079 -0.086 -0.079 -0.071 -0.052 -0.094 -0.101 -0.100 -0.047 -0.046  0.000 -9.990 -9.990 -9.990 -9.990 -9.990 -9.990 -9.990 -9.990 -9.990 -0.109 -0.176 -0.149 -9.990 
 0.082  0.043  0.044 -0.013 -0.008 -0.010 -0.026 -0.001 -0.030 -0.031 -0.019 -0.047 -0.027 -0.076 -0.077 -0.014 -0.038 -0.026 -0.040 -0.018 -0.096 -0.075 -0.050 -0.052 -0.102 -0.058 -0.115 -0.089 -0.044 -0.014 -0.076 -0.006 -0.015 -0.036 -9.990 -9.990 -0.008 -0.034 -0.087 -0.083 -0.152 -0.154 -0.150 -9.990 
 0.093  0.014  0.058  0.047  0.027  0.031 -0.015 -0.039 -0.001  0.019 -0.020 -0.046 -0.027 -0.032 -0.043 -0.067 -0.010 -0.005 -0.040 -0.028  0.003 -0.009 -0.044 -0.063 -0.029 -0.040 -0.036 -0.057 -0.086 -9.990 -9.990 -9.990 -9.990 -9.990 -9.990 -9.990 -9.990 -9.990 -9.990 -9.990 -9.990 -0.154 -0.148 -9.990 
 0.053  0.098  0.033  0.038  0.032  0.027  0.020 -0.012  0.005 -0.011 -0.011 -0.003 -0.018 -0.032 -0.038 -0.038 -0.004 -0.035 -0.010 -0.002  0.006 -0.026  0.024 -0.029 -0.008 -0.003 -0.055 -0.012  0.020  0.085 -9.990 -9.990 -9.990 -9.990 -9.990  0.026 -0.032 -0.093 -0.113 -0.080 -0.155 -0.187 -0.133 -9.990 
 0.044  0.059  0.073  0.089  0.111  0.035  0.048  0.090  0.016  0.024 -0.019 -0.011 -0.021  0.010 -0.018  0.003 -0.057 -0.058 -0.010 -0.025 -0.048  0.003 -0.002  0.005 -0.036 -0.013 -0.046 -0.014 -0.019 -0.022 -0.060 -0.055 -0.070 -0.062 -0.036 -0.052 -0.066 -0.062 -0.058 -0.122 -9.990 -9.990 -9.990 -9.990 
 0.093  0.136  0.087  0.089  0.053  0.032  0.092  0.060  0.024  0.047  0.038 -0.001 -0.015  0.005 -9.990  0.009  0.018 -0.013 -0.002 -0.001  0.023 -0.014 -0.016 -0.035  0.019 -0.009  0.063 -0.011 -0.003 -0.088 -0.063 -0.072 -9.990 -0.099 -9.990 -0.106 -0.050 -0.099 -0.084 -0.085 -0.110 -0.096 -0.127 -9.990 
 0.027  0.061  0.071  0.057  0.086  0.046  0.084  0.112  0.058  0.028  0.023  0.041  0.043  0.010  0.028 -0.002 -0.008 -0.011  0.014 -0.026  0.001  0.029  0.029  0.059 -0.005  0.056  0.035  0.097 -9.990 -9.990 -9.990 -9.990 -9.990 -9.990 -0.019 -0.077 -0.015 -0.008 -9.990 -9.990 -9.990 -9.990 -9.990 -9.990 
 0.085  0.030  0.089  0.035  0.077  0.095  0.102  0.081  0.066  0.058  0.072  0.056  0.034  0.042  0.025  0.031 -0.027 -0.004  0.001  0.006  0.019  0.012 -0.015 -0.009 -0.023 -0.020 -0.020  0.041  0.101  0.274 -9.990 -9.990 -9.990 -9.990 -9.990 -9.990 -9.990 -9.990 -9.990 -9.990 -9.990 -9.990 -9.990 -9.990 
 0.058  0.058  0.089  0.069  0.113  0.122  0.085  0.090  0.059  0.081  0.127  0.049  0.053  0.022  0.022  0.019  0.011 -0.014 -0.028  0.017 -0.008  0.024  0.051  0.080  0.028  0.002 -9.990 -9.990 -9.990 -9.990 -9.990 -9.990 -9.990 -9.990 -9.990 -9.990  0.120 -9.990 -9.990 -9.990 -9.990 -9.990 -9.990 -9.990 
 0.054  0.128  0.108  0.105  0.160  0.104  0.123  0.106  0.127  0.096  0.091  0.080  0.062  0.079  0.033  0.033  0.010  0.021  0.015  0.021  0.038  0.045 -0.006 -0.006  0.011  0.010 -0.019 -0.003 -0.009 -0.013  0.013 -9.990 -9.990 -9.990 -9.990 -9.990 -9.990 -9.990 -9.990 -9.990 -9.990 -9.990 -9.990 -9.990 
 0.063  0.101  0.128  0.117  0.139  0.127  0.116  0.108  0.041  0.085  0.088  0.055  0.085  0.035  0.033  0.017 -0.013  0.008  0.005  0.029  0.010 -0.003  0.004  0.001 -0.015 -0.041 -0.031 -0.006 -0.028 -0.016 -0.019  0.024 -0.035 -0.046 -0.053 -0.083 -9.990 -9.990 -9.990 -9.990 -9.990 -9.990 -9.990 -9.990 
 0.082  0.054  0.085  0.071  0.075  0.111  0.116  0.056  0.059  0.094  0.084  0.074  0.084  0.081 -0.006  0.038  0.022  0.016  0.019 -0.033 -0.024 -0.002 -0.035 -0.025 -0.056 -0.041 -0.030 -0.018 -0.029 -0.015 -0.006 -0.053 -0.050  0.008 -9.990 -9.990 -9.990 -9.990 -9.990 -9.990 -9.990 -9.990 -9.990 -9.990 
 0.057  0.105  0.108  0.099  0.108  0.058  0.071  0.101  0.073  0.171  0.100  0.048  0.051  0.038  0.040  0.040  0.028  0.015  0.010  0.008  0.002 -0.011 -0.044  0.006 -0.063 -0.016 -0.039 -0.025 -0.083 -0.086 -0.069 -9.990 -9.990 -9.990 -9.990 -9.990 -9.990 -9.990 -9.990 -9.990 -9.990 -9.990 -9.990 -9.990 
 0.067  0.078  0.080  0.093  0.113  0.069  0.077  0.125  0.080  0.064  0.074  0.056  0.050  0.039  0.040  0.003  0.028  0.050  0.015 -0.013 -0.014 -0.015 -0.029 -0.017 -0.003 -0.048 -0.031 -0.045 -0.048 -0.031 -0.041 -0.082 -0.079 -0.099 -0.101 -9.990 -9.990 -9.990 -9.990 -9.990 -9.990 -0.126 -0.152 -9.990 
 0.047  0.048  0.070  0.097  0.107  0.078  0.083  0.103  0.096  0.026  0.039 -0.014 -0.050 -0.046 -0.046 -0.015  0.027 -0.004 -0.005 -0.017  0.001  0.013 -0.017 -0.001 -0.037 -0.024 -0.062 -0.005  0.008 -0.029 -0.025 -0.086 -0.074 -0.097 -0.117 -0.156 -0.110 -0.067 -0.060 -0.101 -0.087 -0.147 -0.130 -9.990 
 0.116  0.125  0.122  0.079  0.065  0.055  0.086  0.092  0.073  0.042  0.032  0.042  0.037  0.020 -0.045  0.032  0.039  0.038 -0.011 -0.040  0.013 -0.010  0.011 -0.015 -0.041  0.012 -0.032  0.003 -0.053 -0.028 -0.034 -0.053 -0.095 -0.066 -0.061 -0.112 -0.024 -0.024 -9.990 -9.990 -9.990 -9.990 -9.990 -9.990 
 0.038  0.085  0.083  0.129  0.114  0.065  0.049  0.062  0.067  0.035  0.072  0.025 -0.001  0.035 -0.009 -9.990  0.060  0.019 -0.007 -0.015 -0.044 -0.020 -0.007  0.041  0.030  0.010  0.019 -0.007 -0.020 -0.083 -0.061 -0.049 -0.022  0.096  0.073  0.141 -9.990 -9.990 -9.990 -9.990 -9.990 -9.990 -9.990 -9.990 
 0.078  0.106  0.096  0.070  0.035  0.025  0.026  0.045  0.049  0.015 -0.045 -0.003 -0.019 -0.023 -0.031 -0.037 -0.017 -0.021 -0.047 -0.019 -0.033 -0.031  0.015 -0.026  0.005 -0.058 -0.045 -0.042 -0.031 -0.071 -0.104 -0.041 -0.062 -0.084 -0.088 -0.114 -9.990 -9.990 -9.990 -9.990 -9.990 -9.990 -9.990 -9.990 
 0.056  0.057  0.042  0.034  0.069  0.037  0.006  0.003 -0.011  0.028  0.007 -0.052 -0.008 -0.068  0.004 -0.003 -0.022 -0.025 -0.032 -0.030 -0.016 -0.024 -0.024 -0.053 -0.056 -0.038 -0.090 -0.107 -0.094 -0.076 -0.088 -0.089 -0.070 -0.012 -9.990 -9.990 -9.990 -9.990 -9.990 -9.990 -9.990 -9.990 -0.203 -0.252 
 0.062  0.052  0.047  0.030  0.005  0.008  0.011 -0.003 -0.034 -0.042 -0.009 -0.039 -0.034 -0.001 -0.028 -0.004 -0.021 -0.010 -0.038 -0.044 -0.011 -0.026 -0.013 -0.033 -0.086 -0.062 -0.091 -0.096 -0.061 -0.099 -0.067 -0.102 -9.990 -9.990 -9.990 -9.990 -9.990 -9.990 -9.990 -9.990 -9.990 -0.236 -0.220 -9.990 
 0.030  0.066  0.013  0.073  0.018 -0.074 -0.037 -0.016  0.016 -0.029 -0.055 -0.029 -0.004 -0.024 -0.032  0.005 -0.044 -0.047  0.010 -0.068 -0.061 -0.077 -0.125 -0.112 -0.126 -0.112 -0.108 -0.110 -0.095 -0.034 -0.079 -0.106 -0.130 -0.147 -9.990 -9.990 -9.990 -9.990 -9.990 -9.990 -9.990 -0.185 -9.990 -0.310 
 0.061  0.014  0.053  0.018 -0.013 -0.017 -0.050 -0.050 -0.043 -0.018 -0.035 -0.054 -0.007 -0.020  0.004 -0.021 -0.081 -0.033 -0.055 -0.075 -0.072 -0.056 -0.117 -0.107 -0.078 -0.090 -0.101 -0.084 -0.039 -0.028 -0.065 -0.082 -0.130 -0.140 -9.990 -9.990 -9.990 -9.990 -9.990 -9.990 -9.990 -0.248 -0.199 -9.990 
 0.099  0.028  0.020 -0.021 -0.003 -0.006 -0.035 -0.039 -0.053 -0.064 -0.029 -0.046 -0.022 -0.033 -0.044 -0.032 -0.036 -0.032 -0.040 -0.111 -0.149 -0.051 -0.041 -0.023 -0.036 -0.058  0.000 -0.002  0.008 -0.002 -0.058 -0.075 -0.031 -0.077 -9.990 -9.990 -9.990 -9.990 -9.990 -9.990 -9.990 -0.172 -0.150 -0.172 
 0.015  0.020  0.020 -0.038 -0.018 -0.019 -0.017 -0.019 -0.064 -0.063 -0.052 -0.022  0.009 -0.004  0.011 -0.042  0.006  0.002  0.002 -0.060 -0.063 -0.052 -0.085 -0.072 -0.076 -0.084 -0.051  0.004 -0.052 -0.078 -0.074 -0.077 -0.024 -0.059 -0.087 -9.990 -9.990 -9.990 -9.990 -9.990 -9.990 -9.990 -9.990 -9.990 
 0.071  0.046  0.016  0.001 -0.023 -0.039 -0.029 -0.007 -0.032 -0.065 -0.060 -0.016 -0.006 -0.050 -0.022 -0.043 -0.002 -0.019 -0.039 -0.079 -0.063 -0.132 -0.115 -0.151 -0.067 -0.061 -0.020 -0.057 -0.075 -0.041 -0.032 -0.109 -0.101 -0.118 -0.099 -0.157 -9.990 -9.990 -9.990 -9.990 -9.990 -9.990 -9.990 -9.990 
 0.058  0.106  0.061  0.043 -0.042 -0.015 -0.014 -0.031 -0.050 -0.045 -0.007  0.011 -0.005  0.002 -0.008  0.012  0.005  0.005 -0.009 -0.025 -0.034 -0.060 -0.106 -0.133 -0.101 -0.128 -0.110 -0.121 -0.139 -0.087 -0.052 -0.110 -0.078 -0.104 -0.109 -0.108 -0.120 -9.990 -9.990 -9.990 -9.990 -0.297 -9.990 -9.990 
 0.077  0.007 -0.011  0.044  0.022 -0.008  0.030 -0.063 -0.032 -0.012 -0.054 -0.059 -0.010 -0.020  0.051  0.000  0.027  0.014  0.007 -0.008 -0.034 -0.032 -0.013 -0.056 -0.095 -0.089 -0.130 -0.102 -0.096 -0.104 -0.090 -0.079 -0.047 -0.063 -0.066 -0.069 -0.081 -9.990 -9.990 -9.990 -9.990 -9.990 -9.990 -9.990 
 0.090  0.104  0.059  0.073  0.035  0.037  0.013  0.059  0.019 -0.019 -0.038 -0.057 -0.039 -0.040 -0.017 -0.010 -0.004  0.018  0.011 -0.013 -0.018 -0.022 -0.025 -0.059 -0.078 -0.060 -0.114 -0.078 -0.102 -0.084 -0.087 -0.095 -0.131 -0.109 -0.009 -0.025 -9.990 -9.990 -9.990 -9.990 -9.990 -9.990 -9.990 -9.990 
 0.058  0.087  0.032  0.058  0.073  0.036 -0.010 -0.023 -0.018  0.059  0.011  0.006 -0.030  0.011  0.006 -0.004 -0.028 -0.014 -0.015 -0.019 -0.012  0.035 -0.041 -0.032 -0.062 -0.072 -0.083 -0.068 -0.123 -0.072 -0.098 -0.139 -0.129 -0.133 -0.072 -0.103 -0.120 -9.990 -9.990 -9.990 -9.990 -9.990 -9.990 -9.990 
 0.094  0.084  0.064  0.114  0.099  0.052  0.032  0.017  0.036 -0.012 -0.002  0.001  0.023  0.013  0.026  0.038  0.038  0.088  0.044 -0.005 -0.011 -0.036 -0.027  0.035  0.007 -0.085 -0.032 -0.063 -0.056 -0.100 -0.064 -0.026 -0.017 -0.059 -0.138 -0.062 -0.020 -9.990 -9.990 -9.990 -9.990 -9.990 -9.990 -9.990 
 0.175  0.073  0.077  0.066  0.078  0.095  0.081  0.069  0.041  0.021  0.052  0.047  0.009  0.064  0.036  0.008 -0.016  0.040  0.014  0.029  0.012 -0.007  0.055  0.061  0.048 -0.009  0.011 -0.026 -0.006 -0.064 -0.081 -0.116 -0.097 -0.093 -0.090 -0.089 -9.990 -0.096 -9.990 -9.990 -9.990 -9.990 -9.990 -9.990 
-9.990 -9.990  0.091  0.096  0.080  0.100  0.094  0.031  0.060  0.061  0.056  0.059  0.040  0.027  0.003  0.014  0.019  0.052  0.043  0.012 -0.016 -0.003 -0.033 -0.034 -0.045 -0.069 -0.057 -0.010 -0.008 -0.054 -0.064 -0.100 -0.103 -0.113 -0.103 -0.072 -0.082 -9.990 -9.990 -9.990 -9.990 -9.990 -9.990 -9.990 
 0.033  0.078  0.130  0.106  0.106  0.057  0.073  0.029  0.049  0.055 -0.009  0.043  0.015 -0.020  0.058  0.030  0.006  0.025 -0.012  0.035  0.006  0.007  0.004  0.024  0.002 -0.041 -0.006  0.011 -0.012 -0.049 -0.054 -0.052 -0.095 -0.103 -0.108 -0.036 -0.052 -0.134 -0.203 -0.142 -9.990 -0.147 -9.990 -9.990 
-9.990  0.102  0.055  0.074  0.084  0.052 -0.015  0.021  0.013  0.033  0.041  0.064  0.013  0.007  0.002 -0.029 -0.014  0.040 -0.013  0.011  0.003  0.028  0.059  0.034  0.024 -0.025 -0.005 -0.042 -0.041 -0.064 -0.063 -0.061 -0.138 -0.132 -0.059 -0.081 -0.040 -0.044 -0.090 -9.990 -9.990 -9.990 -9.990 -9.990 
 0.024  0.130  0.083  0.056  0.102  0.058  0.075  0.076  0.057  0.026 -0.027 -0.003  0.003  0.016 -0.008 -0.004 -0.008 -0.013 -0.012  0.013 -0.019 -0.028 -0.029 -0.011  0.022 -0.041 -0.054 -0.087 -0.080 -0.018 -0.070 -0.061 -0.063 -0.105 -0.057 -0.082 -9.990 -0.153 -0.100 -0.126 -9.990 -9.990 -9.990 -9.990 
 0.080  0.110  0.049  0.096  0.057  0.074  0.100  0.037  0.028  0.050  0.008 -0.009  0.017 -0.028 -0.009 -0.029 -0.034 -0.045 -0.041 -0.040 -0.014 -0.042 -0.068 -0.011 -0.054 -0.032 -0.046 -0.060 -0.089 -0.073 -0.073 -0.116 -0.123 -0.144 -0.123 -0.147 -0.178 -0.078 -9.990 -0.141 -0.131 -9.990 -9.990 -9.990 
-9.990  0.122  0.057  0.061  0.022  0.040 -0.000 -0.065  0.010  0.035  0.021 -0.009 -0.006  0.002 -0.014 -0.042  0.002 -0.050 -0.029 -0.060 -0.017 -0.031 -0.005 -0.025 -0.004 -0.007  0.001 -0.070 -0.047 -0.079 -0.090 -0.147 -0.131 -0.096 -0.062 -0.108 -0.029  0.032  0.027 -0.024 -9.990 -9.990 -9.990 -9.990 
 0.052  0.080  0.056  0.080  0.029  0.041 -0.005  0.001 -0.003  0.006 -0.013 -0.025 -0.044 -0.018 -0.022 -0.018 -0.049 -0.049 -0.076  0.032 -0.034 -0.034 -0.037 -0.023 -0.022  0.003 -0.018 -0.043 -0.059 -0.081 -0.101 -0.073 -0.099 -0.092 -0.048 -0.034 -9.990 -0.015 -0.045 -0.123 -0.069 -9.990 -9.990 -9.990 
 0.076  0.094  0.081  0.112  0.098  0.063  0.067  0.049 -0.006  0.011 -0.015 -0.021  0.008  0.033 -0.029 -0.038 -0.076 -0.061 -0.040 -0.021 -0.003 -0.001  0.029 -0.029 -0.025  0.016  0.009 -0.019 -0.093 -0.095 -0.062 -0.049 -0.046 -0.083 -0.051 -0.053 -0.070 -0.058 -0.080 -0.090 -9.990 -9.990 -9.990 -9.990 
 0.051  0.094  0.076  0.111  0.092  0.059  0.086  0.025  0.037  0.043  0.008  0.037 -0.024 -0.026 -0.048  0.021 -0.004 -0.033  0.012 -0.017 -0.045 -0.007 -0.054  0.021 -0.009 -0.001 -0.024 -0.057 -0.027 -0.125 -0.150 -0.081 -0.072 -0.131 -0.099 -0.042 -0.092 -0.123 -0.168 -0.203 -0.198 -9.990 -9.990 -9.990 
 0.157  0.069  0.050  0.043  0.063  0.078  0.075  0.051  0.045  0.010  0.028  0.035  0.048  0.022  0.026 -0.016 -0.042  0.002 -0.052  0.003 -0.013 -0.056 -0.039 -0.042  0.013 -0.051 -0.106 -0.053 -0.018 -0.058 -0.135 -0.109 -0.060  0.028 -0.047 -0.075 -0.139 -0.091 -0.087 -9.990 -0.138 -0.081 -9.990 -0.049 
 0.053  0.085  0.093  0.077 -9.990 -9.990 -9.990  0.029  0.052  0.053  0.006  0.005  0.024  0.015  0.015  0.033 -0.024 -0.024 -0.011 -0.027 -0.019 -0.035 -0.041 -0.041 -0.061 -0.051 -0.098 -0.056 -0.076 -0.103 -0.121 -0.152 -0.097 -0.085 -0.141 -9.990 -0.073 -0.136 -0.084 -0.129 -0.036 -0.080 -0.043 -9.990 
 0.089  0.099  0.120  0.103  0.071  0.044  0.099  0.103  0.035  0.033  0.031  0.048  0.003 -0.007  0.007  0.008 -0.031 -0.015 -0.044 -0.036 -0.018 -0.076 -0.023 -0.057  0.006 -0.016 -0.062 -0.059 -0.066 -0.034 -0.081 -0.104 -0.133 -0.077 -0.054 -0.051 -0.137 -0.086 -0.093 -0.091 -0.043 -0.047 -9.990 -0.080 
 0.051  0.047  0.104  0.038  0.075  0.056  0.058  0.087  0.080  0.048  0.035  0.047  0.021  0.020  0.019  0.003 -0.022 -0.037 -0.043 -0.026 -0.009 -0.003 -0.015 -0.013 -0.030 -0.046 -0.048 -0.063 -0.061 -0.080 -0.108 -0.126 -0.116 -0.086 -0.049 -0.058 -0.071 -0.129 -0.163 -0.120 -0.068 -0.168 -0.172 -0.176 
 0.078  0.108  0.124  0.074  0.117  0.035  0.106  0.077  0.051  0.087  0.056  0.016 -0.004  0.010 -0.017  0.004  0.008 -0.015 -0.041 -0.069 -0.079 -0.058 -0.026 -0.059 -0.007 -0.037 -0.082 -0.024 -0.065 -0.070 -0.073 -0.083 -0.041 -0.100 -0.066 -0.095 -0.032 -0.029 -0.050 -0.135 -0.168 -0.104 -0.210 -0.097 
 0.054  0.071  0.137  0.099  0.102  0.087  0.104  0.073  0.034  0.023  0.094  0.020 -0.012  0.017  0.033  0.036 -0.014  0.000 -0.009 -0.018 -0.058 -0.021 -0.012 -0.045 -0.026 -0.038 -0.054 -0.054 -0.034 -0.069 -0.096 -0.143 -0.096 -0.132 -0.079 -0.062 -0.128 -0.170 -0.100 -9.990 -0.146 -0.147 -0.134 -0.060 
 0.038  0.068  0.074  0.072  0.105  0.110  0.110  0.083  0.078  0.070  0.030  0.027  0.049 -0.003  0.007 -0.027 -0.007  0.014 -0.032 -0.034 -0.025 -0.036 -0.005 -0.060 -0.043 -0.049 -0.014 -0.019 -0.012 -0.036 -0.051 -0.102 -0.116 -0.117 -0.155 -0.047 -0.124 -0.112 -0.199 -0.204 -0.133 -0.135 -0.090 -9.990 
 0.025  0.110  0.126  0.140  0.091  0.093  0.110  0.076  0.043  0.045  0.072  0.063  0.034 -0.025 -0.010  0.000  0.028  0.060  0.012 -0.007 -0.020 -0.036 -0.016 -0.008 -0.070 -0.036 -0.034 -0.006 -0.010 -0.040 -0.068 -0.046 -0.072 -0.096 -0.153 -0.033 -0.062 -0.116 -0.061 -0.070 -0.095 -0.141 -0.135 -0.212 
 0.082  0.087  0.105  0.055  0.108  0.049  0.136  0.097  0.071  0.043  0.059  0.035 -9.990  0.010  0.000  0.006 -0.021  0.008 -0.011  0.022 -0.007 -0.052 -0.051 -0.073 -0.064 -0.092 -0.012 -0.050 -0.037 -0.085 -0.074 -0.076 -0.085 -0.145 -0.110 -0.057 -0.113 -0.083 -0.094 -0.100 -0.103 -0.128 -0.217 -0.153 
 0.085  0.069  0.081  0.130  0.083  0.072  0.042  0.027  0.041  0.072  0.056  0.029  0.003 -0.025  0.015  0.034  0.026 -0.005 -0.026  0.007 -0.008  0.001 -0.036 -0.030 -0.059 -0.097 -0.072 -0.045 -0.051 -0.017 -0.021 -0.051 -0.095 -0.098 -0.102 -0.044 -0.100 -0.127 -0.129 -0.120 -0.162 -0.157 -9.990 -0.236 
 0.021  0.058  0.064  0.094  0.074  0.095  0.106  0.061  0.061  0.088  0.060  0.080  0.002  0.014 -0.009 -0.005  0.046  0.015 -0.003  0.040 -0.057  0.019 -0.018 -0.016 -0.033  0.001 -0.012 -0.005  0.001 -0.040 -0.068 -0.103 -0.080 -0.123 -0.071 -0.095 -0.098 -0.002 -0.105 -9.990 -0.104 -0.133 -0.144 -0.209 
-0.004  0.078  0.079  0.121  0.074  0.104  0.127  0.083  0.078  0.104  0.050  0.030  0.053  0.048 -0.020  0.013  0.012  0.056 -0.002 -0.006 -0.008  0.032 -0.013 -0.027 -0.018 -0.013 -0.039 -0.011 -0.026 -0.060 -0.099 -0.071 -0.120 -0.136 -0.107 -0.014 -0.018 -0.049 -0.124 -0.137 -0.195 -0.137 -0.103 -0.169 
 0.053  0.050  0.098  0.056  0.112  0.116  0.064  0.079  0.035  0.042  0.046  0.042  0.002 -9.990  0.037  0.041  0.026  0.048  0.039  0.048  0.023 -0.010 -0.051 -0.066 -0.019 -0.008 -0.039 -0.026 -0.030 -0.057 -0.039 -0.063 -0.134 -0.113 -0.072 -0.073 -0.040 -0.110 -0.122 -0.093 -0.168 -0.116 -0.120 -0.169 
 0.046  0.110  0.072  0.094  0.098  0.105  0.071  0.069  0.016  0.048  0.037  0.035  0.057  0.046  0.006  0.008  0.039  0.036  0.028  0.013 -0.004 -0.005 -0.021 -0.024 -0.005  0.003 -0.017  0.022 -0.016 -0.036 -0.016 -0.060 -0.101 -0.140 -0.091 -0.018 -0.046 -0.045 -0.121 -0.146 -0.134 -0.182 -0.176 -0.160 
 0.086  0.049  0.072  0.088  0.082  0.066  0.057  0.064  0.046  0.031 -9.990 -0.006  0.004  0.038  0.023  0.041 -0.020  0.034  0.036  0.008 -0.035  0.008 -0.012 -0.015 -0.035 -0.037 -0.047 -0.010  0.007 -0.010 -0.014 -0.095 -0.078 -0.091 -0.110 -0.043 -0.092 -0.151 -0.079 -0.073 -0.085 -0.168 -0.228 -9.990 
 0.081  0.107  0.089  0.069  0.122  0.057  0.038  0.094  0.077  0.100  0.063 -0.025  0.009  0.025 -0.012 -0.002 -0.000 -0.011 -0.021  0.041  0.014 -0.037 -0.029 -0.023 -0.057 -0.036 -0.083 -0.026 -0.014 -0.051 -0.098 -0.133 -0.128 -0.115 -0.107 -0.094 -0.086 -0.118 -0.129 -0.161 -0.169 -0.154 -0.184 -0.230 
 0.061  0.051  0.111  0.105  0.102  0.088  0.065  0.040  0.030  0.051  0.028  0.015  0.036  0.047  0.001 -0.004 -0.029  0.001  0.023 -0.034 -0.045 -0.025 -0.046 -0.042 -0.044 -0.003 -0.013 -0.019 -0.062 -0.063 -0.077 -0.095 -0.077 -0.111 -0.093 -0.054 -0.036 -0.150 -0.124 -0.131 -0.076 -0.132 -0.124 -0.155 
 0.073  0.086  0.092  0.059  0.051  0.087  0.065  0.016  0.013  0.031 -0.009  0.015 -0.001  0.049  0.007  0.004  0.022 -0.038  0.025 -0.010 -0.026 -0.029 -0.016  0.010 -0.047 -0.017 -0.058 -0.014 -0.061 -0.081 -0.076 -0.033 -0.085 -0.042 -0.079 -0.085 -0.065 -0.136 -0.126 -0.119 -0.175 -0.177 -0.154 -0.166 
 0.066  0.048  0.099  0.069  0.002  0.039  0.010  0.021  0.097  0.055 -0.008 -0.022 -0.013  0.043  0.000  0.004 -0.008 -0.037  0.014 -0.024  0.003 -0.029  0.001 -0.034 -0.040 -0.001 -0.076 -0.094 -0.090 -0.125 -0.076 -0.052 -0.038 -0.102 -0.035 -0.068 -0.110 -0.145 -0.149 -0.151 -0.165 -0.194 -0.229 -0.193 
 0.074  0.116  0.114  0.091  0.080  0.063 -0.011  0.014  0.010 -0.003 -0.005  0.018  0.000  0.009 -0.011 -0.046 -0.045 -0.040 -0.057  0.004 -0.019 -0.005  0.019 -0.012 -0.051 -0.072 -0.141 -0.114 -0.085 -0.036 -0.053 -0.074 -0.087 -0.054 -0.052 -0.091 -0.128 -0.137 -0.181 -0.144 -0.188 -0.139 -0.132 -0.141 
 0.051  0.083  0.044  0.060  0.012  0.063  0.043  0.025  0.031 -0.037 -0.010 -0.001  0.015 -0.000 -0.011 -0.025 -0.089 -0.032 -0.065 -0.032  0.015 -0.010 -0.055 -0.069 -0.040 -0.007 -0.061 -0.087 -0.069 -0.020 -0.026 -0.048 -0.046 -0.075 -0.062 -0.079 -0.100 -0.079 -9.990 -0.196 -0.118 -0.085 -0.136 -9.990 
 0.103  0.046  0.016  0.094  0.074 -0.002 -0.020  0.041  0.018 -0.032 -0.005  0.042 -0.029 -0.030 -0.042 -0.020 -0.009 -0.009 -0.013 -0.092 -0.048 -0.028 -0.030 -0.101 -0.081 -0.084 -0.104 -0.086 -0.100 -0.080 -0.094 -0.063 -0.090 -0.034 -0.104 -0.062 -0.120 -0.141 -0.177 -0.190 -0.156 -0.169 -0.194 -0.176 
 0.038  0.052  0.055  0.056 -0.020  0.029  0.041  0.005 -0.010 -0.046  0.016 -0.016 -0.078  0.006 -0.012 -0.019  0.007 -0.011 -0.020 -0.003 -0.056 -0.002 -0.029 -0.028 -0.069 -0.074 -0.104 -0.102 -0.075 -0.062 -0.051 -0.053 -0.098 -0.120 -0.130 -0.152 -0.150 -0.069 -9.990 -0.186 -0.177 -0.180 -0.204 -0.199 
 0.094  0.048  0.045  0.012  0.025  0.036 -0.014 -0.014 -0.016 -0.052 -0.019 -0.002  0.008 -0.064 -0.046 -0.068 -0.023 -0.043 -0.004 -0.025 -0.048 -0.056 -0.029 -0.102 -0.093 -0.105 -0.082 -0.086 -0.049 -0.076 -0.093 -0.059 -0.130 -0.208 -0.133 -0.188 -0.198 -0.131 -0.128 -0.146 -0.094 -0.087 -0.108 -0.134 
 0.097  0.008 -9.990  0.036  0.024 -0.007 -0.011 -0.008 -0.050 -0.026 -0.011 -0.021 -0.039 -0.034 -0.079  0.009 -0.007 -0.062 -0.021 -0.028 -0.048 -0.043 -0.008 -0.042 -0.029 -0.066 -0.085 -0.069  0.013 -0.042 -0.071 -0.064 -0.058 -0.055 -0.066 -0.187 -0.150 -0.165 -0.198 -0.187 -0.163 -0.125 -0.208 -0.186 
 0.016  0.027 -0.007 -0.002  0.014  0.011  0.034  0.047 -0.007 -0.033  0.013 -0.041 -0.056 -0.043 -0.004  0.007 -0.050 -0.030 -0.064 -0.014 -0.034 -0.042 -0.076 -0.040 -0.050 -0.107 -0.091 -0.042 -0.038 -0.035 -0.028 -0.044 -0.018 -0.034 -0.100 -0.117 -0.131 -0.142 -0.158 -0.174 -0.173 -0.172 -0.160 -0.167 
 0.067  0.019  0.017  0.008 -0.017 -0.013  0.025  0.030  0.001 -0.006  0.020 -0.006 -0.074 -0.038 -0.008 -0.038 -0.030 -0.015  0.037 -0.031 -0.022 -0.069 -0.010 -0.056 -0.074 -0.107 -0.072 -0.078 -0.074 -0.056 -0.024 -0.092 -0.061 -0.049 -0.090 -0.138 -0.101 -9.990 -0.147 -0.105 -0.127 -0.105 -0.151 -0.194 
 0.087 -0.027  0.042  0.025  0.007  0.034  0.000 -0.029 -0.014 -0.001  0.026 -0.009 -0.021 -0.088 -0.054 -0.050 -0.036 -0.015 -0.016 -0.010 -0.031 -0.042 -0.021  0.003 -0.025 -0.026 -0.091 -0.106 -0.095 -0.087 -0.039 -0.025 -0.064 -0.078 -0.126 -0.081 -0.151 -9.990 -0.137 -0.175 -0.149 -9.990 -0.103 -9.990 
 0.080  0.024  0.050  0.078  0.030  0.005  0.042  0.031  0.002 -0.027 -0.007 -0.021 -0.035 -0.039 -0.067 -0.051 -0.037 -0.057 -0.007 -0.061 -0.069 -0.037 -0.059 -0.081 -0.088 -0.110 -0.137 -0.101 -0.046 -0.065 -0.041 -0.075 -0.087 -0.124 -0.171 -0.144 -0.119 -0.205 -0.182 -0.257 -0.230 -0.202 -0.168 -0.212 
 0.074  0.040  0.046  0.066  0.028  0.005  0.091  0.058  0.036 -0.001 -0.012 -0.013 -0.000 -0.041 -0.038 -0.060 -0.065 -0.042 -0.027 -0.008 -0.046 -0.080 -0.108 -0.069 -0.070 -0.086 -0.102 -0.091 -0.083 -0.094 -0.072 -0.038 -0.014 -0.069 -0.112 -0.081 -0.115 -0.099 -0.125 -0.210 -0.209 -0.145 -0.197 -0.208 
 0.082  0.082  0.102  0.034  0.043  0.063  0.038 -0.002  0.009  0.007 -0.026 -0.002  0.018  0.051 -0.065 -0.033 -0.066 -0.043 -0.063 -0.022 -0.057 -0.005 -0.050 -0.073 -0.116 -0.093 -0.070 -0.065 -0.042 -0.038 -0.017 -0.072 -0.034 -0.045 -0.068 -0.108 -0.156 -0.156 -0.181 -0.186 -0.213 -0.212 -0.235 -0.198 
 0.096  0.039  0.076  0.017  0.067  0.061  0.039  0.039  0.030  0.014  0.013  0.015  0.046 -0.012  0.031  0.035 -0.025 -0.012 -0.084 -0.074 -0.041 -0.050 -0.033 -0.054 -0.064 -0.103 -0.058 -0.022 -0.088 -0.102 -0.076 -0.054 -0.083 -0.106 -0.096 -0.125 -0.141 -0.108 -0.155 -0.254 -0.094 -0.157 -0.173 -0.213 
 0.145  0.122  0.058  0.049  0.047  0.058  0.055  0.035  0.047  0.043  0.049 -9.990  0.036 -0.005 -0.002 -0.037 -0.022 -0.062 -0.012  0.020 -0.037 -0.004 -0.036 -0.026 -0.057 -0.040 -0.075 -0.071 -0.086 -0.108 -0.106 -0.065 -0.089 -0.152 -0.112 -0.113 -0.129 -0.144 -0.175 -0.217 -0.187 -0.235 -0.217 -0.232 
 0.126  0.095  0.101  0.083  0.082  0.098 -9.990  0.054  0.026  0.035 -0.021  0.014  0.065  0.017  0.002  0.024  0.001 -0.039 -0.077 -0.077 -0.024 -0.041 -0.011 -0.048 -0.082 -0.080 -0.074 -0.094 -0.126 -0.119 -0.134 -0.104 -0.086 -0.110 -0.125 -0.124 -0.102 -0.122 -9.990 -0.136 -0.161 -0.169 -0.254 -0.234 
 0.077  0.088  0.115  0.080  0.113  0.084  0.069  0.035  0.023  0.026  0.022  0.028  0.035 -0.006  0.001  0.017  0.000 -0.036 -9.990 -0.025 -0.035 -0.059 -0.065 -0.059 -0.084 -0.079 -0.071 -0.117 -0.116 -0.110 -0.112 -0.089 -0.090 -0.101 -0.108 -0.096 -0.157 -9.990 -0.193 -0.223 -9.990 -0.246 -0.271 -0.262 
 0.064  0.095 -9.990  0.077  0.116  0.088  0.110  0.065  0.010  0.018  0.035  0.043  0.044  0.056  0.043  0.041  0.051  0.042  0.012  0.009 -0.045 -0.051 -0.051 -0.049 -0.017 -0.013 -0.064 -0.089 -0.097 -0.085 -0.134 -0.111 -0.118 -0.114 -0.077 -0.105 -0.197 -0.165 -0.159 -9.990 -0.150 -0.214 -0.169 -0.292 
 0.092  0.130  0.150  0.141  0.124  0.103  0.082  0.091  0.044  0.080  0.072  0.032 -9.990  0.038  0.020  0.019  0.047  0.013 -0.013 -0.024 -0.048 -0.066 -0.049 -0.056 -0.037 -0.034 -0.043 -0.082 -0.085 -0.107 -0.142 -0.124 -0.097 -0.141 -0.106 -0.126 -0.086 -0.164 -0.196 -0.241 -0.239 -0.228 -0.286 -0.291 
 0.035  0.115  0.133  0.111  0.079  0.121  0.127  0.069  0.003  0.096  0.064  0.067  0.074  0.018  0.046  0.026  0.013 -0.009 -0.006  0.043 -0.031 -0.045 -0.079 -0.113 -0.041 -0.082 -0.077 -0.055 -0.067 -0.095 -0.146 -0.142 -0.163 -0.124 -0.140 -0.114 -0.195 -0.219 -0.215 -0.164 -0.219 -0.298 -0.318 -9.990 
 0.088  0.063  0.110  0.089  0.080  0.070  0.087  0.087  0.134  0.094  0.080  0.086  0.056  0.079  0.058 -0.006  0.032  0.015  0.000  0.017  0.001  0.014 -0.054 -0.030 -0.048 -0.072 -0.044 -0.107 -0.094 -0.100 -0.162 -0.133 -0.140 -0.117 -0.088 -0.098 -0.183 -0.198 -0.191 -0.212 -9.990 -0.252 -0.235 -0.200 
 0.082  0.050  0.036  0.116  0.114  0.118  0.064 -9.990  0.091  0.084  0.034  0.058  0.066  0.019  0.091  0.032  0.035  0.041  0.012  0.031  0.008 -0.052 -0.021 -0.003 -0.028 -0.076 -0.058 -0.050 -0.108 -0.105 -0.123 -0.111 -0.162 -0.125 -0.100 -0.110 -0.158 -0.201 -0.189 -0.247 -0.284 -0.204 -0.302 -9.990 
 0.087  0.075  0.074  0.112  0.118  0.062  0.045  0.083  0.068  0.078  0.045  0.074  0.074  0.077  0.042  0.040  0.053  0.047  0.002  0.011  0.057 -0.035 -0.028 -0.015 -0.078 -0.023  0.002 -0.014 -0.072 -0.067 -0.135 -0.105 -0.141 -0.137 -0.165 -0.136 -0.149 -0.163 -0.209 -9.990 -0.255 -9.990 -0.260 -9.990 
 0.025  0.055  0.087  0.088  0.123  0.110  0.078  0.090  0.067 -9.990  0.080  0.047  0.030  0.064  0.043  0.034  0.015  0.022  0.034  0.058  0.005 -0.026 -0.023 -0.021 -0.037 -0.054 -0.081 -0.096 -0.063 -0.033 -0.105 -0.097 -0.162 -0.139 -0.170 -0.175 -0.146 -0.197 -9.990 -0.149 -0.140 -0.212 -9.990 -0.230 
 0.092  0.036  0.090  0.118 -9.990 -9.990  0.078  0.124  0.052  0.046  0.030  0.028 -0.010  0.011  0.040  0.044 -0.003 -0.001 -0.010  0.010 -0.004  0.039 -0.034 -0.002 -0.066 -0.107 -0.084 -0.082 -0.111 -0.068 -0.101 -0.133 -0.154 -0.175 -0.197 -0.212 -0.200 -0.203 -0.191 -0.191 -9.990 -0.181 -0.253 -0.278 
 0.053  0.083  0.072  0.075  0.078  0.116  0.119  0.140 -9.990  0.052  0.085  0.029  0.081  0.023  0.011  0.040  0.009  0.021 -0.003  0.007  0.013  0.005 -0.011 -0.021 -0.040 -0.061 -0.019 -0.002 -0.021 -0.072 -0.084 -0.141 -0.172 -0.156 -0.136 -0.121 -0.168 -0.150 -0.199 -0.164 -0.223 -0.194 -0.248 -9.990 
 0.071  0.113  0.102  0.079  0.066  0.086  0.084  0.085  0.043  0.053  0.071  0.074  0.055  0.085  0.027  0.030  0.027 -0.036  0.010  0.004 -0.017 -0.015  0.040 -0.042 -0.088 -0.072 -0.057 -0.030 -0.052 -0.112 -0.117 -0.136 -0.172 -0.154 -0.160 -0.098 -0.114 -0.149 -0.158 -0.229 -0.209 -0.231 -0.258 -9.990 
 0.062  0.061  0.132  0.095  0.133  0.082  0.129  0.088 -9.990  0.079  0.102  0.051  0.055  0.025  0.003  0.042  0.022  0.029  0.034  0.001 -0.014 -0.039 -0.028 -0.047 -0.081 -0.093 -0.067 -0.028 -0.020 -0.114 -0.083 -0.106 -0.194 -0.193 -0.122 -0.166 -0.102 -0.106 -0.126 -0.176 -0.226 -0.239 -0.220 -0.224 
 0.083  0.091  0.110  0.075  0.121  0.096  0.059  0.072  0.060  0.042  0.082  0.040  0.017  0.115 -9.990  0.062 -0.007  0.022  0.024  0.001  0.018 -0.003 -0.016 -0.063 -0.082 -0.076 -0.064 -0.089 -0.099 -0.078 -0.092 -0.115 -0.139 -0.139 -0.155 -0.120 -0.129 -0.103 -0.197 -0.240 -0.259 -0.238 -0.253 -9.990 
 0.092  0.052  0.054  0.150  0.101  0.120  0.071  0.045  0.076  0.071  0.069  0.076  0.053  0.017  0.033  0.006  0.012  0.023  0.028  0.033  0.015  0.015  0.012 -0.037 -0.026 -0.036 -0.071 -0.044 -0.027 -0.052 -0.098 -0.142 -0.158 -0.135 -0.135 -0.125 -0.079 -0.139 -0.178 -0.164 -0.190 -0.207 -0.210 -0.226 
 0.045  0.143  0.123  0.087  0.137  0.070  0.047 -9.990  0.065  0.057  0.027 -9.990  0.080  0.031  0.050  0.064  0.040  0.043  0.035  0.044 -0.012 -0.005 -0.018  0.010 -0.046 -0.097 -0.024 -0.004  0.006 -0.064 -0.060 -0.077 -0.133 -0.149 -0.115 -0.106 -0.090 -0.093 -0.117 -0.157 -0.133 -0.203 -0.221 -9.990 
 0.045  0.021  0.055  0.093  0.126  0.124  0.067  0.087  0.074  0.100  0.035  0.058  0.033  0.037 -0.004  0.095  0.043  0.009  0.030 -0.003  0.019  0.005 -0.018 -0.040 -0.106 -0.078 -0.083 -0.036 -0.046 -0.048 -0.075 -0.138 -0.138 -0.117 -0.128 -0.080 -0.129 -0.132 -0.208 -0.198 -0.189 -0.171 -0.197 -0.215 
 0.043  0.082  0.112  0.101  0.121  0.074  0.076 -9.990  0.112  0.070  0.087  0.042  0.055  0.040  0.034  0.033  0.004  0.051  0.048  0.030  0.016  0.078 -0.017 -0.010 -0.009 -0.034 -0.052 -0.096 -0.082 -0.068 -0.049 -0.077 -0.085 -0.132 -0.130 -0.134 -0.135 -0.158 -0.174 -0.215 -0.216 -0.211 -0.207 -0.237 
 0.048  0.040  0.083  0.076  0.067  0.004  0.065  0.114  0.114  0.107  0.048  0.035  0.059  0.017  0.023 -0.009  0.019  0.059  0.054  0.043 -0.006  0.019 -0.029 -0.031 -0.039 -0.036 -0.017 -0.047 -0.054 -0.032 -0.070 -0.103 -0.126 -0.148 -0.219 -0.178 -0.126 -0.190 -0.121 -0.142 -0.216 -0.174 -0.252 -0.261 
 0.069  0.065  0.085  0.094  0.099  0.109  0.057  0.080  0.129  0.090  0.059  0.001  0.040  0.031  0.027  0.063  0.028  0.041  0.050  0.044 -0.009 -0.015  0.027 -0.014 -0.069 -0.043 -0.053 -0.039 -0.046 -0.080 -0.049 -0.077 -0.118 -0.090 -0.120 -0.108 -0.072 -0.105 -0.123 -0.180 -0.204 -0.225 -0.204 -9.990 
 0.087 -9.990  0.055  0.071  0.109  0.065  0.118  0.083  0.059  0.031  0.060  0.082  0.041  0.088 -0.009  0.025  0.042  0.021  0.065  0.046 -0.026 -0.002 -0.017 -0.030 -0.070 -0.040 -0.042 -0.040 -0.064 -0.053 -0.089 -0.149 -0.131 -0.092 -0.098 -0.122 -0.110 -0.171 -0.160 -0.235 -0.233 -0.281 -0.274 -9.990 
 0.058  0.083  0.072  0.114  0.123  0.127  0.060  0.082  0.093  0.065  0.050  0.096  0.089  0.077  0.080  0.060  0.060  0.019  0.000  0.028 -0.018 -0.006 -0.003  0.014 -0.070 -0.031 -0.018 -0.024 -0.040 -0.045 -0.064 -0.084 -0.148 -0.148 -0.144 -0.106 -0.157 -0.175 -0.127 -0.166 -0.163 -0.180 -0.193 -9.990 
 0.094  0.134  0.090  0.029  0.117  0.033  0.068  0.031  0.077  0.047  0.037  0.031  0.019  0.017  0.041  0.018  0.060  0.003  0.039  0.025 -0.000  0.011 -0.037 -0.029 -0.040 -0.033 -0.042 -0.075 -0.056 -0.105 -0.076 -0.092 -0.133 -0.171 -0.123 -0.132 -0.141 -0.168 -0.164 -0.181 -0.199 -0.200 -0.196 -9.990 
 0.104  0.077  0.101  0.060  0.100  0.013  0.068  0.046  0.065  0.075  0.127  0.094  0.045  0.062  0.055 -0.016  0.058  0.019  0.000  0.011 -0.020  0.015 -0.015 -0.039 -0.001 -0.050 -0.060 -0.058 -0.048 -0.060 -0.114 -0.127 -0.119 -0.088 -0.117 -0.109 -0.104 -0.110 -0.158 -0.138 -0.191 -0.236 -0.184 -0.193 
 0.104  0.101  0.094  0.056  0.029  0.018  0.036  0.056  0.070  0.052  0.044  0.058  0.014 -0.015  0.026  0.038 -0.048 -0.019 -0.019  0.022 -0.018 -0.008 -0.044 -0.073 -0.060 -0.032 -0.045 -0.060 -0.057 -0.101 -0.080 -0.112 -0.176 -0.132 -0.130 -0.148 -0.113 -0.135 -0.096 -0.124 -0.212 -0.126 -0.177 -0.242 
 0.083  0.092  0.075  0.056  0.096  0.080  0.029  0.081  0.032  0.039  0.027  0.023  0.069  0.080  0.053  0.039  0.039  0.018  0.045  0.027  0.004 -0.024 -0.012 -0.019 -0.017 -0.053 -0.058 -0.053 -0.070 -0.100 -0.117 -0.123 -0.073 -0.085 -0.042 -0.110 -0.069 -0.144 -0.167 -0.163 -0.163 -0.250 -0.256 -0.233 
 0.088  0.037  0.052  0.033  0.033  0.105  0.088  0.048  0.019  0.046 -0.003  0.063  0.055  0.034  0.006  0.042  0.020  0.024  0.003 -0.018 -0.044 -0.028 -0.036 -0.025 -0.010 -0.040 -0.034 -0.040 -0.076 -0.068 -0.102 -0.110 -0.121 -0.098 -0.111 -0.098 -0.121 -0.125 -0.172 -0.180 -0.204 -0.170 -0.207 -9.990 
 0.057  0.069  0.066  0.060  0.035  0.085  0.070  0.035  0.006  0.067  0.049  0.036  0.000 -0.027  0.012  0.004 -0.004 -0.008  0.005 -0.028 -0.038 -0.038 -0.035 -0.025  0.000 -0.025 -0.033 -0.082 -0.092 -0.122 -0.101 -0.135 -0.070 -0.075 -0.067 -0.112 -0.114 -0.171 -0.207 -0.208 -0.179 -0.182 -0.162 -9.990 
 0.067  0.069  0.100  0.067  0.039  0.038  0.019 -0.011 -0.017 -0.006  0.004  0.028  0.005  0.003  0.011  0.041 -0.018 -0.036  0.023 -0.024  0.003 -0.040  0.005 -0.048 -0.059 -0.040 -0.030 -0.095 -0.060 -0.083 -0.126 -0.080 -0.125 -0.151 -0.111 -0.083 -0.124 -0.138 -0.204 -0.155 -0.172 -0.180 -0.154 -9.990 
 0.054  0.102  0.056  0.052  0.001  0.021  0.024  0.044  0.028 -0.016  0.015  0.012  0.004  0.004  0.016  0.006 -0.005 -0.016 -0.036 -0.078 -0.034 -0.033 -0.002 -0.008  0.039 -0.054 -0.055 -0.080 -0.113 -0.144 -0.131 -0.139 -0.136 -0.062 -0.060 -0.114 -0.084 -0.148 -0.150 -0.173 -0.157 -0.240 -0.222 -9.990 
 0.036  0.051  0.049  0.022  0.036  0.049  0.009  0.012  0.062  0.058 -0.001  0.008  0.019  0.025  0.032 -0.024 -0.043 -0.038 -0.068 -0.015 -0.007 -0.047  0.033 -0.045 -0.031 -0.042 -0.060 -0.041 -0.099 -0.108 -0.096 -0.082 -0.078 -0.051 -0.078 -0.098 -0.108 -0.081 -0.160 -0.177 -0.154 -0.176 -0.143 -9.990 
 0.049  0.054  0.077  0.067  0.049  0.009  0.018  0.002  0.016  0.059  0.034 -0.014 -0.013 -0.037 -0.015 -0.006 -0.043 -0.045 -0.071 -0.046 -0.022 -0.042 -0.009 -0.025 -0.053 -0.084 -0.101 -0.125 -0.119 -0.122 -0.105 -0.112 -0.084 -0.145 -0.118 -0.081 -0.110 -0.139 -9.990 -0.206 -0.237 -0.243 -9.990 -0.203
[truncated: 2,881,117 more chars]
