# Supplementary material for: Nitrate and Nitrite Variability at the Seafloor of an Oxygen Minimum Zone Revealed by a Novel Microfluidic In-Situ Chemical Sensor
Source: PLoS One. 2015 Jul 10;10(7):e0132785. doi: 10.1371/journal.pone.0132785 (PMC4498834; doi:10.1371/journal.pone.0132785)
Supplement: S2 File — (ZIP) [file pone.0132785.s004.zip › POZ_Time.dat]

2014  6  20  0.0166676 
2014  6  20  0.0333336 
2014  6  20  0.0500006 
2014  6  20  0.0666676 
2014  6  20  0.0833336 
2014  6  20  0.1000006 
2014  6  20  0.1166676 
2014  6  20  0.1333336 
2014  6  20  0.1500006 
2014  6  20  0.1666676 
2014  6  20  0.1833336 
2014  6  20  0.2000006 
2014  6  20  0.2166676 
2014  6  20  0.2333336 
2014  6  20  0.2500006 
2014  6  20  0.2666676 
2014  6  20  0.2833336 
2014  6  20  0.3000006 
2014  6  20  0.3166676 
2014  6  20  0.3333336 
2014  6  20  0.3500006 
2014  6  20  0.3666676 
2014  6  20  0.3833336 
2014  6  20  0.4000006 
2014  6  20  0.4166676 
2014  6  20  0.4333336 
2014  6  20  0.4500006 
2014  6  20  0.4666676 
2014  6  20  0.4833336 
2014  6  20  0.5000006 
2014  6  20  0.5166676 
2014  6  20  0.5333336 
2014  6  20  0.5500006 
2014  6  20  0.5666676 
2014  6  20  0.5833336 
2014  6  20  0.6000006 
2014  6  20  0.6166676 
2014  6  20  0.6333336 
2014  6  20  0.6500006 
2014  6  20  0.6666676 
2014  6  20  0.6833336 
2014  6  20  0.7000006 
2014  6  20  0.7166676 
2014  6  20  0.7333336 
2014  6  20  0.7500006 
2014  6  20  0.7666676 
2014  6  20  0.7833336 
2014  6  20  0.8000006 
2014  6  20  0.8166676 
2014  6  20  0.8333336 
2014  6  20  0.8500006 
2014  6  20  0.8666676 
2014  6  20  0.8833336 
2014  6  20  0.9000006 
2014  6  20  0.9166676 
2014  6  20  0.9333336 
2014  6  20  0.9500006 
2014  6  20  0.9666676 
2014  6  20  0.9833336 
2014  6  20  1.0000006 
2014  6  20  1.0166676 
2014  6  20  1.0333336 
2014  6  20  1.0500006 
2014  6  20  1.0666676 
2014  6  20  1.0833336 
2014  6  20  1.1000006 
2014  6  20  1.1166676 
2014  6  20  1.1333336 
2014  6  20  1.1500006 
2014  6  20  1.1666676 
2014  6  20  1.1833336 
2014  6  20  1.2000006 
2014  6  20  1.2166676 
2014  6  20  1.2333336 
2014  6  20  1.2500006 
2014  6  20  1.2666676 
2014  6  20  1.2833336 
2014  6  20  1.3000006 
2014  6  20  1.3166676 
2014  6  20  1.3333336 
2014  6  20  1.3500006 
2014  6  20  1.3666676 
2014  6  20  1.3833336 
2014  6  20  1.4000006 
2014  6  20  1.4166676 
2014  6  20  1.4333336 
2014  6  20  1.4500006 
2014  6  20  1.4666676 
2014  6  20  1.4833336 
2014  6  20  1.5000006 
2014  6  20  1.5166676 
2014  6  20  1.5333336 
2014  6  20  1.5500006 
2014  6  20  1.5666676 
2014  6  20  1.5833336 
2014  6  20  1.6000006 
2014  6  20  1.6166676 
2014  6  20  1.6333336 
2014  6  20  1.6500006 
2014  6  20  1.6666676 
2014  6  20  1.6833336 
2014  6  20  1.7000006 
2014  6  20  1.7166676 
2014  6  20  1.7333336 
2014  6  20  1.7500006 
2014  6  20  1.7666676 
2014  6  20  1.7833336 
2014  6  20  1.8000006 
2014  6  20  1.8166676 
2014  6  20  1.8333336 
2014  6  20  1.8500006 
2014  6  20  1.8666676 
2014  6  20  1.8833336 
2014  6  20  1.9000006 
2014  6  20  1.9166676 
2014  6  20  1.9333336 
2014  6  20  1.9500006 
2014  6  20  1.9666676 
2014  6  20  1.9833336 
2014  6  20  2.0000006 
2014  6  20  2.0166676 
2014  6  20  2.0333336 
2014  6  20  2.0500006 
2014  6  20  2.0666676 
2014  6  20  2.0833336 
2014  6  20  2.1000006 
2014  6  20  2.1166676 
2014  6  20  2.1333336 
2014  6  20  2.1500006 
2014  6  20  2.1666676 
2014  6  20  2.1833336 
2014  6  20  2.2000006 
2014  6  20  2.2166676 
2014  6  20  2.2333336 
2014  6  20  2.2500006 
2014  6  20  2.2666676 
2014  6  20  2.2833336 
2014  6  20  2.3000006 
2014  6  20  2.3166676 
2014  6  20  2.3333336 
2014  6  20  2.3500006 
2014  6  20  2.3666676 
2014  6  20  2.3833336 
2014  6  20  2.4000006 
2014  6  20  2.4166676 
2014  6  20  2.4333336 
2014  6  20  2.4500006 
2014  6  20  2.4666676 
2014  6  20  2.4833336 
2014  6  20  2.5000006 
2014  6  20  2.5166676 
2014  6  20  2.5333336 
2014  6  20  2.5500006 
2014  6  20  2.5666676 
2014  6  20  2.5833336 
2014  6  20  2.6000006 
2014  6  20  2.6166676 
2014  6  20  2.6333336 
2014  6  20  2.6500006 
2014  6  20  2.6666676 
2014  6  20  2.6833336 
2014  6  20  2.7000006 
2014  6  20  2.7166676 
2014  6  20  2.7333336 
2014  6  20  2.7500006 
2014  6  20  2.7666676 
2014  6  20  2.7833336 
2014  6  20  2.8000006 
2014  6  20  2.8166676 
2014  6  20  2.8333336 
2014  6  20  2.8500006 
2014  6  20  2.8666676 
2014  6  20  2.8833336 
2014  6  20  2.9000006 
2014  6  20  2.9166676 
2014  6  20  2.9333336 
2014  6  20  2.9500006 
2014  6  20  2.9666676 
2014  6  20  2.9833336 
2014  6  20  3.0000006 
2014  6  20  3.0166676 
2014  6  20  3.0333336 
2014  6  20  3.0500006 
2014  6  20  3.0666676 
2014  6  20  3.0833336 
2014  6  20  3.1000006 
2014  6  20  3.1166676 
2014  6  20  3.1333336 
2014  6  20  3.1500006 
2014  6  20  3.1666676 
2014  6  20  3.1833336 
2014  6  20  3.2000006 
2014  6  20  3.2166676 
2014  6  20  3.2333336 
2014  6  20  3.2500006 
2014  6  20  3.2666676 
2014  6  20  3.2833336 
2014  6  20  3.3000006 
2014  6  20  3.3166676 
2014  6  20  3.3333336 
2014  6  20  3.3500006 
2014  6  20  3.3666676 
2014  6  20  3.3833336 
2014  6  20  3.4000006 
2014  6  20  3.4166676 
2014  6  20  3.4333336 
2014  6  20  3.4500006 
2014  6  20  3.4666676 
2014  6  20  3.4833336 
2014  6  20  3.5000006 
2014  6  20  3.5166676 
2014  6  20  3.5333336 
2014  6  20  3.5500006 
2014  6  20  3.5666676 
2014  6  20  3.5833336 
2014  6  20  3.6000006 
2014  6  20  3.6166676 
2014  6  20  3.6333336 
2014  6  20  3.6500006 
2014  6  20  3.6666676 
2014  6  20  3.6833336 
2014  6  20  3.7000006 
2014  6  20  3.7166676 
2014  6  20  3.7333336 
2014  6  20  3.7500006 
2014  6  20  3.7666676 
2014  6  20  3.7833336 
2014  6  20  3.8000006 
2014  6  20  3.8166676 
2014  6  20  3.8333336 
2014  6  20  3.8500006 
2014  6  20  3.8666676 
2014  6  20  3.8833336 
2014  6  20  3.9000006 
2014  6  20  3.9166676 
2014  6  20  3.9333336 
2014  6  20  3.9500006 
2014  6  20  3.9666676 
2014  6  20  3.9833336 
2014  6  20  4.0000006 
2014  6  20  4.0166676 
2014  6  20  4.0333336 
2014  6  20  4.0500006 
2014  6  20  4.0666676 
2014  6  20  4.0833336 
2014  6  20  4.1000006 
2014  6  20  4.1166676 
2014  6  20  4.1333336 
2014  6  20  4.1500006 
2014  6  20  4.1666676 
2014  6  20  4.1833336 
2014  6  20  4.2000006 
2014  6  20  4.2166676 
2014  6  20  4.2333336 
2014  6  20  4.2500006 
2014  6  20  4.2666676 
2014  6  20  4.2833336 
2014  6  20  4.3000006 
2014  6  20  4.3166676 
2014  6  20  4.3333336 
2014  6  20  4.3500006 
2014  6  20  4.3666676 
2014  6  20  4.3833336 
2014  6  20  4.4000006 
2014  6  20  4.4166676 
2014  6  20  4.4333336 
2014  6  20  4.4500006 
2014  6  20  4.4666676 
2014  6  20  4.4833336 
2014  6  20  4.5000006 
2014  6  20  4.5166676 
2014  6  20  4.5333336 
2014  6  20  4.5500006 
2014  6  20  4.5666676 
2014  6  20  4.5833336 
2014  6  20  4.6000006 
2014  6  20  4.6166676 
2014  6  20  4.6333336 
2014  6  20  4.6500006 
2014  6  20  4.6666676 
2014  6  20  4.6833336 
2014  6  20  4.7000006 
2014  6  20  4.7166676 
2014  6  20  4.7333336 
2014  6  20  4.7500006 
2014  6  20  4.7666676 
2014  6  20  4.7833336 
2014  6  20  4.8000006 
2014  6  20  4.8166676 
2014  6  20  4.8333336 
2014  6  20  4.8500006 
2014  6  20  4.8666676 
2014  6  20  4.8833336 
2014  6  20  4.9000006 
2014  6  20  4.9166676 
2014  6  20  4.9333336 
2014  6  20  4.9500006 
2014  6  20  4.9666676 
2014  6  20  4.9833336 
2014  6  20  5.0000006 
2014  6  20  5.0166676 
2014  6  20  5.0333336 
2014  6  20  5.0500006 
2014  6  20  5.0666676 
2014  6  20  5.0833336 
2014  6  20  5.1000006 
2014  6  20  5.1166676 
2014  6  20  5.1333336 
2014  6  20  5.1500006 
2014  6  20  5.1666676 
2014  6  20  5.1833336 
2014  6  20  5.2000006 
2014  6  20  5.2166676 
2014  6  20  5.2333336 
2014  6  20  5.2500006 
2014  6  20  5.2666676 
2014  6  20  5.2833336 
2014  6  20  5.3000006 
2014  6  20  5.3166676 
2014  6  20  5.3333336 
2014  6  20  5.3500006 
2014  6  20  5.3666676 
2014  6  20  5.3833336 
2014  6  20  5.4000006 
2014  6  20  5.4166676 
2014  6  20  5.4333336 
2014  6  20  5.4500006 
2014  6  20  5.4666676 
2014  6  20  5.4833336 
2014  6  20  5.5000006 
2014  6  20  5.5166676 
2014  6  20  5.5333336 
2014  6  20  5.5500006 
2014  6  20  5.5666676 
2014  6  20  5.5833336 
2014  6  20  5.6000006 
2014  6  20  5.6166676 
2014  6  20  5.6333336 
2014  6  20  5.6500006 
2014  6  20  5.6666676 
2014  6  20  5.6833336 
2014  6  20  5.7000006 
2014  6  20  5.7166676 
2014  6  20  5.7333336 
2014  6  20  5.7500006 
2014  6  20  5.7666676 
2014  6  20  5.7833336 
2014  6  20  5.8000006 
2014  6  20  5.8166676 
2014  6  20  5.8333336 
2014  6  20  5.8500006 
2014  6  20  5.8666676 
2014  6  20  5.8833336 
2014  6  20  5.9000006 
2014  6  20  5.9166676 
2014  6  20  5.9333336 
2014  6  20  5.9500006 
2014  6  20  5.9666676 
2014  6  20  5.9833336 
2014  6  20  6.0000006 
2014  6  20  6.0166676 
2014  6  20  6.0333336 
2014  6  20  6.0500006 
2014  6  20  6.0666676 
2014  6  20  6.0833336 
2014  6  20  6.1000006 
2014  6  20  6.1166676 
2014  6  20  6.1333336 
2014  6  20  6.1500006 
2014  6  20  6.1666676 
2014  6  20  6.1833336 
2014  6  20  6.2000006 
2014  6  20  6.2166676 
2014  6  20  6.2333336 
2014  6  20  6.2500006 
2014  6  20  6.2666676 
2014  6  20  6.2833336 
2014  6  20  6.3000006 
2014  6  20  6.3166676 
2014  6  20  6.3333336 
2014  6  20  6.3500006 
2014  6  20  6.3666676 
2014  6  20  6.3833336 
2014  6  20  6.4000006 
2014  6  20  6.4166676 
2014  6  20  6.4333336 
2014  6  20  6.4500006 
2014  6  20  6.4666676 
2014  6  20  6.4833336 
2014  6  20  6.5000006 
2014  6  20  6.5166676 
2014  6  20  6.5333336 
2014  6  20  6.5500006 
2014  6  20  6.5666676 
2014  6  20  6.5833336 
2014  6  20  6.6000006 
2014  6  20  6.6166676 
2014  6  20  6.6333336 
2014  6  20  6.6500006 
2014  6  20  6.6666676 
2014  6  20  6.6833336 
2014  6  20  6.7000006 
2014  6  20  6.7166676 
2014  6  20  6.7333336 
2014  6  20  6.7500006 
2014  6  20  6.7666676 
2014  6  20  6.7833336 
2014  6  20  6.8000006 
2014  6  20  6.8166676 
2014  6  20  6.8333336 
2014  6  20  6.8500006 
2014  6  20  6.8666676 
2014  6  20  6.8833336 
2014  6  20  6.9000006 
2014  6  20  6.9166676 
2014  6  20  6.9333336 
2014  6  20  6.9500006 
2014  6  20  6.9666676 
2014  6  20  6.9833336 
2014  6  20  7.0000006 
2014  6  20  7.0166676 
2014  6  20  7.0333336 
2014  6  20  7.0500006 
2014  6  20  7.0666676 
2014  6  20  7.0833336 
2014  6  20  7.1000006 
2014  6  20  7.1166676 
2014  6  20  7.1333336 
2014  6  20  7.1500006 
2014  6  20  7.1666676 
2014  6  20  7.1833336 
2014  6  20  7.2000006 
2014  6  20  7.2166676 
2014  6  20  7.2333336 
2014  6  20  7.2500006 
2014  6  20  7.2666676 
2014  6  20  7.2833336 
2014  6  20  7.3000006 
2014  6  20  7.3166676 
2014  6  20  7.3333336 
2014  6  20  7.3500006 
2014  6  20  7.3666676 
2014  6  20  7.3833336 
2014  6  20  7.4000006 
2014  6  20  7.4166676 
2014  6  20  7.4333336 
2014  6  20  7.4500006 
2014  6  20  7.4666676 
2014  6  20  7.4833336 
2014  6  20  7.5000006 
2014  6  20  7.5166676 
2014  6  20  7.5333336 
2014  6  20  7.5500006 
2014  6  20  7.5666676 
2014  6  20  7.5833336 
2014  6  20  7.6000006 
2014  6  20  7.6166676 
2014  6  20  7.6333336 
2014  6  20  7.6500006 
2014  6  20  7.6666676 
2014  6  20  7.6833336 
2014  6  20  7.7000006 
2014  6  20  7.7166676 
2014  6  20  7.7333336 
2014  6  20  7.7500006 
2014  6  20  7.7666676 
2014  6  20  7.7833336 
2014  6  20  7.8000006 
2014  6  20  7.8166676 
2014  6  20  7.8333336 
2014  6  20  7.8500006 
2014  6  20  7.8666676 
2014  6  20  7.8833336 
2014  6  20  7.9000006 
2014  6  20  7.9166676 
2014  6  20  7.9333336 
2014  6  20  7.9500006 
2014  6  20  7.9666676 
2014  6  20  7.9833336 
2014  6  20  8.0000006 
2014  6  20  8.0166676 
2014  6  20  8.0333336 
2014  6  20  8.0500006 
2014  6  20  8.0666676 
2014  6  20  8.0833336 
2014  6  20  8.1000006 
2014  6  20  8.1166676 
2014  6  20  8.1333336 
2014  6  20  8.1500006 
2014  6  20  8.1666676 
2014  6  20  8.1833336 
2014  6  20  8.2000006 
2014  6  20  8.2166676 
2014  6  20  8.2333336 
2014  6  20  8.2500006 
2014  6  20  8.2666676 
2014  6  20  8.2833336 
2014  6  20  8.3000006 
2014  6  20  8.3166676 
2014  6  20  8.3333336 
2014  6  20  8.3500006 
2014  6  20  8.3666676 
2014  6  20  8.3833336 
2014  6  20  8.4000006 
2014  6  20  8.4166676 
2014  6  20  8.4333336 
2014  6  20  8.4500006 
2014  6  20  8.4666676 
2014  6  20  8.4833336 
2014  6  20  8.5000006 
2014  6  20  8.5166676 
2014  6  20  8.5333336 
2014  6  20  8.5500006 
2014  6  20  8.5666676 
2014  6  20  8.5833336 
2014  6  20  8.6000006 
2014  6  20  8.6166676 
2014  6  20  8.6333336 
2014  6  20  8.6500006 
2014  6  20  8.6666676 
2014  6  20  8.6833336 
2014  6  20  8.7000006 
2014  6  20  8.7166676 
2014  6  20  8.7333336 
2014  6  20  8.7500006 
2014  6  20  8.7666676 
2014  6  20  8.7833336 
2014  6  20  8.8000006 
2014  6  20  8.8166676 
2014  6  20  8.8333336 
2014  6  20  8.8500006 
2014  6  20  8.8666676 
2014  6  20  8.8833336 
2014  6  20  8.9000006 
2014  6  20  8.9166676 
2014  6  20  8.9333336 
2014  6  20  8.9500006 
2014  6  20  8.9666676 
2014  6  20  8.9833336 
2014  6  20  9.0000006 
2014  6  20  9.0166676 
2014  6  20  9.0333336 
2014  6  20  9.0500006 
2014  6  20  9.0666676 
2014  6  20  9.0833336 
2014  6  20  9.1000006 
2014  6  20  9.1166676 
2014  6  20  9.1333336 
2014  6  20  9.1500006 
2014  6  20  9.1666676 
2014  6  20  9.1833336 
2014  6  20  9.2000006 
2014  6  20  9.2166676 
2014  6  20  9.2333336 
2014  6  20  9.2500006 
2014  6  20  9.2666676 
2014  6  20  9.2833336 
2014  6  20  9.3000006 
2014  6  20  9.3166676 
2014  6  20  9.3333336 
2014  6  20  9.3500006 
2014  6  20  9.3666676 
2014  6  20  9.3833336 
2014  6  20  9.4000006 
2014  6  20  9.4166676 
2014  6  20  9.4333336 
2014  6  20  9.4500006 
2014  6  20  9.4666676 
2014  6  20  9.4833336 
2014  6  20  9.5000006 
2014  6  20  9.5166676 
2014  6  20  9.5333336 
2014  6  20  9.5500006 
2014  6  20  9.5666676 
2014  6  20  9.5833336 
2014  6  20  9.6000006 
2014  6  20  9.6166676 
2014  6  20  9.6333336 
2014  6  20  9.6500006 
2014  6  20  9.6666676 
2014  6  20  9.6833336 
2014  6  20  9.7000006 
2014  6  20  9.7166676 
2014  6  20  9.7333336 
2014  6  20  9.7500006 
2014  6  20  9.7666676 
2014  6  20  9.7833336 
2014  6  20  9.8000006 
2014  6  20  9.8166676 
2014  6  20  9.8333336 
2014  6  20  9.8500006 
2014  6  20  9.8666676 
2014  6  20  9.8833336 
2014  6  20  9.9000006 
2014  6  20  9.9166676 
2014  6  20  9.9333336 
2014  6  20  9.9500006 
2014  6  20  9.9666676 
2014  6  20  9.9833336 
2014  6  20  10.0000006 
2014  6  20  10.0166676 
2014  6  20  10.0333336 
2014  6  20  10.0500006 
2014  6  20  10.0666676 
2014  6  20  10.0833336 
2014  6  20  10.1000006 
2014  6  20  10.1166676 
2014  6  20  10.1333336 
2014  6  20  10.1500006 
2014  6  20  10.1666676 
2014  6  20  10.1833336 
2014  6  20  10.2000006 
2014  6  20  10.2166676 
2014  6  20  10.2333336 
2014  6  20  10.2500006 
2014  6  20  10.2666676 
2014  6  20  10.2833336 
2014  6  20  10.3000006 
2014  6  20  10.3166676 
2014  6  20  10.3333336 
2014  6  20  10.3500006 
2014  6  20  10.3666676 
2014  6  20  10.3833336 
2014  6  20  10.4000006 
2014  6  20  10.4166676 
2014  6  20  10.4333336 
2014  6  20  10.4500006 
2014  6  20  10.4666676 
2014  6  20  10.4833336 
2014  6  20  10.5000006 
2014  6  20  10.5166676 
2014  6  20  10.5333336 
2014  6  20  10.5500006 
2014  6  20  10.5666676 
2014  6  20  10.5833336 
2014  6  20  10.6000006 
2014  6  20  10.6166676 
2014  6  20  10.6333336 
2014  6  20  10.6500006 
2014  6  20  10.6666676 
2014  6  20  10.6833336 
2014  6  20  10.7000006 
2014  6  20  10.7166676 
2014  6  20  10.7333336 
2014  6  20  10.7500006 
2014  6  20  10.7666676 
2014  6  20  10.7833336 
2014  6  20  10.8000006 
2014  6  20  10.8166676 
2014  6  20  10.8333336 
2014  6  20  10.8500006 
2014  6  20  10.8666676 
2014  6  20  10.8833336 
2014  6  20  10.9000006 
2014  6  20  10.9166676 
2014  6  20  10.9333336 
2014  6  20  10.9500006 
2014  6  20  10.9666676 
2014  6  20  10.9833336 
2014  6  20  11.0000006 
2014  6  20  11.0166676 
2014  6  20  11.0333336 
2014  6  20  11.0500006 
2014  6  20  11.0666676 
2014  6  20  11.0833336 
2014  6  20  11.1000006 
2014  6  20  11.1166676 
2014  6  20  11.1333336 
2014  6  20  11.1500006 
2014  6  20  11.1666676 
2014  6  20  11.1833336 
2014  6  20  11.2000006 
2014  6  20  11.2166676 
2014  6  20  11.2333336 
2014  6  20  11.2500006 
2014  6  20  11.2666676 
2014  6  20  11.2833336 
2014  6  20  11.3000006 
2014  6  20  11.3166676 
2014  6  20  11.3333336 
2014  6  20  11.3500006 
2014  6  20  11.3666676 
2014  6  20  11.3833336 
2014  6  20  11.4000006 
2014  6  20  11.4166676 
2014  6  20  11.4333336 
2014  6  20  11.4500006 
2014  6  20  11.4666676 
2014  6  20  11.4833336 
2014  6  20  11.5000006 
2014  6  20  11.5166676 
2014  6  20  11.5333336 
2014  6  20  11.5500006 
2014  6  20  11.5666676 
2014  6  20  11.5833336 
2014  6  20  11.6000006 
2014  6  20  11.6166676 
2014  6  20  11.6333336 
2014  6  20  11.6500006 
2014  6  20  11.6666676 
2014  6  20  11.6833336 
2014  6  20  11.7000006 
2014  6  20  11.7166676 
2014  6  20  11.7333336 
2014  6  20  11.7500006 
2014  6  20  11.7666676 
2014  6  20  11.7833336 
2014  6  20  11.8000006 
2014  6  20  11.8166676 
2014  6  20  11.8333336 
2014  6  20  11.8500006 
2014  6  20  11.8666676 
2014  6  20  11.8833336 
2014  6  20  11.9000006 
2014  6  20  11.9166676 
2014  6  20  11.9333336 
2014  6  20  11.9500006 
2014  6  20  11.9666676 
2014  6  20  11.9833336 
2014  6  20  12.0000006 
2014  6  20  12.0166676 
2014  6  20  12.0333336 
2014  6  20  12.0500006 
2014  6  20  12.0666676 
2014  6  20  12.0833336 
2014  6  20  12.1000006 
2014  6  20  12.1166676 
2014  6  20  12.1333336 
2014  6  20  12.1500006 
2014  6  20  12.1666676 
2014  6  20  12.1833336 
2014  6  20  12.2000006 
2014  6  20  12.2166676 
2014  6  20  12.2333336 
2014  6  20  12.2500006 
2014  6  20  12.2666676 
2014  6  20  12.2833336 
2014  6  20  12.3000006 
2014  6  20  12.3166676 
2014  6  20  12.3333336 
2014  6  20  12.3500006 
2014  6  20  12.3666676 
2014  6  20  12.3833336 
2014  6  20  12.4000006 
2014  6  20  12.4166676 
2014  6  20  12.4333336 
2014  6  20  12.4500006 
2014  6  20  12.4666676 
2014  6  20  12.4833336 
2014  6  20  12.5000006 
2014  6  20  12.5166676 
2014  6  20  12.5333336 
2014  6  20  12.5500006 
2014  6  20  12.5666676 
2014  6  20  12.5833336 
2014  6  20  12.6000006 
2014  6  20  12.6166676 
2014  6  20  12.6333336 
2014  6  20  12.6500006 
2014  6  20  12.6666676 
2014  6  20  12.6833336 
2014  6  20  12.7000006 
2014  6  20  12.7166676 
2014  6  20  12.7333336 
2014  6  20  12.7500006 
2014  6  20  12.7666676 
2014  6  20  12.7833336 
2014  6  20  12.8000006 
2014  6  20  12.8166676 
2014  6  20  12.8333336 
2014  6  20  12.8500006 
2014  6  20  12.8666676 
2014  6  20  12.8833336 
2014  6  20  12.9000006 
2014  6  20  12.9166676 
2014  6  20  12.9333336 
2014  6  20  12.9500006 
2014  6  20  12.9666676 
2014  6  20  12.9833336 
2014  6  20  13.0000006 
2014  6  20  13.0166676 
2014  6  20  13.0333336 
2014  6  20  13.0500006 
2014  6  20  13.0666676 
2014  6  20  13.0833336 
2014  6  20  13.1000006 
2014  6  20  13.1166676 
2014  6  20  13.1333336 
2014  6  20  13.1500006 
2014  6  20  13.1666676 
2014  6  20  13.1833336 
2014  6  20  13.2000006 
2014  6  20  13.2166676 
2014  6  20  13.2333336 
2014  6  20  13.2500006 
2014  6  20  13.2666676 
2014  6  20  13.2833336 
2014  6  20  13.3000006 
2014  6  20  13.3166676 
2014  6  20  13.3333336 
2014  6  20  13.3500006 
2014  6  20  13.3666676 
2014  6  20  13.3833336 
2014  6  20  13.4000006 
2014  6  20  13.4166676 
2014  6  20  13.4333336 
2014  6  20  13.4500006 
2014  6  20  13.4666676 
2014  6  20  13.4833336 
2014  6  20  13.5000006 
2014  6  20  13.5166676 
2014  6  20  13.5333336 
2014  6  20  13.5500006 
2014  6  20  13.5666676 
2014  6  20  13.5833336 
2014  6  20  13.6000006 
2014  6  20  13.6166676 
2014  6  20  13.6333336 
2014  6  20  13.6500006 
2014  6  20  13.6666676 
2014  6  20  13.6833336 
2014  6  20  13.7000006 
2014  6  20  13.7166676 
2014  6  20  13.7333336 
2014  6  20  13.7500006 
2014  6  20  13.7666676 
2014  6  20  13.7833336 
2014  6  20  13.8000006 
2014  6  20  13.8166676 
2014  6  20  13.8333336 
2014  6  20  13.8500006 
2014  6  20  13.8666676 
2014  6  20  13.8833336 
2014  6  20  13.9000006 
2014  6  20  13.9166676 
2014  6  20  13.9333336 
2014  6  20  13.9500006 
2014  6  20  13.9666676 
2014  6  20  13.9833336 
2014  6  20  14.0000006 
2014  6  20  14.0166676 
2014  6  20  14.0333336 
2014  6  20  14.0500006 
2014  6  20  14.0666676 
2014  6  20  14.0833336 
2014  6  20  14.1000006 
2014  6  20  14.1166676 
2014  6  20  14.1333336 
2014  6  20  14.1500006 
2014  6  20  14.1666676 
2014  6  20  14.1833336 
2014  6  20  14.2000006 
2014  6  20  14.2166676 
2014  6  20  14.2333336 
2014  6  20  14.2500006 
2014  6  20  14.2666676 
2014  6  20  14.2833336 
2014  6  20  14.3000006 
2014  6  20  14.3166676 
2014  6  20  14.3333336 
2014  6  20  14.3500006 
2014  6  20  14.3666676 
2014  6  20  14.3833336 
2014  6  20  14.4000006 
2014  6  20  14.4166676 
2014  6  20  14.4333336 
2014  6  20  14.4500006 
2014  6  20  14.4666676 
2014  6  20  14.4833336 
2014  6  20  14.5000006 
2014  6  20  14.5166676 
2014  6  20  14.5333336 
2014  6  20  14.5500006 
2014  6  20  14.5666676 
2014  6  20  14.5833336 
2014  6  20  14.6000006 
2014  6  20  14.6166676 
2014  6  20  14.6333336 
2014  6  20  14.6500006 
2014  6  20  14.6666676 
2014  6  20  14.6833336 
2014  6  20  14.7000006 
2014  6  20  14.7166676 
2014  6  20  14.7333336 
2014  6  20  14.7500006 
2014  6  20  14.7666676 
2014  6  20  14.7833336 
2014  6  20  14.8000006 
2014  6  20  14.8166676 
2014  6  20  14.8333336 
2014  6  20  14.8500006 
2014  6  20  14.8666676 
2014  6  20  14.8833336 
2014  6  20  14.9000006 
2014  6  20  14.9166676 
2014  6  20  14.9333336 
2014  6  20  14.9500006 
2014  6  20  14.9666676 
2014  6  20  14.9833336 
2014  6  20  15.0000006 
2014  6  20  15.0166676 
2014  6  20  15.0333336 
2014  6  20  15.0500006 
2014  6  20  15.0666676 
2014  6  20  15.0833336 
2014  6  20  15.1000006 
2014  6  20  15.1166676 
2014  6  20  15.1333336 
2014  6  20  15.1500006 
2014  6  20  15.1666676 
2014  6  20  15.1833336 
2014  6  20  15.2000006 
2014  6  20  15.2166676 
2014  6  20  15.2333336 
2014  6  20  15.2500006 
2014  6  20  15.2666676 
2014  6  20  15.2833336 
2014  6  20  15.3000006 
2014  6  20  15.3166676 
2014  6  20  15.3333336 
2014  6  20  15.3500006 
2014  6  20  15.3666676 
2014  6  20  15.3833336 
2014  6  20  15.4000006 
2014  6  20  15.4166676 
2014  6  20  15.4333336 
2014  6  20  15.4500006 
2014  6  20  15.4666676 
2014  6  20  15.4833336 
2014  6  20  15.5000006 
2014  6  20  15.5166676 
2014  6  20  15.5333336 
2014  6  20  15.5500006 
2014  6  20  15.5666676 
2014  6  20  15.5833336 
2014  6  20  15.6000006 
2014  6  20  15.6166676 
2014  6  20  15.6333336 
2014  6  20  15.6500006 
2014  6  20  15.6666676 
2014  6  20  15.6833336 
2014  6  20  15.7000006 
2014  6  20  15.7166676 
2014  6  20  15.7333336 
2014  6  20  15.7500006 
2014  6  20  15.7666676 
2014  6  20  15.7833336 
2014  6  20  15.8000006 
2014  6  20  15.8166676 
2014  6  20  15.8333336 
2014  6  20  15.8500006 
2014  6  20  15.8666676 
2014  6  20  15.8833336 
2014  6  20  15.9000006 
2014  6  20  15.9166676 
2014  6  20  15.9333336 
2014  6  20  15.9500006 
2014  6  20  15.9666676 
2014  6  20  15.9833336 
2014  6  20  16.0000006 
2014  6  20  16.0166676 
2014  6  20  16.0333336 
2014  6  20  16.0500006 
2014  6  20  16.0666676 
2014  6  20  16.0833336 
2014  6  20  16.1000006 
2014  6  20  16.1166676 
2014  6  20  16.1333336 
2014  6  20  16.1500006 
2014  6  20  16.1666676 
2014  6  20  16.1833336 
2014  6  20  16.2000006 
2014  6  20  16.2166676 
2014  6  20  16.2333336 
2014  6  20  16.2500006 
2014  6  20  16.2666676 
2014  6  20  16.2833336 
2014  6  20  16.3000006 
2014  6  20  16.3166676 
2014  6  20  16.3333336 
2014  6  20  16.3500006 
2014  6  20  16.3666676 
2014  6  20  16.3833336 
2014  6  20  16.4000006 
2014  6  20  16.4166676 
2014  6  20  16.4333336 
2014  6  20  16.4500006 
2014  6  20  16.4666676 
2014  6  20  16.4833336 
2014  6  20  16.5000006 
2014  6  20  16.5166676 
2014  6  20  16.5333336 
2014  6  20  16.5500006 
2014  6  20  16.5666676 
2014  6  20  16.5833336 
2014  6  20  16.6000006 
2014  6  20  16.6166676 
2014  6  20  16.6333336 
2014  6  20  16.6500006 
2014  6  20  16.6666676 
2014  6  20  16.6833336 
2014  6  20  16.7000006 
2014  6  20  16.7166676 
2014  6  20  16.7333336 
2014  6  20  16.7500006 
2014  6  20  16.7666676 
2014  6  20  16.7833336 
2014  6  20  16.8000006 
2014  6  20  16.8166676 
2014  6  20  16.8333336 
2014  6  20  16.8500006 
2014  6  20  16.8666676 
2014  6  20  16.8833336 
2014  6  20  16.9000006 
2014  6  20  16.9166676 
2014  6  20  16.9333336 
2014  6  20  16.9500006 
2014  6  20  16.9666676 
2014  6  20  16.9833336 
2014  6  20  17.0000006 
2014  6  20  17.0166676 
2014  6  20  17.0333336 
2014  6  20  17.0500006 
2014  6  20  17.0666676 
2014  6  20  17.0833336 
2014  6  20  17.1000006 
2014  6  20  17.1166676 
2014  6  20  17.1333336 
2014  6  20  17.1500006 
2014  6  20  17.1666676 
2014  6  20  17.1833336 
2014  6  20  17.2000006 
2014  6  20  17.2166676 
2014  6  20  17.2333336 
2014  6  20  17.2500006 
2014  6  20  17.2666676 
2014  6  20  17.2833336 
2014  6  20  17.3000006 
2014  6  20  17.3166676 
2014  6  20  17.3333336 
2014  6  20  17.3500006 
2014  6  20  17.3666676 
2014  6  20  17.3833336 
2014  6  20  17.4000006 
2014  6  20  17.4166676 
2014  6  20  17.4333336 
2014  6  20  17.4500006 
2014  6  20  17.4666676 
2014  6  20  17.4833336 
2014  6  20  17.5000006 
2014  6  20  17.5166676 
2014  6  20  17.5333336 
2014  6  20  17.5500006 
2014  6  20  17.5666676 
2014  6  20  17.5833336 
2014  6  20  17.6000006 
2014  6  20  17.6166676 
2014  6  20  17.6333336 
2014  6  20  17.6500006 
2014  6  20  17.6666676 
2014  6  20  17.6833336 
2014  6  20  17.7000006 
2014  6  20  17.7166676 
2014  6  20  17.7333336 
2014  6  20  17.7500006 
2014  6  20  17.7666676 
2014  6  20  17.7833336 
2014  6  20  17.8000006 
2014  6  20  17.8166676 
2014  6  20  17.8333336 
2014  6  20  17.8500006 
2014  6  20  17.8666676 
2014  6  20  17.8833336 
2014  6  20  17.9000006 
2014  6  20  17.9166676 
2014  6  20  17.9333336 
2014  6  20  17.9500006 
2014  6  20  17.9666676 
2014  6  20  17.9833336 
2014  6  20  18.0000006 
2014  6  20  18.0166676 
2014  6  20  18.0333336 
2014  6  20  18.0500006 
2014  6  20  18.0666676 
2014  6  20  18.0833336 
2014  6  20  18.1000006 
2014  6  20  18.1166676 
2014  6  20  18.1333336 
2014  6  20  18.1500006 
2014  6  20  18.1666676 
2014  6  20  18.1833336 
2014  6  20  18.2000006 
2014  6  20  18.2166676 
2014  6  20  18.2333336 
2014  6  20  18.2500006 
2014  6  20  18.2666676 
2014  6  20  18.2833336 
2014  6  20  18.3000006 
2014  6  20  18.3166676 
2014  6  20  18.3333336 
2014  6  20  18.3500006 
2014  6  20  18.3666676 
2014  6  20  18.3833336 
2014  6  20  18.4000006 
2014  6  20  18.4166676 
2014  6  20  18.4333336 
2014  6  20  18.4500006 
2014  6  20  18.4666676 
2014  6  20  18.4833336 
2014  6  20  18.5000006 
2014  6  20  18.5166676 
2014  6  20  18.5333336 
2014  6  20  18.5500006 
2014  6  20  18.5666676 
2014  6  20  18.5833336 
2014  6  20  18.6000006 
2014  6  20  18.6166676 
2014  6  20  18.6333336 
2014  6  20  18.6500006 
2014  6  20  18.6666676 
2014  6  20  18.6833336 
2014  6  20  18.7000006 
2014  6  20  18.7166676 
2014  6  20  18.7333336 
2014  6  20  18.7500006 
2014  6  20  18.7666676 
2014  6  20  18.7833336 
2014  6  20  18.8000006 
2014  6  20  18.8166676 
2014  6  20  18.8333336 
2014  6  20  18.8500006 
2014  6  20  18.8666676 
2014  6  20  18.8833336 
2014  6  20  18.9000006 
2014  6  20  18.9166676 
2014  6  20  18.9333336 
2014  6  20  18.9500006 
2014  6  20  18.9666676 
2014  6  20  18.9833336 
2014  6  20  19.0000006 
2014  6  20  19.0166676 
2014  6  20  19.0333336 
2014  6  20  19.0500006 
2014  6  20  19.0666676 
2014  6  20  19.0833336 
2014  6  20  19.1000006 
2014  6  20  19.1166676 
2014  6  20  19.1333336 
2014  6  20  19.1500006 
2014  6  20  19.1666676 
2014  6  20  19.1833336 
2014  6  20  19.2000006 
2014  6  20  19.2166676 
2014  6  20  19.2333336 
2014  6  20  19.2500006 
2014  6  20  19.2666676 
2014  6  20  19.2833336 
2014  6  20  19.3000006 
2014  6  20  19.3166676 
2014  6  20  19.3333336 
2014  6  20  19.3500006 
2014  6  20  19.3666676 
2014  6  20  19.3833336 
2014  6  20  19.4000006 
2014  6  20  19.4166676 
2014  6  20  19.4333336 
2014  6  20  19.4500006 
2014  6  20  19.4666676 
2014  6  20  19.4833336 
2014  6  20  19.5000006 
2014  6  20  19.5166676 
2014  6  20  19.5333336 
2014  6  20  19.5500006 
2014  6  20  19.5666676 
2014  6  20  19.5833336 
2014  6  20  19.6000006 
2014  6  20  19.6166676 
2014  6  20  19.6333336 
2014  6  20  19.6500006 
2014  6  20  19.6666676 
2014  6  20  19.6833336 
2014  6  20  19.7000006 
2014  6  20  19.7166676 
2014  6  20  19.7333336 
2014  6  20  19.7500006 
2014  6  20  19.7666676 
2014  6  20  19.7833336 
2014  6  20  19.8000006 
2014  6  20  19.8166676 
2014  6  20  19.8333336 
2014  6  20  19.8500006 
2014  6  20  19.8666676 
2014  6  20  19.8833336 
2014  6  20  19.9000006 
2014  6  20  19.9166676 
2014  6  20  19.9333336 
2014  6  20  19.9500006 
2014  6  20  19.9666676 
2014  6  20  19.9833336 
2014  6  20  20.0000006 
2014  6  20  20.0166676 
2014  6  20  20.0333336 
2014  6  20  20.0500006 
2014  6  20  20.0666676 
2014  6  20  20.0833336 
2014  6  20  20.1000006 
2014  6  20  20.1166676 
2014  6  20  20.1333336 
2014  6  20  20.1500006 
2014  6  20  20.1666676 
2014  6  20  20.1833336 
2014  6  20  20.2000006 
2014  6  20  20.2166676 
2014  6  20  20.2333336 
2014  6  20  20.2500006 
2014  6  20  20.2666676 
2014  6  20  20.2833336 
2014  6  20  20.3000006 
2014  6  20  20.3166676 
2014  6  20  20.3333336 
2014  6  20  20.3500006 
2014  6  20  20.3666676 
2014  6  20  20.3833336 
2014  6  20  20.4000006 
2014  6  20  20.4166676 
2014  6  20  20.4333336 
2014  6  20  20.4500006 
2014  6  20  20.4666676 
2014  6  20  20.4833336 
2014  6  20  20.5000006 
2014  6  20  20.5166676 
2014  6  20  20.5333336 
2014  6  20  20.5500006 
2014  6  20  20.5666676 
2014  6  20  20.5833336 
2014  6  20  20.6000006 
2014  6  20  20.6166676 
2014  6  20  20.6333336 
2014  6  20  20.6500006 
2014  6  20  20.6666676 
2014  6  20  20.6833336 
2014  6  20  20.7000006 
2014  6  20  20.7166676 
2014  6  20  20.7333336 
2014  6  20  20.7500006 
2014  6  20  20.7666676 
2014  6  20  20.7833336 
2014  6  20  20.8000006 
2014  6  20  20.8166676 
2014  6  20  20.8333336 
2014  6  20  20.8500006 
2014  6  20  20.8666676 
2014  6  20  20.8833336 
2014  6  20  20.9000006 
2014  6  20  20.9166676 
2014  6  20  20.9333336 
2014  6  20  20.9500006 
2014  6  20  20.9666676 
2014  6  20  20.9833336 
2014  6  20  21.0000006 
2014  6  20  21.0166676 
2014  6  20  21.0333336 
2014  6  20  21.0500006 
2014  6  20  21.0666676 
2014  6  20  21.0833336 
2014  6  20  21.1000006 
2014  6  20  21.1166676 
2014  6  20  21.1333336 
2014  6  20  21.1500006 
2014  6  20  21.1666676 
2014  6  20  21.1833336 
2014  6  20  21.2000006 
2014  6  20  21.2166676 
2014  6  20  21.2333336 
2014  6  20  21.2500006 
2014  6  20  21.2666676 
2014  6  20  21.2833336 
2014  6  20  21.3000006 
2014  6  20  21.3166676 
2014  6  20  21.3333336 
2014  6  20  21.3500006 
2014  6  20  21.3666676 
2014  6  20  21.3833336 
2014  6  20  21.4000006 
2014  6  20  21.4166676 
2014  6  20  21.4333336 
2014  6  20  21.4500006 
2014  6  20  21.4666676 
2014  6  20  21.4833336 
2014  6  20  21.5000006 
2014  6  20  21.5166676 
2014  6  20  21.5333336 
2014  6  20  21.5500006 
2014  6  20  21.5666676 
2014  6  20  21.5833336 
2014  6  20  21.6000006 
2014  6  20  21.6166676 
2014  6  20  21.6333336 
2014  6  20  21.6500006 
2014  6  20  21.6666676 
2014  6  20  21.6833336 
2014  6  20  21.7000006 
2014  6  20  21.7166676 
2014  6  20  21.7333336 
2014  6  20  21.7500006 
2014  6  20  21.7666676 
2014  6  20  21.7833336 
2014  6  20  21.8000006 
2014  6  20  21.8166676 
2014  6  20  21.8333336 
2014  6  20  21.8500006 
2014  6  20  21.8666676 
2014  6  20  21.8833336 
2014  6  20  21.9000006 
2014  6  20  21.9166676 
2014  6  20  21.9333336 
2014  6  20  21.9500006 
2014  6  20  21.9666676 
2014  6  20  21.9833336 
2014  6  20  22.0000006 
2014  6  20  22.0166676 
2014  6  20  22.0333336 
2014  6  20  22.0500006 
2014  6  20  22.0666676 
2014  6  20  22.0833336 
2014  6  20  22.1000006 
2014  6  20  22.1166676 
2014  6  20  22.1333336 
2014  6  20  22.1500006 
2014  6  20  22.1666676 
2014  6  20  22.1833336 
2014  6  20  22.2000006 
2014  6  20  22.2166676 
2014  6  20  22.2333336 
2014  6  20  22.2500006 
2014  6  20  22.2666676 
2014  6  20  22.2833336 
2014  6  20  22.3000006 
2014  6  20  22.3166676 
2014  6  20  22.3333336 
2014  6  20  22.3500006 
2014  6  20  22.3666676 
2014  6  20  22.3833336 
2014  6  20  22.4000006 
2014  6  20  22.4166676 
2014  6  20  22.4333336 
2014  6  20  22.4500006 
2014  6  20  22.4666676 
2014  6  20  22.4833336 
2014  6  20  22.5000006 
2014  6  20  22.5166676 
2014  6  20  22.5333336 
2014  6  20  22.5500006 
2014  6  20  22.5666676 
2014  6  20  22.5833336 
2014  6  20  22.6000006 
2014  6  20  22.6166676 
2014  6  20  22.6333336 
2014  6  20  22.6500006 
2014  6  20  22.6666676 
2014  6  20  22.6833336 
2014  6  20  22.7000006 
2014  6  20  22.7166676 
2014  6  20  22.7333336 
2014  6  20  22.7500006 
2014  6  20  22.7666676 
2014  6  20  22.7833336 
2014  6  20  22.8000006 
2014  6  20  22.8166676 
2014  6  20  22.8333336 
2014  6  20  22.8500006 
2014  6  20  22.8666676 
2014  6  20  22.8833336 
2014  6  20  22.9000006 
2014  6  20  22.9166676 
2014  6  20  22.9333336 
2014  6  20  22.9500006 
2014  6  20  22.9666676 
2014  6  20  22.9833336 
2014  6  20  23.0000006 
2014  6  20  23.0166676 
2014  6  20  23.0333336 
2014  6  20  23.0500006 
2014  6  20  23.0666676 
2014  6  20  23.0833336 
2014  6  20  23.1000006 
2014  6  20  23.1166676 
2014  6  20  23.1333336 
2014  6  20  23.1500006 
2014  6  20  23.1666676 
2014  6  20  23.1833336 
2014  6  20  23.2000006 
2014  6  20  23.2166676 
2014  6  20  23.2333336 
2014  6  20  23.2500006 
2014  6  20  23.2666676 
2014  6  20  23.2833336 
2014  6  20  23.3000006 
2014  6  20  23.3166676 
2014  6  20  23.3333336 
2014  6  20  23.3500006 
2014  6  20  23.3666676 
2014  6  20  23.3833336 
2014  6  20  23.4000006 
2014  6  20  23.4166676 
2014  6  20  23.4333336 
2014  6  20  23.4500006 
2014  6  20  23.4666676 
2014  6  20  23.4833336 
2014  6  20  23.5000006 
2014  6  20  23.5166676 
2014  6  20  23.5333336 
2014  6  20  23.5500006 
2014  6  20  23.5666676 
2014  6  20  23.5833336 
2014  6  20  23.6000006 
2014  6  20  23.6166676 
2014  6  20  23.6333336 
2014  6  20  23.6500006 
2014  6  20  23.6666676 
2014  6  20  23.6833336 
2014  6  20  23.7000006 
2014  6  20  23.7166676 
2014  6  20  23.7333336 
2014  6  20  23.7500006 
2014  6  20  23.7666676 
2014  6  20  23.7833336 
2014  6  20  23.8000006 
2014  6  20  23.8166676 
2014  6  20  23.8333336 
2014  6  20  23.8500006 
2014  6  20  23.8666676 
2014  6  20  23.8833336 
2014  6  20  23.9000006 
2014  6  20  23.9166676 
2014  6  20  23.9333336 
2014  6  20  23.9500006 
2014  6  20  23.9666676 
2014  6  20  23.9833336 
2014  6  21  0.0000006 
2014  6  21  0.0166676 
2014  6  21  0.0333336 
2014  6  21  0.0500006 
2014  6  21  0.0666676 
2014  6  21  0.0833336 
2014  6  21  0.1000006 
2014  6  21  0.1166676 
2014  6  21  0.1333336 
2014  6  21  0.1500006 
2014  6  21  0.1666676 
2014  6  21  0.1833336 
2014  6  21  0.2000006 
2014  6  21  0.2166676 
2014  6  21  0.2333336 
2014  6  21  0.2500006 
2014  6  21  0.2666676 
2014  6  21  0.2833336 
2014  6  21  0.3000006 
2014  6  21  0.3166676 
2014  6  21  0.3333336 
2014  6  21  0.3500006 
2014  6  21  0.3666676 
2014  6  21  0.3833336 
2014  6  21  0.4000006 
2014  6  21  0.4166676 
2014  6  21  0.4333336 
2014  6  21  0.4500006 
2014  6  21  0.4666676 
2014  6  21  0.4833336 
2014  6  21  0.5000006 
2014  6  21  0.5166676 
2014  6  21  0.5333336 
2014  6  21  0.5500006 
2014  6  21  0.5666676 
2014  6  21  0.5833336 
2014  6  21  0.6000006 
2014  6  21  0.6166676 
2014  6  21  0.6333336 
2014  6  21  0.6500006 
2014  6  21  0.6666676 
2014  6  21  0.6833336 
2014  6  21  0.7000006 
2014  6  21  0.7166676 
2014  6  21  0.7333336 
2014  6  21  0.7500006 
2014  6  21  0.7666676 
2014  6  21  0.7833336 
2014  6  21  0.8000006 
2014  6  21  0.8166676 
2014  6  21  0.8333336 
2014  6  21  0.8500006 
2014  6  21  0.8666676 
2014  6  21  0.8833336 
2014  6  21  0.9000006 
2014  6  21  0.9166676 
2014  6  21  0.9333336 
2014  6  21  0.9500006 
2014  6  21  0.9666676 
2014  6  21  0.9833336 
2014  6  21  1.0000006 
2014  6  21  1.0166676 
2014  6  21  1.0333336 
2014  6  21  1.0500006 
2014  6  21  1.0666676 
2014  6  21  1.0833336 
2014  6  21  1.1000006 
2014  6  21  1.1166676 
2014  6  21  1.1333336 
2014  6  21  1.1500006 
2014  6  21  1.1666676 
2014  6  21  1.1833336 
2014  6  21  1.2000006 
2014  6  21  1.2166676 
2014  6  21  1.2333336 
2014  6  21  1.2500006 
2014  6  21  1.2666676 
2014  6  21  1.2833336 
2014  6  21  1.3000006 
2014  6  21  1.3166676 
2014  6  21  1.3333336 
2014  6  21  1.3500006 
2014  6  21  1.3666676 
2014  6  21  1.3833336 
2014  6  21  1.4000006 
2014  6  21  1.4166676 
2014  6  21  1.4333336 
2014  6  21  1.4500006 
2014  6  21  1.4666676 
2014  6  21  1.4833336 
2014  6  21  1.5000006 
2014  6  21  1.5166676 
2014  6  21  1.5333336 
2014  6  21  1.5500006 
2014  6  21  1.5666676 
2014  6  21  1.5833336 
2014  6  21  1.6000006 
2014  6  21  1.6166676 
2014  6  21  1.6333336 
2014  6  21  1.6500006 
2014  6  21  1.6666676 
2014  6  21  1.6833336 
2014  6  21  1.7000006 
2014  6  21  1.7166676 
2014  6  21  1.7333336 
2014  6  21  1.7500006 
2014  6  21  1.7666676 
2014  6  21  1.7833336 
2014  6  21  1.8000006 
2014  6  21  1.8166676 
2014  6  21  1.8333336 
2014  6  21  1.8500006 
2014  6  21  1.8666676 
2014  6  21  1.8833336 
2014  6  21  1.9000006 
2014  6  21  1.9166676 
2014  6  21  1.9333336 
2014  6  21  1.9500006 
2014  6  21  1.9666676 
2014  6  21  1.9833336 
2014  6  21  2.0000006 
2014  6  21  2.0166676 
2014  6  21  2.0333336 
2014  6  21  2.0500006 
2014  6  21  2.0666676 
2014  6  21  2.0833336 
2014  6  21  2.1000006 
2014  6  21  2.1166676 
2014  6  21  2.1333336 
2014  6  21  2.1500006 
2014  6  21  2.1666676 
2014  6  21  2.1833336 
2014  6  21  2.2000006 
2014  6  21  2.2166676 
2014  6  21  2.2333336 
2014  6  21  2.2500006 
2014  6  21  2.2666676 
2014  6  21  2.2833336 
2014  6  21  2.3000006 
2014  6  21  2.3166676 
2014  6  21  2.3333336 
2014  6  21  2.3500006 
2014  6  21  2.3666676 
2014  6  21  2.3833336 
2014  6  21  2.4000006 
2014  6  21  2.4166676 
2014  6  21  2.4333336 
2014  6  21  2.4500006 
2014  6  21  2.4666676 
2014  6  21  2.4833336 
2014  6  21  2.5000006 
2014  6  21  2.5166676 
2014  6  21  2.5333336 
2014  6  21  2.5500006 
2014  6  21  2.5666676 
2014  6  21  2.5833336 
2014  6  21  2.6000006 
2014  6  21  2.6166676 
2014  6  21  2.6333336 
2014  6  21  2.6500006 
2014  6  21  2.6666676 
2014  6  21  2.6833336 
2014  6  21  2.7000006 
2014  6  21  2.7166676 
2014  6  21  2.7333336 
2014  6  21  2.7500006 
2014  6  21  2.7666676 
2014  6  21  2.7833336 
2014  6  21  2.8000006 
2014  6  21  2.8166676 
2014  6  21  2.8333336 
2014  6  21  2.8500006 
2014  6  21  2.8666676 
2014  6  21  2.8833336 
2014  6  21  2.9000006 
2014  6  21  2.9166676 
2014  6  21  2.9333336 
2014  6  21  2.9500006 
2014  6  21  2.9666676 
2014  6  21  2.9833336 
2014  6  21  3.0000006 
2014  6  21  3.0166676 
2014  6  21  3.0333336 
2014  6  21  3.0500006 
2014  6  21  3.0666676 
2014  6  21  3.0833336 
2014  6  21  3.1000006 
2014  6  21  3.1166676 
2014  6  21  3.1333336 
2014  6  21  3.1500006 
2014  6  21  3.1666676 
2014  6  21  3.1833336 
2014  6  21  3.2000006 
2014  6  21  3.2166676 
2014  6  21  3.2333336 
2014  6  21  3.2500006 
2014  6  21  3.2666676 
2014  6  21  3.2833336 
2014  6  21  3.3000006 
2014  6  21  3.3166676 
2014  6  21  3.3333336 
2014  6  21  3.3500006 
2014  6  21  3.3666676 
2014  6  21  3.3833336 
2014  6  21  3.4000006 
2014  6  21  3.4166676 
2014  6  21  3.4333336 
2014  6  21  3.4500006 
2014  6  21  3.4666676 
2014  6  21  3.4833336 
2014  6  21  3.5000006 
2014  6  21  3.5166676 
2014  6  21  3.5333336 
2014  6  21  3.5500006 
2014  6  21  3.5666676 
2014  6  21  3.5833336 
2014  6  21  3.6000006 
2014  6  21  3.6166676 
2014  6  21  3.6333336 
2014  6  21  3.6500006 
2014  6  21  3.6666676 
2014  6  21  3.6833336 
2014  6  21  3.7000006 
2014  6  21  3.7166676 
2014  6  21  3.7333336 
2014  6  21  3.7500006 
2014  6  21  3.7666676 
2014  6  21  3.7833336 
2014  6  21  3.8000006 
2014  6  21  3.8166676 
2014  6  21  3.8333336 
2014  6  21  3.8500006 
2014  6  21  3.8666676 
2014  6  21  3.8833336 
2014  6  21  3.9000006 
2014  6  21  3.9166676 
2014  6  21  3.9333336 
2014  6  21  3.9500006 
2014  6  21  3.9666676 
2014  6  21  3.9833336 
2014  6  21  4.0000006 
2014  6  21  4.0166676 
2014  6  21  4.0333336 
2014  6  21  4.0500006 
2014  6  21  4.0666676 
2014  6  21  4.0833336 
2014  6  21  4.1000006 
2014  6  21  4.1166676 
2014  6  21  4.1333336 
2014  6  21  4.1500006 
2014  6  21  4.1666676 
2014  6  21  4.1833336 
2014  6  21  4.2000006 
2014  6  21  4.2166676 
2014  6  21  4.2333336 
2014  6  21  4.2500006 
2014  6  21  4.2666676 
2014  6  21  4.2833336 
2014  6  21  4.3000006 
2014  6  21  4.3166676 
2014  6  21  4.3333336 
2014  6  21  4.3500006 
2014  6  21  4.3666676 
2014  6  21  4.3833336 
2014  6  21  4.4000006 
2014  6  21  4.4166676 
2014  6  21  4.4333336 
2014  6  21  4.4500006 
2014  6  21  4.4666676 
2014  6  21  4.4833336 
2014  6  21  4.5000006 
2014  6  21  4.5166676 
2014  6  21  4.5333336 
2014  6  21  4.5500006 
2014  6  21  4.5666676 
2014  6  21  4.5833336 
2014  6  21  4.6000006 
2014  6  21  4.6166676 
2014  6  21  4.6333336 
2014  6  21  4.6500006 
2014  6  21  4.6666676 
2014  6  21  4.6833336 
2014  6  21  4.7000006 
2014  6  21  4.7166676 
2014  6  21  4.7333336 
2014  6  21  4.7500006 
2014  6  21  4.7666676 
2014  6  21  4.7833336 
2014  6  21  4.8000006 
2014  6  21  4.8166676 
2014  6  21  4.8333336 
2014  6  21  4.8500006 
2014  6  21  4.8666676 
2014  6  21  4.8833336 
2014  6  21  4.9000006 
2014  6  21  4.9166676 
2014  6  21  4.9333336 
2014  6  21  4.9500006 
2014  6  21  4.9666676 
2014  6  21  4.9833336 
2014  6  21  5.0000006 
2014  6  21  5.0166676 
2014  6  21  5.0333336 
2014  6  21  5.0500006 
2014  6  21  5.0666676 
2014  6  21  5.0833336 
2014  6  21  5.1000006 
2014  6  21  5.1166676 
2014  6  21  5.1333336 
2014  6  21  5.1500006 
2014  6  21  5.1666676 
2014  6  21  5.1833336 
2014  6  21  5.2000006 
2014  6  21  5.2166676 
2014  6  21  5.2333336 
2014  6  21  5.2500006 
2014  6  21  5.2666676 
2014  6  21  5.2833336 
2014  6  21  5.3000006 
2014  6  21  5.3166676 
2014  6  21  5.3333336 
2014  6  21  5.3500006 
2014  6  21  5.3666676 
2014  6  21  5.3833336 
2014  6  21  5.4000006 
2014  6  21  5.4166676 
2014  6  21  5.4333336 
2014  6  21  5.4500006 
2014  6  21  5.4666676 
2014  6  21  5.4833336 
2014  6  21  5.5000006 
2014  6  21  5.5166676 
2014  6  21  5.5333336 
2014  6  21  5.5500006 
2014  6  21  5.5666676 
2014  6  21  5.5833336 
2014  6  21  5.6000006 
2014  6  21  5.6166676 
2014  6  21  5.6333336 
2014  6  21  5.6500006 
2014  6  21  5.6666676 
2014  6  21  5.6833336 
2014  6  21  5.7000006 
2014  6  21  5.7166676 
2014  6  21  5.7333336 
2014  6  21  5.7500006 
2014  6  21  5.7666676 
2014  6  21  5.7833336 
2014  6  21  5.8000006 
2014  6  21  5.8166676 
2014  6  21  5.8333336 
2014  6  21  5.8500006 
2014  6  21  5.8666676 
2014  6  21  5.8833336 
2014  6  21  5.9000006 
2014  6  21  5.9166676 
2014  6  21  5.9333336 
2014  6  21  5.9500006 
2014  6  21  5.9666676 
2014  6  21  5.9833336 
2014  6  21  6.0000006 
2014  6  21  6.0166676 
2014  6  21  6.0333336 
2014  6  21  6.0500006 
2014  6  21  6.0666676 
2014  6  21  6.0833336 
2014  6  21  6.1000006 
2014  6  21  6.1166676 
2014  6  21  6.1333336 
2014  6  21  6.1500006 
2014  6  21  6.1666676 
2014  6  21  6.1833336 
2014  6  21  6.2000006 
2014  6  21  6.2166676 
2014  6  21  6.2333336 
2014  6  21  6.2500006 
2014  6  21  6.2666676 
2014  6  21  6.2833336 
2014  6  21  6.3000006 
2014  6  21  6.3166676 
2014  6  21  6.3333336 
2014  6  21  6.3500006 
2014  6  21  6.3666676 
2014  6  21  6.3833336 
2014  6  21  6.4000006 
2014  6  21  6.4166676 
2014  6  21  6.4333336 
2014  6  21  6.4500006 
2014  6  21  6.4666676 
2014  6  21  6.4833336 
2014  6  21  6.5000006 
2014  6  21  6.5166676 
2014  6  21  6.5333336 
2014  6  21  6.5500006 
2014  6  21  6.5666676 
2014  6  21  6.5833336 
2014  6  21  6.6000006 
2014  6  21  6.6166676 
2014  6  21  6.6333336 
2014  6  21  6.6500006 
2014  6  21  6.6666676 
2014  6  21  6.6833336 
2014  6  21  6.7000006 
2014  6  21  6.7166676 
2014  6  21  6.7333336 
2014  6  21  6.7500006 
2014  6  21  6.7666676 
2014  6  21  6.7833336 
2014  6  21  6.8000006 
2014  6  21  6.8166676 
2014  6  21  6.8333336 
2014  6  21  6.8500006 
2014  6  21  6.8666676 
2014  6  21  6.8833336 
2014  6  21  6.9000006 
2014  6  21  6.9166676 
2014  6  21  6.9333336 
2014  6  21  6.9500006 
2014  6  21  6.9666676 
2014  6  21  6.9833336 
2014  6  21  7.0000006 
2014  6  21  7.0166676 
2014  6  21  7.0333336 
2014  6  21  7.0500006 
2014  6  21  7.0666676 
2014  6  21  7.0833336 
2014  6  21  7.1000006 
2014  6  21  7.1166676 
2014  6  21  7.1333336 
2014  6  21  7.1500006 
2014  6  21  7.1666676 
2014  6  21  7.1833336 
2014  6  21  7.2000006 
2014  6  21  7.2166676 
2014  6  21  7.2333336 
2014  6  21  7.2500006 
2014  6  21  7.2666676 
2014  6  21  7.2833336 
2014  6  21  7.3000006 
2014  6  21  7.3166676 
2014  6  21  7.3333336 
2014  6  21  7.3500006 
2014  6  21  7.3666676 
2014  6  21  7.3833336 
2014  6  21  7.4000006 
2014  6  21  7.4166676 
2014  6  21  7.4333336 
2014  6  21  7.4500006 
2014  6  21  7.4666676 
2014  6  21  7.4833336 
2014  6  21  7.5000006 
2014  6  21  7.5166676 
2014  6  21  7.5333336 
2014  6  21  7.5500006 
2014  6  21  7.5666676 
2014  6  21  7.5833336 
2014  6  21  7.6000006 
2014  6  21  7.6166676 
2014  6  21  7.6333336 
2014  6  21  7.6500006 
2014  6  21  7.6666676 
2014  6  21  7.6833336 
2014  6  21  7.7000006 
2014  6  21  7.7166676 
2014  6  21  7.7333336 
2014  6  21  7.7500006 
2014  6  21  7.7666676 
2014  6  21  7.7833336 
2014  6  21  7.8000006 
2014  6  21  7.8166676 
2014  6  21  7.8333336 
2014  6  21  7.8500006 
2014  6  21  7.8666676 
2014  6  21  7.8833336 
2014  6  21  7.9000006 
2014  6  21  7.9166676 
2014  6  21  7.9333336 
2014  6  21  7.9500006 
2014  6  21  7.9666676 
2014  6  21  7.9833336 
2014  6  21  8.0000006 
2014  6  21  8.0166676 
2014  6  21  8.0333336 
2014  6  21  8.0500006 
2014  6  21  8.0666676 
2014  6  21  8.0833336 
2014  6  21  8.1000006 
2014  6  21  8.1166676 
2014  6  21  8.1333336 
2014  6  21  8.1500006 
2014  6  21  8.1666676 
2014  6  21  8.1833336 
2014  6  21  8.2000006 
2014  6  21  8.2166676 
2014  6  21  8.2333336 
2014  6  21  8.2500006 
2014  6  21  8.2666676 
2014  6  21  8.2833336 
2014  6  21  8.3000006 
2014  6  21  8.3166676 
2014  6  21  8.3333336 
2014  6  21  8.3500006 
2014  6  21  8.3666676 
2014  6  21  8.3833336 
2014  6  21  8.4000006 
2014  6  21  8.4166676 
2014  6  21  8.4333336 
2014  6  21  8.4500006 
2014  6  21  8.4666676 
2014  6  21  8.4833336 
2014  6  21  8.5000006 
2014  6  21  8.5166676 
2014  6  21  8.5333336 
2014  6  21  8.5500006 
2014  6  21  8.5666676 
2014  6  21  8.5833336 
2014  6  21  8.6000006 
2014  6  21  8.6166676 
2014  6  21  8.6333336 
2014  6  21  8.6500006 
2014  6  21  8.6666676 
2014  6  21  8.6833336 
2014  6  21  8.7000006 
2014  6  21  8.7166676 
2014  6  21  8.7333336 
2014  6  21  8.7500006 
2014  6  21  8.7666676 
2014  6  21  8.7833336 
2014  6  21  8.8000006 
2014  6  21  8.8166676 
2014  6  21  8.8333336 
2014  6  21  8.8500006 
2014  6  21  8.8666676 
2014  6  21  8.8833336 
2014  6  21  8.9000006 
2014  6  21  8.9166676 
2014  6  21  8.9333336 
2014  6  21  8.9500006 
2014  6  21  8.9666676 
2014  6  21  8.9833336 
2014  6  21  9.0000006 
2014  6  21  9.0166676 
2014  6  21  9.0333336 
2014  6  21  9.0500006 
2014  6  21  9.0666676 
2014  6  21  9.0833336 
2014  6  21  9.1000006 
2014  6  21  9.1166676 
2014  6  21  9.1333336 
2014  6  21  9.1500006 
2014  6  21  9.1666676 
2014  6  21  9.1833336 
2014  6  21  9.2000006 
2014  6  21  9.2166676 
2014  6  21  9.2333336 
2014  6  21  9.2500006 
2014  6  21  9.2666676 
2014  6  21  9.2833336 
2014  6  21  9.3000006 
2014  6  21  9.3166676 
2014  6  21  9.3333336 
2014  6  21  9.3500006 
2014  6  21  9.3666676 
2014  6  21  9.3833336 
2014  6  21  9.4000006 
2014  6  21  9.4166676 
2014  6  21  9.4333336 
2014  6  21  9.4500006 
2014  6  21  9.4666676 
2014  6  21  9.4833336 
2014  6  21  9.5000006 
2014  6  21  9.5166676 
2014  6  21  9.5333336 
2014  6  21  9.5500006 
2014  6  21  9.5666676 
2014  6  21  9.5833336 
2014  6  21  9.6000006 
2014  6  21  9.6166676 
2014  6  21  9.6333336 
2014  6  21  9.6500006 
2014  6  21  9.6666676 
2014  6  21  9.6833336 
2014  6  21  9.7000006 
2014  6  21  9.7166676 
2014  6  21  9.7333336 
2014  6  21  9.7500006 
2014  6  21  9.7666676 
2014  6  21  9.7833336 
2014  6  21  9.8000006 
2014  6  21  9.8166676 
2014  6  21  9.8333336 
2014  6  21  9.8500006 
2014  6  21  9.8666676 
2014  6  21  9.8833336 
2014  6  21  9.9000006 
2014  6  21  9.9166676 
2014  6  21  9.9333336 
2014  6  21  9.9500006 
2014  6  21  9.9666676 
2014  6  21  9.9833336 
2014  6  21  10.0000006 
2014  6  21  10.0166676 
2014  6  21  10.0333336 
2014  6  21  10.0500006 
2014  6  21  10.0666676 
2014  6  21  10.0833336 
2014  6  21  10.1000006 
2014  6  21  10.1166676 
2014  6  21  10.1333336 
2014  6  21  10.1500006 
2014  6  21  10.1666676 
2014  6  21  10.1833336 
2014  6  21  10.2000006 
2014  6  21  10.2166676 
2014  6  21  10.2333336 
2014  6  21  10.2500006 
2014  6  21  10.2666676 
2014  6  21  10.2833336 
2014  6  21  10.3000006 
2014  6  21  10.3166676 
2014  6  21  10.3333336 
2014  6  21  10.3500006 
2014  6  21  10.3666676 
2014  6  21  10.3833336 
2014  6  21  10.4000006 
2014  6  21  10.4166676 
2014  6  21  10.4333336 
2014  6  21  10.4500006 
2014  6  21  10.4666676 
2014  6  21  10.4833336 
2014  6  21  10.5000006 
2014  6  21  10.5166676 
2014  6  21  10.5333336 
2014  6  21  10.5500006 
2014  6  21  10.5666676 
2014  6  21  10.5833336 
2014  6  21  10.6000006 
2014  6  21  10.6166676 
2014  6  21  10.6333336 
2014  6  21  10.6500006 
2014  6  21  10.6666676 
2014  6  21  10.6833336 
2014  6  21  10.7000006 
2014  6  21  10.7166676 
2014  6  21  10.7333336 
2014  6  21  10.7500006 
2014  6  21  10.7666676 
2014  6  21  10.7833336 
2014  6  21  10.8000006 
2014  6  21  10.8166676 
2014  6  21  10.8333336 
2014  6  21  10.8500006 
2014  6  21  10.8666676 
2014  6  21  10.8833336 
2014  6  21  10.9000006 
2014  6  21  10.9166676 
2014  6  21  10.9333336 
2014  6  21  10.9500006 
2014  6  21  10.9666676 
2014  6  21  10.9833336 
2014  6  21  11.0000006 
2014  6  21  11.0166676 
2014  6  21  11.0333336 
2014  6  21  11.0500006 
2014  6  21  11.0666676 
2014  6  21  11.0833336 
2014  6  21  11.1000006 
2014  6  21  11.1166676 
2014  6  21  11.1333336 
2014  6  21  11.1500006 
2014  6  21  11.1666676 
2014  6  21  11.1833336 
2014  6  21  11.2000006 
2014  6  21  11.2166676 
2014  6  21  11.2333336 
2014  6  21  11.2500006 
2014  6  21  11.2666676 
2014  6  21  11.2833336 
2014  6  21  11.3000006 
2014  6  21  11.3166676 
2014  6  21  11.3333336 
2014  6  21  11.3500006 
2014  6  21  11.3666676 
2014  6  21  11.3833336 
2014  6  21  11.4000006 
2014  6  21  11.4166676 
2014  6  21  11.4333336 
2014  6  21  11.4500006 
2014  6  21  11.4666676 
2014  6  21  11.4833336 
2014  6  21  11.5000006 
2014  6  21  11.5166676 
2014  6  21  11.5333336 
2014  6  21  11.5500006 
2014  6  21  11.5666676 
2014  6  21  11.5833336 
2014  6  21  11.6000006 
2014  6  21  11.6166676 
2014  6  21  11.6333336 
2014  6  21  11.6500006 
2014  6  21  11.6666676 
2014  6  21  11.6833336 
2014  6  21  11.7000006 
2014  6  21  11.7166676 
2014  6  21  11.7333336 
2014  6  21  11.7500006 
2014  6  21  11.7666676 
2014  6  21  11.7833336 
2014  6  21  11.8000006 
2014  6  21  11.8166676 
2014  6  21  11.8333336 
2014  6  21  11.8500006 
2014  6  21  11.8666676 
2014  6  21  11.8833336 
2014  6  21  11.9000006 
2014  6  21  11.9166676 
2014  6  21  11.9333336 
2014  6  21  11.9500006 
2014  6  21  11.9666676 
2014  6  21  11.9833336 
2014  6  21  12.0000006 
2014  6  21  12.0166676 
2014  6  21  12.0333336 
2014  6  21  12.0500006 
2014  6  21  12.0666676 
2014  6  21  12.0833336 
2014  6  21  12.1000006 
2014  6  21  12.1166676 
2014  6  21  12.1333336 
2014  6  21  12.1500006 
2014  6  21  12.1666676 
2014  6  21  12.1833336 
2014  6  21  12.2000006 
2014  6  21  12.2166676 
2014  6  21  12.2333336 
2014  6  21  12.2500006 
2014  6  21  12.2666676 
2014  6  21  12.2833336 
2014  6  21  12.3000006 
2014  6  21  12.3166676 
2014  6  21  12.3333336 
2014  6  21  12.3500006 
2014  6  21  12.3666676 
2014  6  21  12.3833336 
2014  6  21  12.4000006 
2014  6  21  12.4166676 
2014  6  21  12.4333336 
2014  6  21  12.4500006 
2014  6  21  12.4666676 
2014  6  21  12.4833336 
2014  6  21  12.5000006 
2014  6  21  12.5166676 
2014  6  21  12.5333336 
2014  6  21  12.5500006 
2014  6  21  12.5666676 
2014  6  21  12.5833336 
2014  6  21  12.6000006 
2014  6  21  12.6166676 
2014  6  21  12.6333336 
2014  6  21  12.6500006 
2014  6  21  12.6666676 
2014  6  21  12.6833336 
2014  6  21  12.7000006 
2014  6  21  12.7166676 
2014  6  21  12.7333336 
2014  6  21  12.7500006 
2014  6  21  12.7666676 
2014  6  21  12.7833336 
2014  6  21  12.8000006 
2014  6  21  12.8166676 
2014  6  21  12.8333336 
2014  6  21  12.8500006 
2014  6  21  12.8666676 
2014  6  21  12.8833336 
2014  6  21  12.9000006 
2014  6  21  12.9166676 
2014  6  21  12.9333336 
2014  6  21  12.9500006 
2014  6  21  12.9666676 
2014  6  21  12.9833336 
2014  6  21  13.0000006 
2014  6  21  13.0166676 
2014  6  21  13.0333336 
2014  6  21  13.0500006 
2014  6  21  13.0666676 
2014  6  21  13.0833336 
2014  6  21  13.1000006 
2014  6  21  13.1166676 
2014  6  21  13.1333336 
2014  6  21  13.1500006 
2014  6  21  13.1666676 
2014  6  21  13.1833336 
2014  6  21  13.2000006 
2014  6  21  13.2166676 
2014  6  21  13.2333336 
2014  6  21  13.2500006 
2014  6  21  13.2666676 
2014  6  21  13.2833336 
2014  6  21  13.3000006 
2014  6  21  13.3166676 
2014  6  21  13.3333336 
2014  6  21  13.3500006 
2014  6  21  13.3666676 
2014  6  21  13.3833336 
2014  6  21  13.4000006 
2014  6  21  13.4166676 
2014  6  21  13.4333336 
2014  6  21  13.4500006 
2014  6  21  13.4666676 
2014  6  21  13.4833336 
2014  6  21  13.5000006 
2014  6  21  13.5166676 
2014  6  21  13.5333336 
2014  6  21  13.5500006 
2014  6  21  13.5666676 
2014  6  21  13.5833336 
2014  6  21  13.6000006 
2014  6  21  13.6166676 
2014  6  21  13.6333336 
2014  6  21  13.6500006 
2014  6  21  13.6666676 
2014  6  21  13.6833336 
2014  6  21  13.7000006 
2014  6  21  13.7166676 
2014  6  21  13.7333336 
2014  6  21  13.7500006 
2014  6  21  13.7666676 
2014  6  21  13.7833336 
2014  6  21  13.8000006 
2014  6  21  13.8166676 
2014  6  21  13.8333336 
2014  6  21  13.8500006 
2014  6  21  13.8666676 
2014  6  21  13.8833336 
2014  6  21  13.9000006 
2014  6  21  13.9166676 
2014  6  21  13.9333336 
2014  6  21  13.9500006 
2014  6  21  13.9666676 
2014  6  21  13.9833336 
2014  6  21  14.0000006 
2014  6  21  14.0166676 
2014  6  21  14.0333336 
2014  6  21  14.0500006 
2014  6  21  14.0666676 
2014  6  21  14.0833336 
2014  6  21  14.1000006 
2014  6  21  14.1166676 
2014  6  21  14.1333336 
2014  6  21  14.1500006 
2014  6  21  14.1666676 
2014  6  21  14.1833336 
2014  6  21  14.2000006 
2014  6  21  14.2166676 
2014  6  21  14.2333336 
2014  6  21  14.2500006 
2014  6  21  14.2666676 
2014  6  21  14.2833336 
2014  6  21  14.3000006 
2014  6  21  14.3166676 
2014  6  21  14.3333336 
2014  6  21  14.3500006 
2014  6  21  14.3666676 
2014  6  21  14.3833336 
2014  6  21  14.4000006 
2014  6  21  14.4166676 
2014  6  21  14.4333336 
2014  6  21  14.4500006 
2014  6  21  14.4666676 
2014  6  21  14.4833336 
2014  6  21  14.5000006 
2014  6  21  14.5166676 
2014  6  21  14.5333336 
2014  6  21  14.5500006 
2014  6  21  14.5666676 
2014  6  21  14.5833336 
2014  6  21  14.6000006 
2014  6  21  14.6166676 
2014  6  21  14.6333336 
2014  6  21  14.6500006 
2014  6  21  14.6666676 
2014  6  21  14.6833336 
2014  6  21  14.7000006 
2014  6  21  14.7166676 
2014  6  21  14.7333336 
2014  6  21  14.7500006 
2014  6  21  14.7666676 
2014  6  21  14.7833336 
2014  6  21  14.8000006 
2014  6  21  14.8166676 
2014  6  21  14.8333336 
2014  6  21  14.8500006 
2014  6  21  14.8666676 
2014  6  21  14.8833336 
2014  6  21  14.9000006 
2014  6  21  14.9166676 
2014  6  21  14.9333336 
2014  6  21  14.9500006 
2014  6  21  14.9666676 
2014  6  21  14.9833336 
2014  6  21  15.0000006 
2014  6  21  15.0166676 
2014  6  21  15.0333336 
2014  6  21  15.0500006 
2014  6  21  15.0666676 
2014  6  21  15.0833336 
2014  6  21  15.1000006 
2014  6  21  15.1166676 
2014  6  21  15.1333336 
2014  6  21  15.1500006 
2014  6  21  15.1666676 
2014  6  21  15.1833336 
2014  6  21  15.2000006 
2014  6  21  15.2166676 
2014  6  21  15.2333336 
2014  6  21  15.2500006 
2014  6  21  15.2666676 
2014  6  21  15.2833336 
2014  6  21  15.3000006 
2014  6  21  15.3166676 
2014  6  21  15.3333336 
2014  6  21  15.3500006 
2014  6  21  15.3666676 
2014  6  21  15.3833336 
2014  6  21  15.4000006 
2014  6  21  15.4166676 
2014  6  21  15.4333336 
2014  6  21  15.4500006 
2014  6  21  15.4666676 
2014  6  21  15.4833336 
2014  6  21  15.5000006 
2014  6  21  15.5166676 
2014  6  21  15.5333336 
2014  6  21  15.5500006 
2014  6  21  15.5666676 
2014  6  21  15.5833336 
2014  6  21  15.6000006 
2014  6  21  15.6166676 
2014  6  21  15.6333336 
2014  6  21  15.6500006 
2014  6  21  15.6666676 
2014  6  21  15.6833336 
2014  6  21  15.7000006 
2014  6  21  15.7166676 
2014  6  21  15.7333336 
2014  6  21  15.7500006 
2014  6  21  15.7666676 
2014  6  21  15.7833336 
2014  6  21  15.8000006 
2014  6  21  15.8166676 
2014  6  21  15.8333336 
2014  6  21  15.8500006 
2014  6  21  15.8666676 
2014  6  21  15.8833336 
2014  6  21  15.9000006 
2014  6  21  15.9166676 
2014  6  21  15.9333336 
2014  6  21  15.9500006 
2014  6  21  15.9666676 
2014  6  21  15.9833336 
2014  6  21  16.0000006 
2014  6  21  16.0166676 
2014  6  21  16.0333336 
2014  6  21  16.0500006 
2014  6  21  16.0666676 
2014  6  21  16.0833336 
2014  6  21  16.1000006 
2014  6  21  16.1166676 
2014  6  21  16.1333336 
2014  6  21  16.1500006 
2014  6  21  16.1666676 
2014  6  21  16.1833336 
2014  6  21  16.2000006 
2014  6  21  16.2166676 
2014  6  21  16.2333336 
2014  6  21  16.2500006 
2014  6  21  16.2666676 
2014  6  21  16.2833336 
2014  6  21  16.3000006 
2014  6  21  16.3166676 
2014  6  21  16.3333336 
2014  6  21  16.3500006 
2014  6  21  16.3666676 
2014  6  21  16.3833336 
2014  6  21  16.4000006 
2014  6  21  16.4166676 
2014  6  21  16.4333336 
2014  6  21  16.4500006 
2014  6  21  16.4666676 
2014  6  21  16.4833336 
2014  6  21  16.5000006 
2014  6  21  16.5166676 
2014  6  21  16.5333336 
2014  6  21  16.5500006 
2014  6  21  16.5666676 
2014  6  21  16.5833336 
2014  6  21  16.6000006 
2014  6  21  16.6166676 
2014  6  21  16.6333336 
2014  6  21  16.6500006 
2014  6  21  16.6666676 
2014  6  21  16.6833336 
2014  6  21  16.7000006 
2014  6  21  16.7166676 
2014  6  21  16.7333336 
2014  6  21  16.7500006 
2014  6  21  16.7666676 
2014  6  21  16.7833336 
2014  6  21  16.8000006 
2014  6  21  16.8166676 
2014  6  21  16.8333336 
2014  6  21  16.8500006 
2014  6  21  16.8666676 
2014  6  21  16.8833336 
2014  6  21  16.9000006 
2014  6  21  16.9166676 
2014  6  21  16.9333336 
2014  6  21  16.9500006 
2014  6  21  16.9666676 
2014  6  21  16.9833336 
2014  6  21  17.0000006 
2014  6  21  17.0166676 
2014  6  21  17.0333336 
2014  6  21  17.0500006 
2014  6  21  17.0666676 
2014  6  21  17.0833336 
2014  6  21  17.1000006 
2014  6  21  17.1166676 
2014  6  21  17.1333336 
2014  6  21  17.1500006 
2014  6  21  17.1666676 
2014  6  21  17.1833336 
2014  6  21  17.2000006 
2014  6  21  17.2166676 
2014  6  21  17.2333336 
2014  6  21  17.2500006 
2014  6  21  17.2666676 
2014  6  21  17.2833336 
2014  6  21  17.3000006 
2014  6  21  17.3166676 
2014  6  21  17.3333336 
2014  6  21  17.3500006 
2014  6  21  17.3666676 
2014  6  21  17.3833336 
2014  6  21  17.4000006 
2014  6  21  17.4166676 
2014  6  21  17.4333336 
2014  6  21  17.4500006 
2014  6  21  17.4666676 
2014  6  21  17.4833336 
2014  6  21  17.5000006 
2014  6  21  17.5166676 
2014  6  21  17.5333336 
2014  6  21  17.5500006 
2014  6  21  17.5666676 
2014  6  21  17.5833336 
2014  6  21  17.6000006 
2014  6  21  17.6166676 
2014  6  21  17.6333336 
2014  6  21  17.6500006 
2014  6  21  17.6666676 
2014  6  21  17.6833336 
2014  6  21  17.7000006 
2014  6  21  17.7166676 
2014  6  21  17.7333336 
2014  6  21  17.7500006 
2014  6  21  17.7666676 
2014  6  21  17.7833336 
2014  6  21  17.8000006 
2014  6  21  17.8166676 
2014  6  21  17.8333336 
2014  6  21  17.8500006 
2014  6  21  17.8666676 
2014  6  21  17.8833336 
2014  6  21  17.9000006 
2014  6  21  17.9166676 
2014  6  21  17.9333336 
2014  6  21  17.9500006 
2014  6  21  17.9666676 
2014  6  21  17.9833336 
2014  6  21  18.0000006 
2014  6  21  18.0166676 
2014  6  21  18.0333336 
2014  6  21  18.0500006 
2014  6  21  18.0666676 
2014  6  21  18.0833336 
2014  6  21  18.1000006 
2014  6  21  18.1166676 
2014  6  21  18.1333336 
2014  6  21  18.1500006 
2014  6  21  18.1666676 
2014  6  21  18.1833336 
2014  6  21  18.2000006 
2014  6  21  18.2166676 
2014  6  21  18.2333336 
2014  6  21  18.2500006 
2014  6  21  18.2666676 
2014  6  21  18.2833336 
2014  6  21  18.3000006 
2014  6  21  18.3166676 
2014  6  21  18.3333336 
2014  6  21  18.3500006 
2014  6  21  18.3666676 
2014  6  21  18.3833336 
2014  6  21  18.4000006 
2014  6  21  18.4166676 
2014  6  21  18.4333336 
2014  6  21  18.4500006 
2014  6  21  18.4666676 
2014  6  21  18.4833336 
2014  6  21  18.5000006 
2014  6  21  18.5166676 
2014  6  21  18.5333336 
2014  6  21  18.5500006 
2014  6  21  18.5666676 
2014  6  21  18.5833336 
2014  6  21  18.6000006 
2014  6  21  18.6166676 
2014  6  21  18.6333336 
2014  6  21  18.6500006 
2014  6  21  18.6666676 
2014  6  21  18.6833336 
2014  6  21  18.7000006 
2014  6  21  18.7166676 
2014  6  21  18.7333336 
2014  6  21  18.7500006 
2014  6  21  18.7666676 
2014  6  21  18.7833336 
2014  6  21  18.8000006 
2014  6  21  18.8166676 
2014  6  21  18.8333336 
2014  6  21  18.8500006 
2014  6  21  18.8666676 
2014  6  21  18.8833336 
2014  6  21  18.9000006 
2014  6  21  18.9166676 
2014  6  21  18.9333336 
2014  6  21  18.9500006 
2014  6  21  18.9666676 
2014  6  21  18.9833336 
2014  6  21  19.0000006 
2014  6  21  19.0166676 
2014  6  21  19.0333336 
2014  6  21  19.0500006 
2014  6  21  19.0666676 
2014  6  21  19.0833336 
2014  6  21  19.1000006 
2014  6  21  19.1166676 
2014  6  21  19.1333336 
2014  6  21  19.1500006 
2014  6  21  19.1666676 
2014  6  21  19.1833336 
2014  6  21  19.2000006 
2014  6  21  19.2166676 
2014  6  21  19.2333336 
2014  6  21  19.2500006 
2014  6  21  19.2666676 
2014  6  21  19.2833336 
2014  6  21  19.3000006 
2014  6  21  19.3166676 
2014  6  21  19.3333336 
2014  6  21  19.3500006 
2014  6  21  19.3666676 
2014  6  21  19.3833336 
2014  6  21  19.4000006 
2014  6  21  19.4166676 
2014  6  21  19.4333336 
2014  6  21  19.4500006 
2014  6  21  19.4666676 
2014  6  21  19.4833336 
2014  6  21  19.5000006 
2014  6  21  19.5166676 
2014  6  21  19.5333336 
2014  6  21  19.5500006 
2014  6  21  19.5666676 
2014  6  21  19.5833336 
2014  6  21  19.6000006 
2014  6  21  19.6166676 
2014  6  21  19.6333336 
2014  6  21  19.6500006 
2014  6  21  19.6666676 
2014  6  21  19.6833336 
2014  6  21  19.7000006 
2014  6  21  19.7166676 
2014  6  21  19.7333336 
2014  6  21  19.7500006 
2014  6  21  19.7666676 
2014  6  21  19.7833336 
2014  6  21  19.8000006 
2014  6  21  19.8166676 
2014  6  21  19.8333336 
2014  6  21  19.8500006 
2014  6  21  19.8666676 
2014  6  21  19.8833336 
2014  6  21  19.9000006 
2014  6  21  19.9166676 
2014  6  21  19.9333336 
2014  6  21  19.9500006 
2014  6  21  19.9666676 
2014  6  21  19.9833336 
2014  6  21  20.0000006 
2014  6  21  20.0166676 
2014  6  21  20.0333336 
2014  6  21  20.0500006 
2014  6  21  20.0666676 
2014  6  21  20.0833336 
2014  6  21  20.1000006 
2014  6  21  20.1166676 
2014  6  21  20.1333336 
2014  6  21  20.1500006 
2014  6  21  20.1666676 
2014  6  21  20.1833336 
2014  6  21  20.2000006 
2014  6  21  20.2166676 
2014  6  21  20.2333336 
2014  6  21  20.2500006 
2014  6  21  20.2666676 
2014  6  21  20.2833336 
2014  6  21  20.3000006 
2014  6  21  20.3166676 
2014  6  21  20.3333336 
2014  6  21  20.3500006 
2014  6  21  20.3666676 
2014  6  21  20.3833336 
2014  6  21  20.4000006 
2014  6  21  20.4166676 
2014  6  21  20.4333336 
2014  6  21  20.4500006 
2014  6  21  20.4666676 
2014  6  21  20.4833336 
2014  6  21  20.5000006 
2014  6  21  20.5166676 
2014  6  21  20.5333336 
2014  6  21  20.5500006 
2014  6  21  20.5666676 
2014  6  21  20.5833336 
2014  6  21  20.6000006 
2014  6  21  20.6166676 
2014  6  21  20.6333336 
2014  6  21  20.6500006 
2014  6  21  20.6666676 
2014  6  21  20.6833336 
2014  6  21  20.7000006 
2014  6  21  20.7166676 
2014  6  21  20.7333336 
2014  6  21  20.7500006 
2014  6  21  20.7666676 
2014  6  21  20.7833336 
2014  6  21  20.8000006 
2014  6  21  20.8166676 
2014  6  21  20.8333336 
2014  6  21  20.8500006 
2014  6  21  20.8666676 
2014  6  21  20.8833336 
2014  6  21  20.9000006 
2014  6  21  20.9166676 
2014  6  21  20.9333336 
2014  6  21  20.9500006 
2014  6  21  20.9666676 
2014  6  21  20.9833336 
2014  6  21  21.0000006 
2014  6  21  21.0166676 
2014  6  21  21.0333336 
2014  6  21  21.0500006 
2014  6  21  21.0666676 
2014  6  21  21.0833336 
2014  6  21  21.1000006 
2014  6  21  21.1166676 
2014  6  21  21.1333336 
2014  6  21  21.1500006 
2014  6  21  21.1666676 
2014  6  21  21.1833336 
2014  6  21  21.2000006 
2014  6  21  21.2166676 
2014  6  21  21.2333336 
2014  6  21  21.2500006 
2014  6  21  21.2666676 
2014  6  21  21.2833336 
2014  6  21  21.3000006 
2014  6  21  21.3166676 
2014  6  21  21.3333336 
2014  6  21  21.3500006 
2014  6  21  21.3666676 
2014  6  21  21.3833336 
2014  6  21  21.4000006 
2014  6  21  21.4166676 
2014  6  21  21.4333336 
2014  6  21  21.4500006 
2014  6  21  21.4666676 
2014  6  21  21.4833336 
2014  6  21  21.5000006 
2014  6  21  21.5166676 
2014  6  21  21.5333336 
2014  6  21  21.5500006 
2014  6  21  21.5666676 
2014  6  21  21.5833336 
2014  6  21  21.6000006 
2014  6  21  21.6166676 
2014  6  21  21.6333336 
2014  6  21  21.6500006 
2014  6  21  21.6666676 
2014  6  21  21.6833336 
2014  6  21  21.7000006 
2014  6  21  21.7166676 
2014  6  21  21.7333336 
2014  6  21  21.7500006 
2014  6  21  21.7666676 
2014  6  21  21.7833336 
2014  6  21  21.8000006 
2014  6  21  21.8166676 
2014  6  21  21.8333336 
2014  6  21  21.8500006 
2014  6  21  21.8666676 
2014  6  21  21.8833336 
2014  6  21  21.9000006 
2014  6  21  21.9166676 
2014  6  21  21.9333336 
2014  6  21  21.9500006 
2014  6  21  21.9666676 
2014  6  21  21.9833336 
2014  6  21  22.0000006 
2014  6  21  22.0166676 
2014  6  21  22.0333336 
2014  6  21  22.0500006 
2014  6  21  22.0666676 
2014  6  21  22.0833336 
2014  6  21  22.1000006 
2014  6  21  22.1166676 
2014  6  21  22.1333336 
2014  6  21  22.1500006 
2014  6  21  22.1666676 
2014  6  21  22.1833336 
2014  6  21  22.2000006 
2014  6  21  22.2166676 
2014  6  21  22.2333336 
2014  6  21  22.2500006 
2014  6  21  22.2666676 
2014  6  21  22.2833336 
2014  6  21  22.3000006 
2014  6  21  22.3166676 
2014  6  21  22.3333336 
2014  6  21  22.3500006 
2014  6  21  22.3666676 
2014  6  21  22.3833336 
2014  6  21  22.4000006 
2014  6  21  22.4166676 
2014  6  21  22.4333336 
2014  6  21  22.4500006 
2014  6  21  22.4666676 
2014  6  21  22.4833336 
2014  6  21  22.5000006 
2014  6  21  22.5166676 
2014  6  21  22.5333336 
2014  6  21  22.5500006 
2014  6  21  22.5666676 
2014  6  21  22.5833336 
2014  6  21  22.6000006 
2014  6  21  22.6166676 
2014  6  21  22.6333336 
2014  6  21  22.6500006 
2014  6  21  22.6666676 
2014  6  21  22.6833336 
2014  6  21  22.7000006 
2014  6  21  22.7166676 
2014  6  21  22.7333336 
2014  6  21  22.7500006 
2014  6  21  22.7666676 
2014  6  21  22.7833336 
2014  6  21  22.8000006 
2014  6  21  22.8166676 
2014  6  21  22.8333336 
2014  6  21  22.8500006 
2014  6  21  22.8666676 
2014  6  21  22.8833336 
2014  6  21  22.9000006 
2014  6  21  22.9166676 
2014  6  21  22.9333336 
2014  6  21  22.9500006 
2014  6  21  22.9666676 
2014  6  21  22.9833336 
2014  6  21  23.0000006 
2014  6  21  23.0166676 
2014  6  21  23.0333336 
2014  6  21  23.0500006 
2014  6  21  23.0666676 
2014  6  21  23.0833336 
2014  6  21  23.1000006 
2014  6  21  23.1166676 
2014  6  21  23.1333336 
2014  6  21  23.1500006 
2014  6  21  23.1666676 
2014  6  21  23.1833336 
2014  6  21  23.2000006 
2014  6  21  23.2166676 
2014  6  21  23.2333336 
2014  6  21  23.2500006 
2014  6  21  23.2666676 
2014  6  21  23.2833336 
2014  6  21  23.3000006 
2014  6  21  23.3166676 
2014  6  21  23.3333336 
2014  6  21  23.3500006 
2014  6  21  23.3666676 
2014  6  21  23.3833336 
2014  6  21  23.4000006 
2014  6  21  23.4166676 
2014  6  21  23.4333336 
2014  6  21  23.4500006 
2014  6  21  23.4666676 
2014  6  21  23.4833336 
2014  6  21  23.5000006 
2014  6  21  23.5166676 
2014  6  21  23.5333336 
2014  6  21  23.5500006 
2014  6  21  23.5666676 
2014  6  21  23.5833336 
2014  6  21  23.6000006 
2014  6  21  23.6166676 
2014  6  21  23.6333336 
2014  6  21  23.6500006 
2014  6  21  23.6666676 
2014  6  21  23.6833336 
2014  6  21  23.7000006 
2014  6  21  23.7166676 
2014  6  21  23.7333336 
2014  6  21  23.7500006 
2014  6  21  23.7666676 
2014  6  21  23.7833336 
2014  6  21  23.8000006 
2014  6  21  23.8166676 
2014  6  21  23.8333336 
2014  6  21  23.8500006 
2014  6  21  23.8666676 
2014  6  21  23.8833336 
2014  6  21  23.9000006 
2014  6  21  23.9166676 
2014  6  21  23.9333336 
2014  6  21  23.9500006 
2014  6  21  23.9666676 
2014  6  21  23.9833336 
2014  6  22  0.0000006 
2014  6  22  0.0166676 
2014  6  22  0.0333336 
2014  6  22  0.0500006 
2014  6  22  0.0666676 
2014  6  22  0.0833336 
2014  6  22  0.1000006 
2014  6  22  0.1166676 
2014  6  22  0.1333336 
2014  6  22  0.1500006 
2014  6  22  0.1666676 
2014  6  22  0.1833336 
2014  6  22  0.2000006 
2014  6  22  0.2166676 
2014  6  22  0.2333336 
2014  6  22  0.2500006 
2014  6  22  0.2666676 
2014  6  22  0.2833336 
2014  6  22  0.3000006 
2014  6  22  0.3166676 
2014  6  22  0.3333336 
2014  6  22  0.3500006 
2014  6  22  0.3666676 
2014  6  22  0.3833336 
2014  6  22  0.4000006 
2014  6  22  0.4166676 
2014  6  22  0.4333336 
2014  6  22  0.4500006 
2014  6  22  0.4666676 
2014  6  22  0.4833336 
2014  6  22  0.5000006 
2014  6  22  0.5166676 
2014  6  22  0.5333336 
2014  6  22  0.5500006 
2014  6  22  0.5666676 
2014  6  22  0.5833336 
2014  6  22  0.6000006 
2014  6  22  0.6166676 
2014  6  22  0.6333336 
2014  6  22  0.6500006 
2014  6  22  0.6666676 
2014  6  22  0.6833336 
2014  6  22  0.7000006 
2014  6  22  0.7166676 
2014  6  22  0.7333336 
2014  6  22  0.7500006 
2014  6  22  0.7666676 
2014  6  22  0.7833336 
2014  6  22  0.8000006 
2014  6  22  0.8166676 
2014  6  22  0.8333336 
2014  6  22  0.8500006 
2014  6  22  0.8666676 
2014  6  22  0.8833336 
2014  6  22  0.9000006 
2014  6  22  0.9166676 
2014  6  22  0.9333336 
2014  6  22  0.9500006 
2014  6  22  0.9666676 
2014  6  22  0.9833336 
2014  6  22  1.0000006 
2014  6  22  1.0166676 
2014  6  22  1.0333336 
2014  6  22  1.0500006 
2014  6  22  1.0666676 
2014  6  22  1.0833336 
2014  6  22  1.1000006 
2014  6  22  1.1166676 
2014  6  22  1.1333336 
2014  6  22  1.1500006 
2014  6  22  1.1666676 
2014  6  22  1.1833336 
2014  6  22  1.2000006 
2014  6  22  1.2166676 
2014  6  22  1.2333336 
2014  6  22  1.2500006 
2014  6  22  1.2666676 
2014  6  22  1.2833336 
2014  6  22  1.3000006 
2014  6  22  1.3166676 
2014  6  22  1.3333336 
2014  6  22  1.3500006 
2014  6  22  1.3666676 
2014  6  22  1.3833336 
2014  6  22  1.4000006 
2014  6  22  1.4166676 
2014  6  22  1.4333336 
2014  6  22  1.4500006 
2014  6  22  1.4666676 
2014  6  22  1.4833336 
2014  6  22  1.5000006 
2014  6  22  1.5166676 
2014  6  22  1.5333336 
2014  6  22  1.5500006 
2014  6  22  1.5666676 
2014  6  22  1.5833336 
2014  6  22  1.6000006 
2014  6  22  1.6166676 
2014  6  22  1.6333336 
2014  6  22  1.6500006 
2014  6  22  1.6666676 
2014  6  22  1.6833336 
2014  6  22  1.7000006 
2014  6  22  1.7166676 
2014  6  22  1.7333336 
2014  6  22  1.7500006 
2014  6  22  1.7666676 
2014  6  22  1.7833336 
2014  6  22  1.8000006 
2014  6  22  1.8166676 
2014  6  22  1.8333336 
2014  6  22  1.8500006 
2014  6  22  1.8666676 
2014  6  22  1.8833336 
2014  6  22  1.9000006 
2014  6  22  1.9166676 
2014  6  22  1.9333336 
2014  6  22  1.9500006 
2014  6  22  1.9666676 
2014  6  22  1.9833336 
2014  6  22  2.0000006 
2014  6  22  2.0166676 
2014  6  22  2.0333336 
2014  6  22  2.0500006 
2014  6  22  2.0666676 
2014  6  22  2.0833336 
2014  6  22  2.1000006 
2014  6  22  2.1166676 
2014  6  22  2.1333336 
2014  6  22  2.1500006 
2014  6  22  2.1666676 
2014  6  22  2.1833336 
2014  6  22  2.2000006 
2014  6  22  2.2166676 
2014  6  22  2.2333336 
2014  6  22  2.2500006 
2014  6  22  2.2666676 
2014  6  22  2.2833336 
2014  6  22  2.3000006 
2014  6  22  2.3166676 
2014  6  22  2.3333336 
2014  6  22  2.3500006 
2014  6  22  2.3666676 
2014  6  22  2.3833336 
2014  6  22  2.4000006 
2014  6  22  2.4166676 
2014  6  22  2.4333336 
2014  6  22  2.4500006 
2014  6  22  2.4666676 
2014  6  22  2.4833336 
2014  6  22  2.5000006 
2014  6  22  2.5166676 
2014  6  22  2.5333336 
2014  6  22  2.5500006 
2014  6  22  2.5666676 
2014  6  22  2.5833336 
2014  6  22  2.6000006 
2014  6  22  2.6166676 
2014  6  22  2.6333336 
2014  6  22  2.6500006 
2014  6  22  2.6666676 
2014  6  22  2.6833336 
2014  6  22  2.7000006 
2014  6  22  2.7166676 
2014  6  22  2.7333336 
2014  6  22  2.7500006 
2014  6  22  2.7666676 
2014  6  22  2.7833336 
2014  6  22  2.8000006 
2014  6  22  2.8166676 
2014  6  22  2.8333336 
2014  6  22  2.8500006 
2014  6  22  2.8666676 
2014  6  22  2.8833336 
2014  6  22  2.9000006 
2014  6  22  2.9166676 
2014  6  22  2.9333336 
2014  6  22  2.9500006 
2014  6  22  2.9666676 
2014  6  22  2.9833336 
2014  6  22  3.0000006 
2014  6  22  3.0166676 
2014  6  22  3.0333336 
2014  6  22  3.0500006 
2014  6  22  3.0666676 
2014  6  22  3.0833336 
2014  6  22  3.1000006 
2014  6  22  3.1166676 
2014  6  22  3.1333336 
2014  6  22  3.1500006 
2014  6  22  3.1666676 
2014  6  22  3.1833336 
2014  6  22  3.2000006 
2014  6  22  3.2166676 
2014  6  22  3.2333336 
2014  6  22  3.2500006 
2014  6  22  3.2666676 
2014  6  22  3.2833336 
2014  6  22  3.3000006 
2014  6  22  3.3166676 
2014  6  22  3.3333336 
2014  6  22  3.3500006 
2014  6  22  3.3666676 
2014  6  22  3.3833336 
2014  6  22  3.4000006 
2014  6  22  3.4166676 
2014  6  22  3.4333336 
2014  6  22  3.4500006 
2014  6  22  3.4666676 
2014  6  22  3.4833336 
2014  6  22  3.5000006 
2014  6  22  3.5166676 
2014  6  22  3.5333336 
2014  6  22  3.5500006 
2014  6  22  3.5666676 
2014  6  22  3.5833336 
2014  6  22  3.6000006 
2014  6  22  3.6166676 
2014  6  22  3.6333336 
2014  6  22  3.6500006 
2014  6  22  3.6666676 
2014  6  22  3.6833336 
2014  6  22  3.7000006 
2014  6  22  3.7166676 
2014  6  22  3.7333336 
2014  6  22  3.7500006 
2014  6  22  3.7666676 
2014  6  22  3.7833336 
2014  6  22  3.8000006 
2014  6  22  3.8166676 
2014  6  22  3.8333336 
2014  6  22  3.8500006 
2014  6  22  3.8666676 
2014  6  22  3.8833336 
2014  6  22  3.9000006 
2014  6  22  3.9166676 
2014  6  22  3.9333336 
2014  6  22  3.9500006 
2014  6  22  3.9666676 
2014  6  22  3.9833336 
2014  6  22  4.0000006 
2014  6  22  4.0166676 
2014  6  22  4.0333336 
2014  6  22  4.0500006 
2014  6  22  4.0666676 
2014  6  22  4.0833336 
2014  6  22  4.1000006 
2014  6  22  4.1166676 
2014  6  22  4.1333336 
2014  6  22  4.1500006 
2014  6  22  4.1666676 
2014  6  22  4.1833336 
2014  6  22  4.2000006 
2014  6  22  4.2166676 
2014  6  22  4.2333336 
2014  6  22  4.2500006 
2014  6  22  4.2666676 
2014  6  22  4.2833336 
2014  6  22  4.3000006 
2014  6  22  4.3166676 
2014  6  22  4.3333336 
2014  6  22  4.3500006 
2014  6  22  4.3666676 
2014  6  22  4.3833336 
2014  6  22  4.4000006 
2014  6  22  4.4166676 
2014  6  22  4.4333336 
2014  6  22  4.4500006 
2014  6  22  4.4666676 
2014  6  22  4.4833336 
2014  6  22  4.5000006 
2014  6  22  4.5166676 
2014  6  22  4.5333336 
2014  6  22  4.5500006 
2014  6  22  4.5666676 
2014  6  22  4.5833336 
2014  6  22  4.6000006 
2014  6  22  4.6166676 
2014  6  22  4.6333336 
2014  6  22  4.6500006 
2014  6  22  4.6666676 
2014  6  22  4.6833336 
2014  6  22  4.7000006 
2014  6  22  4.7166676 
2014  6  22  4.7333336 
2014  6  22  4.7500006 
2014  6  22  4.7666676 
2014  6  22  4.7833336 
2014  6  22  4.8000006 
2014  6  22  4.8166676 
2014  6  22  4.8333336 
2014  6  22  4.8500006 
2014  6  22  4.8666676 
2014  6  22  4.8833336 
2014  6  22  4.9000006 
2014  6  22  4.9166676 
2014  6  22  4.9333336 
2014  6  22  4.9500006 
2014  6  22  4.9666676 
2014  6  22  4.9833336 
2014  6  22  5.0000006 
2014  6  22  5.0166676 
2014  6  22  5.0333336 
2014  6  22  5.0500006 
2014  6  22  5.0666676 
2014  6  22  5.0833336 
2014  6  22  5.1000006 
2014  6  22  5.1166676 
2014  6  22  5.1333336 
2014  6  22  5.1500006 
2014  6  22  5.1666676 
2014  6  22  5.1833336 
2014  6  22  5.2000006 
2014  6  22  5.2166676 
2014  6  22  5.2333336 
2014  6  22  5.2500006 
2014  6  22  5.2666676 
2014  6  22  5.2833336 
2014  6  22  5.3000006 
2014  6  22  5.3166676 
2014  6  22  5.3333336 
2014  6  22  5.3500006 
2014  6  22  5.3666676 
2014  6  22  5.3833336 
2014  6  22  5.4000006 
2014  6  22  5.4166676 
2014  6  22  5.4333336 
2014  6  22  5.4500006 
2014  6  22  5.4666676 
2014  6  22  5.4833336 
2014  6  22  5.5000006 
2014  6  22  5.5166676 
2014  6  22  5.5333336 
2014  6  22  5.5500006 
2014  6  22  5.5666676 
2014  6  22  5.5833336 
2014  6  22  5.6000006 
2014  6  22  5.6166676 
2014  6  22  5.6333336 
2014  6  22  5.6500006 
2014  6  22  5.6666676 
2014  6  22  5.6833336 
2014  6  22  5.7000006 
2014  6  22  5.7166676 
2014  6  22  5.7333336 
2014  6  22  5.7500006 
2014  6  22  5.7666676 
2014  6  22  5.7833336 
2014  6  22  5.8000006 
2014  6  22  5.8166676 
2014  6  22  5.8333336 
2014  6  22  5.8500006 
2014  6  22  5.8666676 
2014  6  22  5.8833336 
2014  6  22  5.9000006 
2014  6  22  5.9166676 
2014  6  22  5.9333336 
2014  6  22  5.9500006 
2014  6  22  5.9666676 
2014  6  22  5.9833336 
2014  6  22  6.0000006 
2014  6  22  6.0166676 
2014  6  22  6.0333336 
2014  6  22  6.0500006 
2014  6  22  6.0666676 
2014  6  22  6.0833336 
2014  6  22  6.1000006 
2014  6  22  6.1166676 
2014  6  22  6.1333336 
2014  6  22  6.1500006 
2014  6  22  6.1666676 
2014  6  22  6.1833336 
2014  6  22  6.2000006 
2014  6  22  6.2166676 
2014  6  22  6.2333336 
2014  6  22  6.2500006 
2014  6  22  6.2666676 
2014  6  22  6.2833336 
2014  6  22  6.3000006 
2014  6  22  6.3166676 
2014  6  22  6.3333336 
2014  6  22  6.3500006 
2014  6  22  6.3666676 
2014  6  22  6.3833336 
2014  6  22  6.4000006 
2014  6  22  6.4166676 
2014  6  22  6.4333336 
2014  6  22  6.4500006 
2014  6  22  6.4666676 
2014  6  22  6.4833336 
2014  6  22  6.5000006 
2014  6  22  6.5166676 
2014  6  22  6.5333336 
2014  6  22  6.5500006 
2014  6  22  6.5666676 
2014  6  22  6.5833336 
2014  6  22  6.6000006 
2014  6  22  6.6166676 
2014  6  22  6.6333336 
2014  6  22  6.6500006 
2014  6  22  6.6666676 
2014  6  22  6.6833336 
2014  6  22  6.7000006 
2014  6  22  6.7166676 
2014  6  22  6.7333336 
2014  6  22  6.7500006 
2014  6  22  6.7666676 
2014  6  22  6.7833336 
2014  6  22  6.8000006 
2014  6  22  6.8166676 
2014  6  22  6.8333336 
2014  6  22  6.8500006 
2014  6  22  6.8666676 
2014  6  22  6.8833336 
2014  6  22  6.9000006 
2014  6  22  6.9166676 
2014  6  22  6.9333336 
2014  6  22  6.9500006 
2014  6  22  6.9666676 
2014  6  22  6.9833336 
2014  6  22  7.0000006 
2014  6  22  7.0166676 
2014  6  22  7.0333336 
2014  6  22  7.0500006 
2014  6  22  7.0666676 
2014  6  22  7.0833336 
2014  6  22  7.1000006 
2014  6  22  7.1166676 
2014  6  22  7.1333336 
2014  6  22  7.1500006 
2014  6  22  7.1666676 
2014  6  22  7.1833336 
2014  6  22  7.2000006 
2014  6  22  7.2166676 
2014  6  22  7.2333336 
2014  6  22  7.2500006 
2014  6  22  7.2666676 
2014  6  22  7.2833336 
2014  6  22  7.3000006 
2014  6  22  7.3166676 
2014  6  22  7.3333336 
2014  6  22  7.3500006 
2014  6  22  7.3666676 
2014  6  22  7.3833336 
2014  6  22  7.4000006 
2014  6  22  7.4166676 
2014  6  22  7.4333336 
2014  6  22  7.4500006 
2014  6  22  7.4666676 
2014  6  22  7.4833336 
2014  6  22  7.5000006 
2014  6  22  7.5166676 
2014  6  22  7.5333336 
2014  6  22  7.5500006 
2014  6  22  7.5666676 
2014  6  22  7.5833336 
2014  6  22  7.6000006 
2014  6  22  7.6166676 
2014  6  22  7.6333336 
2014  6  22  7.6500006 
2014  6  22  7.6666676 
2014  6  22  7.6833336 
2014  6  22  7.7000006 
2014  6  22  7.7166676 
2014  6  22  7.7333336 
2014  6  22  7.7500006 
2014  6  22  7.7666676 
2014  6  22  7.7833336 
2014  6  22  7.8000006 
2014  6  22  7.8166676 
2014  6  22  7.8333336 
2014  6  22  7.8500006 
2014  6  22  7.8666676 
2014  6  22  7.8833336 
2014  6  22  7.9000006 
2014  6  22  7.9166676 
2014  6  22  7.9333336 
2014  6  22  7.9500006 
2014  6  22  7.9666676 
2014  6  22  7.9833336 
2014  6  22  8.0000006 
2014  6  22  8.0166676 
2014  6  22  8.0333336 
2014  6  22  8.0500006 
2014  6  22  8.0666676 
2014  6  22  8.0833336 
2014  6  22  8.1000006 
2014  6  22  8.1166676 
2014  6  22  8.1333336 
2014  6  22  8.1500006 
2014  6  22  8.1666676 
2014  6  22  8.1833336 
2014  6  22  8.2000006 
2014  6  22  8.2166676 
2014  6  22  8.2333336 
2014  6  22  8.2500006 
2014  6  22  8.2666676 
2014  6  22  8.2833336 
2014  6  22  8.3000006 
2014  6  22  8.3166676 
2014  6  22  8.3333336 
2014  6  22  8.3500006 
2014  6  22  8.3666676 
2014  6  22  8.3833336 
2014  6  22  8.4000006 
2014  6  22  8.4166676 
2014  6  22  8.4333336 
2014  6  22  8.4500006 
2014  6  22  8.4666676 
2014  6  22  8.4833336 
2014  6  22  8.5000006 
2014  6  22  8.5166676 
2014  6  22  8.5333336 
2014  6  22  8.5500006 
2014  6  22  8.5666676 
2014  6  22  8.5833336 
2014  6  22  8.6000006 
2014  6  22  8.6166676 
2014  6  22  8.6333336 
2014  6  22  8.6500006 
2014  6  22  8.6666676 
2014  6  22  8.6833336 
2014  6  22  8.7000006 
2014  6  22  8.7166676 
2014  6  22  8.7333336 
2014  6  22  8.7500006 
2014  6  22  8.7666676 
2014  6  22  8.7833336 
2014  6  22  8.8000006 
2014  6  22  8.8166676 
2014  6  22  8.8333336 
2014  6  22  8.8500006 
2014  6  22  8.8666676 
2014  6  22  8.8833336 
2014  6  22  8.9000006 
2014  6  22  8.9166676 
2014  6  22  8.9333336 
2014  6  22  8.9500006 
2014  6  22  8.9666676 
2014  6  22  8.9833336 
2014  6  22  9.0000006 
2014  6  22  9.0166676 
2014  6  22  9.0333336 
2014  6  22  9.0500006 
2014  6  22  9.0666676 
2014  6  22  9.0833336 
2014  6  22  9.1000006 
2014  6  22  9.1166676 
2014  6  22  9.1333336 
2014  6  22  9.1500006 
2014  6  22  9.1666676 
2014  6  22  9.1833336 
2014  6  22  9.2000006 
2014  6  22  9.2166676 
2014  6  22  9.2333336 
2014  6  22  9.2500006 
2014  6  22  9.2666676 
2014  6  22  9.2833336 
2014  6  22  9.3000006 
2014  6  22  9.3166676 
2014  6  22  9.3333336 
2014  6  22  9.3500006 
2014  6  22  9.3666676 
2014  6  22  9.3833336 
2014  6  22  9.4000006 
2014  6  22  9.4166676 
2014  6  22  9.4333336 
2014  6  22  9.4500006 
2014  6  22  9.4666676 
2014  6  22  9.4833336 
2014  6  22  9.5000006 
2014  6  22  9.5166676 
2014  6  22  9.5333336 
2014  6  22  9.5500006 
2014  6  22  9.5666676 
2014  6  22  9.5833336 
2014  6  22  9.6000006 
2014  6  22  9.6166676 
2014  6  22  9.6333336 
2014  6  22  9.6500006 
2014  6  22  9.6666676 
2014  6  22  9.6833336 
2014  6  22  9.7000006 
2014  6  22  9.7166676 
2014  6  22  9.7333336 
2014  6  22  9.7500006 
2014  6  22  9.7666676 
2014  6  22  9.7833336 
2014  6  22  9.8000006 
2014  6  22  9.8166676 
2014  6  22  9.8333336 
2014  6  22  9.8500006 
2014  6  22  9.8666676 
2014  6  22  9.8833336 
2014  6  22  9.9000006 
2014  6  22  9.9166676 
2014  6  22  9.9333336 
2014  6  22  9.9500006 
2014  6  22  9.9666676 
2014  6  22  9.9833336 
2014  6  22  10.0000006 
2014  6  22  10.0166676 
2014  6  22  10.0333336 
2014  6  22  10.0500006 
2014  6  22  10.0666676 
2014  6  22  10.0833336 
2014  6  22  10.1000006 
2014  6  22  10.1166676 
2014  6  22  10.1333336 
2014  6  22  10.1500006 
2014  6  22  10.1666676 
2014  6  22  10.1833336 
2014  6  22  10.2000006 
2014  6  22  10.2166676 
2014  6  22  10.2333336 
2014  6  22  10.2500006 
2014  6  22  10.2666676 
2014  6  22  10.2833336 
2014  6  22  10.3000006 
2014  6  22  10.3166676 
2014  6  22  10.3333336 
2014  6  22  10.3500006 
2014  6  22  10.3666676 
2014  6  22  10.3833336 
2014  6  22  10.4000006 
2014  6  22  10.4166676 
2014  6  22  10.4333336 
2014  6  22  10.4500006 
2014  6  22  10.4666676 
2014  6  22  10.4833336 
2014  6  22  10.5000006 
2014  6  22  10.5166676 
2014  6  22  10.5333336 
2014  6  22  10.5500006 
2014  6  22  10.5666676 
2014  6  22  10.5833336 
2014  6  22  10.6000006 
2014  6  22  10.6166676 
2014  6  22  10.6333336 
2014  6  22  10.6500006 
2014  6  22  10.6666676 
2014  6  22  10.6833336 
2014  6  22  10.7000006 
2014  6  22  10.7166676 
2014  6  22  10.7333336 
2014  6  22  10.7500006 
2014  6  22  10.7666676 
2014  6  22  10.7833336 
2014  6  22  10.8000006 
2014  6  22  10.8166676 
2014  6  22  10.8333336 
2014  6  22  10.8500006 
2014  6  22  10.8666676 
2014  6  22  10.8833336 
2014  6  22  10.9000006 
2014  6  22  10.9166676 
2014  6  22  10.9333336 
2014  6  22  10.9500006 
2014  6  22  10.9666676 
2014  6  22  10.9833336 
2014  6  22  11.0000006 
2014  6  22  11.0166676 
2014  6  22  11.0333336 
2014  6  22  11.0500006 
2014  6  22  11.0666676 
2014  6  22  11.0833336 
2014  6  22  11.1000006 
2014  6  22  11.1166676 
2014  6  22  11.1333336 
2014  6  22  11.1500006 
2014  6  22  11.1666676 
2014  6  22  11.1833336 
2014  6  22  11.2000006 
2014  6  22  11.2166676 
2014  6  22  11.2333336 
2014  6  22  11.2500006 
2014  6  22  11.2666676 
2014  6  22  11.2833336 
2014  6  22  11.3000006 
2014  6  22  11.3166676 
2014  6  22  11.3333336 
2014  6  22  11.3500006 
2014  6  22  11.3666676 
2014  6  22  11.3833336 
2014  6  22  11.4000006 
2014  6  22  11.4166676 
2014  6  22  11.4333336 
2014  6  22  11.4500006 
2014  6  22  11.4666676 
2014  6  22  11.4833336 
2014  6  22  11.5000006 
2014  6  22  11.5166676 
2014  6  22  11.5333336 
2014  6  22  11.5500006 
2014  6  22  11.5666676 
2014  6  22  11.5833336 
2014  6  22  11.6000006 
2014  6  22  11.6166676 
2014  6  22  11.6333336 
2014  6  22  11.6500006 
2014  6  22  11.6666676 
2014  6  22  11.6833336 
2014  6  22  11.7000006 
2014  6  22  11.7166676 
2014  6  22  11.7333336 
2014  6  22  11.7500006 
2014  6  22  11.7666676 
2014  6  22  11.7833336 
2014  6  22  11.8000006 
2014  6  22  11.8166676 
2014  6  22  11.8333336 
2014  6  22  11.8500006 
2014  6  22  11.8666676 
2014  6  22  11.8833336 
2014  6  22  11.9000006 
2014  6  22  11.9166676 
2014  6  22  11.9333336 
2014  6  22  11.9500006 
2014  6  22  11.9666676 
2014  6  22  11.9833336 
2014  6  22  12.0000006 
2014  6  22  12.0166676 
2014  6  22  12.0333336 
2014  6  22  12.0500006 
2014  6  22  12.0666676 
2014  6  22  12.0833336 
2014  6  22  12.1000006 
2014  6  22  12.1166676 
2014  6  22  12.1333336 
2014  6  22  12.1500006 
2014  6  22  12.1666676 
2014  6  22  12.1833336 
2014  6  22  12.2000006 
2014  6  22  12.2166676 
2014  6  22  12.2333336 
2014  6  22  12.2500006 
2014  6  22  12.2666676 
2014  6  22  12.2833336 
2014  6  22  12.3000006 
2014  6  22  12.3166676 
2014  6  22  12.3333336 
2014  6  22  12.3500006 
2014  6  22  12.3666676 
2014  6  22  12.3833336 
2014  6  22  12.4000006 
2014  6  22  12.4166676 
2014  6  22  12.4333336 
2014  6  22  12.4500006 
2014  6  22  12.4666676 
2014  6  22  12.4833336 
2014  6  22  12.5000006 
2014  6  22  12.5166676 
2014  6  22  12.5333336 
2014  6  22  12.5500006 
2014  6  22  12.5666676 
2014  6  22  12.5833336 
2014  6  22  12.6000006 
2014  6  22  12.6166676 
2014  6  22  12.6333336 
2014  6  22  12.6500006 
2014  6  22  12.6666676 
2014  6  22  12.6833336 
2014  6  22  12.7000006 
2014  6  22  12.7166676 
2014  6  22  12.7333336 
2014  6  22  12.7500006 
2014  6  22  12.7666676 
2014  6  22  12.7833336 
2014  6  22  12.8000006 
2014  6  22  12.8166676 
2014  6  22  12.8333336 
2014  6  22  12.8500006 
2014  6  22  12.8666676 
2014  6  22  12.8833336 
2014  6  22  12.9000006 
2014  6  22  12.9166676 
2014  6  22  12.9333336 
2014  6  22  12.9500006 
2014  6  22  12.9666676 
2014  6  22  12.9833336 
2014  6  22  13.0000006 
2014  6  22  13.0166676 
2014  6  22  13.0333336 
2014  6  22  13.0500006 
2014  6  22  13.0666676 
2014  6  22  13.0833336 
2014  6  22  13.1000006 
2014  6  22  13.1166676 
2014  6  22  13.1333336 
2014  6  22  13.1500006 
2014  6  22  13.1666676 
2014  6  22  13.1833336 
2014  6  22  13.2000006 
2014  6  22  13.2166676 
2014  6  22  13.2333336 
2014  6  22  13.2500006 
2014  6  22  13.2666676 
2014  6  22  13.2833336 
2014  6  22  13.3000006 
2014  6  22  13.3166676 
2014  6  22  13.3333336 
2014  6  22  13.3500006 
2014  6  22  13.3666676 
2014  6  22  13.3833336 
2014  6  22  13.4000006 
2014  6  22  13.4166676 
2014  6  22  13.4333336 
2014  6  22  13.4500006 
2014  6  22  13.4666676 
2014  6  22  13.4833336 
2014  6  22  13.5000006 
2014  6  22  13.5166676 
2014  6  22  13.5333336 
2014  6  22  13.5500006 
2014  6  22  13.5666676 
2014  6  22  13.5833336 
2014  6  22  13.6000006 
2014  6  22  13.6166676 
2014  6  22  13.6333336 
2014  6  22  13.6500006 
2014  6  22  13.6666676 
2014  6  22  13.6833336 
2014  6  22  13.7000006 
2014  6  22  13.7166676 
2014  6  22  13.7333336 
2014  6  22  13.7500006 
2014  6  22  13.7666676 
2014  6  22  13.7833336 
2014  6  22  13.8000006 
2014  6  22  13.8166676 
2014  6  22  13.8333336 
2014  6  22  13.8500006 
2014  6  22  13.8666676 
2014  6  22  13.8833336 
2014  6  22  13.9000006 
2014  6  22  13.9166676 
2014  6  22  13.9333336 
2014  6  22  13.9500006 
2014  6  22  13.9666676 
2014  6  22  13.9833336 
2014  6  22  14.0000006 
2014  6  22  14.0166676 
2014  6  22  14.0333336 
2014  6  22  14.0500006 
2014  6  22  14.0666676 
2014  6  22  14.0833336 
2014  6  22  14.1000006 
2014  6  22  14.1166676 
2014  6  22  14.1333336 
2014  6  22  14.1500006 
2014  6  22  14.1666676 
2014  6  22  14.1833336 
2014  6  22  14.2000006 
2014  6  22  14.2166676 
2014  6  22  14.2333336 
2014  6  22  14.2500006 
2014  6  22  14.2666676 
2014  6  22  14.2833336 
2014  6  22  14.3000006 
2014  6  22  14.3166676 
2014  6  22  14.3333336 
2014  6  22  14.3500006 
2014  6  22  14.3666676 
2014  6  22  14.3833336 
2014  6  22  14.4000006 
2014  6  22  14.4166676 
2014  6  22  14.4333336 
2014  6  22  14.4500006 
2014  6  22  14.4666676 
2014  6  22  14.4833336 
2014  6  22  14.5000006 
2014  6  22  14.5166676 
2014  6  22  14.5333336 
2014  6  22  14.5500006 
2014  6  22  14.5666676 
2014  6  22  14.5833336 
2014  6  22  14.6000006 
2014  6  22  14.6166676 
2014  6  22  14.6333336 
2014  6  22  14.6500006 
2014  6  22  14.6666676 
2014  6  22  14.6833336 
2014  6  22  14.7000006 
2014  6  22  14.7166676 
2014  6  22  14.7333336 
2014  6  22  14.7500006 
2014  6  22  14.7666676 
2014  6  22  14.7833336 
2014  6  22  14.8000006 
2014  6  22  14.8166676 
2014  6  22  14.8333336 
2014  6  22  14.8500006 
2014  6  22  14.8666676 
2014  6  22  14.8833336 
2014  6  22  14.9000006 
2014  6  22  14.9166676 
2014  6  22  14.9333336 
2014  6  22  14.9500006 
2014  6  22  14.9666676 
2014  6  22  14.9833336 
2014  6  22  15.0000006 
2014  6  22  15.0166676 
2014  6  22  15.0333336 
2014  6  22  15.0500006 
2014  6  22  15.0666676 
2014  6  22  15.0833336 
2014  6  22  15.1000006 
2014  6  22  15.1166676 
2014  6  22  15.1333336 
2014  6  22  15.1500006 
2014  6  22  15.1666676 
2014  6  22  15.1833336 
2014  6  22  15.2000006 
2014  6  22  15.2166676 
2014  6  22  15.2333336 
2014  6  22  15.2500006 
2014  6  22  15.2666676 
2014  6  22  15.2833336 
2014  6  22  15.3000006 
2014  6  22  15.3166676 
2014  6  22  15.3333336 
2014  6  22  15.3500006 
2014  6  22  15.3666676 
2014  6  22  15.3833336 
2014  6  22  15.4000006 
2014  6  22  15.4166676 
2014  6  22  15.4333336 
2014  6  22  15.4500006 
2014  6  22  15.4666676 
2014  6  22  15.4833336 
2014  6  22  15.5000006 
2014  6  22  15.5166676 
2014  6  22  15.5333336 
2014  6  22  15.5500006 
2014  6  22  15.5666676 
2014  6  22  15.5833336 
2014  6  22  15.6000006 
2014  6  22  15.6166676 
2014  6  22  15.6333336 
2014  6  22  15.6500006 
2014  6  22  15.6666676 
2014  6  22  15.6833336 
2014  6  22  15.7000006 
2014  6  22  15.7166676 
2014  6  22  15.7333336 
2014  6  22  15.7500006 
2014  6  22  15.7666676 
2014  6  22  15.7833336 
2014  6  22  15.8000006 
2014  6  22  15.8166676 
2014  6  22  15.8333336 
2014  6  22  15.8500006 
2014  6  22  15.8666676 
2014  6  22  15.8833336 
2014  6  22  15.9000006 
2014  6  22  15.9166676 
2014  6  22  15.9333336 
2014  6  22  15.9500006 
2014  6  22  15.9666676 
2014  6  22  15.9833336 
2014  6  22  16.0000006 
2014  6  22  16.0166676 
2014  6  22  16.0333336 
2014  6  22  16.0500006 
2014  6  22  16.0666676 
2014  6  22  16.0833336 
2014  6  22  16.1000006 
2014  6  22  16.1166676 
2014  6  22  16.1333336 
2014  6  22  16.1500006 
2014  6  22  16.1666676 
2014  6  22  16.1833336 
2014  6  22  16.2000006 
2014  6  22  16.2166676 
2014  6  22  16.2333336 
2014  6  22  16.2500006 
2014  6  22  16.2666676 
2014  6  22  16.2833336 
2014  6  22  16.3000006 
2014  6  22  16.3166676 
2014  6  22  16.3333336 
2014  6  22  16.3500006 
2014  6  22  16.3666676 
2014  6  22  16.3833336 
2014  6  22  16.4000006 
2014  6  22  16.4166676 
2014  6  22  16.4333336 
2014  6  22  16.4500006 
2014  6  22  16.4666676 
2014  6  22  16.4833336 
2014  6  22  16.5000006 
2014  6  22  16.5166676 
2014  6  22  16.5333336 
2014  6  22  16.5500006 
2014  6  22  16.5666676 
2014  6  22  16.5833336 
2014  6  22  16.6000006 
2014  6  22  16.6166676 
2014  6  22  16.6333336 
2014  6  22  16.6500006 
2014  6  22  16.6666676 
2014  6  22  16.6833336 
2014  6  22  16.7000006 
2014  6  22  16.7166676 
2014  6  22  16.7333336 
2014  6  22  16.7500006 
2014  6  22  16.7666676 
2014  6  22  16.7833336 
2014  6  22  16.8000006 
2014  6  22  16.8166676 
2014  6  22  16.8333336 
2014  6  22  16.8500006 
2014  6  22  16.8666676 
2014  6  22  16.8833336 
2014  6  22  16.9000006 
2014  6  22  16.9166676 
2014  6  22  16.9333336 
2014  6  22  16.9500006 
2014  6  22  16.9666676 
2014  6  22  16.9833336 
2014  6  22  17.0000006 
2014  6  22  17.0166676 
2014  6  22  17.0333336 
2014  6  22  17.0500006 
2014  6  22  17.0666676 
2014  6  22  17.0833336 
2014  6  22  17.1000006 
2014  6  22  17.1166676 
2014  6  22  17.1333336 
2014  6  22  17.1500006 
2014  6  22  17.1666676 
2014  6  22  17.1833336 
2014  6  22  17.2000006 
2014  6  22  17.2166676 
2014  6  22  17.2333336 
2014  6  22  17.2500006 
2014  6  22  17.2666676 
2014  6  22  17.2833336 
2014  6  22  17.3000006 
2014  6  22  17.3166676 
2014  6  22  17.3333336 
2014  6  22  17.3500006 
2014  6  22  17.3666676 
2014  6  22  17.3833336 
2014  6  22  17.4000006 
2014  6  22  17.4166676 
2014  6  22  17.4333336 
2014  6  22  17.4500006 
2014  6  22  17.4666676 
2014  6  22  17.4833336 
2014  6  22  17.5000006 
2014  6  22  17.5166676 
2014  6  22  17.5333336 
2014  6  22  17.5500006 
2014  6  22  17.5666676 
2014  6  22  17.5833336 
2014  6  22  17.6000006 
2014  6  22  17.6166676 
2014  6  22  17.6333336 
2014  6  22  17.6500006 
2014  6  22  17.6666676 
2014  6  22  17.6833336 
2014  6  22  17.7000006 
2014  6  22  17.7166676 
2014  6  22  17.7333336 
2014  6  22  17.7500006 
2014  6  22  17.7666676 
2014  6  22  17.7833336 
2014  6  22  17.8000006 
2014  6  22  17.8166676 
2014  6  22  17.8333336 
2014  6  22  17.8500006 
2014  6  22  17.8666676 
2014  6  22  17.8833336 
2014  6  22  17.9000006 
2014  6  22  17.9166676 
2014  6  22  17.9333336 
2014  6  22  17.9500006 
2014  6  22  17.9666676 
2014  6  22  17.9833336 
2014  6  22  18.0000006 
2014  6  22  18.0166676 
2014  6  22  18.0333336 
2014  6  22  18.0500006 
2014  6  22  18.0666676 
2014  6  22  18.0833336 
2014  6  22  18.1000006 
2014  6  22  18.1166676 
2014  6  22  18.1333336 
2014  6  22  18.1500006 
2014  6  22  18.1666676 
2014  6  22  18.1833336 
2014  6  22  18.2000006 
2014  6  22  18.2166676 
2014  6  22  18.2333336 
2014  6  22  18.2500006 
2014  6  22  18.2666676 
2014  6  22  18.2833336 
2014  6  22  18.3000006 
2014  6  22  18.3166676 
2014  6  22  18.3333336 
2014  6  22  18.3500006 
2014  6  22  18.3666676 
2014  6  22  18.3833336 
2014  6  22  18.4000006 
2014  6  22  18.4166676 
2014  6  22  18.4333336 
2014  6  22  18.4500006 
2014  6  22  18.4666676 
2014  6  22  18.4833336 
2014  6  22  18.5000006 
2014  6  22  18.5166676 
2014  6  22  18.5333336 
2014  6  22  18.5500006 
2014  6  22  18.5666676 
2014  6  22  18.5833336 
2014  6  22  18.6000006 
2014  6  22  18.6166676 
2014  6  22  18.6333336 
2014  6  22  18.6500006 
2014  6  22  18.6666676 
2014  6  22  18.6833336 
2014  6  22  18.7000006 
2014  6  22  18.7166676 
2014  6  22  18.7333336 
2014  6  22  18.7500006 
2014  6  22  18.7666676 
2014  6  22  18.7833336 
2014  6  22  18.8000006 
2014  6  22  18.8166676 
2014  6  22  18.8333336 
2014  6  22  18.8500006 
2014  6  22  18.8666676 
2014  6  22  18.8833336 
2014  6  22  18.9000006 
2014  6  22  18.9166676 
2014  6  22  18.9333336 
2014  6  22  18.9500006 
2014  6  22  18.9666676 
2014  6  22  18.9833336 
2014  6  22  19.0000006 
2014  6  22  19.0166676 
2014  6  22  19.0333336 
2014  6  22  19.0500006 
2014  6  22  19.0666676 
2014  6  22  19.0833336 
2014  6  22  19.1000006 
2014  6  22  19.1166676 
2014  6  22  19.1333336 
2014  6  22  19.1500006 
2014  6  22  19.1666676 
2014  6  22  19.1833336 
2014  6  22  19.2000006 
2014  6  22  19.2166676 
2014  6  22  19.2333336 
2014  6  22  19.2500006 
2014  6  22  19.2666676 
2014  6  22  19.2833336 
2014  6  22  19.3000006 
2014  6  22  19.3166676 
2014  6  22  19.3333336 
2014  6  22  19.3500006 
2014  6  22  19.3666676 
2014  6  22  19.3833336 
2014  6  22  19.4000006 
2014  6  22  19.4166676 
2014  6  22  19.4333336 
2014  6  22  19.4500006 
2014  6  22  19.4666676 
2014  6  22  19.4833336 
2014  6  22  19.5000006 
2014  6  22  19.5166676 
2014  6  22  19.5333336 
2014  6  22  19.5500006 
2014  6  22  19.5666676 
2014  6  22  19.5833336 
2014  6  22  19.6000006 
2014  6  22  19.6166676 
2014  6  22  19.6333336 
2014  6  22  19.6500006 
2014  6  22  19.6666676 
2014  6  22  19.6833336 
2014  6  22  19.7000006 
2014  6  22  19.7166676 
2014  6  22  19.7333336 
2014  6  22  19.7500006 
2014  6  22  19.7666676 
2014  6  22  19.7833336 
2014  6  22  19.8000006 
2014  6  22  19.8166676 
2014  6  22  19.8333336 
2014  6  22  19.8500006 
2014  6  22  19.8666676 
2014  6  22  19.8833336 
2014  6  22  19.9000006 
2014  6  22  19.9166676 
2014  6  22  19.9333336 
2014  6  22  19.9500006 
2014  6  22  19.9666676 
2014  6  22  19.9833336 
2014  6  22  20.0000006 
2014  6  22  20.0166676 
2014  6  22  20.0333336 
2014  6  22  20.0500006 
2014  6  22  20.0666676 
2014  6  22  20.0833336 
2014  6  22  20.1000006 
2014  6  22  20.1166676 
2014  6  22  20.1333336 
2014  6  22  20.1500006 
2014  6  22  20.1666676 
2014  6  22  20.1833336 
2014  6  22  20.2000006 
2014  6  22  20.2166676 
2014  6  22  20.2333336 
2014  6  22  20.2500006 
2014  6  22  20.2666676 
2014  6  22  20.2833336 
2014  6  22  20.3000006 
2014  6  22  20.3166676 
2014  6  22  20.3333336 
2014  6  22  20.3500006 
2014  6  22  20.3666676 
2014  6  22  20.3833336 
2014  6  22  20.4000006 
2014  6  22  20.4166676 
2014  6  22  20.4333336 
2014  6  22  20.4500006 
2014  6  22  20.4666676 
2014  6  22  20.4833336 
2014  6  22  20.5000006 
2014  6  22  20.5166676 
2014  6  22  20.5333336 
2014  6  22  20.5500006 
2014  6  22  20.5666676 
2014  6  22  20.5833336 
2014  6  22  20.6000006 
2014  6  22  20.6166676 
2014  6  22  20.6333336 
2014  6  22  20.6500006 
2014  6  22  20.6666676 
2014  6  22  20.6833336 
2014  6  22  20.7000006 
2014  6  22  20.7166676 
2014  6  22  20.7333336 
2014  6  22  20.7500006 
2014  6  22  20.7666676 
2014  6  22  20.7833336 
2014  6  22  20.8000006 
2014  6  22  20.8166676 
2014  6  22  20.8333336 
2014  6  22  20.8500006 
2014  6  22  20.8666676 
2014  6  22  20.8833336 
2014  6  22  20.9000006 
2014  6  22  20.9166676 
2014  6  22  20.9333336 
2014  6  22  20.9500006 
2014  6  22  20.9666676 
2014  6  22  20.9833336 
2014  6  22  21.0000006 
2014  6  22  21.0166676 
2014  6  22  21.0333336 
2014  6  22  21.0500006 
2014  6  22  21.0666676 
2014  6  22  21.0833336 
2014  6  22  21.1000006 
2014  6  22  21.1166676 
2014  6  22  21.1333336 
2014  6  22  21.1500006 
2014  6  22  21.1666676 
2014  6  22  21.1833336 
2014  6  22  21.2000006 
2014  6  22  21.2166676 
2014  6  22  21.2333336 
2014  6  22  21.2500006 
2014  6  22  21.2666676 
2014  6  22  21.2833336 
2014  6  22  21.3000006 
2014  6  22  21.3166676 
2014  6  22  21.3333336 
2014  6  22  21.3500006 
2014  6  22  21.3666676 
2014  6  22  21.3833336 
2014  6  22  21.4000006 
2014  6  22  21.4166676 
2014  6  22  21.4333336 
2014  6  22  21.4500006 
2014  6  22  21.4666676 
2014  6  22  21.4833336 
2014  6  22  21.5000006 
2014  6  22  21.5166676 
2014  6  22  21.5333336 
2014  6  22  21.5500006 
2014  6  22  21.5666676 
2014  6  22  21.5833336 
2014  6  22  21.6000006 
2014  6  22  21.6166676 
2014  6  22  21.6333336 
2014  6  22  21.6500006 
2014  6  22  21.6666676 
2014  6  22  21.6833336 
2014  6  22  21.7000006 
2014  6  22  21.7166676 
2014  6  22  21.7333336 
2014  6  22  21.7500006 
2014  6  22  21.7666676 
2014  6  22  21.7833336 
2014  6  22  21.8000006 
2014  6  22  21.8166676 
2014  6  22  21.8333336 
2014  6  22  21.8500006 
2014  6  22  21.8666676 
2014  6  22  21.8833336 
2014  6  22  21.9000006 
2014  6  22  21.9166676 
2014  6  22  21.9333336 
2014  6  22  21.9500006 
2014  6  22  21.9666676 
2014  6  22  21.9833336 
2014  6  22  22.0000006 
2014  6  22  22.0166676 
2014  6  22  22.0333336 
2014  6  22  22.0500006 
2014  6  22  22.0666676 
2014  6  22  22.0833336 
2014  6  22  22.1000006 
2014  6  22  22.1166676 
2014  6  22  22.1333336 
2014  6  22  22.1500006 
2014  6  22  22.1666676 
2014  6  22  22.1833336 
2014  6  22  22.2000006 
2014  6  22  22.2166676 
2014  6  22  22.2333336 
2014  6  22  22.2500006 
2014  6  22  22.2666676 
2014  6  22  22.2833336 
2014  6  22  22.3000006 
2014  6  22  22.3166676 
2014  6  22  22.3333336 
2014  6  22  22.3500006 
2014  6  22  22.3666676 
2014  6  22  22.3833336 
2014  6  22  22.4000006 
2014  6  22  22.4166676 
2014  6  22  22.4333336 
2014  6  22  22.4500006 
2014  6  22  22.4666676 
2014  6  22  22.4833336 
2014  6  22  22.5000006 
2014  6  22  22.5166676 
2014  6  22  22.5333336 
2014  6  22  22.5500006 
2014  6  22  22.5666676 
2014  6  22  22.5833336 
2014  6  22  22.6000006 
2014  6  22  22.6166676 
2014  6  22  22.6333336 
2014  6  22  22.6500006 
2014  6  22  22.6666676 
2014  6  22  22.6833336 
2014  6  22  22.7000006 
2014  6  22  22.7166676 
2014  6  22  22.7333336 
2014  6  22  22.7500006 
2014  6  22  22.7666676 
2014  6  22  22.7833336 
2014  6  22  22.8000006 
2014  6  22  22.8166676 
2014  6  22  22.8333336 
2014  6  22  22.8500006 
2014  6  22  22.8666676 
2014  6  22  22.8833336 
2014  6  22  22.9000006 
2014  6  22  22.9166676 
2014  6  22  22.9333336 
2014  6  22  22.9500006 
2014  6  22  22.9666676 
2014  6  22  22.9833336 
2014  6  22  23.0000006 
2014  6  22  23.0166676 
2014  6  22  23.0333336 
2014  6  22  23.0500006 
2014  6  22  23.0666676 
2014  6  22  23.0833336 
2014  6  22  23.1000006 
2014  6  22  23.1166676 
2014  6  22  23.1333336 
2014  6  22  23.1500006 
2014  6  22  23.1666676 
2014  6  22  23.1833336 
2014  6  22  23.2000006 
2014  6  22  23.2166676 
2014  6  22  23.2333336 
2014  6  22  23.2500006 
2014  6  22  23.2666676 
2014  6  22  23.2833336 
2014  6  22  23.3000006 
2014  6  22  23.3166676 
2014  6  22  23.3333336 
2014  6  22  23.3500006 
2014  6  22  23.3666676 
2014  6  22  23.3833336 
2014  6  22  23.4000006 
2014  6  22  23.4166676 
2014  6  22  23.4333336 
2014  6  22  23.4500006 
2014  6  22  23.4666676 
2014  6  22  23.4833336 
2014  6  22  23.5000006 
2014  6  22  23.5166676 
2014  6  22  23.5333336 
2014  6  22  23.5500006 
2014  6  22  23.5666676 
2014  6  22  23.5833336 
2014  6  22  23.6000006 
2014  6  22  23.6166676 
2014  6  22  23.6333336 
2014  6  22  23.6500006 
2014  6  22  23.6666676 
2014  6  22  23.6833336 
2014  6  22  23.7000006 
2014  6  22  23.7166676 
2014  6  22  23.7333336 
2014  6  22  23.7500006 
2014  6  22  23.7666676 
2014  6  22  23.7833336 
2014  6  22  23.8000006 
2014  6  22  23.8166676 
2014  6  22  23.8333336 
2014  6  22  23.8500006 
2014  6  22  23.8666676 
2014  6  22  23.8833336 
2014  6  22  23.9000006 
2014  6  22  23.9166676 
2014  6  22  23.9333336 
2014  6  22  23.9500006 
2014  6  22  23.9666676 
2014  6  22  23.9833336 
2014  6  23  0.0000006 
2014  6  23  0.0166676 
2014  6  23  0.0333336 
2014  6  23  0.0500006 
2014  6  23  0.0666676 
2014  6  23  0.0833336 
2014  6  23  0.1000006 
2014  6  23  0.1166676 
2014  6  23  0.1333336 
2014  6  23  0.1500006 
2014  6  23  0.1666676 
2014  6  23  0.1833336 
2014  6  23  0.2000006 
2014  6  23  0.2166676 
2014  6  23  0.2333336 
2014  6  23  0.2500006 
2014  6  23  0.2666676 
2014  6  23  0.2833336 
2014  6  23  0.3000006 
2014  6  23  0.3166676 
2014  6  23  0.3333336 
2014  6  23  0.3500006 
2014  6  23  0.3666676 
2014  6  23  0.3833336 
2014  6  23  0.4000006 
2014  6  23  0.4166676 
2014  6  23  0.4333336 
2014  6  23  0.4500006 
2014  6  23  0.4666676 
2014  6  23  0.4833336 
2014  6  23  0.5000006 
2014  6  23  0.5166676 
2014  6  23  0.5333336 
2014  6  23  0.5500006 
2014  6  23  0.5666676 
2014  6  23  0.5833336 
2014  6  23  0.6000006 
2014  6  23  0.6166676 
2014  6  23  0.6333336 
2014  6  23  0.6500006 
2014  6  23  0.6666676 
2014  6  23  0.6833336 
2014  6  23  0.7000006 
2014  6  23  0.7166676 
2014  6  23  0.7333336 
2014  6  23  0.7500006 
2014  6  23  0.7666676 
2014  6  23  0.7833336 
2014  6  23  0.8000006 
2014  6  23  0.8166676 
2014  6  23  0.8333336 
2014  6  23  0.8500006 
2014  6  23  0.8666676 
2014  6  23  0.8833336 
2014  6  23  0.9000006 
2014  6  23  0.9166676 
2014  6  23  0.9333336 
2014  6  23  0.9500006 
2014  6  23  0.9666676 
2014  6  23  0.9833336 
2014  6  23  1.0000006 
2014  6  23  1.0166676 
2014  6  23  1.0333336 
2014  6  23  1.0500006 
2014  6  23  1.0666676 
2014  6  23  1.0833336 
2014  6  23  1.1000006 
2014  6  23  1.1166676 
2014  6  23  1.1333336 
2014  6  23  1.1500006 
2014  6  23  1.1666676 
2014  6  23  1.1833336 
2014  6  23  1.2000006 
2014  6  23  1.2166676 
2014  6  23  1.2333336 
2014  6  23  1.2500006 
2014  6  23  1.2666676 
2014  6  23  1.2833336 
2014  6  23  1.3000006 
2014  6  23  1.3166676 
2014  6  23  1.3333336 
2014  6  23  1.3500006 
2014  6  23  1.3666676 
2014  6  23  1.3833336 
2014  6  23  1.4000006 
2014  6  23  1.4166676 
2014  6  23  1.4333336 
2014  6  23  1.4500006 
2014  6  23  1.4666676 
2014  6  23  1.4833336 
2014  6  23  1.5000006 
2014  6  23  1.5166676 
2014  6  23  1.5333336 
2014  6  23  1.5500006 
2014  6  23  1.5666676 
2014  6  23  1.5833336 
2014  6  23  1.6000006 
2014  6  23  1.6166676 
2014  6  23  1.6333336 
2014  6  23  1.6500006 
2014  6  23  1.6666676 
2014  6  23  1.6833336 
2014  6  23  1.7000006 
2014  6  23  1.7166676 
2014  6  23  1.7333336 
2014  6  23  1.7500006 
2014  6  23  1.7666676 
2014  6  23  1.7833336 
2014  6  23  1.8000006 
2014  6  23  1.8166676 
2014  6  23  1.8333336 
2014  6  23  1.8500006 
2014  6  23  1.8666676 
2014  6  23  1.8833336 
2014  6  23  1.9000006 
2014  6  23  1.9166676 
2014  6  23  1.9333336 
2014  6  23  1.9500006 
2014  6  23  1.9666676 
2014  6  23  1.9833336 
2014  6  23  2.0000006 
2014  6  23  2.0166676 
2014  6  23  2.0333336 
2014  6  23  2.0500006 
2014  6  23  2.0666676 
2014  6  23  2.0833336 
2014  6  23  2.1000006 
2014  6  23  2.1166676 
2014  6  23  2.1333336 
2014  6  23  2.1500006 
2014  6  23  2.1666676 
2014  6  23  2.1833336 
2014  6  23  2.2000006 
2014  6  23  2.2166676 
2014  6  23  2.2333336 
2014  6  23  2.2500006 
2014  6  23  2.2666676 
2014  6  23  2.2833336 
2014  6  23  2.3000006 
2014  6  23  2.3166676 
2014  6  23  2.3333336 
2014  6  23  2.3500006 
2014  6  23  2.3666676 
2014  6  23  2.3833336 
2014  6  23  2.4000006 
2014  6  23  2.4166676 
2014  6  23  2.4333336 
2014  6  23  2.4500006 
2014  6  23  2.4666676 
2014  6  23  2.4833336 
2014  6  23  2.5000006 
2014  6  23  2.5166676 
2014  6  23  2.5333336 
2014  6  23  2.5500006 
2014  6  23  2.5666676 
2014  6  23  2.5833336 
2014  6  23  2.6000006 
2014  6  23  2.6166676 
2014  6  23  2.6333336 
2014  6  23  2.6500006 
2014  6  23  2.6666676 
2014  6  23  2.6833336 
2014  6  23  2.7000006 
2014  6  23  2.7166676 
2014  6  23  2.7333336 
2014  6  23  2.7500006 
2014  6  23  2.7666676 
2014  6  23  2.7833336 
2014  6  23  2.8000006 
2014  6  23  2.8166676 
2014  6  23  2.8333336 
2014  6  23  2.8500006 
2014  6  23  2.8666676 
2014  6  23  2.8833336 
2014  6  23  2.9000006 
2014  6  23  2.9166676 
2014  6  23  2.9333336 
2014  6  23  2.9500006 
2014  6  23  2.9666676 
2014  6  23  2.9833336 
2014  6  23  3.0000006 
2014  6  23  3.0166676 
2014  6  23  3.0333336 
2014  6  23  3.0500006 
2014  6  23  3.0666676 
2014  6  23  3.0833336 
2014  6  23  3.1000006 
2014  6  23  3.1166676 
2014  6  23  3.1333336 
2014  6  23  3.1500006 
2014  6  23  3.1666676 
2014  6  23  3.1833336 
2014  6  23  3.2000006 
2014  6  23  3.2166676 
2014  6  23  3.2333336 
2014  6  23  3.2500006 
2014  6  23  3.2666676 
2014  6  23  3.2833336 
2014  6  23  3.3000006 
2014  6  23  3.3166676 
2014  6  23  3.3333336 
2014  6  23  3.3500006 
2014  6  23  3.3666676 
2014  6  23  3.3833336 
2014  6  23  3.4000006 
2014  6  23  3.4166676 
2014  6  23  3.4333336 
2014  6  23  3.4500006 
2014  6  23  3.4666676 
2014  6  23  3.4833336 
2014  6  23  3.5000006 
2014  6  23  3.5166676 
2014  6  23  3.5333336 
2014  6  23  3.5500006 
2014  6  23  3.5666676 
2014  6  23  3.5833336 
2014  6  23  3.6000006 
2014  6  23  3.6166676 
2014  6  23  3.6333336 
2014  6  23  3.6500006 
2014  6  23  3.6666676 
2014  6  23  3.6833336 
2014  6  23  3.7000006 
2014  6  23  3.7166676 
2014  6  23  3.7333336 
2014  6  23  3.7500006 
2014  6  23  3.7666676 
2014  6  23  3.7833336 
2014  6  23  3.8000006 
2014  6  23  3.8166676 
2014  6  23  3.8333336 
2014  6  23  3.8500006 
2014  6  23  3.8666676 
2014  6  23  3.8833336 
2014  6  23  3.9000006 
2014  6  23  3.9166676 
2014  6  23  3.9333336 
2014  6  23  3.9500006 
2014  6  23  3.9666676 
2014  6  23  3.9833336 
2014  6  23  4.0000006 
2014  6  23  4.0166676 
2014  6  23  4.0333336 
2014  6  23  4.0500006 
2014  6  23  4.0666676 
2014  6  23  4.0833336 
2014  6  23  4.1000006 
2014  6  23  4.1166676 
2014  6  23  4.1333336 
2014  6  23  4.1500006 
2014  6  23  4.1666676 
2014  6  23  4.1833336 
2014  6  23  4.2000006 
2014  6  23  4.2166676 
2014  6  23  4.2333336 
2014  6  23  4.2500006 
2014  6  23  4.2666676 
2014  6  23  4.2833336 
2014  6  23  4.3000006 
2014  6  23  4.3166676 
2014  6  23  4.3333336 
2014  6  23  4.3500006 
2014  6  23  4.3666676 
2014  6  23  4.3833336 
2014  6  23  4.4000006 
2014  6  23  4.4166676 
2014  6  23  4.4333336 
2014  6  23  4.4500006 
2014  6  23  4.4666676 
2014  6  23  4.4833336 
2014  6  23  4.5000006 
2014  6  23  4.5166676 
2014  6  23  4.5333336 
2014  6  23  4.5500006 
2014  6  23  4.5666676 
2014  6  23  4.5833336 
2014  6  23  4.6000006 
2014  6  23  4.6166676 
2014  6  23  4.6333336 
2014  6  23  4.6500006 
2014  6  23  4.6666676 
2014  6  23  4.6833336 
2014  6  23  4.7000006 
2014  6  23  4.7166676 
2014  6  23  4.7333336 
2014  6  23  4.7500006 
2014  6  23  4.7666676 
2014  6  23  4.7833336 
2014  6  23  4.8000006 
2014  6  23  4.8166676 
2014  6  23  4.8333336 
2014  6  23  4.8500006 
2014  6  23  4.8666676 
2014  6  23  4.8833336 
2014  6  23  4.9000006 
2014  6  23  4.9166676 
2014  6  23  4.9333336 
2014  6  23  4.9500006 
2014  6  23  4.9666676 
2014  6  23  4.9833336 
2014  6  23  5.0000006 
2014  6  23  5.0166676 
2014  6  23  5.0333336 
2014  6  23  5.0500006 
2014  6  23  5.0666676 
2014  6  23  5.0833336 
2014  6  23  5.1000006 
2014  6  23  5.1166676 
2014  6  23  5.1333336 
2014  6  23  5.1500006 
2014  6  23  5.1666676 
2014  6  23  5.1833336 
2014  6  23  5.2000006 
2014  6  23  5.2166676 
2014  6  23  5.2333336 
2014  6  23  5.2500006 
2014  6  23  5.2666676 
2014  6  23  5.2833336 
2014  6  23  5.3000006 
2014  6  23  5.3166676 
2014  6  23  5.3333336 
2014  6  23  5.3500006 
2014  6  23  5.3666676 
2014  6  23  5.3833336 
2014  6  23  5.4000006 
2014  6  23  5.4166676 
2014  6  23  5.4333336 
2014  6  23  5.4500006 
2014  6  23  5.4666676 
2014  6  23  5.4833336 
2014  6  23  5.5000006 
2014  6  23  5.5166676 
2014  6  23  5.5333336 
2014  6  23  5.5500006 
2014  6  23  5.5666676 
2014  6  23  5.5833336 
2014  6  23  5.6000006 
2014  6  23  5.6166676 
2014  6  23  5.6333336 
2014  6  23  5.6500006 
2014  6  23  5.6666676 
2014  6  23  5.6833336 
2014  6  23  5.7000006 
2014  6  23  5.7166676 
2014  6  23  5.7333336 
2014  6  23  5.7500006 
2014  6  23  5.7666676 
2014  6  23  5.7833336 
2014  6  23  5.8000006 
2014  6  23  5.8166676 
2014  6  23  5.8333336 
2014  6  23  5.8500006 
2014  6  23  5.8666676 
2014  6  23  5.8833336 
2014  6  23  5.9000006 
2014  6  23  5.9166676 
2014  6  23  5.9333336 
2014  6  23  5.9500006 
2014  6  23  5.9666676 
2014  6  23  5.9833336 
2014  6  23  6.0000006 
2014  6  23  6.0166676 
2014  6  23  6.0333336 
2014  6  23  6.0500006 
2014  6  23  6.0666676 
2014  6  23  6.0833336 
2014  6  23  6.1000006 
2014  6  23  6.1166676 
2014  6  23  6.1333336 
2014  6  23  6.1500006 
2014  6  23  6.1666676 
2014  6  23  6.1833336 
2014  6  23  6.2000006 
2014  6  23  6.2166676 
2014  6  23  6.2333336 
2014  6  23  6.2500006 
2014  6  23  6.2666676 
2014  6  23  6.2833336 
2014  6  23  6.3000006 
2014  6  23  6.3166676 
2014  6  23  6.3333336 
2014  6  23  6.3500006 
2014  6  23  6.3666676 
2014  6  23  6.3833336 
2014  6  23  6.4000006 
2014  6  23  6.4166676 
2014  6  23  6.4333336 
2014  6  23  6.4500006 
2014  6  23  6.4666676 
2014  6  23  6.4833336 
2014  6  23  6.5000006 
2014  6  23  6.5166676 
2014  6  23  6.5333336 
2014  6  23  6.5500006 
2014  6  23  6.5666676 
2014  6  23  6.5833336 
2014  6  23  6.6000006 
2014  6  23  6.6166676 
2014  6  23  6.6333336 
2014  6  23  6.6500006 
2014  6  23  6.6666676 
2014  6  23  6.6833336 
2014  6  23  6.7000006 
2014  6  23  6.7166676 
2014  6  23  6.7333336 
2014  6  23  6.7500006 
2014  6  23  6.7666676 
2014  6  23  6.7833336 
2014  6  23  6.8000006 
2014  6  23  6.8166676 
2014  6  23  6.8333336 
2014  6  23  6.8500006 
2014  6  23  6.8666676 
2014  6  23  6.8833336 
2014  6  23  6.9000006 
2014  6  23  6.9166676 
2014  6  23  6.9333336 
2014  6  23  6.9500006 
2014  6  23  6.9666676 
2014  6  23  6.9833336 
2014  6  23  7.0000006 
2014  6  23  7.0166676 
2014  6  23  7.0333336 
2014  6  23  7.0500006 
2014  6  23  7.0666676 
2014  6  23  7.0833336 
2014  6  23  7.1000006 
2014  6  23  7.1166676 
2014  6  23  7.1333336 
2014  6  23  7.1500006 
2014  6  23  7.1666676 
2014  6  23  7.1833336 
2014  6  23  7.2000006 
2014  6  23  7.2166676 
2014  6  23  7.2333336 
2014  6  23  7.2500006 
2014  6  23  7.2666676 
2014  6  23  7.2833336 
2014  6  23  7.3000006 
2014  6  23  7.3166676 
2014  6  23  7.3333336 
2014  6  23  7.3500006 
2014  6  23  7.3666676 
2014  6  23  7.3833336 
2014  6  23  7.4000006 
2014  6  23  7.4166676 
2014  6  23  7.4333336 
2014  6  23  7.4500006 
2014  6  23  7.4666676 
2014  6  23  7.4833336 
2014  6  23  7.5000006 
2014  6  23  7.5166676 
2014  6  23  7.5333336 
2014  6  23  7.5500006 
2014  6  23  7.5666676 
2014  6  23  7.5833336 
2014  6  23  7.6000006 
2014  6  23  7.6166676 
2014  6  23  7.6333336 
2014  6  23  7.6500006 
2014  6  23  7.6666676 
2014  6  23  7.6833336 
2014  6  23  7.7000006 
2014  6  23  7.7166676 
2014  6  23  7.7333336 
2014  6  23  7.7500006 
2014  6  23  7.7666676 
2014  6  23  7.7833336 
2014  6  23  7.8000006 
2014  6  23  7.8166676 
2014  6  23  7.8333336 
2014  6  23  7.8500006 
2014  6  23  7.8666676 
2014  6  23  7.8833336 
2014  6  23  7.9000006 
2014  6  23  7.9166676 
2014  6  23  7.9333336 
2014  6  23  7.9500006 
2014  6  23  7.9666676 
2014  6  23  7.9833336 
2014  6  23  8.0000006 
2014  6  23  8.0166676 
2014  6  23  8.0333336 
2014  6  23  8.0500006 
2014  6  23  8.0666676 
2014  6  23  8.0833336 
2014  6  23  8.1000006 
2014  6  23  8.1166676 
2014  6  23  8.1333336 
2014  6  23  8.1500006 
2014  6  23  8.1666676 
2014  6  23  8.1833336 
2014  6  23  8.2000006 
2014  6  23  8.2166676 
2014  6  23  8.2333336 
2014  6  23  8.2500006 
2014  6  23  8.2666676 
2014  6  23  8.2833336 
2014  6  23  8.3000006 
2014  6  23  8.3166676 
2014  6  23  8.3333336 
2014  6  23  8.3500006 
2014  6  23  8.3666676 
2014  6  23  8.3833336 
2014  6  23  8.4000006 
2014  6  23  8.4166676 
2014  6  23  8.4333336 
2014  6  23  8.4500006 
2014  6  23  8.4666676 
2014  6  23  8.4833336 
2014  6  23  8.5000006 
2014  6  23  8.5166676 
2014  6  23  8.5333336 
2014  6  23  8.5500006 
2014  6  23  8.5666676 
2014  6  23  8.5833336 
2014  6  23  8.6000006 
2014  6  23  8.6166676 
2014  6  23  8.6333336 
2014  6  23  8.6500006 
2014  6  23  8.6666676 
2014  6  23  8.6833336 
2014  6  23  8.7000006 
2014  6  23  8.7166676 
2014  6  23  8.7333336 
2014  6  23  8.7500006 
2014  6  23  8.7666676 
2014  6  23  8.7833336 
2014  6  23  8.8000006 
2014  6  23  8.8166676 
2014  6  23  8.8333336 
2014  6  23  8.8500006 
2014  6  23  8.8666676 
2014  6  23  8.8833336 
2014  6  23  8.9000006 
2014  6  23  8.9166676 
2014  6  23  8.9333336 
2014  6  23  8.9500006 
2014  6  23  8.9666676 
2014  6  23  8.9833336 
2014  6  23  9.0000006 
2014  6  23  9.0166676 
2014  6  23  9.0333336 
2014  6  23  9.0500006 
2014  6  23  9.0666676 
2014  6  23  9.0833336 
2014  6  23  9.1000006 
2014  6  23  9.1166676 
2014  6  23  9.1333336 
2014  6  23  9.1500006 
2014  6  23  9.1666676 
2014  6  23  9.1833336 
2014  6  23  9.2000006 
2014  6  23  9.2166676 
2014  6  23  9.2333336 
2014  6  23  9.2500006 
2014  6  23  9.2666676 
2014  6  23  9.2833336 
2014  6  23  9.3000006 
2014  6  23  9.3166676 
2014  6  23  9.3333336 
2014  6  23  9.3500006 
2014  6  23  9.3666676 
2014  6  23  9.3833336 
2014  6  23  9.4000006 
2014  6  23  9.4166676 
2014  6  23  9.4333336 
2014  6  23  9.4500006 
2014  6  23  9.4666676 
2014  6  23  9.4833336 
2014  6  23  9.5000006 
2014  6  23  9.5166676 
2014  6  23  9.5333336 
2014  6  23  9.5500006 
2014  6  23  9.5666676 
2014  6  23  9.5833336 
2014  6  23  9.6000006 
2014  6  23  9.6166676 
2014  6  23  9.6333336 
2014  6  23  9.6500006 
2014  6  23  9.6666676 
2014  6  23  9.6833336 
2014  6  23  9.7000006 
2014  6  23  9.7166676 
2014  6  23  9.7333336 
2014  6  23  9.7500006 
2014  6  23  9.7666676 
2014  6  23  9.7833336 
2014  6  23  9.8000006 
2014  6  23  9.8166676 
2014  6  23  9.8333336 
2014  6  23  9.8500006 
2014  6  23  9.8666676 
2014  6  23  9.8833336 
2014  6  23  9.9000006 
2014  6  23  9.9166676 
2014  6  23  9.9333336 
2014  6  23  9.9500006 
2014  6  23  9.9666676 
2014  6  23  9.9833336 
2014  6  23  10.0000006 
2014  6  23  10.0166676 
2014  6  23  10.0333336 
2014  6  23  10.0500006 
2014  6  23  10.0666676 
2014  6  23  10.0833336 
2014  6  23  10.1000006 
2014  6  23  10.1166676 
2014  6  23  10.1333336 
2014  6  23  10.1500006 
2014  6  23  10.1666676 
2014  6  23  10.1833336 
2014  6  23  10.2000006 
2014  6  23  10.2166676 
2014  6  23  10.2333336 
2014  6  23  10.2500006 
2014  6  23  10.2666676 
2014  6  23  10.2833336 
2014  6  23  10.3000006 
2014  6  23  10.3166676 
2014  6  23  10.3333336 
2014  6  23  10.3500006 
2014  6  23  10.3666676 
2014  6  23  10.3833336 
2014  6  23  10.4000006 
2014  6  23  10.4166676 
2014  6  23  10.4333336 
2014  6  23  10.4500006 
2014  6  23  10.4666676 
2014  6  23  10.4833336 
2014  6  23  10.5000006 
2014  6  23  10.5166676 
2014  6  23  10.5333336 
2014  6  23  10.5500006 
2014  6  23  10.5666676 
2014  6  23  10.5833336 
2014  6  23  10.6000006 
2014  6  23  10.6166676 
2014  6  23  10.6333336 
2014  6  23  10.6500006 
2014  6  23  10.6666676 
2014  6  23  10.6833336 
2014  6  23  10.7000006 
2014  6  23  10.7166676 
2014  6  23  10.7333336 
2014  6  23  10.7500006 
2014  6  23  10.7666676 
2014  6  23  10.7833336 
2014  6  23  10.8000006 
2014  6  23  10.8166676 
2014  6  23  10.8333336 
2014  6  23  10.8500006 
2014  6  23  10.8666676 
2014  6  23  10.8833336 
2014  6  23  10.9000006 
2014  6  23  10.9166676 
2014  6  23  10.9333336 
2014  6  23  10.9500006 
2014  6  23  10.9666676 
2014  6  23  10.9833336 
2014  6  23  11.0000006 
2014  6  23  11.0166676 
2014  6  23  11.0333336 
2014  6  23  11.0500006 
2014  6  23  11.0666676 
2014  6  23  11.0833336 
2014  6  23  11.1000006 
2014  6  23  11.1166676 
2014  6  23  11.1333336 
2014  6  23  11.1500006 
2014  6  23  11.1666676 
2014  6  23  11.1833336 
2014  6  23  11.2000006 
2014  6  23  11.2166676 
2014  6  23  11.2333336 
2014  6  23  11.2500006 
2014  6  23  11.2666676 
2014  6  23  11.2833336 
2014  6  23  11.3000006 
2014  6  23  11.3166676 
2014  6  23  11.3333336 
2014  6  23  11.3500006 
2014  6  23  11.3666676 
2014  6  23  11.3833336 
2014  6  23  11.4000006 
2014  6  23  11.4166676 
2014  6  23  11.4333336 
2014  6  23  11.4500006 
2014  6  23  11.4666676 
2014  6  23  11.4833336 
2014  6  23  11.5000006 
2014  6  23  11.5166676 
2014  6  23  11.5333336 
2014  6  23  11.5500006 
2014  6  23  11.5666676 
2014  6  23  11.5833336 
2014  6  23  11.6000006 
2014  6  23  11.6166676 
2014  6  23  11.6333336 
2014  6  23  11.6500006 
2014  6  23  11.6666676 
2014  6  23  11.6833336 
2014  6  23  11.7000006 
2014  6  23  11.7166676 
2014  6  23  11.7333336 
2014  6  23  11.7500006 
2014  6  23  11.7666676 
2014  6  23  11.7833336 
2014  6  23  11.8000006 
2014  6  23  11.8166676 
2014  6  23  11.8333336 
2014  6  23  11.8500006 
2014  6  23  11.8666676 
2014  6  23  11.8833336 
2014  6  23  11.9000006 
2014  6  23  11.9166676 
2014  6  23  11.9333336 
2014  6  23  11.9500006 
2014  6  23  11.9666676 
2014  6  23  11.9833336 
2014  6  23  12.0000006 
2014  6  23  12.0166676 
2014  6  23  12.0333336 
2014  6  23  12.0500006 
2014  6  23  12.0666676 
2014  6  23  12.0833336 
2014  6  23  12.1000006 
2014  6  23  12.1166676 
2014  6  23  12.1333336 
2014  6  23  12.1500006 
2014  6  23  12.1666676 
2014  6  23  12.1833336 
2014  6  23  12.2000006 
2014  6  23  12.2166676 
2014  6  23  12.2333336 
2014  6  23  12.2500006 
2014  6  23  12.2666676 
2014  6  23  12.2833336 
2014  6  23  12.3000006 
2014  6  23  12.3166676 
2014  6  23  12.3333336 
2014  6  23  12.3500006 
2014  6  23  12.3666676 
2014  6  23  12.3833336 
2014  6  23  12.4000006 
2014  6  23  12.4166676 
2014  6  23  12.4333336 
2014  6  23  12.4500006 
2014  6  23  12.4666676 
2014  6  23  12.4833336 
2014  6  23  12.5000006 
2014  6  23  12.5166676 
2014  6  23  12.5333336 
2014  6  23  12.5500006 
2014  6  23  12.5666676 
2014  6  23  12.5833336 
2014  6  23  12.6000006 
2014  6  23  12.6166676 
2014  6  23  12.6333336 
2014  6  23  12.6500006 
2014  6  23  12.6666676 
2014  6  23  12.6833336 
2014  6  23  12.7000006 
2014  6  23  12.7166676 
2014  6  23  12.7333336 
2014  6  23  12.7500006 
2014  6  23  12.7666676 
2014  6  23  12.7833336 
2014  6  23  12.8000006 
2014  6  23  12.8166676 
2014  6  23  12.8333336 
2014  6  23  12.8500006 
2014  6  23  12.8666676 
2014  6  23  12.8833336 
2014  6  23  12.9000006 
2014  6  23  12.9166676 
2014  6  23  12.9333336 
2014  6  23  12.9500006 
2014  6  23  12.9666676 
2014  6  23  12.9833336 
2014  6  23  13.0000006 
2014  6  23  13.0166676 
2014  6  23  13.0333336 
2014  6  23  13.0500006 
2014  6  23  13.0666676 
2014  6  23  13.0833336 
2014  6  23  13.1000006 
2014  6  23  13.1166676 
2014  6  23  13.1333336 
2014  6  23  13.1500006 
2014  6  23  13.1666676 
2014  6  23  13.1833336 
2014  6  23  13.2000006 
2014  6  23  13.2166676 
2014  6  23  13.2333336 
2014  6  23  13.2500006 
2014  6  23  13.2666676 
2014  6  23  13.2833336 
2014  6  23  13.3000006 
2014  6  23  13.3166676 
2014  6  23  13.3333336 
2014  6  23  13.3500006 
2014  6  23  13.3666676 
2014  6  23  13.3833336 
2014  6  23  13.4000006 
2014  6  23  13.4166676 
2014  6  23  13.4333336 
2014  6  23  13.4500006 
2014  6  23  13.4666676 
2014  6  23  13.4833336 
2014  6  23  13.5000006 
2014  6  23  13.5166676 
2014  6  23  13.5333336 
2014  6  23  13.5500006 
2014  6  23  13.5666676 
2014  6  23  13.5833336 
2014  6  23  13.6000006 
2014  6  23  13.6166676 
2014  6  23  13.6333336 
2014  6  23  13.6500006 
2014  6  23  13.6666676 
2014  6  23  13.6833336 
2014  6  23  13.7000006 
2014  6  23  13.7166676 
2014  6  23  13.7333336 
2014  6  23  13.7500006 
2014  6  23  13.7666676 
2014  6  23  13.7833336 
2014  6  23  13.8000006 
2014  6  23  13.8166676 
2014  6  23  13.8333336 
2014  6  23  13.8500006 
2014  6  23  13.8666676 
2014  6  23  13.8833336 
2014  6  23  13.9000006 
2014  6  23  13.9166676 
2014  6  23  13.9333336 
2014  6  23  13.9500006 
2014  6  23  13.9666676 
2014  6  23  13.9833336 
2014  6  23  14.0000006 
2014  6  23  14.0166676 
2014  6  23  14.0333336 
2014  6  23  14.0500006 
2014  6  23  14.0666676 
2014  6  23  14.0833336 
2014  6  23  14.1000006 
2014  6  23  14.1166676 
2014  6  23  14.1333336 
2014  6  23  14.1500006 
2014  6  23  14.1666676 
2014  6  23  14.1833336 
2014  6  23  14.2000006 
2014  6  23  14.2166676 
2014  6  23  14.2333336 
2014  6  23  14.2500006 
2014  6  23  14.2666676 
2014  6  23  14.2833336 
2014  6  23  14.3000006 
2014  6  23  14.3166676 
2014  6  23  14.3333336 
2014  6  23  14.3500006 
2014  6  23  14.3666676 
2014  6  23  14.3833336 
2014  6  23  14.4000006 
2014  6  23  14.4166676 
2014  6  23  14.4333336 
2014  6  23  14.4500006 
2014  6  23  14.4666676 
2014  6  23  14.4833336 
2014  6  23  14.5000006 
2014  6  23  14.5166676 
2014  6  23  14.5333336 
2014  6  23  14.5500006 
2014  6  23  14.5666676 
2014  6  23  14.5833336 
2014  6  23  14.6000006 
2014  6  23  14.6166676 
2014  6  23  14.6333336 
2014  6  23  14.6500006 
2014  6  23  14.6666676 
2014  6  23  14.6833336 
2014  6  23  14.7000006 
2014  6  23  14.7166676 
2014  6  23  14.7333336 
2014  6  23  14.7500006 
2014  6  23  14.7666676 
2014  6  23  14.7833336 
2014  6  23  14.8000006 
2014  6  23  14.8166676 
2014  6  23  14.8333336 
2014  6  23  14.8500006 
2014  6  23  14.8666676 
2014  6  23  14.8833336 
2014  6  23  14.9000006 
2014  6  23  14.9166676 
2014  6  23  14.9333336 
2014  6  23  14.9500006 
2014  6  23  14.9666676 
2014  6  23  14.9833336 
2014  6  23  15.0000006 
2014  6  23  15.0166676 
2014  6  23  15.0333336 
2014  6  23  15.0500006 
2014  6  23  15.0666676 
2014  6  23  15.0833336 
2014  6  23  15.1000006 
2014  6  23  15.1166676 
2014  6  23  15.1333336 
2014  6  23  15.1500006 
2014  6  23  15.1666676 
2014  6  23  15.1833336 
2014  6  23  15.2000006 
2014  6  23  15.2166676 
2014  6  23  15.2333336 
2014  6  23  15.2500006 
2014  6  23  15.2666676 
2014  6  23  15.2833336 
2014  6  23  15.3000006 
2014  6  23  15.3166676 
2014  6  23  15.3333336 
2014  6  23  15.3500006 
2014  6  23  15.3666676 
2014  6  23  15.3833336 
2014  6  23  15.4000006 
2014  6  23  15.4166676 
2014  6  23  15.4333336 
2014  6  23  15.4500006 
2014  6  23  15.4666676 
2014  6  23  15.4833336 
2014  6  23  15.5000006 
2014  6  23  15.5166676 
2014  6  23  15.5333336 
2014  6  23  15.5500006 
2014  6  23  15.5666676 
2014  6  23  15.5833336 
2014  6  23  15.6000006 
2014  6  23  15.6166676 
2014  6  23  15.6333336 
2014  6  23  15.6500006 
2014  6  23  15.6666676 
2014  6  23  15.6833336 
2014  6  23  15.7000006 
2014  6  23  15.7166676 
2014  6  23  15.7333336 
2014  6  23  15.7500006 
2014  6  23  15.7666676 
2014  6  23  15.7833336 
2014  6  23  15.8000006 
2014  6  23  15.8166676 
2014  6  23  15.8333336 
2014  6  23  15.8500006 
2014  6  23  15.8666676 
2014  6  23  15.8833336 
2014  6  23  15.9000006 
2014  6  23  15.9166676 
2014  6  23  15.9333336 
2014  6  23  15.9500006 
2014  6  23  15.9666676 
2014  6  23  15.9833336 
2014  6  23  16.0000006 
2014  6  23  16.0166676 
2014  6  23  16.0333336 
2014  6  23  16.0500006 
2014  6  23  16.0666676 
2014  6  23  16.0833336 
2014  6  23  16.1000006 
2014  6  23  16.1166676 
2014  6  23  16.1333336 
2014  6  23  16.1500006 
2014  6  23  16.1666676 
2014  6  23  16.1833336 
2014  6  23  16.2000006 
2014  6  23  16.2166676 
2014  6  23  16.2333336 
2014  6  23  16.2500006 
2014  6  23  16.2666676 
2014  6  23  16.2833336 
2014  6  23  16.3000006 
2014  6  23  16.3166676 
2014  6  23  16.3333336 
2014  6  23  16.3500006 
2014  6  23  16.3666676 
2014  6  23  16.3833336 
2014  6  23  16.4000006 
2014  6  23  16.4166676 
2014  6  23  16.4333336 
2014  6  23  16.4500006 
2014  6  23  16.4666676 
2014  6  23  16.4833336 
2014  6  23  16.5000006 
2014  6  23  16.5166676 
2014  6  23  16.5333336 
2014  6  23  16.5500006 
2014  6  23  16.5666676 
2014  6  23  16.5833336 
2014  6  23  16.6000006 
2014  6  23  16.6166676 
2014  6  23  16.6333336 
2014  6  23  16.6500006 
2014  6  23  16.6666676 
2014  6  23  16.6833336 
2014  6  23  16.7000006 
2014  6  23  16.7166676 
2014  6  23  16.7333336 
2014  6  23  16.7500006 
2014  6  23  16.7666676 
2014  6  23  16.7833336 
2014  6  23  16.8000006 
2014  6  23  16.8166676 
2014  6  23  16.8333336 
2014  6  23  16.8500006 
2014  6  23  16.8666676 
2014  6  23  16.8833336 
2014  6  23  16.9000006 
2014  6  23  16.9166676 
2014  6  23  16.9333336 
2014  6  23  16.9500006 
2014  6  23  16.9666676 
2014  6  23  16.9833336 
2014  6  23  17.0000006 
2014  6  23  17.0166676 
2014  6  23  17.0333336 
2014  6  23  17.0500006 
2014  6  23  17.0666676 
2014  6  23  17.0833336 
2014  6  23  17.1000006 
2014  6  23  17.1166676 
2014  6  23  17.1333336 
2014  6  23  17.1500006 
2014  6  23  17.1666676 
2014  6  23  17.1833336 
2014  6  23  17.2000006 
2014  6  23  17.2166676 
2014  6  23  17.2333336 
2014  6  23  17.2500006 
2014  6  23  17.2666676 
2014  6  23  17.2833336 
2014  6  23  17.3000006 
2014  6  23  17.3166676 
2014  6  23  17.3333336 
2014  6  23  17.3500006 
2014  6  23  17.3666676 
2014  6  23  17.3833336 
2014  6  23  17.4000006 
2014  6  23  17.4166676 
2014  6  23  17.4333336 
2014  6  23  17.4500006 
2014  6  23  17.4666676 
2014  6  23  17.4833336 
2014  6  23  17.5000006 
2014  6  23  17.5166676 
2014  6  23  17.5333336 
2014  6  23  17.5500006 
2014  6  23  17.5666676 
2014  6  23  17.5833336 
2014  6  23  17.6000006 
2014  6  23  17.6166676 
2014  6  23  17.6333336 
2014  6  23  17.6500006 
2014  6  23  17.6666676 
2014  6  23  17.6833336 
2014  6  23  17.7000006 
2014  6  23  17.7166676 
2014  6  23  17.7333336 
2014  6  23  17.7500006 
2014  6  23  17.7666676 
2014  6  23  17.7833336 
2014  6  23  17.8000006 
2014  6  23  17.8166676 
2014  6  23  17.8333336 
2014  6  23  17.8500006 
2014  6  23  17.8666676 
2014  6  23  17.8833336 
2014  6  23  17.9000006 
2014  6  23  17.9166676 
2014  6  23  17.9333336 
2014  6  23  17.9500006 
2014  6  23  17.9666676 
2014  6  23  17.9833336 
2014  6  23  18.0000006 
2014  6  23  18.0166676 
2014  6  23  18.0333336 
2014  6  23  18.0500006 
2014  6  23  18.0666676 
2014  6  23  18.0833336 
2014  6  23  18.1000006 
2014  6  23  18.1166676 
2014  6  23  18.1333336 
2014  6  23  18.1500006 
2014  6  23  18.1666676 
2014  6  23  18.1833336 
2014  6  23  18.2000006 
2014  6  23  18.2166676 
2014  6  23  18.2333336 
2014  6  23  18.2500006 
2014  6  23  18.2666676 
2014  6  23  18.2833336 
2014  6  23  18.3000006 
2014  6  23  18.3166676 
2014  6  23  18.3333336 
2014  6  23  18.3500006 
2014  6  23  18.3666676 
2014  6  23  18.3833336 
2014  6  23  18.4000006 
2014  6  23  18.4166676 
2014  6  23  18.4333336 
2014  6  23  18.4500006 
2014  6  23  18.4666676 
2014  6  23  18.4833336 
2014  6  23  18.5000006 
2014  6  23  18.5166676 
2014  6  23  18.5333336 
2014  6  23  18.5500006 
2014  6  23  18.5666676 
2014  6  23  18.5833336 
2014  6  23  18.6000006 
2014  6  23  18.6166676 
2014  6  23  18.6333336 
2014  6  23  18.6500006 
2014  6  23  18.6666676 
2014  6  23  18.6833336 
2014  6  23  18.7000006 
2014  6  23  18.7166676 
2014  6  23  18.7333336 
2014  6  23  18.7500006 
2014  6  23  18.7666676 
2014  6  23  18.7833336 
2014  6  23  18.8000006 
2014  6  23  18.8166676 
2014  6  23  18.8333336 
2014  6  23  18.8500006 
2014  6  23  18.8666676 
2014  6  23  18.8833336 
2014  6  23  18.9000006 
2014  6  23  18.9166676 
2014  6  23  18.9333336 
2014  6  23  18.9500006 
2014  6  23  18.9666676 
2014  6  23  18.9833336 
2014  6  23  19.0000006 
2014  6  23  19.0166676 
2014  6  23  19.0333336 
2014  6  23  19.0500006 
2014  6  23  19.0666676 
2014  6  23  19.0833336 
2014  6  23  19.1000006 
2014  6  23  19.1166676 
2014  6  23  19.1333336 
2014  6  23  19.1500006 
2014  6  23  19.1666676 
2014  6  23  19.1833336 
2014  6  23  19.2000006 
2014  6  23  19.2166676 
2014  6  23  19.2333336 
2014  6  23  19.2500006 
2014  6  23  19.2666676 
2014  6  23  19.2833336 
2014  6  23  19.3000006 
2014  6  23  19.3166676 
2014  6  23  19.3333336 
2014  6  23  19.3500006 
2014  6  23  19.3666676 
2014  6  23  19.3833336 
2014  6  23  19.4000006 
2014  6  23  19.4166676 
2014  6  23  19.4333336 
2014  6  23  19.4500006 
2014  6  23  19.4666676 
2014  6  23  19.4833336 
2014  6  23  19.5000006 
2014  6  23  19.5166676 
2014  6  23  19.5333336 
2014  6  23  19.5500006 
2014  6  23  19.5666676 
2014  6  23  19.5833336 
2014  6  23  19.6000006 
2014  6  23  19.6166676 
2014  6  23  19.6333336 
2014  6  23  19.6500006 
2014  6  23  19.6666676 
2014  6  23  19.6833336 
2014  6  23  19.7000006 
2014  6  23  19.7166676 
2014  6  23  19.7333336 
2014  6  23  19.7500006 
2014  6  23  19.7666676 
2014  6  23  19.7833336 
2014  6  23  19.8000006 
2014  6  23  19.8166676 
2014  6  23  19.8333336 
2014  6  23  19.8500006 
2014  6  23  19.8666676 
2014  6  23  19.8833336 
2014  6  23  19.9000006 
2014  6  23  19.9166676 
2014  6  23  19.9333336 
2014  6  23  19.9500006 
2014  6  23  19.9666676 
2014  6  23  19.9833336 
2014  6  23  20.0000006 
2014  6  23  20.0166676 
2014  6  23  20.0333336 
2014  6  23  20.0500006 
2014  6  23  20.0666676 
2014  6  23  20.0833336 
2014  6  23  20.1000006 
2014  6  23  20.1166676 
2014  6  23  20.1333336 
2014  6  23  20.1500006 
2014  6  23  20.1666676 
2014  6  23  20.1833336 
2014  6  23  20.2000006 
2014  6  23  20.2166676 
2014  6  23  20.2333336 
2014  6  23  20.2500006 
2014  6  23  20.2666676 
2014  6  23  20.2833336 
2014  6  23  20.3000006 
2014  6  23  20.3166676 
2014  6  23  20.3333336 
2014  6  23  20.3500006 
2014  6  23  20.3666676 
2014  6  23  20.3833336 
2014  6  23  20.4000006 
2014  6  23  20.4166676 
2014  6  23  20.4333336 
2014  6  23  20.4500006 
2014  6  23  20.4666676 
2014  6  23  20.4833336 
2014  6  23  20.5000006 
2014  6  23  20.5166676 
2014  6  23  20.5333336 
2014  6  23  20.5500006 
2014  6  23  20.5666676 
2014  6  23  20.5833336 
2014  6  23  20.6000006 
2014  6  23  20.6166676 
2014  6  23  20.6333336 
2014  6  23  20.6500006 
2014  6  23  20.6666676 
2014  6  23  20.6833336 
2014  6  23  20.7000006 
2014  6  23  20.7166676 
2014  6  23  20.7333336 
2014  6  23  20.7500006 
2014  6  23  20.7666676 
2014  6  23  20.7833336 
2014  6  23  20.8000006 
2014  6  23  20.8166676 
2014  6  23  20.8333336 
2014  6  23  20.8500006 
2014  6  23  20.8666676 
2014  6  23  20.8833336 
2014  6  23  20.9000006 
2014  6  23  20.9166676 
2014  6  23  20.9333336 
2014  6  23  20.9500006 
2014  6  23  20.9666676 
2014  6  23  20.9833336 
2014  6  23  21.0000006 
2014  6  23  21.0166676 
2014  6  23  21.0333336 
2014  6  23  21.0500006 
2014  6  23  21.0666676 
2014  6  23  21.0833336 
2014  6  23  21.1000006 
2014  6  23  21.1166676 
2014  6  23  21.1333336 
2014  6  23  21.1500006 
2014  6  23  21.1666676 
2014  6  23  21.1833336 
2014  6  23  21.2000006 
2014  6  23  21.2166676 
2014  6  23  21.2333336 
2014  6  23  21.2500006 
2014  6  23  21.2666676 
2014  6  23  21.2833336 
2014  6  23  21.3000006 
2014  6  23  21.3166676 
2014  6  23  21.3333336 
2014  6  23  21.3500006 
2014  6  23  21.3666676 
2014  6  23  21.3833336 
2014  6  23  21.4000006 
2014  6  23  21.4166676 
2014  6  23  21.4333336 
2014  6  23  21.4500006 
2014  6  23  21.4666676 
2014  6  23  21.4833336 
2014  6  23  21.5000006 
2014  6  23  21.5166676 
2014  6  23  21.5333336 
2014  6  23  21.5500006 
2014  6  23  21.5666676 
2014  6  23  21.5833336 
2014  6  23  21.6000006 
2014  6  23  21.6166676 
2014  6  23  21.6333336 
2014  6  23  21.6500006 
2014  6  23  21.6666676 
2014  6  23  21.6833336 
2014  6  23  21.7000006 
2014  6  23  21.7166676 
2014  6  23  21.7333336 
2014  6  23  21.7500006 
2014  6  23  21.7666676 
2014  6  23  21.7833336 
2014  6  23  21.8000006 
2014  6  23  21.8166676 
2014  6  23  21.8333336 
2014  6  23  21.8500006 
2014  6  23  21.8666676 
2014  6  23  21.8833336 
2014  6  23  21.9000006 
2014  6  23  21.9166676 
2014  6  23  21.9333336 
2014  6  23  21.9500006 
2014  6  23  21.9666676 
2014  6  23  21.9833336 
2014  6  23  22.0000006 
2014  6  23  22.0166676 
2014  6  23  22.0333336 
2014  6  23  22.0500006 
2014  6  23  22.0666676 
2014  6  23  22.0833336 
2014  6  23  22.1000006 
2014  6  23  22.1166676 
2014  6  23  22.1333336 
2014  6  23  22.1500006 
2014  6  23  22.1666676 
2014  6  23  22.1833336 
2014  6  23  22.2000006 
2014  6  23  22.2166676 
2014  6  23  22.2333336 
2014  6  23  22.2500006 
2014  6  23  22.2666676 
2014  6  23  22.2833336 
2014  6  23  22.3000006 
2014  6  23  22.3166676 
2014  6  23  22.3333336 
2014  6  23  22.3500006 
2014  6  23  22.3666676 
2014  6  23  22.3833336 
2014  6  23  22.4000006 
2014  6  23  22.4166676 
2014  6  23  22.4333336 
2014  6  23  22.4500006 
2014  6  23  22.4666676 
2014  6  23  22.4833336 
2014  6  23  22.5000006 
2014  6  23  22.5166676 
2014  6  23  22.5333336 
2014  6  23  22.5500006 
2014  6  23  22.5666676 
2014  6  23  22.5833336 
2014  6  23  22.6000006 
2014  6  23  22.6166676 
2014  6  23  22.6333336 
2014  6  23  22.6500006 
2014  6  23  22.6666676 
2014  6  23  22.6833336 
2014  6  23  22.7000006 
2014  6  23  22.7166676 
2014  6  23  22.7333336 
2014  6  23  22.7500006 
2014  6  23  22.7666676 
2014  6  23  22.7833336 
2014  6  23  22.8000006 
2014  6  23  22.8166676 
2014  6  23  22.8333336 
2014  6  23  22.8500006 
2014  6  23  22.8666676 
2014  6  23  22.8833336 
2014  6  23  22.9000006 
2014  6  23  22.9166676 
2014  6  23  22.9333336 
2014  6  23  22.9500006 
2014  6  23  22.9666676 
2014  6  23  22.9833336 
2014  6  23  23.0000006 
2014  6  23  23.0166676 
2014  6  23  23.0333336 
2014  6  23  23.0500006 
2014  6  23  23.0666676 
2014  6  23  23.0833336 
2014  6  23  23.1000006 
2014  6  23  23.1166676 
2014  6  23  23.1333336 
2014  6  23  23.1500006 
2014  6  23  23.1666676 
2014  6  23  23.1833336 
2014  6  23  23.2000006 
2014  6  23  23.2166676 
2014  6  23  23.2333336 
2014  6  23  23.2500006 
2014  6  23  23.2666676 
2014  6  23  23.2833336 
2014  6  23  23.3000006 
2014  6  23  23.3166676 
2014  6  23  23.3333336 
2014  6  23  23.3500006 
2014  6  23  23.3666676 
2014  6  23  23.3833336 
2014  6  23  23.4000006 
2014  6  23  23.4166676 
2014  6  23  23.4333336 
2014  6  23  23.4500006 
2014  6  23  23.4666676 
2014  6  23  23.4833336 
2014  6  23  23.5000006 
2014  6  23  23.5166676 
2014  6  23  23.5333336 
2014  6  23  23.5500006 
2014  6  23  23.5666676 
2014  6  23  23.5833336 
2014  6  23  23.6000006 
2014  6  23  23.6166676 
2014  6  23  23.6333336 
2014  6  23  23.6500006 
2014  6  23  23.6666676 
2014  6  23  23.6833336 
2014  6  23  23.7000006 
2014  6  23  23.7166676 
2014  6  23  23.7333336 
2014  6  23  23.7500006 
2014  6  23  23.7666676 
2014  6  23  23.7833336 
2014  6  23  23.8000006 
2014  6  23  23.8166676 
2014  6  23  23.8333336 
2014  6  23  23.8500006 
2014  6  23  23.8666676 
2014  6  23  23.8833336 
2014  6  23  23.9000006 
2014  6  23  23.9166676 
2014  6  23  23.9333336 
2014  6  23  23.9500006 
2014  6  23  23.9666676 
2014  6  23  23.9833336 
2014  6  24  0.0000006 
2014  6  24  0.0166676 
2014  6  24  0.0333336 
2014  6  24  0.0500006 
2014  6  24  0.0666676 
2014  6  24  0.0833336 
2014  6  24  0.1000006 
2014  6  24  0.1166676 
2014  6  24  0.1333336 
2014  6  24  0.1500006 
2014  6  24  0.1666676 
2014  6  24  0.1833336 
2014  6  24  0.2000006 
2014  6  24  0.2166676 
2014  6  24  0.2333336 
2014  6  24  0.2500006 
2014  6  24  0.2666676 
2014  6  24  0.2833336 
2014  6  24  0.3000006 
2014  6  24  0.3166676 
2014  6  24  0.3333336 
2014  6  24  0.3500006 
2014  6  24  0.3666676 
2014  6  24  0.3833336 
2014  6  24  0.4000006 
2014  6  24  0.4166676 
2014  6  24  0.4333336 
2014  6  24  0.4500006 
2014  6  24  0.4666676 
2014  6  24  0.4833336 
2014  6  24  0.5000006 
2014  6  24  0.5166676 
2014  6  24  0.5333336 
2014  6  24  0.5500006 
2014  6  24  0.5666676 
2014  6  24  0.5833336 
2014  6  24  0.6000006 
2014  6  24  0.6166676 
2014  6  24  0.6333336 
2014  6  24  0.6500006 
2014  6  24  0.6666676 
2014  6  24  0.6833336 
2014  6  24  0.7000006 
2014  6  24  0.7166676 
2014  6  24  0.7333336 
2014  6  24  0.7500006 
2014  6  24  0.7666676 
2014  6  24  0.7833336 
2014  6  24  0.8000006 
2014  6  24  0.8166676 
2014  6  24  0.8333336 
2014  6  24  0.8500006 
2014  6  24  0.8666676 
2014  6  24  0.8833336 
2014  6  24  0.9000006 
2014  6  24  0.9166676 
2014  6  24  0.9333336 
2014  6  24  0.9500006 
2014  6  24  0.9666676 
2014  6  24  0.9833336 
2014  6  24  1.0000006 
2014  6  24  1.0166676 
2014  6  24  1.0333336 
2014  6  24  1.0500006 
2014  6  24  1.0666676 
2014  6  24  1.0833336 
2014  6  24  1.1000006 
2014  6  24  1.1166676 
2014  6  24  1.1333336 
2014  6  24  1.1500006 
2014  6  24  1.1666676 
2014  6  24  1.1833336 
2014  6  24  1.2000006 
2014  6  24  1.2166676 
2014  6  24  1.2333336 
2014  6  24  1.2500006 
2014  6  24  1.2666676 
2014  6  24  1.2833336 
2014  6  24  1.3000006 
2014  6  24  1.3166676 
2014  6  24  1.3333336 
2014  6  24  1.3500006 
2014  6  24  1.3666676 
2014  6  24  1.3833336 
2014  6  24  1.4000006 
2014  6  24  1.4166676 
2014  6  24  1.4333336 
2014  6  24  1.4500006 
2014  6  24  1.4666676 
2014  6  24  1.4833336 
2014  6  24  1.5000006 
2014  6  24  1.5166676 
2014  6  24  1.5333336 
2014  6  24  1.5500006 
2014  6  24  1.5666676 
2014  6  24  1.5833336 
2014  6  24  1.6000006 
2014  6  24  1.6166676 
2014  6  24  1.6333336 
2014  6  24  1.6500006 
2014  6  24  1.6666676 
2014  6  24  1.6833336 
2014  6  24  1.7000006 
2014  6  24  1.7166676 
2014  6  24  1.7333336 
2014  6  24  1.7500006 
2014  6  24  1.7666676 
2014  6  24  1.7833336 
2014  6  24  1.8000006 
2014  6  24  1.8166676 
2014  6  24  1.8333336 
2014  6  24  1.8500006 
2014  6  24  1.8666676 
2014  6  24  1.8833336 
2014  6  24  1.9000006 
2014  6  24  1.9166676 
2014  6  24  1.9333336 
2014  6  24  1.9500006 
2014  6  24  1.9666676 
2014  6  24  1.9833336 
2014  6  24  2.0000006 
2014  6  24  2.0166676 
2014  6  24  2.0333336 
2014  6  24  2.0500006 
2014  6  24  2.0666676 
2014  6  24  2.0833336 
2014  6  24  2.1000006 
2014  6  24  2.1166676 
2014  6  24  2.1333336 
2014  6  24  2.1500006 
2014  6  24  2.1666676 
2014  6  24  2.1833336 
2014  6  24  2.2000006 
2014  6  24  2.2166676 
2014  6  24  2.2333336 
2014  6  24  2.2500006 
2014  6  24  2.2666676 
2014  6  24  2.2833336 
2014  6  24  2.3000006 
2014  6  24  2.3166676 
2014  6  24  2.3333336 
2014  6  24  2.3500006 
2014  6  24  2.3666676 
2014  6  24  2.3833336 
2014  6  24  2.4000006 
2014  6  24  2.4166676 
2014  6  24  2.4333336 
2014  6  24  2.4500006 
2014  6  24  2.4666676 
2014  6  24  2.4833336 
2014  6  24  2.5000006 
2014  6  24  2.5166676 
2014  6  24  2.5333336 
2014  6  24  2.5500006 
2014  6  24  2.5666676 
2014  6  24  2.5833336 
2014  6  24  2.6000006 
2014  6  24  2.6166676 
2014  6  24  2.6333336 
2014  6  24  2.6500006 
2014  6  24  2.6666676 
2014  6  24  2.6833336 
2014  6  24  2.7000006 
2014  6  24  2.7166676 
2014  6  24  2.7333336 
2014  6  24  2.7500006 
2014  6  24  2.7666676 
2014  6  24  2.7833336 
2014  6  24  2.8000006 
2014  6  24  2.8166676 
2014  6  24  2.8333336 
2014  6  24  2.8500006 
2014  6  24  2.8666676 
2014  6  24  2.8833336 
2014  6  24  2.9000006 
2014  6  24  2.9166676 
2014  6  24  2.9333336 
2014  6  24  2.9500006 
2014  6  24  2.9666676 
2014  6  24  2.9833336 
2014  6  24  3.0000006 
2014  6  24  3.0166676 
2014  6  24  3.0333336 
2014  6  24  3.0500006 
2014  6  24  3.0666676 
2014  6  24  3.0833336 
2014  6  24  3.1000006 
2014  6  24  3.1166676 
2014  6  24  3.1333336 
2014  6  24  3.1500006 
2014  6  24  3.1666676 
2014  6  24  3.1833336 
2014  6  24  3.2000006 
2014  6  24  3.2166676 
2014  6  24  3.2333336 
2014  6  24  3.2500006 
2014  6  24  3.2666676 
2014  6  24  3.2833336 
2014  6  24  3.3000006 
2014  6  24  3.3166676 
2014  6  24  3.3333336 
2014  6  24  3.3500006 
2014  6  24  3.3666676 
2014  6  24  3.3833336 
2014  6  24  3.4000006 
2014  6  24  3.4166676 
2014  6  24  3.4333336 
2014  6  24  3.4500006 
2014  6  24  3.4666676 
2014  6  24  3.4833336 
2014  6  24  3.5000006 
2014  6  24  3.5166676 
2014  6  24  3.5333336 
2014  6  24  3.5500006 
2014  6  24  3.5666676 
2014  6  24  3.5833336 
2014  6  24  3.6000006 
2014  6  24  3.6166676 
2014  6  24  3.6333336 
2014  6  24  3.6500006 
2014  6  24  3.6666676 
2014  6  24  3.6833336 
2014  6  24  3.7000006 
2014  6  24  3.7166676 
2014  6  24  3.7333336 
2014  6  24  3.7500006 
2014  6  24  3.7666676 
2014  6  24  3.7833336 
2014  6  24  3.8000006 
2014  6  24  3.8166676 
2014  6  24  3.8333336 
2014  6  24  3.8500006 
2014  6  24  3.8666676 
2014  6  24  3.8833336 
2014  6  24  3.9000006 
2014  6  24  3.9166676 
2014  6  24  3.9333336 
2014  6  24  3.9500006 
2014  6  24  3.9666676 
2014  6  24  3.9833336 
2014  6  24  4.0000006 
2014  6  24  4.0166676 
2014  6  24  4.0333336 
2014  6  24  4.0500006 
2014  6  24  4.0666676 
2014  6  24  4.0833336 
2014  6  24  4.1000006 
2014  6  24  4.1166676 
2014  6  24  4.1333336 
2014  6  24  4.1500006 
2014  6  24  4.1666676 
2014  6  24  4.1833336 
2014  6  24  4.2000006 
2014  6  24  4.2166676 
2014  6  24  4.2333336 
2014  6  24  4.2500006 
2014  6  24  4.2666676 
2014  6  24  4.2833336 
2014  6  24  4.3000006 
2014  6  24  4.3166676 
2014  6  24  4.3333336 
2014  6  24  4.3500006 
2014  6  24  4.3666676 
2014  6  24  4.3833336 
2014  6  24  4.4000006 
2014  6  24  4.4166676 
2014  6  24  4.4333336 
2014  6  24  4.4500006 
2014  6  24  4.4666676 
2014  6  24  4.4833336 
2014  6  24  4.5000006 
2014  6  24  4.5166676 
2014  6  24  4.5333336 
2014  6  24  4.5500006 
2014  6  24  4.5666676 
2014  6  24  4.5833336 
2014  6  24  4.6000006 
2014  6  24  4.6166676 
2014  6  24  4.6333336 
2014  6  24  4.6500006 
2014  6  24  4.6666676 
2014  6  24  4.6833336 
2014  6  24  4.7000006 
2014  6  24  4.7166676 
2014  6  24  4.7333336 
2014  6  24  4.7500006 
2014  6  24  4.7666676 
2014  6  24  4.7833336 
2014  6  24  4.8000006 
2014  6  24  4.8166676 
2014  6  24  4.8333336 
2014  6  24  4.8500006 
2014  6  24  4.8666676 
2014  6  24  4.8833336 
2014  6  24  4.9000006 
2014  6  24  4.9166676 
2014  6  24  4.9333336 
2014  6  24  4.9500006 
2014  6  24  4.9666676 
2014  6  24  4.9833336 
2014  6  24  5.0000006 
2014  6  24  5.0166676 
2014  6  24  5.0333336 
2014  6  24  5.0500006 
2014  6  24  5.0666676 
2014  6  24  5.0833336 
2014  6  24  5.1000006 
2014  6  24  5.1166676 
2014  6  24  5.1333336 
2014  6  24  5.1500006 
2014  6  24  5.1666676 
2014  6  24  5.1833336 
2014  6  24  5.2000006 
2014  6  24  5.2166676 
2014  6  24  5.2333336 
2014  6  24  5.2500006 
2014  6  24  5.2666676 
2014  6  24  5.2833336 
2014  6  24  5.3000006 
2014  6  24  5.3166676 
2014  6  24  5.3333336 
2014  6  24  5.3500006 
2014  6  24  5.3666676 
2014  6  24  5.3833336 
2014  6  24  5.4000006 
2014  6  24  5.4166676 
2014  6  24  5.4333336 
2014  6  24  5.4500006 
2014  6  24  5.4666676 
2014  6  24  5.4833336 
2014  6  24  5.5000006 
2014  6  24  5.5166676 
2014  6  24  5.5333336 
2014  6  24  5.5500006 
2014  6  24  5.5666676 
2014  6  24  5.5833336 
2014  6  24  5.6000006 
2014  6  24  5.6166676 
2014  6  24  5.6333336 
2014  6  24  5.6500006 
2014  6  24  5.6666676 
2014  6  24  5.6833336 
2014  6  24  5.7000006 
2014  6  24  5.7166676 
2014  6  24  5.7333336 
2014  6  24  5.7500006 
2014  6  24  5.7666676 
2014  6  24  5.7833336 
2014  6  24  5.8000006 
2014  6  24  5.8166676 
2014  6  24  5.8333336 
2014  6  24  5.8500006 
2014  6  24  5.8666676 
2014  6  24  5.8833336 
2014  6  24  5.9000006 
2014  6  24  5.9166676 
2014  6  24  5.9333336 
2014  6  24  5.9500006 
2014  6  24  5.9666676 
2014  6  24  5.9833336 
2014  6  24  6.0000006 
2014  6  24  6.0166676 
2014  6  24  6.0333336 
2014  6  24  6.0500006 
2014  6  24  6.0666676 
2014  6  24  6.0833336 
2014  6  24  6.1000006 
2014  6  24  6.1166676 
2014  6  24  6.1333336 
2014  6  24  6.1500006 
2014  6  24  6.1666676 
2014  6  24  6.1833336 
2014  6  24  6.2000006 
2014  6  24  6.2166676 
2014  6  24  6.2333336 
2014  6  24  6.2500006 
2014  6  24  6.2666676 
2014  6  24  6.2833336 
2014  6  24  6.3000006 
2014  6  24  6.3166676 
2014  6  24  6.3333336 
2014  6  24  6.3500006 
2014  6  24  6.3666676 
2014  6  24  6.3833336 
2014  6  24  6.4000006 
2014  6  24  6.4166676 
2014  6  24  6.4333336 
2014  6  24  6.4500006 
2014  6  24  6.4666676 
2014  6  24  6.4833336 
2014  6  24  6.5000006 
2014  6  24  6.5166676 
2014  6  24  6.5333336 
2014  6  24  6.5500006 
2014  6  24  6.5666676 
2014  6  24  6.5833336 
2014  6  24  6.6000006 
2014  6  24  6.6166676 
2014  6  24  6.6333336 
2014  6  24  6.6500006 
2014  6  24  6.6666676 
2014  6  24  6.6833336 
2014  6  24  6.7000006 
2014  6  24  6.7166676 
2014  6  24  6.7333336 
2014  6  24  6.7500006 
2014  6  24  6.7666676 
2014  6  24  6.7833336 
2014  6  24  6.8000006 
2014  6  24  6.8166676 
2014  6  24  6.8333336 
2014  6  24  6.8500006 
2014  6  24  6.8666676 
2014  6  24  6.8833336 
2014  6  24  6.9000006 
2014  6  24  6.9166676 
2014  6  24  6.9333336 
2014  6  24  6.9500006 
2014  6  24  6.9666676 
2014  6  24  6.9833336 
2014  6  24  7.0000006 
2014  6  24  7.0166676 
2014  6  24  7.0333336 
2014  6  24  7.0500006 
2014  6  24  7.0666676 
2014  6  24  7.0833336 
2014  6  24  7.1000006 
2014  6  24  7.1166676 
2014  6  24  7.1333336 
2014  6  24  7.1500006 
2014  6  24  7.1666676 
2014  6  24  7.1833336 
2014  6  24  7.2000006 
2014  6  24  7.2166676 
2014  6  24  7.2333336 
2014  6  24  7.2500006 
2014  6  24  7.2666676 
2014  6  24  7.2833336 
2014  6  24  7.3000006 
2014  6  24  7.3166676 
2014  6  24  7.3333336 
2014  6  24  7.3500006 
2014  6  24  7.3666676 
2014  6  24  7.3833336 
2014  6  24  7.4000006 
2014  6  24  7.4166676 
2014  6  24  7.4333336 
2014  6  24  7.4500006 
2014  6  24  7.4666676 
2014  6  24  7.4833336 
2014  6  24  7.5000006 
2014  6  24  7.5166676 
2014  6  24  7.5333336 
2014  6  24  7.5500006 
2014  6  24  7.5666676 
2014  6  24  7.5833336 
2014  6  24  7.6000006 
2014  6  24  7.6166676 
2014  6  24  7.6333336 
2014  6  24  7.6500006 
2014  6  24  7.6666676 
2014  6  24  7.6833336 
2014  6  24  7.7000006 
2014  6  24  7.7166676 
2014  6  24  7.7333336 
2014  6  24  7.7500006 
2014  6  24  7.7666676 
2014  6  24  7.7833336 
2014  6  24  7.8000006 
2014  6  24  7.8166676 
2014  6  24  7.8333336 
2014  6  24  7.8500006 
2014  6  24  7.8666676 
2014  6  24  7.8833336 
2014  6  24  7.9000006 
2014  6  24  7.9166676 
2014  6  24  7.9333336 
2014  6  24  7.9500006 
2014  6  24  7.9666676 
2014  6  24  7.9833336 
2014  6  24  8.0000006 
2014  6  24  8.0166676 
2014  6  24  8.0333336 
2014  6  24  8.0500006 
2014  6  24  8.0666676 
2014  6  24  8.0833336 
2014  6  24  8.1000006 
2014  6  24  8.1166676 
2014  6  24  8.1333336 
2014  6  24  8.1500006 
2014  6  24  8.1666676 
2014  6  24  8.1833336 
2014  6  24  8.2000006 
2014  6  24  8.2166676 
2014  6  24  8.2333336 
2014  6  24  8.2500006 
2014  6  24  8.2666676 
2014  6  24  8.2833336 
2014  6  24  8.3000006 
2014  6  24  8.3166676 
2014  6  24  8.3333336 
2014  6  24  8.3500006 
2014  6  24  8.3666676 
2014  6  24  8.3833336 
2014  6  24  8.4000006 
2014  6  24  8.4166676 
2014  6  24  8.4333336 
2014  6  24  8.4500006 
2014  6  24  8.4666676 
2014  6  24  8.4833336 
2014  6  24  8.5000006 
2014  6  24  8.5166676 
2014  6  24  8.5333336 
2014  6  24  8.5500006 
2014  6  24  8.5666676 
2014  6  24  8.5833336 
2014  6  24  8.6000006 
2014  6  24  8.6166676 
2014  6  24  8.6333336 
2014  6  24  8.6500006 
2014  6  24  8.6666676 
2014  6  24  8.6833336 
2014  6  24  8.7000006 
2014  6  24  8.7166676 
2014  6  24  8.7333336 
2014  6  24  8.7500006 
2014  6  24  8.7666676 
2014  6  24  8.7833336 
2014  6  24  8.8000006 
2014  6  24  8.8166676 
2014  6  24  8.8333336 
2014  6  24  8.8500006 
2014  6  24  8.8666676 
2014  6  24  8.8833336 
2014  6  24  8.9000006 
2014  6  24  8.9166676 
2014  6  24  8.9333336 
2014  6  24  8.9500006 
2014  6  24  8.9666676 
2014  6  24  8.9833336 
2014  6  24  9.0000006 
2014  6  24  9.0166676 
2014  6  24  9.0333336 
2014  6  24  9.0500006 
2014  6  24  9.0666676 
2014  6  24  9.0833336 
2014  6  24  9.1000006 
2014  6  24  9.1166676 
2014  6  24  9.1333336 
2014  6  24  9.1500006 
2014  6  24  9.1666676 
2014  6  24  9.1833336 
2014  6  24  9.2000006 
2014  6  24  9.2166676 
2014  6  24  9.2333336 
2014  6  24  9.2500006 
2014  6  24  9.2666676 
2014  6  24  9.2833336 
2014  6  24  9.3000006 
2014  6  24  9.3166676 
2014  6  24  9.3333336 
2014  6  24  9.3500006 
2014  6  24  9.3666676 
2014  6  24  9.3833336 
2014  6  24  9.4000006 
2014  6  24  9.4166676 
2014  6  24  9.4333336 
2014  6  24  9.4500006 
2014  6  24  9.4666676 
2014  6  24  9.4833336 
2014  6  24  9.5000006 
2014  6  24  9.5166676 
2014  6  24  9.5333336 
2014  6  24  9.5500006 
2014  6  24  9.5666676 
2014  6  24  9.5833336 
2014  6  24  9.6000006 
2014  6  24  9.6166676 
2014  6  24  9.6333336 
2014  6  24  9.6500006 
2014  6  24  9.6666676 
2014  6  24  9.6833336 
2014  6  24  9.7000006 
2014  6  24  9.7166676 
2014  6  24  9.7333336 
2014  6  24  9.7500006 
2014  6  24  9.7666676 
2014  6  24  9.7833336 
2014  6  24  9.8000006 
2014  6  24  9.8166676 
2014  6  24  9.8333336 
2014  6  24  9.8500006 
2014  6  24  9.8666676 
2014  6  24  9.8833336 
2014  6  24  9.9000006 
2014  6  24  9.9166676 
2014  6  24  9.9333336 
2014  6  24  9.9500006 
2014  6  24  9.9666676 
2014  6  24  9.9833336 
2014  6  24  10.0000006 
2014  6  24  10.0166676 
2014  6  24  10.0333336 
2014  6  24  10.0500006 
2014  6  24  10.0666676 
2014  6  24  10.0833336 
2014  6  24  10.1000006 
2014  6  24  10.1166676 
2014  6  24  10.1333336 
2014  6  24  10.1500006 
2014  6  24  10.1666676 
2014  6  24  10.1833336 
2014  6  24  10.2000006 
2014  6  24  10.2166676 
2014  6  24  10.2333336 
2014  6  24  10.2500006 
2014  6  24  10.2666676 
2014  6  24  10.2833336 
2014  6  24  10.3000006 
2014  6  24  10.3166676 
2014  6  24  10.3333336 
2014  6  24  10.3500006 
2014  6  24  10.3666676 
2014  6  24  10.3833336 
2014  6  24  10.4000006 
2014  6  24  10.4166676 
2014  6  24  10.4333336 
2014  6  24  10.4500006 
2014  6  24  10.4666676 
2014  6  24  10.4833336 
2014  6  24  10.5000006 
2014  6  24  10.5166676 
2014  6  24  10.5333336 
2014  6  24  10.5500006 
2014  6  24  10.5666676 
2014  6  24  10.5833336 
2014  6  24  10.6000006 
2014  6  24  10.6166676 
2014  6  24  10.6333336 
2014  6  24  10.6500006 
2014  6  24  10.6666676 
2014  6  24  10.6833336 
2014  6  24  10.7000006 
2014  6  24  10.7166676 
2014  6  24  10.7333336 
2014  6  24  10.7500006 
2014  6  24  10.7666676 
2014  6  24  10.7833336 
2014  6  24  10.8000006 
2014  6  24  10.8166676 
2014  6  24  10.8333336 
2014  6  24  10.8500006 
2014  6  24  10.8666676 
2014  6  24  10.8833336 
2014  6  24  10.9000006 
2014  6  24  10.9166676 
2014  6  24  10.9333336 
2014  6  24  10.9500006 
2014  6  24  10.9666676 
2014  6  24  10.9833336 
2014  6  24  11.0000006 
2014  6  24  11.0166676 
2014  6  24  11.0333336 
2014  6  24  11.0500006 
2014  6  24  11.0666676 
2014  6  24  11.0833336 
2014  6  24  11.1000006 
2014  6  24  11.1166676 
2014  6  24  11.1333336 
2014  6  24  11.1500006 
2014  6  24  11.1666676 
2014  6  24  11.1833336 
2014  6  24  11.2000006 
2014  6  24  11.2166676 
2014  6  24  11.2333336 
2014  6  24  11.2500006 
2014  6  24  11.2666676 
2014  6  24  11.2833336 
2014  6  24  11.3000006 
2014  6  24  11.3166676 
2014  6  24  11.3333336 
2014  6  24  11.3500006 
2014  6  24  11.3666676 
2014  6  24  11.3833336 
2014  6  24  11.4000006 
2014  6  24  11.4166676 
2014  6  24  11.4333336 
2014  6  24  11.4500006 
2014  6  24  11.4666676 
2014  6  24  11.4833336 
2014  6  24  11.5000006 
2014  6  24  11.5166676 
2014  6  24  11.5333336 
2014  6  24  11.5500006 
2014  6  24  11.5666676 
2014  6  24  11.5833336 
2014  6  24  11.6000006 
2014  6  24  11.6166676 
2014  6  24  11.6333336 
2014  6  24  11.6500006 
2014  6  24  11.6666676 
2014  6  24  11.6833336 
2014  6  24  11.7000006 
2014  6  24  11.7166676 
2014  6  24  11.7333336 
2014  6  24  11.7500006 
2014  6  24  11.7666676 
2014  6  24  11.7833336 
2014  6  24  11.8000006 
2014  6  24  11.8166676 
2014  6  24  11.8333336 
2014  6  24  11.8500006 
2014  6  24  11.8666676 
2014  6  24  11.8833336 
2014  6  24  11.9000006 
2014  6  24  11.9166676 
2014  6  24  11.9333336 
2014  6  24  11.9500006 
2014  6  24  11.9666676 
2014  6  24  11.9833336 
2014  6  24  12.0000006 
2014  6  24  12.0166676 
2014  6  24  12.0333336 
2014  6  24  12.0500006 
2014  6  24  12.0666676 
2014  6  24  12.0833336 
2014  6  24  12.1000006 
2014  6  24  12.1166676 
2014  6  24  12.1333336 
2014  6  24  12.1500006 
2014  6  24  12.1666676 
2014  6  24  12.1833336 
2014  6  24  12.2000006 
2014  6  24  12.2166676 
2014  6  24  12.2333336 
2014  6  24  12.2500006 
2014  6  24  12.2666676 
2014  6  24  12.2833336 
2014  6  24  12.3000006 
2014  6  24  12.3166676 
2014  6  24  12.3333336 
2014  6  24  12.3500006 
2014  6  24  12.3666676 
2014  6  24  12.3833336 
2014  6  24  12.4000006 
2014  6  24  12.4166676 
2014  6  24  12.4333336 
2014  6  24  12.4500006 
2014  6  24  12.4666676 
2014  6  24  12.4833336 
2014  6  24  12.5000006 
2014  6  24  12.5166676 
2014  6  24  12.5333336 
2014  6  24  12.5500006 
2014  6  24  12.5666676 
2014  6  24  12.5833336 
2014  6  24  12.6000006 
2014  6  24  12.6166676 
2014  6  24  12.6333336 
2014  6  24  12.6500006 
2014  6  24  12.6666676 
2014  6  24  12.6833336 
2014  6  24  12.7000006 
2014  6  24  12.7166676 
2014  6  24  12.7333336 
2014  6  24  12.7500006 
2014  6  24  12.7666676 
2014  6  24  12.7833336 
2014  6  24  12.8000006 
2014  6  24  12.8166676 
2014  6  24  12.8333336 
2014  6  24  12.8500006 
2014  6  24  12.8666676 
2014  6  24  12.8833336 
2014  6  24  12.9000006 
2014  6  24  12.9166676 
2014  6  24  12.9333336 
2014  6  24  12.9500006 
2014  6  24  12.9666676 
2014  6  24  12.9833336 
2014  6  24  13.0000006 
2014  6  24  13.0166676 
2014  6  24  13.0333336 
2014  6  24  13.0500006 
2014  6  24  13.0666676 
2014  6  24  13.0833336 
2014  6  24  13.1000006 
2014  6  24  13.1166676 
2014  6  24  13.1333336 
2014  6  24  13.1500006 
2014  6  24  13.1666676 
2014  6  24  13.1833336 
2014  6  24  13.2000006 
2014  6  24  13.2166676 
2014  6  24  13.2333336 
2014  6  24  13.2500006 
2014  6  24  13.2666676 
2014  6  24  13.2833336 
2014  6  24  13.3000006 
2014  6  24  13.3166676 
2014  6  24  13.3333336 
2014  6  24  13.3500006 
2014  6  24  13.3666676 
2014  6  24  13.3833336 
2014  6  24  13.4000006 
2014  6  24  13.4166676 
2014  6  24  13.4333336 
2014  6  24  13.4500006 
2014  6  24  13.4666676 
2014  6  24  13.4833336 
2014  6  24  13.5000006 
2014  6  24  13.5166676 
2014  6  24  13.5333336 
2014  6  24  13.5500006 
2014  6  24  13.5666676 
2014  6  24  13.5833336 
2014  6  24  13.6000006 
2014  6  24  13.6166676 
2014  6  24  13.6333336 
2014  6  24  13.6500006 
2014  6  24  13.6666676 
2014  6  24  13.6833336 
2014  6  24  13.7000006 
2014  6  24  13.7166676 
2014  6  24  13.7333336 
2014  6  24  13.7500006 
2014  6  24  13.7666676 
2014  6  24  13.7833336 
2014  6  24  13.8000006 
2014  6  24  13.8166676 
2014  6  24  13.8333336 
2014  6  24  13.8500006 
2014  6  24  13.8666676 
2014  6  24  13.8833336 
2014  6  24  13.9000006 
2014  6  24  13.9166676 
2014  6  24  13.9333336 
2014  6  24  13.9500006 
2014  6  24  13.9666676 
2014  6  24  13.9833336 
2014  6  24  14.0000006 
2014  6  24  14.0166676 
2014  6  24  14.0333336 
2014  6  24  14.0500006 
2014  6  24  14.0666676 
2014  6  24  14.0833336 
2014  6  24  14.1000006 
2014  6  24  14.1166676 
2014  6  24  14.1333336 
2014  6  24  14.1500006 
2014  6  24  14.1666676 
2014  6  24  14.1833336 
2014  6  24  14.2000006 
2014  6  24  14.2166676 
2014  6  24  14.2333336 
2014  6  24  14.2500006 
2014  6  24  14.2666676 
2014  6  24  14.2833336 
2014  6  24  14.3000006 
2014  6  24  14.3166676 
2014  6  24  14.3333336 
2014  6  24  14.3500006 
2014  6  24  14.3666676 
2014  6  24  14.3833336 
2014  6  24  14.4000006 
2014  6  24  14.4166676 
2014  6  24  14.4333336 
2014  6  24  14.4500006 
2014  6  24  14.4666676 
2014  6  24  14.4833336 
2014  6  24  14.5000006 
2014  6  24  14.5166676 
2014  6  24  14.5333336 
2014  6  24  14.5500006 
2014  6  24  14.5666676 
2014  6  24  14.5833336 
2014  6  24  14.6000006 
2014  6  24  14.6166676 
2014  6  24  14.6333336 
2014  6  24  14.6500006 
2014  6  24  14.6666676 
2014  6  24  14.6833336 
2014  6  24  14.7000006 
2014  6  24  14.7166676 
2014  6  24  14.7333336 
2014  6  24  14.7500006 
2014  6  24  14.7666676 
2014  6  24  14.7833336 
2014  6  24  14.8000006 
2014  6  24  14.8166676 
2014  6  24  14.8333336 
2014  6  24  14.8500006 
2014  6  24  14.8666676 
2014  6  24  14.8833336 
2014  6  24  14.9000006 
2014  6  24  14.9166676 
2014  6  24  14.9333336 
2014  6  24  14.9500006 
2014  6  24  14.9666676 
2014  6  24  14.9833336 
2014  6  24  15.0000006 
2014  6  24  15.0166676 
2014  6  24  15.0333336 
2014  6  24  15.0500006 
2014  6  24  15.0666676 
2014  6  24  15.0833336 
2014  6  24  15.1000006 
2014  6  24  15.1166676 
2014  6  24  15.1333336 
2014  6  24  15.1500006 
2014  6  24  15.1666676 
2014  6  24  15.1833336 
2014  6  24  15.2000006 
2014  6  24  15.2166676 
2014  6  24  15.2333336 
2014  6  24  15.2500006 
2014  6  24  15.2666676 
2014  6  24  15.2833336 
2014  6  24  15.3000006 
2014  6  24  15.3166676 
2014  6  24  15.3333336 
2014  6  24  15.3500006 
2014  6  24  15.3666676 
2014  6  24  15.3833336 
2014  6  24  15.4000006 
2014  6  24  15.4166676 
2014  6  24  15.4333336 
2014  6  24  15.4500006 
2014  6  24  15.4666676 
2014  6  24  15.4833336 
2014  6  24  15.5000006 
2014  6  24  15.5166676 
2014  6  24  15.5333336 
2014  6  24  15.5500006 
2014  6  24  15.5666676 
2014  6  24  15.5833336 
2014  6  24  15.6000006 
2014  6  24  15.6166676 
2014  6  24  15.6333336 
2014  6  24  15.6500006 
2014  6  24  15.6666676 
2014  6  24  15.6833336 
2014  6  24  15.7000006 
2014  6  24  15.7166676 
2014  6  24  15.7333336 
2014  6  24  15.7500006 
2014  6  24  15.7666676 
2014  6  24  15.7833336 
2014  6  24  15.8000006 
2014  6  24  15.8166676 
2014  6  24  15.8333336 
2014  6  24  15.8500006 
2014  6  24  15.8666676 
2014  6  24  15.8833336 
2014  6  24  15.9000006 
2014  6  24  15.9166676 
2014  6  24  15.9333336 
2014  6  24  15.9500006 
2014  6  24  15.9666676 
2014  6  24  15.9833336 
2014  6  24  16.0000006 
2014  6  24  16.0166676 
2014  6  24  16.0333336 
2014  6  24  16.0500006 
2014  6  24  16.0666676 
2014  6  24  16.0833336 
2014  6  24  16.1000006 
2014  6  24  16.1166676 
2014  6  24  16.1333336 
2014  6  24  16.1500006 
2014  6  24  16.1666676 
2014  6  24  16.1833336 
2014  6  24  16.2000006 
2014  6  24  16.2166676 
2014  6  24  16.2333336 
2014  6  24  16.2500006 
2014  6  24  16.2666676 
2014  6  24  16.2833336 
2014  6  24  16.3000006 
2014  6  24  16.3166676 
2014  6  24  16.3333336 
2014  6  24  16.3500006 
2014  6  24  16.3666676 
2014  6  24  16.3833336 
2014  6  24  16.4000006 
2014  6  24  16.4166676 
2014  6  24  16.4333336 
2014  6  24  16.4500006 
2014  6  24  16.4666676 
2014  6  24  16.4833336 
2014  6  24  16.5000006 
2014  6  24  16.5166676 
2014  6  24  16.5333336 
2014  6  24  16.5500006 
2014  6  24  16.5666676 
2014  6  24  16.5833336 
2014  6  24  16.6000006 
2014  6  24  16.6166676 
2014  6  24  16.6333336 
2014  6  24  16.6500006 
2014  6  24  16.6666676 
2014  6  24  16.6833336 
2014  6  24  16.7000006 
2014  6  24  16.7166676 
2014  6  24  16.7333336 
2014  6  24  16.7500006 
2014  6  24  16.7666676 
2014  6  24  16.7833336 
2014  6  24  16.8000006 
2014  6  24  16.8166676 
2014  6  24  16.8333336 
2014  6  24  16.8500006 
2014  6  24  16.8666676 
2014  6  24  16.8833336 
2014  6  24  16.9000006 
2014  6  24  16.9166676 
2014  6  24  16.9333336 
2014  6  24  16.9500006 
2014  6  24  16.9666676 
2014  6  24  16.9833336 
2014  6  24  17.0000006 
2014  6  24  17.0166676 
2014  6  24  17.0333336 
2014  6  24  17.0500006 
2014  6  24  17.0666676 
2014  6  24  17.0833336 
2014  6  24  17.1000006 
2014  6  24  17.1166676 
2014  6  24  17.1333336 
2014  6  24  17.1500006 
2014  6  24  17.1666676 
2014  6  24  17.1833336 
2014  6  24  17.2000006 
2014  6  24  17.2166676 
2014  6  24  17.2333336 
2014  6  24  17.2500006 
2014  6  24  17.2666676 
2014  6  24  17.2833336 
2014  6  24  17.3000006 
2014  6  24  17.3166676 
2014  6  24  17.3333336 
2014  6  24  17.3500006 
2014  6  24  17.3666676 
2014  6  24  17.3833336 
2014  6  24  17.4000006 
2014  6  24  17.4166676 
2014  6  24  17.4333336 
2014  6  24  17.4500006 
2014  6  24  17.4666676 
2014  6  24  17.4833336 
2014  6  24  17.5000006 
2014  6  24  17.5166676 
2014  6  24  17.5333336 
2014  6  24  17.5500006 
2014  6  24  17.5666676 
2014  6  24  17.5833336 
2014  6  24  17.6000006 
2014  6  24  17.6166676 
2014  6  24  17.6333336 
2014  6  24  17.6500006 
2014  6  24  17.6666676 
2014  6  24  17.6833336 
2014  6  24  17.7000006 
2014  6  24  17.7166676 
2014  6  24  17.7333336 
2014  6  24  17.7500006 
2014  6  24  17.7666676 
2014  6  24  17.7833336 
2014  6  24  17.8000006 
2014  6  24  17.8166676 
2014  6  24  17.8333336 
2014  6  24  17.8500006 
2014  6  24  17.8666676 
2014  6  24  17.8833336 
2014  6  24  17.9000006 
2014  6  24  17.9166676 
2014  6  24  17.9333336 
2014  6  24  17.9500006 
2014  6  24  17.9666676 
2014  6  24  17.9833336 
2014  6  24  18.0000006 
2014  6  24  18.0166676 
2014  6  24  18.0333336 
2014  6  24  18.0500006 
2014  6  24  18.0666676 
2014  6  24  18.0833336 
2014  6  24  18.1000006 
2014  6  24  18.1166676 
2014  6  24  18.1333336 
2014  6  24  18.1500006 
2014  6  24  18.1666676 
2014  6  24  18.1833336 
2014  6  24  18.2000006 
2014  6  24  18.2166676 
2014  6  24  18.2333336 
2014  6  24  18.2500006 
2014  6  24  18.2666676 
2014  6  24  18.2833336 
2014  6  24  18.3000006 
2014  6  24  18.3166676 
2014  6  24  18.3333336 
2014  6  24  18.3500006 
2014  6  24  18.3666676 
2014  6  24  18.3833336 
2014  6  24  18.4000006 
2014  6  24  18.4166676 
2014  6  24  18.4333336 
2014  6  24  18.4500006 
2014  6  24  18.4666676 
2014  6  24  18.4833336 
2014  6  24  18.5000006 
2014  6  24  18.5166676 
2014  6  24  18.5333336 
2014  6  24  18.5500006 
2014  6  24  18.5666676 
2014  6  24  18.5833336 
2014  6  24  18.6000006 
2014  6  24  18.6166676 
2014  6  24  18.6333336 
2014  6  24  18.6500006 
2014  6  24  18.6666676 
2014  6  24  18.6833336 
2014  6  24  18.7000006 
2014  6  24  18.7166676 
2014  6  24  18.7333336 
2014  6  24  18.7500006 
2014  6  24  18.7666676 
2014  6  24  18.7833336 
2014  6  24  18.8000006 
2014  6  24  18.8166676 
2014  6  24  18.8333336 
2014  6  24  18.8500006 
2014  6  24  18.8666676 
2014  6  24  18.8833336 
2014  6  24  18.9000006 
2014  6  24  18.9166676 
2014  6  24  18.9333336 
2014  6  24  18.9500006 
2014  6  24  18.9666676 
2014  6  24  18.9833336 
2014  6  24  19.0000006 
2014  6  24  19.0166676 
2014  6  24  19.0333336 
2014  6  24  19.0500006 
2014  6  24  19.0666676 
2014  6  24  19.0833336 
2014  6  24  19.1000006 
2014  6  24  19.1166676 
2014  6  24  19.1333336 
2014  6  24  19.1500006 
2014  6  24  19.1666676 
2014  6  24  19.1833336 
2014  6  24  19.2000006 
2014  6  24  19.2166676 
2014  6  24  19.2333336 
2014  6  24  19.2500006 
2014  6  24  19.2666676 
2014  6  24  19.2833336 
2014  6  24  19.3000006 
2014  6  24  19.3166676 
2014  6  24  19.3333336 
2014  6  24  19.3500006 
2014  6  24  19.3666676 
2014  6  24  19.3833336 
2014  6  24  19.4000006 
2014  6  24  19.4166676 
2014  6  24  19.4333336 
2014  6  24  19.4500006 
2014  6  24  19.4666676 
2014  6  24  19.4833336 
2014  6  24  19.5000006 
2014  6  24  19.5166676 
2014  6  24  19.5333336 
2014  6  24  19.5500006 
2014  6  24  19.5666676 
2014  6  24  19.5833336 
2014  6  24  19.6000006 
2014  6  24  19.6166676 
2014  6  24  19.6333336 
2014  6  24  19.6500006 
2014  6  24  19.6666676 
2014  6  24  19.6833336 
2014  6  24  19.7000006 
2014  6  24  19.7166676 
2014  6  24  19.7333336 
2014  6  24  19.7500006 
2014  6  24  19.7666676 
2014  6  24  19.7833336 
2014  6  24  19.8000006 
2014  6  24  19.8166676 
2014  6  24  19.8333336 
2014  6  24  19.8500006 
2014  6  24  19.8666676 
2014  6  24  19.8833336 
2014  6  24  19.9000006 
2014  6  24  19.9166676 
2014  6  24  19.9333336 
2014  6  24  19.9500006 
2014  6  24  19.9666676 
2014  6  24  19.9833336 
2014  6  24  20.0000006 
2014  6  24  20.0166676 
2014  6  24  20.0333336 
2014  6  24  20.0500006 
2014  6  24  20.0666676 
2014  6  24  20.0833336 
2014  6  24  20.1000006 
2014  6  24  20.1166676 
2014  6  24  20.1333336 
2014  6  24  20.1500006 
2014  6  24  20.1666676 
2014  6  24  20.1833336 
2014  6  24  20.2000006 
2014  6  24  20.2166676 
2014  6  24  20.2333336 
2014  6  24  20.2500006 
2014  6  24  20.2666676 
2014  6  24  20.2833336 
2014  6  24  20.3000006 
2014  6  24  20.3166676 
2014  6  24  20.3333336 
2014  6  24  20.3500006 
2014  6  24  20.3666676 
2014  6  24  20.3833336 
2014  6  24  20.4000006 
2014  6  24  20.4166676 
2014  6  24  20.4333336 
2014  6  24  20.4500006 
2014  6  24  20.4666676 
2014  6  24  20.4833336 
2014  6  24  20.5000006 
2014  6  24  20.5166676 
2014  6  24  20.5333336 
2014  6  24  20.5500006 
2014  6  24  20.5666676 
2014  6  24  20.5833336 
2014  6  24  20.6000006 
2014  6  24  20.6166676 
2014  6  24  20.6333336 
2014  6  24  20.6500006 
2014  6  24  20.6666676 
2014  6  24  20.6833336 
2014  6  24  20.7000006 
2014  6  24  20.7166676 
2014  6  24  20.7333336 
2014  6  24  20.7500006 
2014  6  24  20.7666676 
2014  6  24  20.7833336 
2014  6  24  20.8000006 
2014  6  24  20.8166676 
2014  6  24  20.8333336 
2014  6  24  20.8500006 
2014  6  24  20.8666676 
2014  6  24  20.8833336 
2014  6  24  20.9000006 
2014  6  24  20.9166676 
2014  6  24  20.9333336 
2014  6  24  20.9500006 
2014  6  24  20.9666676 
2014  6  24  20.9833336 
2014  6  24  21.0000006 
2014  6  24  21.0166676 
2014  6  24  21.0333336 
2014  6  24  21.0500006 
2014  6  24  21.0666676 
2014  6  24  21.0833336 
2014  6  24  21.1000006 
2014  6  24  21.1166676 
2014  6  24  21.1333336 
2014  6  24  21.1500006 
2014  6  24  21.1666676 
2014  6  24  21.1833336 
2014  6  24  21.2000006 
2014  6  24  21.2166676 
2014  6  24  21.2333336 
2014  6  24  21.2500006 
2014  6  24  21.2666676 
2014  6  24  21.2833336 
2014  6  24  21.3000006 
2014  6  24  21.3166676 
2014  6  24  21.3333336 
2014  6  24  21.3500006 
2014  6  24  21.3666676 
2014  6  24  21.3833336 
2014  6  24  21.4000006 
2014  6  24  21.4166676 
2014  6  24  21.4333336 
2014  6  24  21.4500006 
2014  6  24  21.4666676 
2014  6  24  21.4833336 
2014  6  24  21.5000006 
2014  6  24  21.5166676 
2014  6  24  21.5333336 
2014  6  24  21.5500006 
2014  6  24  21.5666676 
2014  6  24  21.5833336 
2014  6  24  21.6000006 
2014  6  24  21.6166676 
2014  6  24  21.6333336 
2014  6  24  21.6500006 
2014  6  24  21.6666676 
2014  6  24  21.6833336 
2014  6  24  21.7000006 
2014  6  24  21.7166676 
2014  6  24  21.7333336 
2014  6  24  21.7500006 
2014  6  24  21.7666676 
2014  6  24  21.7833336 
2014  6  24  21.8000006 
2014  6  24  21.8166676 
2014  6  24  21.8333336 
2014  6  24  21.8500006 
2014  6  24  21.8666676 
2014  6  24  21.8833336 
2014  6  24  21.9000006 
2014  6  24  21.9166676 
2014  6  24  21.9333336 
2014  6  24  21.9500006 
2014  6  24  21.9666676 
2014  6  24  21.9833336 
2014  6  24  22.0000006 
2014  6  24  22.0166676 
2014  6  24  22.0333336 
2014  6  24  22.0500006 
2014  6  24  22.0666676 
2014  6  24  22.0833336 
2014  6  24  22.1000006 
2014  6  24  22.1166676 
2014  6  24  22.1333336 
2014  6  24  22.1500006 
2014  6  24  22.1666676 
2014  6  24  22.1833336 
2014  6  24  22.2000006 
2014  6  24  22.2166676 
2014  6  24  22.2333336 
2014  6  24  22.2500006 
2014  6  24  22.2666676 
2014  6  24  22.2833336 
2014  6  24  22.3000006 
2014  6  24  22.3166676 
2014  6  24  22.3333336 
2014  6  24  22.3500006 
2014  6  24  22.3666676 
2014  6  24  22.3833336 
2014  6  24  22.4000006 
2014  6  24  22.4166676 
2014  6  24  22.4333336 
2014  6  24  22.4500006 
2014  6  24  22.4666676 
2014  6  24  22.4833336 
2014  6  24  22.5000006 
2014  6  24  22.5166676 
2014  6  24  22.5333336 
2014  6  24  22.5500006 
2014  6  24  22.5666676 
2014  6  24  22.5833336 
2014  6  24  22.6000006 
2014  6  24  22.6166676 
2014  6  24  22.6333336 
2014  6  24  22.6500006 
2014  6  24  22.6666676 
2014  6  24  22.6833336 
2014  6  24  22.7000006 
2014  6  24  22.7166676 
2014  6  24  22.7333336 
2014  6  24  22.7500006 
2014  6  24  22.7666676 
2014  6  24  22.7833336 
2014  6  24  22.8000006 
2014  6  24  22.8166676 
2014  6  24  22.8333336 
2014  6  24  22.8500006 
2014  6  24  22.8666676 
2014  6  24  22.8833336 
2014  6  24  22.9000006 
2014  6  24  22.9166676 
2014  6  24  22.9333336 
2014  6  24  22.9500006 
2014  6  24  22.9666676 
2014  6  24  22.9833336 
2014  6  24  23.0000006 
2014  6  24  23.0166676 
2014  6  24  23.0333336 
2014  6  24  23.0500006 
2014  6  24  23.0666676 
2014  6  24  23.0833336 
2014  6  24  23.1000006 
2014  6  24  23.1166676 
2014  6  24  23.1333336 
2014  6  24  23.1500006 
2014  6  24  23.1666676 
2014  6  24  23.1833336 
2014  6  24  23.2000006 
2014  6  24  23.2166676 
2014  6  24  23.2333336 
2014  6  24  23.2500006 
2014  6  24  23.2666676 
2014  6  24  23.2833336 
2014  6  24  23.3000006 
2014  6  24  23.3166676 
2014  6  24  23.3333336 
2014  6  24  23.3500006 
2014  6  24  23.3666676 
2014  6  24  23.3833336 
2014  6  24  23.4000006 
2014  6  24  23.4166676 
2014  6  24  23.4333336 
2014  6  24  23.4500006 
2014  6  24  23.4666676 
2014  6  24  23.4833336 
2014  6  24  23.5000006 
2014  6  24  23.5166676 
2014  6  24  23.5333336 
2014  6  24  23.5500006 
2014  6  24  23.5666676 
2014  6  24  23.5833336 
2014  6  24  23.6000006 
2014  6  24  23.6166676 
2014  6  24  23.6333336 
2014  6  24  23.6500006 
2014  6  24  23.6666676 
2014  6  24  23.6833336 
2014  6  24  23.7000006 
2014  6  24  23.7166676 
2014  6  24  23.7333336 
2014  6  24  23.7500006 
2014  6  24  23.7666676 
2014  6  24  23.7833336 
2014  6  24  23.8000006 
2014  6  24  23.8166676 
2014  6  24  23.8333336 
2014  6  24  23.8500006 
2014  6  24  23.8666676 
2014  6  24  23.8833336 
2014  6  24  23.9000006 
2014  6  24  23.9166676 
2014  6  24  23.9333336 
2014  6  24  23.9500006 
2014  6  24  23.9666676 
2014  6  24  23.9833336 
2014  6  25  0.0000006 
2014  6  25  0.0166676 
2014  6  25  0.0333336 
2014  6  25  0.0500006 
2014  6  25  0.0666676 
2014  6  25  0.0833336 
2014  6  25  0.1000006 
2014  6  25  0.1166676 
2014  6  25  0.1333336 
2014  6  25  0.1500006 
2014  6  25  0.1666676 
2014  6  25  0.1833336 
2014  6  25  0.2000006 
2014  6  25  0.2166676 
2014  6  25  0.2333336 
2014  6  25  0.2500006 
2014  6  25  0.2666676 
2014  6  25  0.2833336 
2014  6  25  0.3000006 
2014  6  25  0.3166676 
2014  6  25  0.3333336 
2014  6  25  0.3500006 
2014  6  25  0.3666676 
2014  6  25  0.3833336 
2014  6  25  0.4000006 
2014  6  25  0.4166676 
2014  6  25  0.4333336 
2014  6  25  0.4500006 
2014  6  25  0.4666676 
2014  6  25  0.4833336 
2014  6  25  0.5000006 
2014  6  25  0.5166676 
2014  6  25  0.5333336 
2014  6  25  0.5500006 
2014  6  25  0.5666676 
2014  6  25  0.5833336 
2014  6  25  0.6000006 
2014  6  25  0.6166676 
2014  6  25  0.6333336 
2014  6  25  0.6500006 
2014  6  25  0.6666676 
2014  6  25  0.6833336 
2014  6  25  0.7000006 
2014  6  25  0.7166676 
2014  6  25  0.7333336 
2014  6  25  0.7500006 
2014  6  25  0.7666676 
2014  6  25  0.7833336 
2014  6  25  0.8000006 
2014  6  25  0.8166676 
2014  6  25  0.8333336 
2014  6  25  0.8500006 
2014  6  25  0.8666676 
2014  6  25  0.8833336 
2014  6  25  0.9000006 
2014  6  25  0.9166676 
2014  6  25  0.9333336 
2014  6  25  0.9500006 
2014  6  25  0.9666676 
2014  6  25  0.9833336 
2014  6  25  1.0000006 
2014  6  25  1.0166676 
2014  6  25  1.0333336 
2014  6  25  1.0500006 
2014  6  25  1.0666676 
2014  6  25  1.0833336 
2014  6  25  1.1000006 
2014  6  25  1.1166676 
2014  6  25  1.1333336 
2014  6  25  1.1500006 
2014  6  25  1.1666676 
2014  6  25  1.1833336 
2014  6  25  1.2000006 
2014  6  25  1.2166676 
2014  6  25  1.2333336 
2014  6  25  1.2500006 
2014  6  25  1.2666676 
2014  6  25  1.2833336 
2014  6  25  1.3000006 
2014  6  25  1.3166676 
2014  6  25  1.3333336 
2014  6  25  1.3500006 
2014  6  25  1.3666676 
2014  6  25  1.3833336 
2014  6  25  1.4000006 
2014  6  25  1.4166676 
2014  6  25  1.4333336 
2014  6  25  1.4500006 
2014  6  25  1.4666676 
2014  6  25  1.4833336 
2014  6  25  1.5000006 
2014  6  25  1.5166676 
2014  6  25  1.5333336 
2014  6  25  1.5500006 
2014  6  25  1.5666676 
2014  6  25  1.5833336 
2014  6  25  1.6000006 
2014  6  25  1.6166676 
2014  6  25  1.6333336 
2014  6  25  1.6500006 
2014  6  25  1.6666676 
2014  6  25  1.6833336 
2014  6  25  1.7000006 
2014  6  25  1.7166676 
2014  6  25  1.7333336 
2014  6  25  1.7500006 
2014  6  25  1.7666676 
2014  6  25  1.7833336 
2014  6  25  1.8000006 
2014  6  25  1.8166676 
2014  6  25  1.8333336 
2014  6  25  1.8500006 
2014  6  25  1.8666676 
2014  6  25  1.8833336 
2014  6  25  1.9000006 
2014  6  25  1.9166676 
2014  6  25  1.9333336 
2014  6  25  1.9500006 
2014  6  25  1.9666676 
2014  6  25  1.9833336 
2014  6  25  2.0000006 
2014  6  25  2.0166676 
2014  6  25  2.0333336 
2014  6  25  2.0500006 
2014  6  25  2.0666676 
2014  6  25  2.0833336 
2014  6  25  2.1000006 
2014  6  25  2.1166676 
2014  6  25  2.1333336 
2014  6  25  2.1500006 
2014  6  25  2.1666676 
2014  6  25  2.1833336 
2014  6  25  2.2000006 
2014  6  25  2.2166676 
2014  6  25  2.2333336 
2014  6  25  2.2500006 
2014  6  25  2.2666676 
2014  6  25  2.2833336 
2014  6  25  2.3000006 
2014  6  25  2.3166676 
2014  6  25  2.3333336 
2014  6  25  2.3500006 
2014  6  25  2.3666676 
2014  6  25  2.3833336 
2014  6  25  2.4000006 
2014  6  25  2.4166676 
2014  6  25  2.4333336 
2014  6  25  2.4500006 
2014  6  25  2.4666676 
2014  6  25  2.4833336 
2014  6  25  2.5000006 
2014  6  25  2.5166676 
2014  6  25  2.5333336 
2014  6  25  2.5500006 
2014  6  25  2.5666676 
2014  6  25  2.5833336 
2014  6  25  2.6000006 
2014  6  25  2.6166676 
2014  6  25  2.6333336 
2014  6  25  2.6500006 
2014  6  25  2.6666676 
2014  6  25  2.6833336 
2014  6  25  2.7000006 
2014  6  25  2.7166676 
2014  6  25  2.7333336 
2014  6  25  2.7500006 
2014  6  25  2.7666676 
2014  6  25  2.7833336 
2014  6  25  2.8000006 
2014  6  25  2.8166676 
2014  6  25  2.8333336 
2014  6  25  2.8500006 
2014  6  25  2.8666676 
2014  6  25  2.8833336 
2014  6  25  2.9000006 
2014  6  25  2.9166676 
2014  6  25  2.9333336 
2014  6  25  2.9500006 
2014  6  25  2.9666676 
2014  6  25  2.9833336 
2014  6  25  3.0000006 
2014  6  25  3.0166676 
2014  6  25  3.0333336 
2014  6  25  3.0500006 
2014  6  25  3.0666676 
2014  6  25  3.0833336 
2014  6  25  3.1000006 
2014  6  25  3.1166676 
2014  6  25  3.1333336 
2014  6  25  3.1500006 
2014  6  25  3.1666676 
2014  6  25  3.1833336 
2014  6  25  3.2000006 
2014  6  25  3.2166676 
2014  6  25  3.2333336 
2014  6  25  3.2500006 
2014  6  25  3.2666676 
2014  6  25  3.2833336 
2014  6  25  3.3000006 
2014  6  25  3.3166676 
2014  6  25  3.3333336 
2014  6  25  3.3500006 
2014  6  25  3.3666676 
2014  6  25  3.3833336 
2014  6  25  3.4000006 
2014  6  25  3.4166676 
2014  6  25  3.4333336 
2014  6  25  3.4500006 
2014  6  25  3.4666676 
2014  6  25  3.4833336 
2014  6  25  3.5000006 
2014  6  25  3.5166676 
2014  6  25  3.5333336 
2014  6  25  3.5500006 
2014  6  25  3.5666676 
2014  6  25  3.5833336 
2014  6  25  3.6000006 
2014  6  25  3.6166676 
2014  6  25  3.6333336 
2014  6  25  3.6500006 
2014  6  25  3.6666676 
2014  6  25  3.6833336 
2014  6  25  3.7000006 
2014  6  25  3.7166676 
2014  6  25  3.7333336 
2014  6  25  3.7500006 
2014  6  25  3.7666676 
2014  6  25  3.7833336 
2014  6  25  3.8000006 
2014  6  25  3.8166676 
2014  6  25  3.8333336 
2014  6  25  3.8500006 
2014  6  25  3.8666676 
2014  6  25  3.8833336 
2014  6  25  3.9000006 
2014  6  25  3.9166676 
2014  6  25  3.9333336 
2014  6  25  3.9500006 
2014  6  25  3.9666676 
2014  6  25  3.9833336 
2014  6  25  4.0000006 
2014  6  25  4.0166676 
2014  6  25  4.0333336 
2014  6  25  4.0500006 
2014  6  25  4.0666676 
2014  6  25  4.0833336 
2014  6  25  4.1000006 
2014  6  25  4.1166676 
2014  6  25  4.1333336 
2014  6  25  4.1500006 
2014  6  25  4.1666676 
2014  6  25  4.1833336 
2014  6  25  4.2000006 
2014  6  25  4.2166676 
2014  6  25  4.2333336 
2014  6  25  4.2500006 
2014  6  25  4.2666676 
2014  6  25  4.2833336 
2014  6  25  4.3000006 
2014  6  25  4.3166676 
2014  6  25  4.3333336 
2014  6  25  4.3500006 
2014  6  25  4.3666676 
2014  6  25  4.3833336 
2014  6  25  4.4000006 
2014  6  25  4.4166676 
2014  6  25  4.4333336 
2014  6  25  4.4500006 
2014  6  25  4.4666676 
2014  6  25  4.4833336 
2014  6  25  4.5000006 
2014  6  25  4.5166676 
2014  6  25  4.5333336 
2014  6  25  4.5500006 
2014  6  25  4.5666676 
2014  6  25  4.5833336 
2014  6  25  4.6000006 
2014  6  25  4.6166676 
2014  6  25  4.6333336 
2014  6  25  4.6500006 
2014  6  25  4.6666676 
2014  6  25  4.6833336 
2014  6  25  4.7000006 
2014  6  25  4.7166676 
2014  6  25  4.7333336 
2014  6  25  4.7500006 
2014  6  25  4.7666676 
2014  6  25  4.7833336 
2014  6  25  4.8000006 
2014  6  25  4.8166676 
2014  6  25  4.8333336 
2014  6  25  4.8500006 
2014  6  25  4.8666676 
2014  6  25  4.8833336 
2014  6  25  4.9000006 
2014  6  25  4.9166676 
2014  6  25  4.9333336 
2014  6  25  4.9500006 
2014  6  25  4.9666676 
2014  6  25  4.9833336 
2014  6  25  5.0000006 
2014  6  25  5.0166676 
2014  6  25  5.0333336 
2014  6  25  5.0500006 
2014  6  25  5.0666676 
2014  6  25  5.0833336 
2014  6  25  5.1000006 
2014  6  25  5.1166676 
2014  6  25  5.1333336 
2014  6  25  5.1500006 
2014  6  25  5.1666676 
2014  6  25  5.1833336 
2014  6  25  5.2000006 
2014  6  25  5.2166676 
2014  6  25  5.2333336 
2014  6  25  5.2500006 
2014  6  25  5.2666676 
2014  6  25  5.2833336 
2014  6  25  5.3000006 
2014  6  25  5.3166676 
2014  6  25  5.3333336 
2014  6  25  5.3500006 
2014  6  25  5.3666676 
2014  6  25  5.3833336 
2014  6  25  5.4000006 
2014  6  25  5.4166676 
2014  6  25  5.4333336 
2014  6  25  5.4500006 
2014  6  25  5.4666676 
2014  6  25  5.4833336 
2014  6  25  5.5000006 
2014  6  25  5.5166676 
2014  6  25  5.5333336 
2014  6  25  5.5500006 
2014  6  25  5.5666676 
2014  6  25  5.5833336 
2014  6  25  5.6000006 
2014  6  25  5.6166676 
2014  6  25  5.6333336 
2014  6  25  5.6500006 
2014  6  25  5.6666676 
2014  6  25  5.6833336 
2014  6  25  5.7000006 
2014  6  25  5.7166676 
2014  6  25  5.7333336 
2014  6  25  5.7500006 
2014  6  25  5.7666676 
2014  6  25  5.7833336 
2014  6  25  5.8000006 
2014  6  25  5.8166676 
2014  6  25  5.8333336 
2014  6  25  5.8500006 
2014  6  25  5.8666676 
2014  6  25  5.8833336 
2014  6  25  5.9000006 
2014  6  25  5.9166676 
2014  6  25  5.9333336 
2014  6  25  5.9500006 
2014  6  25  5.9666676 
2014  6  25  5.9833336 
2014  6  25  6.0000006 
2014  6  25  6.0166676 
2014  6  25  6.0333336 
2014  6  25  6.0500006 
2014  6  25  6.0666676 
2014  6  25  6.0833336 
2014  6  25  6.1000006 
2014  6  25  6.1166676 
2014  6  25  6.1333336 
2014  6  25  6.1500006 
2014  6  25  6.1666676 
2014  6  25  6.1833336 
2014  6  25  6.2000006 
2014  6  25  6.2166676 
2014  6  25  6.2333336 
2014  6  25  6.2500006 
2014  6  25  6.2666676 
2014  6  25  6.2833336 
2014  6  25  6.3000006 
2014  6  25  6.3166676 
2014  6  25  6.3333336 
2014  6  25  6.3500006 
2014  6  25  6.3666676 
2014  6  25  6.3833336 
2014  6  25  6.4000006 
2014  6  25  6.4166676 
2014  6  25  6.4333336 
2014  6  25  6.4500006 
2014  6  25  6.4666676 
2014  6  25  6.4833336 
2014  6  25  6.5000006 
2014  6  25  6.5166676 
2014  6  25  6.5333336 
2014  6  25  6.5500006 
2014  6  25  6.5666676 
2014  6  25  6.5833336 
2014  6  25  6.6000006 
2014  6  25  6.6166676 
2014  6  25  6.6333336 
2014  6  25  6.6500006 
2014  6  25  6.6666676 
2014  6  25  6.6833336 
2014  6  25  6.7000006 
2014  6  25  6.7166676 
2014  6  25  6.7333336 
2014  6  25  6.7500006 
2014  6  25  6.7666676 
2014  6  25  6.7833336 
2014  6  25  6.8000006 
2014  6  25  6.8166676 
2014  6  25  6.8333336 
2014  6  25  6.8500006 
2014  6  25  6.8666676 
2014  6  25  6.8833336 
2014  6  25  6.9000006 
2014  6  25  6.9166676 
2014  6  25  6.9333336 
2014  6  25  6.9500006 
2014  6  25  6.9666676 
2014  6  25  6.9833336 
2014  6  25  7.0000006 
2014  6  25  7.0166676 
2014  6  25  7.0333336 
2014  6  25  7.0500006 
2014  6  25  7.0666676 
2014  6  25  7.0833336 
2014  6  25  7.1000006 
2014  6  25  7.1166676 
2014  6  25  7.1333336 
2014  6  25  7.1500006 
2014  6  25  7.1666676 
2014  6  25  7.1833336 
2014  6  25  7.2000006 
2014  6  25  7.2166676 
2014  6  25  7.2333336 
2014  6  25  7.2500006 
2014  6  25  7.2666676 
2014  6  25  7.2833336 
2014  6  25  7.3000006 
2014  6  25  7.3166676 
2014  6  25  7.3333336 
2014  6  25  7.3500006 
2014  6  25  7.3666676 
2014  6  25  7.3833336 
2014  6  25  7.4000006 
2014  6  25  7.4166676 
2014  6  25  7.4333336 
2014  6  25  7.4500006 
2014  6  25  7.4666676 
2014  6  25  7.4833336 
2014  6  25  7.5000006 
2014  6  25  7.5166676 
2014  6  25  7.5333336 
2014  6  25  7.5500006 
2014  6  25  7.5666676 
2014  6  25  7.5833336 
2014  6  25  7.6000006 
2014  6  25  7.6166676 
2014  6  25  7.6333336 
2014  6  25  7.6500006 
2014  6  25  7.6666676 
2014  6  25  7.6833336 
2014  6  25  7.7000006 
2014  6  25  7.7166676 
2014  6  25  7.7333336 
2014  6  25  7.7500006 
2014  6  25  7.7666676 
2014  6  25  7.7833336 
2014  6  25  7.8000006 
2014  6  25  7.8166676 
2014  6  25  7.8333336 
2014  6  25  7.8500006 
2014  6  25  7.8666676 
2014  6  25  7.8833336 
2014  6  25  7.9000006 
2014  6  25  7.9166676 
2014  6  25  7.9333336 
2014  6  25  7.9500006 
2014  6  25  7.9666676 
2014  6  25  7.9833336 
2014  6  25  8.0000006 
2014  6  25  8.0166676 
2014  6  25  8.0333336 
2014  6  25  8.0500006 
2014  6  25  8.0666676 
2014  6  25  8.0833336 
2014  6  25  8.1000006 
2014  6  25  8.1166676 
2014  6  25  8.1333336 
2014  6  25  8.1500006 
2014  6  25  8.1666676 
2014  6  25  8.1833336 
2014  6  25  8.2000006 
2014  6  25  8.2166676 
2014  6  25  8.2333336 
2014  6  25  8.2500006 
2014  6  25  8.2666676 
2014  6  25  8.2833336 
2014  6  25  8.3000006 
2014  6  25  8.3166676 
2014  6  25  8.3333336 
2014  6  25  8.3500006 
2014  6  25  8.3666676 
2014  6  25  8.3833336 
2014  6  25  8.4000006 
2014  6  25  8.4166676 
2014  6  25  8.4333336 
2014  6  25  8.4500006 
2014  6  25  8.4666676 
2014  6  25  8.4833336 
2014  6  25  8.5000006 
2014  6  25  8.5166676 
2014  6  25  8.5333336 
2014  6  25  8.5500006 
2014  6  25  8.5666676 
2014  6  25  8.5833336 
2014  6  25  8.6000006 
2014  6  25  8.6166676 
2014  6  25  8.6333336 
2014  6  25  8.6500006 
2014  6  25  8.6666676 
2014  6  25  8.6833336 
2014  6  25  8.7000006 
2014  6  25  8.7166676 
2014  6  25  8.7333336 
2014  6  25  8.7500006 
2014  6  25  8.7666676 
2014  6  25  8.7833336 
2014  6  25  8.8000006 
2014  6  25  8.8166676 
2014  6  25  8.8333336 
2014  6  25  8.8500006 
2014  6  25  8.8666676 
2014  6  25  8.8833336 
2014  6  25  8.9000006 
2014  6  25  8.9166676 
2014  6  25  8.9333336 
2014  6  25  8.9500006 
2014  6  25  8.9666676 
2014  6  25  8.9833336 
2014  6  25  9.0000006 
2014  6  25  9.0166676 
2014  6  25  9.0333336 
2014  6  25  9.0500006 
2014  6  25  9.0666676 
2014  6  25  9.0833336 
2014  6  25  9.1000006 
2014  6  25  9.1166676 
2014  6  25  9.1333336 
2014  6  25  9.1500006 
2014  6  25  9.1666676 
2014  6  25  9.1833336 
2014  6  25  9.2000006 
2014  6  25  9.2166676 
2014  6  25  9.2333336 
2014  6  25  9.2500006 
2014  6  25  9.2666676 
2014  6  25  9.2833336 
2014  6  25  9.3000006 
2014  6  25  9.3166676 
2014  6  25  9.3333336 
2014  6  25  9.3500006 
2014  6  25  9.3666676 
2014  6  25  9.3833336 
2014  6  25  9.4000006 
2014  6  25  9.4166676 
2014  6  25  9.4333336 
2014  6  25  9.4500006 
2014  6  25  9.4666676 
2014  6  25  9.4833336 
2014  6  25  9.5000006 
2014  6  25  9.5166676 
2014  6  25  9.5333336 
2014  6  25  9.5500006 
2014  6  25  9.5666676 
2014  6  25  9.5833336 
2014  6  25  9.6000006 
2014  6  25  9.6166676 
2014  6  25  9.6333336 
2014  6  25  9.6500006 
2014  6  25  9.6666676 
2014  6  25  9.6833336 
2014  6  25  9.7000006 
2014  6  25  9.7166676 
2014  6  25  9.7333336 
2014  6  25  9.7500006 
2014  6  25  9.7666676 
2014  6  25  9.7833336 
2014  6  25  9.8000006 
2014  6  25  9.8166676 
2014  6  25  9.8333336 
2014  6  25  9.8500006 
2014  6  25  9.8666676 
2014  6  25  9.8833336 
2014  6  25  9.9000006 
2014  6  25  9.9166676 
2014  6  25  9.9333336 
2014  6  25  9.9500006 
2014  6  25  9.9666676 
2014  6  25  9.9833336 
2014  6  25  10.0000006 
2014  6  25  10.0166676 
2014  6  25  10.0333336 
2014  6  25  10.0500006 
2014  6  25  10.0666676 
2014  6  25  10.0833336 
2014  6  25  10.1000006 
2014  6  25  10.1166676 
2014  6  25  10.1333336 
2014  6  25  10.1500006 
2014  6  25  10.1666676 
2014  6  25  10.1833336 
2014  6  25  10.2000006 
2014  6  25  10.2166676 
2014  6  25  10.2333336 
2014  6  25  10.2500006 
2014  6  25  10.2666676 
2014  6  25  10.2833336 
2014  6  25  10.3000006 
2014  6  25  10.3166676 
2014  6  25  10.3333336 
2014  6  25  10.3500006 
2014  6  25  10.3666676 
2014  6  25  10.3833336 
2014  6  25  10.4000006 
2014  6  25  10.4166676 
2014  6  25  10.4333336 
2014  6  25  10.4500006 
2014  6  25  10.4666676 
2014  6  25  10.4833336 
2014  6  25  10.5000006 
2014  6  25  10.5166676 
2014  6  25  10.5333336 
2014  6  25  10.5500006 
2014  6  25  10.5666676 
2014  6  25  10.5833336 
2014  6  25  10.6000006 
2014  6  25  10.6166676 
2014  6  25  10.6333336 
2014  6  25  10.6500006 
2014  6  25  10.6666676 
2014  6  25  10.6833336 
2014  6  25  10.7000006 
2014  6  25  10.7166676 
2014  6  25  10.7333336 
2014  6  25  10.7500006 
2014  6  25  10.7666676 
2014  6  25  10.7833336 
2014  6  25  10.8000006 
2014  6  25  10.8166676 
2014  6  25  10.8333336 
2014  6  25  10.8500006 
2014  6  25  10.8666676 
2014  6  25  10.8833336 
2014  6  25  10.9000006 
2014  6  25  10.9166676 
2014  6  25  10.9333336 
2014  6  25  10.9500006 
2014  6  25  10.9666676 
2014  6  25  10.9833336 
2014  6  25  11.0000006 
2014  6  25  11.0166676 
2014  6  25  11.0333336 
2014  6  25  11.0500006 
2014  6  25  11.0666676 
2014  6  25  11.0833336 
2014  6  25  11.1000006 
2014  6  25  11.1166676 
2014  6  25  11.1333336 
2014  6  25  11.1500006 
2014  6  25  11.1666676 
2014  6  25  11.1833336 
2014  6  25  11.2000006 
2014  6  25  11.2166676 
2014  6  25  11.2333336 
2014  6  25  11.2500006 
2014  6  25  11.2666676 
2014  6  25  11.2833336 
2014  6  25  11.3000006 
2014  6  25  11.3166676 
2014  6  25  11.3333336 
2014  6  25  11.3500006 
2014  6  25  11.3666676 
2014  6  25  11.3833336 
2014  6  25  11.4000006 
2014  6  25  11.4166676 
2014  6  25  11.4333336 
2014  6  25  11.4500006 
2014  6  25  11.4666676 
2014  6  25  11.4833336 
2014  6  25  11.5000006 
2014  6  25  11.5166676 
2014  6  25  11.5333336 
2014  6  25  11.5500006 
2014  6  25  11.5666676 
2014  6  25  11.5833336 
2014  6  25  11.6000006 
2014  6  25  11.6166676 
2014  6  25  11.6333336 
2014  6  25  11.6500006 
2014  6  25  11.6666676 
2014  6  25  11.6833336 
2014  6  25  11.7000006 
2014  6  25  11.7166676 
2014  6  25  11.7333336 
2014  6  25  11.7500006 
2014  6  25  11.7666676 
2014  6  25  11.7833336 
2014  6  25  11.8000006 
2014  6  25  11.8166676 
2014  6  25  11.8333336 
2014  6  25  11.8500006 
2014  6  25  11.8666676 
2014  6  25  11.8833336 
2014  6  25  11.9000006 
2014  6  25  11.9166676 
2014  6  25  11.9333336 
2014  6  25  11.9500006 
2014  6  25  11.9666676 
2014  6  25  11.9833336 
2014  6  25  12.0000006 
2014  6  25  12.0166676 
2014  6  25  12.0333336 
2014  6  25  12.0500006 
2014  6  25  12.0666676 
2014  6  25  12.0833336 
2014  6  25  12.1000006 
2014  6  25  12.1166676 
2014  6  25  12.1333336 
2014  6  25  12.1500006 
2014  6  25  12.1666676 
2014  6  25  12.1833336 
2014  6  25  12.2000006 
2014  6  25  12.2166676 
2014  6  25  12.2333336 
2014  6  25  12.2500006 
2014  6  25  12.2666676 
2014  6  25  12.2833336 
2014  6  25  12.3000006 
2014  6  25  12.3166676 
2014  6  25  12.3333336 
2014  6  25  12.3500006 
2014  6  25  12.3666676 
2014  6  25  12.3833336 
2014  6  25  12.4000006 
2014  6  25  12.4166676 
2014  6  25  12.4333336 
2014  6  25  12.4500006 
2014  6  25  12.4666676 
2014  6  25  12.4833336 
2014  6  25  12.5000006 
2014  6  25  12.5166676 
2014  6  25  12.5333336 
2014  6  25  12.5500006 
2014  6  25  12.5666676 
2014  6  25  12.5833336 
2014  6  25  12.6000006 
2014  6  25  12.6166676 
2014  6  25  12.6333336 
2014  6  25  12.6500006 
2014  6  25  12.6666676 
2014  6  25  12.6833336 
2014  6  25  12.7000006 
2014  6  25  12.7166676 
2014  6  25  12.7333336 
2014  6  25  12.7500006 
2014  6  25  12.7666676 
2014  6  25  12.7833336 
2014  6  25  12.8000006 
2014  6  25  12.8166676 
2014  6  25  12.8333336 
2014  6  25  12.8500006 
2014  6  25  12.8666676 
2014  6  25  12.8833336 
2014  6  25  12.9000006 
2014  6  25  12.9166676 
2014  6  25  12.9333336 
2014  6  25  12.9500006 
2014  6  25  12.9666676 
2014  6  25  12.9833336 
2014  6  25  13.0000006 
2014  6  25  13.0166676 
2014  6  25  13.0333336 
2014  6  25  13.0500006 
2014  6  25  13.0666676 
2014  6  25  13.0833336 
2014  6  25  13.1000006 
2014  6  25  13.1166676 
2014  6  25  13.1333336 
2014  6  25  13.1500006 
2014  6  25  13.1666676 
2014  6  25  13.1833336 
2014  6  25  13.2000006 
2014  6  25  13.2166676 
2014  6  25  13.2333336 
2014  6  25  13.2500006 
2014  6  25  13.2666676 
2014  6  25  13.2833336 
2014  6  25  13.3000006 
2014  6  25  13.3166676 
2014  6  25  13.3333336 
2014  6  25  13.3500006 
2014  6  25  13.3666676 
2014  6  25  13.3833336 
2014  6  25  13.4000006 
2014  6  25  13.4166676 
2014  6  25  13.4333336 
2014  6  25  13.4500006 
2014  6  25  13.4666676 
2014  6  25  13.4833336 
2014  6  25  13.5000006 
2014  6  25  13.5166676 
2014  6  25  13.5333336 
2014  6  25  13.5500006 
2014  6  25  13.5666676 
2014  6  25  13.5833336 
2014  6  25  13.6000006 
2014  6  25  13.6166676 
2014  6  25  13.6333336 
2014  6  25  13.6500006 
2014  6  25  13.6666676 
2014  6  25  13.6833336 
2014  6  25  13.7000006 
2014  6  25  13.7166676 
2014  6  25  13.7333336 
2014  6  25  13.7500006 
2014  6  25  13.7666676 
2014  6  25  13.7833336 
2014  6  25  13.8000006 
2014  6  25  13.8166676 
2014  6  25  13.8333336 
2014  6  25  13.8500006 
2014  6  25  13.8666676 
2014  6  25  13.8833336 
2014  6  25  13.9000006 
2014  6  25  13.9166676 
2014  6  25  13.9333336 
2014  6  25  13.9500006 
2014  6  25  13.9666676 
2014  6  25  13.9833336 
2014  6  25  14.0000006 
2014  6  25  14.0166676 
2014  6  25  14.0333336 
2014  6  25  14.0500006 
2014  6  25  14.0666676 
2014  6  25  14.0833336 
2014  6  25  14.1000006 
2014  6  25  14.1166676 
2014  6  25  14.1333336 
2014  6  25  14.1500006 
2014  6  25  14.1666676 
2014  6  25  14.1833336 
2014  6  25  14.2000006 
2014  6  25  14.2166676 
2014  6  25  14.2333336 
2014  6  25  14.2500006 
2014  6  25  14.2666676 
2014  6  25  14.2833336 
2014  6  25  14.3000006 
2014  6  25  14.3166676 
2014  6  25  14.3333336 
2014  6  25  14.3500006 
2014  6  25  14.3666676 
2014  6  25  14.3833336 
2014  6  25  14.4000006 
2014  6  25  14.4166676 
2014  6  25  14.4333336 
2014  6  25  14.4500006 
2014  6  25  14.4666676 
2014  6  25  14.4833336 
2014  6  25  14.5000006 
2014  6  25  14.5166676 
2014  6  25  14.5333336 
2014  6  25  14.5500006 
2014  6  25  14.5666676 
2014  6  25  14.5833336 
2014  6  25  14.6000006 
2014  6  25  14.6166676 
2014  6  25  14.6333336 
2014  6  25  14.6500006 
2014  6  25  14.6666676 
2014  6  25  14.6833336 
2014  6  25  14.7000006 
2014  6  25  14.7166676 
2014  6  25  14.7333336 
2014  6  25  14.7500006 
2014  6  25  14.7666676 
2014  6  25  14.7833336 
2014  6  25  14.8000006 
2014  6  25  14.8166676 
2014  6  25  14.8333336 
2014  6  25  14.8500006 
2014  6  25  14.8666676 
2014  6  25  14.8833336 
2014  6  25  14.9000006 
2014  6  25  14.9166676 
2014  6  25  14.9333336 
2014  6  25  14.9500006 
2014  6  25  14.9666676 
2014  6  25  14.9833336 
2014  6  25  15.0000006 
2014  6  25  15.0166676 
2014  6  25  15.0333336 
2014  6  25  15.0500006 
2014  6  25  15.0666676 
2014  6  25  15.0833336 
2014  6  25  15.1000006 
2014  6  25  15.1166676 
2014  6  25  15.1333336 
2014  6  25  15.1500006 
2014  6  25  15.1666676 
2014  6  25  15.1833336 
2014  6  25  15.2000006 
2014  6  25  15.2166676 
2014  6  25  15.2333336 
2014  6  25  15.2500006 
2014  6  25  15.2666676 
2014  6  25  15.2833336 
2014  6  25  15.3000006 
2014  6  25  15.3166676 
2014  6  25  15.3333336 
2014  6  25  15.3500006 
2014  6  25  15.3666676 
2014  6  25  15.3833336 
2014  6  25  15.4000006 
2014  6  25  15.4166676 
2014  6  25  15.4333336 
2014  6  25  15.4500006 
2014  6  25  15.4666676 
2014  6  25  15.4833336 
2014  6  25  15.5000006 
2014  6  25  15.5166676 
2014  6  25  15.5333336 
2014  6  25  15.5500006 
2014  6  25  15.5666676 
2014  6  25  15.5833336 
2014  6  25  15.6000006 
2014  6  25  15.6166676 
2014  6  25  15.6333336 
2014  6  25  15.6500006 
2014  6  25  15.6666676 
2014  6  25  15.6833336 
2014  6  25  15.7000006 
2014  6  25  15.7166676 
2014  6  25  15.7333336 
2014  6  25  15.7500006 
2014  6  25  15.7666676 
2014  6  25  15.7833336 
2014  6  25  15.8000006 
2014  6  25  15.8166676 
2014  6  25  15.8333336 
2014  6  25  15.8500006 
2014  6  25  15.8666676 
2014  6  25  15.8833336 
2014  6  25  15.9000006 
2014  6  25  15.9166676 
2014  6  25  15.9333336 
2014  6  25  15.9500006 
2014  6  25  15.9666676 
2014  6  25  15.9833336 
2014  6  25  16.0000006 
2014  6  25  16.0166676 
2014  6  25  16.0333336 
2014  6  25  16.0500006 
2014  6  25  16.0666676 
2014  6  25  16.0833336 
2014  6  25  16.1000006 
2014  6  25  16.1166676 
2014  6  25  16.1333336 
2014  6  25  16.1500006 
2014  6  25  16.1666676 
2014  6  25  16.1833336 
2014  6  25  16.2000006 
2014  6  25  16.2166676 
2014  6  25  16.2333336 
2014  6  25  16.2500006 
2014  6  25  16.2666676 
2014  6  25  16.2833336 
2014  6  25  16.3000006 
2014  6  25  16.3166676 
2014  6  25  16.3333336 
2014  6  25  16.3500006 
2014  6  25  16.3666676 
2014  6  25  16.3833336 
2014  6  25  16.4000006 
2014  6  25  16.4166676 
2014  6  25  16.4333336 
2014  6  25  16.4500006 
2014  6  25  16.4666676 
2014  6  25  16.4833336 
2014  6  25  16.5000006 
2014  6  25  16.5166676 
2014  6  25  16.5333336 
2014  6  25  16.5500006 
2014  6  25  16.5666676 
2014  6  25  16.5833336 
2014  6  25  16.6000006 
2014  6  25  16.6166676 
2014  6  25  16.6333336 
2014  6  25  16.6500006 
2014  6  25  16.6666676 
2014  6  25  16.6833336 
2014  6  25  16.7000006 
2014  6  25  16.7166676 
2014  6  25  16.7333336 
2014  6  25  16.7500006 
2014  6  25  16.7666676 
2014  6  25  16.7833336 
2014  6  25  16.8000006 
2014  6  25  16.8166676 
2014  6  25  16.8333336 
2014  6  25  16.8500006 
2014  6  25  16.8666676 
2014  6  25  16.8833336 
2014  6  25  16.9000006 
2014  6  25  16.9166676 
2014  6  25  16.9333336 
2014  6  25  16.9500006 
2014  6  25  16.9666676 
2014  6  25  16.9833336 
2014  6  25  17.0000006 
2014  6  25  17.0166676 
2014  6  25  17.0333336 
2014  6  25  17.0500006 
2014  6  25  17.0666676 
2014  6  25  17.0833336 
2014  6  25  17.1000006 
2014  6  25  17.1166676 
2014  6  25  17.1333336 
2014  6  25  17.1500006 
2014  6  25  17.1666676 
2014  6  25  17.1833336 
2014  6  25  17.2000006 
2014  6  25  17.2166676 
2014  6  25  17.2333336 
2014  6  25  17.2500006 
2014  6  25  17.2666676 
2014  6  25  17.2833336 
2014  6  25  17.3000006 
2014  6  25  17.3166676 
2014  6  25  17.3333336 
2014  6  25  17.3500006 
2014  6  25  17.3666676 
2014  6  25  17.3833336 
2014  6  25  17.4000006 
2014  6  25  17.4166676 
2014  6  25  17.4333336 
2014  6  25  17.4500006 
2014  6  25  17.4666676 
2014  6  25  17.4833336 
2014  6  25  17.5000006 
2014  6  25  17.5166676 
2014  6  25  17.5333336 
2014  6  25  17.5500006 
2014  6  25  17.5666676 
2014  6  25  17.5833336 
2014  6  25  17.6000006 
2014  6  25  17.6166676 
2014  6  25  17.6333336 
2014  6  25  17.6500006 
2014  6  25  17.6666676 
2014  6  25  17.6833336 
2014  6  25  17.7000006 
2014  6  25  17.7166676 
2014  6  25  17.7333336 
2014  6  25  17.7500006 
2014  6  25  17.7666676 
2014  6  25  17.7833336 
2014  6  25  17.8000006 
2014  6  25  17.8166676 
2014  6  25  17.8333336 
2014  6  25  17.8500006 
2014  6  25  17.8666676 
2014  6  25  17.8833336 
2014  6  25  17.9000006 
2014  6  25  17.9166676 
2014  6  25  17.9333336 
2014  6  25  17.9500006 
2014  6  25  17.9666676 
2014  6  25  17.9833336 
2014  6  25  18.0000006 
2014  6  25  18.0166676 
2014  6  25  18.0333336 
2014  6  25  18.0500006 
2014  6  25  18.0666676 
2014  6  25  18.0833336 
2014  6  25  18.1000006 
2014  6  25  18.1166676 
2014  6  25  18.1333336 
2014  6  25  18.1500006 
2014  6  25  18.1666676 
2014  6  25  18.1833336 
2014  6  25  18.2000006 
2014  6  25  18.2166676 
2014  6  25  18.2333336 
2014  6  25  18.2500006 
2014  6  25  18.2666676 
2014  6  25  18.2833336 
2014  6  25  18.3000006 
2014  6  25  18.3166676 
2014  6  25  18.3333336 
2014  6  25  18.3500006 
2014  6  25  18.3666676 
2014  6  25  18.3833336 
2014  6  25  18.4000006 
2014  6  25  18.4166676 
2014  6  25  18.4333336 
2014  6  25  18.4500006 
2014  6  25  18.4666676 
2014  6  25  18.4833336 
2014  6  25  18.5000006 
2014  6  25  18.5166676 
2014  6  25  18.5333336 
2014  6  25  18.5500006 
2014  6  25  18.5666676 
2014  6  25  18.5833336 
2014  6  25  18.6000006 
2014  6  25  18.6166676 
2014  6  25  18.6333336 
2014  6  25  18.6500006 
2014  6  25  18.6666676 
2014  6  25  18.6833336 
2014  6  25  18.7000006 
2014  6  25  18.7166676 
2014  6  25  18.7333336 
2014  6  25  18.7500006 
2014  6  25  18.7666676 
2014  6  25  18.7833336 
2014  6  25  18.8000006 
2014  6  25  18.8166676 
2014  6  25  18.8333336 
2014  6  25  18.8500006 
2014  6  25  18.8666676 
2014  6  25  18.8833336 
2014  6  25  18.9000006 
2014  6  25  18.9166676 
2014  6  25  18.9333336 
2014  6  25  18.9500006 
2014  6  25  18.9666676 
2014  6  25  18.9833336 
2014  6  25  19.0000006 
2014  6  25  19.0166676 
2014  6  25  19.0333336 
2014  6  25  19.0500006 
2014  6  25  19.0666676 
2014  6  25  19.0833336 
2014  6  25  19.1000006 
2014  6  25  19.1166676 
2014  6  25  19.1333336 
2014  6  25  19.1500006 
2014  6  25  19.1666676 
2014  6  25  19.1833336 
2014  6  25  19.2000006 
2014  6  25  19.2166676 
2014  6  25  19.2333336 
2014  6  25  19.2500006 
2014  6  25  19.2666676 
2014  6  25  19.2833336 
2014  6  25  19.3000006 
2014  6  25  19.3166676 
2014  6  25  19.3333336 
2014  6  25  19.3500006 
2014  6  25  19.3666676 
2014  6  25  19.3833336 
2014  6  25  19.4000006 
2014  6  25  19.4166676 
2014  6  25  19.4333336 
2014  6  25  19.4500006 
2014  6  25  19.4666676 
2014  6  25  19.4833336 
2014  6  25  19.5000006 
2014  6  25  19.5166676 
2014  6  25  19.5333336 
2014  6  25  19.5500006 
2014  6  25  19.5666676 
2014  6  25  19.5833336 
2014  6  25  19.6000006 
2014  6  25  19.6166676 
2014  6  25  19.6333336 
2014  6  25  19.6500006 
2014  6  25  19.6666676 
2014  6  25  19.6833336 
2014  6  25  19.7000006 
2014  6  25  19.7166676 
2014  6  25  19.7333336 
2014  6  25  19.7500006 
2014  6  25  19.7666676 
2014  6  25  19.7833336 
2014  6  25  19.8000006 
2014  6  25  19.8166676 
2014  6  25  19.8333336 
2014  6  25  19.8500006 
2014  6  25  19.8666676 
2014  6  25  19.8833336 
2014  6  25  19.9000006 
2014  6  25  19.9166676 
2014  6  25  19.9333336 
2014  6  25  19.9500006 
2014  6  25  19.9666676 
2014  6  25  19.9833336 
2014  6  25  20.0000006 
2014  6  25  20.0166676 
2014  6  25  20.0333336 
2014  6  25  20.0500006 
2014  6  25  20.0666676 
2014  6  25  20.0833336 
2014  6  25  20.1000006 
2014  6  25  20.1166676 
2014  6  25  20.1333336 
2014  6  25  20.1500006 
2014  6  25  20.1666676 
2014  6  25  20.1833336 
2014  6  25  20.2000006 
2014  6  25  20.2166676 
2014  6  25  20.2333336 
2014  6  25  20.2500006 
2014  6  25  20.2666676 
2014  6  25  20.2833336 
2014  6  25  20.3000006 
2014  6  25  20.3166676 
2014  6  25  20.3333336 
2014  6  25  20.3500006 
2014  6  25  20.3666676 
2014  6  25  20.3833336 
2014  6  25  20.4000006 
2014  6  25  20.4166676 
2014  6  25  20.4333336 
2014  6  25  20.4500006 
2014  6  25  20.4666676 
2014  6  25  20.4833336 
2014  6  25  20.5000006 
2014  6  25  20.5166676 
2014  6  25  20.5333336 
2014  6  25  20.5500006 
2014  6  25  20.5666676 
2014  6  25  20.5833336 
2014  6  25  20.6000006 
2014  6  25  20.6166676 
2014  6  25  20.6333336 
2014  6  25  20.6500006 
2014  6  25  20.6666676 
2014  6  25  20.6833336 
2014  6  25  20.7000006 
2014  6  25  20.7166676 
2014  6  25  20.7333336 
2014  6  25  20.7500006 
2014  6  25  20.7666676 
2014  6  25  20.7833336 
2014  6  25  20.8000006 
2014  6  25  20.8166676 
2014  6  25  20.8333336 
2014  6  25  20.8500006 
2014  6  25  20.8666676 
2014  6  25  20.8833336 
2014  6  25  20.9000006 
2014  6  25  20.9166676 
2014  6  25  20.9333336 
2014  6  25  20.9500006 
2014  6  25  20.9666676 
2014  6  25  20.9833336 
2014  6  25  21.0000006 
2014  6  25  21.0166676 
2014  6  25  21.0333336 
2014  6  25  21.0500006 
2014  6  25  21.0666676 
2014  6  25  21.0833336 
2014  6  25  21.1000006 
2014  6  25  21.1166676 
2014  6  25  21.1333336 
2014  6  25  21.1500006 
2014  6  25  21.1666676 
2014  6  25  21.1833336 
2014  6  25  21.2000006 
2014  6  25  21.2166676 
2014  6  25  21.2333336 
2014  6  25  21.2500006 
2014  6  25  21.2666676 
2014  6  25  21.2833336 
2014  6  25  21.3000006 
2014  6  25  21.3166676 
2014  6  25  21.3333336 
2014  6  25  21.3500006 
2014  6  25  21.3666676 
2014  6  25  21.3833336 
2014  6  25  21.4000006 
2014  6  25  21.4166676 
2014  6  25  21.4333336 
2014  6  25  21.4500006 
2014  6  25  21.4666676 
2014  6  25  21.4833336 
2014  6  25  21.5000006 
2014  6  25  21.5166676 
2014  6  25  21.5333336 
2014  6  25  21.5500006 
2014  6  25  21.5666676 
2014  6  25  21.5833336 
2014  6  25  21.6000006 
2014  6  25  21.6166676 
2014  6  25  21.6333336 
2014  6  25  21.6500006 
2014  6  25  21.6666676 
2014  6  25  21.6833336 
2014  6  25  21.7000006 
2014  6  25  21.7166676 
2014  6  25  21.7333336 
2014  6  25  21.7500006 
2014  6  25  21.7666676 
2014  6  25  21.7833336 
2014  6  25  21.8000006 
2014  6  25  21.8166676 
2014  6  25  21.8333336 
2014  6  25  21.8500006 
2014  6  25  21.8666676 
2014  6  25  21.8833336 
2014  6  25  21.9000006 
2014  6  25  21.9166676 
2014  6  25  21.9333336 
2014  6  25  21.9500006 
2014  6  25  21.9666676 
2014  6  25  21.9833336 
2014  6  25  22.0000006 
2014  6  25  22.0166676 
2014  6  25  22.0333336 
2014  6  25  22.0500006 
2014  6  25  22.0666676 
2014  6  25  22.0833336 
2014  6  25  22.1000006 
2014  6  25  22.1166676 
2014  6  25  22.1333336 
2014  6  25  22.1500006 
2014  6  25  22.1666676 
2014  6  25  22.1833336 
2014  6  25  22.2000006 
2014  6  25  22.2166676 
2014  6  25  22.2333336 
2014  6  25  22.2500006 
2014  6  25  22.2666676 
2014  6  25  22.2833336 
2014  6  25  22.3000006 
2014  6  25  22.3166676 
2014  6  25  22.3333336 
2014  6  25  22.3500006 
2014  6  25  22.3666676 
2014  6  25  22.3833336 
2014  6  25  22.4000006 
2014  6  25  22.4166676 
2014  6  25  22.4333336 
2014  6  25  22.4500006 
2014  6  25  22.4666676 
2014  6  25  22.4833336 
2014  6  25  22.5000006 
2014  6  25  22.5166676 
2014  6  25  22.5333336 
2014  6  25  22.5500006 
2014  6  25  22.5666676 
2014  6  25  22.5833336 
2014  6  25  22.6000006 
2014  6  25  22.6166676 
2014  6  25  22.6333336 
2014  6  25  22.6500006 
2014  6  25  22.6666676 
2014  6  25  22.6833336 
2014  6  25  22.7000006 
2014  6  25  22.7166676 
2014  6  25  22.7333336 
2014  6  25  22.7500006 
2014  6  25  22.7666676 
2014  6  25  22.7833336 
2014  6  25  22.8000006 
2014  6  25  22.8166676 
2014  6  25  22.8333336 
2014  6  25  22.8500006 
2014  6  25  22.8666676 
2014  6  25  22.8833336 
2014  6  25  22.9000006 
2014  6  25  22.9166676 
2014  6  25  22.9333336 
2014  6  25  22.9500006 
2014  6  25  22.9666676 
2014  6  25  22.9833336 
2014  6  25  23.0000006 
2014  6  25  23.0166676 
2014  6  25  23.0333336 
2014  6  25  23.0500006 
2014  6  25  23.0666676 
2014  6  25  23.0833336 
2014  6  25  23.1000006 
2014  6  25  23.1166676 
2014  6  25  23.1333336 
2014  6  25  23.1500006 
2014  6  25  23.1666676 
2014  6  25  23.1833336 
2014  6  25  23.2000006 
2014  6  25  23.2166676 
2014  6  25  23.2333336 
2014  6  25  23.2500006 
2014  6  25  23.2666676 
2014  6  25  23.2833336 
2014  6  25  23.3000006 
2014  6  25  23.3166676 
2014  6  25  23.3333336 
2014  6  25  23.3500006 
2014  6  25  23.3666676 
2014  6  25  23.3833336 
2014  6  25  23.4000006 
2014  6  25  23.4166676 
2014  6  25  23.4333336 
2014  6  25  23.4500006 
2014  6  25  23.4666676 
2014  6  25  23.4833336 
2014  6  25  23.5000006 
2014  6  25  23.5166676 
2014  6  25  23.5333336 
2014  6  25  23.5500006 
2014  6  25  23.5666676 
2014  6  25  23.5833336 
2014  6  25  23.6000006 
2014  6  25  23.6166676 
2014  6  25  23.6333336 
2014  6  25  23.6500006 
2014  6  25  23.6666676 
2014  6  25  23.6833336 
2014  6  25  23.7000006 
2014  6  25  23.7166676 
2014  6  25  23.7333336 
2014  6  25  23.7500006 
2014  6  25  23.7666676 
2014  6  25  23.7833336 
2014  6  25  23.8000006 
2014  6  25  23.8166676 
2014  6  25  23.8333336 
2014  6  25  23.8500006 
2014  6  25  23.8666676 
2014  6  25  23.8833336 
2014  6  25  23.9000006 
2014  6  25  23.9166676 
2014  6  25  23.9333336 
2014  6  25  23.9500006 
2014  6  25  23.9666676 
2014  6  25  23.9833336 
2014  6  26  0.0000006 
2014  6  26  0.0166676 
2014  6  26  0.0333336 
2014  6  26  0.0500006 
2014  6  26  0.0666676 
2014  6  26  0.0833336 
2014  6  26  0.1000006 
2014  6  26  0.1166676 
2014  6  26  0.1333336 
2014  6  26  0.1500006 
2014  6  26  0.1666676 
2014  6  26  0.1833336 
2014  6  26  0.2000006 
2014  6  26  0.2166676 
2014  6  26  0.2333336 
2014  6  26  0.2500006 
2014  6  26  0.2666676 
2014  6  26  0.2833336 
2014  6  26  0.3000006 
2014  6  26  0.3166676 
2014  6  26  0.3333336 
2014  6  26  0.3500006 
2014  6  26  0.3666676 
2014  6  26  0.3833336 
2014  6  26  0.4000006 
2014  6  26  0.4166676 
2014  6  26  0.4333336 
2014  6  26  0.4500006 
2014  6  26  0.4666676 
2014  6  26  0.4833336 
2014  6  26  0.5000006 
2014  6  26  0.5166676 
2014  6  26  0.5333336 
2014  6  26  0.5500006 
2014  6  26  0.5666676 
2014  6  26  0.5833336 
2014  6  26  0.6000006 
2014  6  26  0.6166676 
2014  6  26  0.6333336 
2014  6  26  0.6500006 
2014  6  26  0.6666676 
2014  6  26  0.6833336 
2014  6  26  0.7000006 
2014  6  26  0.7166676 
2014  6  26  0.7333336 
2014  6  26  0.7500006 
2014  6  26  0.7666676 
2014  6  26  0.7833336 
2014  6  26  0.8000006 
2014  6  26  0.8166676 
2014  6  26  0.8333336 
2014  6  26  0.8500006 
2014  6  26  0.8666676 
2014  6  26  0.8833336 
2014  6  26  0.9000006 
2014  6  26  0.9166676 
2014  6  26  0.9333336 
2014  6  26  0.9500006 
2014  6  26  0.9666676 
2014  6  26  0.9833336 
2014  6  26  1.0000006 
2014  6  26  1.0166676 
2014  6  26  1.0333336 
2014  6  26  1.0500006 
2014  6  26  1.0666676 
2014  6  26  1.0833336 
2014  6  26  1.1000006 
2014  6  26  1.1166676 
2014  6  26  1.1333336 
2014  6  26  1.1500006 
2014  6  26  1.1666676 
2014  6  26  1.1833336 
2014  6  26  1.2000006 
2014  6  26  1.2166676 
2014  6  26  1.2333336 
2014  6  26  1.2500006 
2014  6  26  1.2666676 
2014  6  26  1.2833336 
2014  6  26  1.3000006 
2014  6  26  1.3166676 
2014  6  26  1.3333336 
2014  6  26  1.3500006 
2014  6  26  1.3666676 
2014  6  26  1.3833336 
2014  6  26  1.4000006 
2014  6  26  1.4166676 
2014  6  26  1.4333336 
2014  6  26  1.4500006 
2014  6  26  1.4666676 
2014  6  26  1.4833336 
2014  6  26  1.5000006 
2014  6  26  1.5166676 
2014  6  26  1.5333336 
2014  6  26  1.5500006 
2014  6  26  1.5666676 
2014  6  26  1.5833336 
2014  6  26  1.6000006 
2014  6  26  1.6166676 
2014  6  26  1.6333336 
2014  6  26  1.6500006 
2014  6  26  1.6666676 
2014  6  26  1.6833336 
2014  6  26  1.7000006 
2014  6  26  1.7166676 
2014  6  26  1.7333336 
2014  6  26  1.7500006 
2014  6  26  1.7666676 
2014  6  26  1.7833336 
2014  6  26  1.8000006 
2014  6  26  1.8166676 
2014  6  26  1.8333336 
2014  6  26  1.8500006 
2014  6  26  1.8666676 
2014  6  26  1.8833336 
2014  6  26  1.9000006 
2014  6  26  1.9166676 
2014  6  26  1.9333336 
2014  6  26  1.9500006 
2014  6  26  1.9666676 
2014  6  26  1.9833336 
2014  6  26  2.0000006 
2014  6  26  2.0166676 
2014  6  26  2.0333336 
2014  6  26  2.0500006 
2014  6  26  2.0666676 
2014  6  26  2.0833336 
2014  6  26  2.1000006 
2014  6  26  2.1166676 
2014  6  26  2.1333336 
2014  6  26  2.1500006 
2014  6  26  2.1666676 
2014  6  26  2.1833336 
2014  6  26  2.2000006 
2014  6  26  2.2166676 
2014  6  26  2.2333336 
2014  6  26  2.2500006 
2014  6  26  2.2666676 
2014  6  26  2.2833336 
2014  6  26  2.3000006 
2014  6  26  2.3166676 
2014  6  26  2.3333336 
2014  6  26  2.3500006 
2014  6  26  2.3666676 
2014  6  26  2.3833336 
2014  6  26  2.4000006 
2014  6  26  2.4166676 
2014  6  26  2.4333336 
2014  6  26  2.4500006 
2014  6  26  2.4666676 
2014  6  26  2.4833336 
2014  6  26  2.5000006 
2014  6  26  2.5166676 
2014  6  26  2.5333336 
2014  6  26  2.5500006 
2014  6  26  2.5666676 
2014  6  26  2.5833336 
2014  6  26  2.6000006 
2014  6  26  2.6166676 
2014  6  26  2.6333336 
2014  6  26  2.6500006 
2014  6  26  2.6666676 
2014  6  26  2.6833336 
2014  6  26  2.7000006 
2014  6  26  2.7166676 
2014  6  26  2.7333336 
2014  6  26  2.7500006 
2014  6  26  2.7666676 
2014  6  26  2.7833336 
2014  6  26  2.8000006 
2014  6  26  2.8166676 
2014  6  26  2.8333336 
2014  6  26  2.8500006 
2014  6  26  2.8666676 
2014  6  26  2.8833336 
2014  6  26  2.9000006 
2014  6  26  2.9166676 
2014  6  26  2.9333336 
2014  6  26  2.9500006 
2014  6  26  2.9666676 
2014  6  26  2.9833336 
2014  6  26  3.0000006 
2014  6  26  3.0166676 
2014  6  26  3.0333336 
2014  6  26  3.0500006 
2014  6  26  3.0666676 
2014  6  26  3.0833336 
2014  6  26  3.1000006 
2014  6  26  3.1166676 
2014  6  26  3.1333336 
2014  6  26  3.1500006 
2014  6  26  3.1666676 
2014  6  26  3.1833336 
2014  6  26  3.2000006 
2014  6  26  3.2166676 
2014  6  26  3.2333336 
2014  6  26  3.2500006 
2014  6  26  3.2666676 
2014  6  26  3.2833336 
2014  6  26  3.3000006 
2014  6  26  3.3166676 
2014  6  26  3.3333336 
2014  6  26  3.3500006 
2014  6  26  3.3666676 
2014  6  26  3.3833336 
2014  6  26  3.4000006 
2014  6  26  3.4166676 
2014  6  26  3.4333336 
2014  6  26  3.4500006 
2014  6  26  3.4666676 
2014  6  26  3.4833336 
2014  6  26  3.5000006 
2014  6  26  3.5166676 
2014  6  26  3.5333336 
2014  6  26  3.5500006 
2014  6  26  3.5666676 
2014  6  26  3.5833336 
2014  6  26  3.6000006 
2014  6  26  3.6166676 
2014  6  26  3.6333336 
2014  6  26  3.6500006 
2014  6  26  3.6666676 
2014  6  26  3.6833336 
2014  6  26  3.7000006 
2014  6  26  3.7166676 
2014  6  26  3.7333336 
2014  6  26  3.7500006 
2014  6  26  3.7666676 
2014  6  26  3.7833336 
2014  6  26  3.8000006 
2014  6  26  3.8166676 
2014  6  26  3.8333336 
2014  6  26  3.8500006 
2014  6  26  3.8666676 
2014  6  26  3.8833336 
2014  6  26  3.9000006 
2014  6  26  3.9166676 
2014  6  26  3.9333336 
2014  6  26  3.9500006 
2014  6  26  3.9666676 
2014  6  26  3.9833336 
2014  6  26  4.0000006 
2014  6  26  4.0166676 
2014  6  26  4.0333336 
2014  6  26  4.0500006 
2014  6  26  4.0666676 
2014  6  26  4.0833336 
2014  6  26  4.1000006 
2014  6  26  4.1166676 
2014  6  26  4.1333336 
2014  6  26  4.1500006 
2014  6  26  4.1666676 
2014  6  26  4.1833336 
2014  6  26  4.2000006 
2014  6  26  4.2166676 
2014  6  26  4.2333336 
2014  6  26  4.2500006 
2014  6  26  4.2666676 
2014  6  26  4.2833336 
2014  6  26  4.3000006 
2014  6  26  4.3166676 
2014  6  26  4.3333336 
2014  6  26  4.3500006 
2014  6  26  4.3666676 
2014  6  26  4.3833336 
2014  6  26  4.4000006 
2014  6  26  4.4166676 
2014  6  26  4.4333336 
2014  6  26  4.4500006 
2014  6  26  4.4666676 
2014  6  26  4.4833336 
2014  6  26  4.5000006 
2014  6  26  4.5166676 
2014  6  26  4.5333336 
2014  6  26  4.5500006 
2014  6  26  4.5666676 
2014  6  26  4.5833336 
2014  6  26  4.6000006 
2014  6  26  4.6166676 
2014  6  26  4.6333336 
2014  6  26  4.6500006 
2014  6  26  4.6666676 
2014  6  26  4.6833336 
2014  6  26  4.7000006 
2014  6  26  4.7166676 
2014  6  26  4.7333336 
2014  6  26  4.7500006 
2014  6  26  4.7666676 
2014  6  26  4.7833336 
2014  6  26  4.8000006 
2014  6  26  4.8166676 
2014  6  26  4.8333336 
2014  6  26  4.8500006 
2014  6  26  4.8666676 
2014  6  26  4.8833336 
2014  6  26  4.9000006 
2014  6  26  4.9166676 
2014  6  26  4.9333336 
2014  6  26  4.9500006 
2014  6  26  4.9666676 
2014  6  26  4.9833336 
2014  6  26  5.0000006 
2014  6  26  5.0166676 
2014  6  26  5.0333336 
2014  6  26  5.0500006 
2014  6  26  5.0666676 
2014  6  26  5.0833336 
2014  6  26  5.1000006 
2014  6  26  5.1166676 
2014  6  26  5.1333336 
2014  6  26  5.1500006 
2014  6  26  5.1666676 
2014  6  26  5.1833336 
2014  6  26  5.2000006 
2014  6  26  5.2166676 
2014  6  26  5.2333336 
2014  6  26  5.2500006 
2014  6  26  5.2666676 
2014  6  26  5.2833336 
2014  6  26  5.3000006 
2014  6  26  5.3166676 
2014  6  26  5.3333336 
2014  6  26  5.3500006 
2014  6  26  5.3666676 
2014  6  26  5.3833336 
2014  6  26  5.4000006 
2014  6  26  5.4166676 
2014  6  26  5.4333336 
2014  6  26  5.4500006 
2014  6  26  5.4666676 
2014  6  26  5.4833336 
2014  6  26  5.5000006 
2014  6  26  5.5166676 
2014  6  26  5.5333336 
2014  6  26  5.5500006 
2014  6  26  5.5666676 
2014  6  26  5.5833336 
2014  6  26  5.6000006 
2014  6  26  5.6166676 
2014  6  26  5.6333336 
2014  6  26  5.6500006 
2014  6  26  5.6666676 
2014  6  26  5.6833336 
2014  6  26  5.7000006 
2014  6  26  5.7166676 
2014  6  26  5.7333336 
2014  6  26  5.7500006 
2014  6  26  5.7666676 
2014  6  26  5.7833336 
2014  6  26  5.8000006 
2014  6  26  5.8166676 
2014  6  26  5.8333336 
2014  6  26  5.8500006 
2014  6  26  5.8666676 
2014  6  26  5.8833336 
2014  6  26  5.9000006 
2014  6  26  5.9166676 
2014  6  26  5.9333336 
2014  6  26  5.9500006 
2014  6  26  5.9666676 
2014  6  26  5.9833336 
2014  6  26  6.0000006 
2014  6  26  6.0166676 
2014  6  26  6.0333336 
2014  6  26  6.0500006 
2014  6  26  6.0666676 
2014  6  26  6.0833336 
2014  6  26  6.1000006 
2014  6  26  6.1166676 
2014  6  26  6.1333336 
2014  6  26  6.1500006 
2014  6  26  6.1666676 
2014  6  26  6.1833336 
2014  6  26  6.2000006 
2014  6  26  6.2166676 
2014  6  26  6.2333336 
2014  6  26  6.2500006 
2014  6  26  6.2666676 
2014  6  26  6.2833336 
2014  6  26  6.3000006 
2014  6  26  6.3166676 
2014  6  26  6.3333336 
2014  6  26  6.3500006 
2014  6  26  6.3666676 
2014  6  26  6.3833336 
2014  6  26  6.4000006 
2014  6  26  6.4166676 
2014  6  26  6.4333336 
2014  6  26  6.4500006 
2014  6  26  6.4666676 
2014  6  26  6.4833336 
2014  6  26  6.5000006 
2014  6  26  6.5166676 
2014  6  26  6.5333336 
2014  6  26  6.5500006 
2014  6  26  6.5666676 
2014  6  26  6.5833336 
2014  6  26  6.6000006 
2014  6  26  6.6166676 
2014  6  26  6.6333336 
2014  6  26  6.6500006 
2014  6  26  6.6666676 
2014  6  26  6.6833336 
2014  6  26  6.7000006 
2014  6  26  6.7166676 
2014  6  26  6.7333336 
2014  6  26  6.7500006 
2014  6  26  6.7666676 
2014  6  26  6.7833336 
2014  6  26  6.8000006 
2014  6  26  6.8166676 
2014  6  26  6.8333336 
2014  6  26  6.8500006 
2014  6  26  6.8666676 
2014  6  26  6.8833336 
2014  6  26  6.9000006 
2014  6  26  6.9166676 
2014  6  26  6.9333336 
2014  6  26  6.9500006 
2014  6  26  6.9666676 
2014  6  26  6.9833336 
2014  6  26  7.0000006 
2014  6  26  7.0166676 
2014  6  26  7.0333336 
2014  6  26  7.0500006 
2014  6  26  7.0666676 
2014  6  26  7.0833336 
2014  6  26  7.1000006 
2014  6  26  7.1166676 
2014  6  26  7.1333336 
2014  6  26  7.1500006 
2014  6  26  7.1666676 
2014  6  26  7.1833336 
2014  6  26  7.2000006 
2014  6  26  7.2166676 
2014  6  26  7.2333336 
2014  6  26  7.2500006 
2014  6  26  7.2666676 
2014  6  26  7.2833336 
2014  6  26  7.3000006 
2014  6  26  7.3166676 
2014  6  26  7.3333336 
2014  6  26  7.3500006 
2014  6  26  7.3666676 
2014  6  26  7.3833336 
2014  6  26  7.4000006 
2014  6  26  7.4166676 
2014  6  26  7.4333336 
2014  6  26  7.4500006 
2014  6  26  7.4666676 
2014  6  26  7.4833336 
2014  6  26  7.5000006 
2014  6  26  7.5166676 
2014  6  26  7.5333336 
2014  6  26  7.5500006 
2014  6  26  7.5666676 
2014  6  26  7.5833336 
2014  6  26  7.6000006 
2014  6  26  7.6166676 
2014  6  26  7.6333336 
2014  6  26  7.6500006 
2014  6  26  7.6666676 
2014  6  26  7.6833336 
2014  6  26  7.7000006 
2014  6  26  7.7166676 
2014  6  26  7.7333336 
2014  6  26  7.7500006 
2014  6  26  7.7666676 
2014  6  26  7.7833336 
2014  6  26  7.8000006 
2014  6  26  7.8166676 
2014  6  26  7.8333336 
2014  6  26  7.8500006 
2014  6  26  7.8666676 
2014  6  26  7.8833336 
2014  6  26  7.9000006 
2014  6  26  7.9166676 
2014  6  26  7.9333336 
2014  6  26  7.9500006 
2014  6  26  7.9666676 
2014  6  26  7.9833336 
2014  6  26  8.0000006 
2014  6  26  8.0166676 
2014  6  26  8.0333336 
2014  6  26  8.0500006 
2014  6  26  8.0666676 
2014  6  26  8.0833336 
2014  6  26  8.1000006 
2014  6  26  8.1166676 
2014  6  26  8.1333336 
2014  6  26  8.1500006 
2014  6  26  8.1666676 
2014  6  26  8.1833336 
2014  6  26  8.2000006 
2014  6  26  8.2166676 
2014  6  26  8.2333336 
2014  6  26  8.2500006 
2014  6  26  8.2666676 
2014  6  26  8.2833336 
2014  6  26  8.3000006 
2014  6  26  8.3166676 
2014  6  26  8.3333336 
2014  6  26  8.3500006 
2014  6  26  8.3666676 
2014  6  26  8.3833336 
2014  6  26  8.4000006 
2014  6  26  8.4166676 
2014  6  26  8.4333336 
2014  6  26  8.4500006 
2014  6  26  8.4666676 
2014  6  26  8.4833336 
2014  6  26  8.5000006 
2014  6  26  8.5166676 
2014  6  26  8.5333336 
2014  6  26  8.5500006 
2014  6  26  8.5666676 
2014  6  26  8.5833336 
2014  6  26  8.6000006 
2014  6  26  8.6166676 
2014  6  26  8.6333336 
2014  6  26  8.6500006 
2014  6  26  8.6666676 
2014  6  26  8.6833336 
2014  6  26  8.7000006 
2014  6  26  8.7166676 
2014  6  26  8.7333336 
2014  6  26  8.7500006 
2014  6  26  8.7666676 
2014  6  26  8.7833336 
2014  6  26  8.8000006 
2014  6  26  8.8166676 
2014  6  26  8.8333336 
2014  6  26  8.8500006 
2014  6  26  8.8666676 
2014  6  26  8.8833336 
2014  6  26  8.9000006 
2014  6  26  8.9166676 
2014  6  26  8.9333336 
2014  6  26  8.9500006 
2014  6  26  8.9666676 
2014  6  26  8.9833336 
2014  6  26  9.0000006 
2014  6  26  9.0166676 
2014  6  26  9.0333336 
2014  6  26  9.0500006 
2014  6  26  9.0666676 
2014  6  26  9.0833336 
2014  6  26  9.1000006 
2014  6  26  9.1166676 
2014  6  26  9.1333336 
2014  6  26  9.1500006 
2014  6  26  9.1666676 
2014  6  26  9.1833336 
2014  6  26  9.2000006 
2014  6  26  9.2166676 
2014  6  26  9.2333336 
2014  6  26  9.2500006 
2014  6  26  9.2666676 
2014  6  26  9.2833336 
2014  6  26  9.3000006 
2014  6  26  9.3166676 
2014  6  26  9.3333336 
2014  6  26  9.3500006 
2014  6  26  9.3666676 
2014  6  26  9.3833336 
2014  6  26  9.4000006 
2014  6  26  9.4166676 
2014  6  26  9.4333336 
2014  6  26  9.4500006 
2014  6  26  9.4666676 
2014  6  26  9.4833336 
2014  6  26  9.5000006 
2014  6  26  9.5166676 
2014  6  26  9.5333336 
2014  6  26  9.5500006 
2014  6  26  9.5666676 
2014  6  26  9.5833336 
2014  6  26  9.6000006 
2014  6  26  9.6166676 
2014  6  26  9.6333336 
2014  6  26  9.6500006 
2014  6  26  9.6666676 
2014  6  26  9.6833336 
2014  6  26  9.7000006 
2014  6  26  9.7166676 
2014  6  26  9.7333336 
2014  6  26  9.7500006 
2014  6  26  9.7666676 
2014  6  26  9.7833336 
2014  6  26  9.8000006 
2014  6  26  9.8166676 
2014  6  26  9.8333336 
2014  6  26  9.8500006 
2014  6  26  9.8666676 
2014  6  26  9.8833336 
2014  6  26  9.9000006 
2014  6  26  9.9166676 
2014  6  26  9.9333336 
2014  6  26  9.9500006 
2014  6  26  9.9666676 
2014  6  26  9.9833336 
2014  6  26  10.0000006 
2014  6  26  10.0166676 
2014  6  26  10.0333336 
2014  6  26  10.0500006 
2014  6  26  10.0666676 
2014  6  26  10.0833336 
2014  6  26  10.1000006 
2014  6  26  10.1166676 
2014  6  26  10.1333336 
2014  6  26  10.1500006 
2014  6  26  10.1666676 
2014  6  26  10.1833336 
2014  6  26  10.2000006 
2014  6  26  10.2166676 
2014  6  26  10.2333336 
2014  6  26  10.2500006 
2014  6  26  10.2666676 
2014  6  26  10.2833336 
2014  6  26  10.3000006 
2014  6  26  10.3166676 
2014  6  26  10.3333336 
2014  6  26  10.3500006 
2014  6  26  10.3666676 
2014  6  26  10.3833336 
2014  6  26  10.4000006 
2014  6  26  10.4166676 
2014  6  26  10.4333336 
2014  6  26  10.4500006 
2014  6  26  10.4666676 
2014  6  26  10.4833336 
2014  6  26  10.5000006 
2014  6  26  10.5166676 
2014  6  26  10.5333336 
2014  6  26  10.5500006 
2014  6  26  10.5666676 
2014  6  26  10.5833336 
2014  6  26  10.6000006 
2014  6  26  10.6166676 
2014  6  26  10.6333336 
2014  6  26  10.6500006 
2014  6  26  10.6666676 
2014  6  26  10.6833336 
2014  6  26  10.7000006 
2014  6  26  10.7166676 
2014  6  26  10.7333336 
2014  6  26  10.7500006 
2014  6  26  10.7666676 
2014  6  26  10.7833336 
2014  6  26  10.8000006 
2014  6  26  10.8166676 
2014  6  26  10.8333336 
2014  6  26  10.8500006 
2014  6  26  10.8666676 
2014  6  26  10.8833336 
2014  6  26  10.9000006 
2014  6  26  10.9166676 
2014  6  26  10.9333336 
2014  6  26  10.9500006 
2014  6  26  10.9666676 
2014  6  26  10.9833336 
2014  6  26  11.0000006 
2014  6  26  11.0166676 
2014  6  26  11.0333336 
2014  6  26  11.0500006 
2014  6  26  11.0666676 
2014  6  26  11.0833336 
2014  6  26  11.1000006 
2014  6  26  11.1166676 
2014  6  26  11.1333336 
2014  6  26  11.1500006 
2014  6  26  11.1666676 
2014  6  26  11.1833336 
2014  6  26  11.2000006 
2014  6  26  11.2166676 
2014  6  26  11.2333336 
2014  6  26  11.2500006 
2014  6  26  11.2666676 
2014  6  26  11.2833336 
2014  6  26  11.3000006 
2014  6  26  11.3166676 
2014  6  26  11.3333336 
2014  6  26  11.3500006 
2014  6  26  11.3666676 
2014  6  26  11.3833336 
2014  6  26  11.4000006 
2014  6  26  11.4166676 
2014  6  26  11.4333336 
2014  6  26  11.4500006 
2014  6  26  11.4666676 
2014  6  26  11.4833336 
2014  6  26  11.5000006 
2014  6  26  11.5166676 
2014  6  26  11.5333336 
2014  6  26  11.5500006 
2014  6  26  11.5666676 
2014  6  26  11.5833336 
2014  6  26  11.6000006 
2014  6  26  11.6166676 
2014  6  26  11.6333336 
2014  6  26  11.6500006 
2014  6  26  11.6666676 
2014  6  26  11.6833336 
2014  6  26  11.7000006 
2014  6  26  11.7166676 
2014  6  26  11.7333336 
2014  6  26  11.7500006 
2014  6  26  11.7666676 
2014  6  26  11.7833336 
2014  6  26  11.8000006 
2014  6  26  11.8166676 
2014  6  26  11.8333336 
2014  6  26  11.8500006 
2014  6  26  11.8666676 
2014  6  26  11.8833336 
2014  6  26  11.9000006 
2014  6  26  11.9166676 
2014  6  26  11.9333336 
2014  6  26  11.9500006 
2014  6  26  11.9666676 
2014  6  26  11.9833336 
2014  6  26  12.0000006 
2014  6  26  12.0166676 
2014  6  26  12.0333336 
2014  6  26  12.0500006 
2014  6  26  12.0666676 
2014  6  26  12.0833336 
2014  6  26  12.1000006 
2014  6  26  12.1166676 
2014  6  26  12.1333336 
2014  6  26  12.1500006 
2014  6  26  12.1666676 
2014  6  26  12.1833336 
2014  6  26  12.2000006 
2014  6  26  12.2166676 
2014  6  26  12.2333336 
2014  6  26  12.2500006 
2014  6  26  12.2666676 
2014  6  26  12.2833336 
2014  6  26  12.3000006 
2014  6  26  12.3166676 
2014  6  26  12.3333336 
2014  6  26  12.3500006 
2014  6  26  12.3666676 
2014  6  26  12.3833336 
2014  6  26  12.4000006 
2014  6  26  12.4166676 
2014  6  26  12.4333336 
2014  6  26  12.4500006 
2014  6  26  12.4666676 
2014  6  26  12.4833336 
2014  6  26  12.5000006 
2014  6  26  12.5166676 
2014  6  26  12.5333336 
2014  6  26  12.5500006 
2014  6  26  12.5666676 
2014  6  26  12.5833336 
2014  6  26  12.6000006 
2014  6  26  12.6166676 
2014  6  26  12.6333336 
2014  6  26  12.6500006 
2014  6  26  12.6666676 
2014  6  26  12.6833336 
2014  6  26  12.7000006 
2014  6  26  12.7166676 
2014  6  26  12.7333336 
2014  6  26  12.7500006 
2014  6  26  12.7666676 
2014  6  26  12.7833336 
2014  6  26  12.8000006 
2014  6  26  12.8166676 
2014  6  26  12.8333336 
2014  6  26  12.8500006 
2014  6  26  12.8666676 
2014  6  26  12.8833336 
2014  6  26  12.9000006 
2014  6  26  12.9166676 
2014  6  26  12.9333336 
2014  6  26  12.9500006 
2014  6  26  12.9666676 
2014  6  26  12.9833336 
2014  6  26  13.0000006 
2014  6  26  13.0166676 
2014  6  26  13.0333336 
2014  6  26  13.0500006 
2014  6  26  13.0666676 
2014  6  26  13.0833336 
2014  6  26  13.1000006 
2014  6  26  13.1166676 
2014  6  26  13.1333336 
2014  6  26  13.1500006 
2014  6  26  13.1666676 
2014  6  26  13.1833336 
2014  6  26  13.2000006 
2014  6  26  13.2166676 
2014  6  26  13.2333336 
2014  6  26  13.2500006 
2014  6  26  13.2666676 
2014  6  26  13.2833336 
2014  6  26  13.3000006 
2014  6  26  13.3166676 
2014  6  26  13.3333336 
2014  6  26  13.3500006 
2014  6  26  13.3666676 
2014  6  26  13.3833336 
2014  6  26  13.4000006 
2014  6  26  13.4166676 
2014  6  26  13.4333336 
2014  6  26  13.4500006 
2014  6  26  13.4666676 
2014  6  26  13.4833336 
2014  6  26  13.5000006 
2014  6  26  13.5166676 
2014  6  26  13.5333336 
2014  6  26  13.5500006 
2014  6  26  13.5666676 
2014  6  26  13.5833336 
2014  6  26  13.6000006 
2014  6  26  13.6166676 
2014  6  26  13.6333336 
2014  6  26  13.6500006 
2014  6  26  13.6666676 
2014  6  26  13.6833336 
2014  6  26  13.7000006 
2014  6  26  13.7166676 
2014  6  26  13.7333336 
2014  6  26  13.7500006 
2014  6  26  13.7666676 
2014  6  26  13.7833336 
2014  6  26  13.8000006 
2014  6  26  13.8166676 
2014  6  26  13.8333336 
2014  6  26  13.8500006 
2014  6  26  13.8666676 
2014  6  26  13.8833336 
2014  6  26  13.9000006 
2014  6  26  13.9166676 
2014  6  26  13.9333336 
2014  6  26  13.9500006 
2014  6  26  13.9666676 
2014  6  26  13.9833336 
2014  6  26  14.0000006 
2014  6  26  14.0166676 
2014  6  26  14.0333336 
2014  6  26  14.0500006 
2014  6  26  14.0666676 
2014  6  26  14.0833336 
2014  6  26  14.1000006 
2014  6  26  14.1166676 
2014  6  26  14.1333336 
2014  6  26  14.1500006 
2014  6  26  14.1666676 
2014  6  26  14.1833336 
2014  6  26  14.2000006 
2014  6  26  14.2166676 
2014  6  26  14.2333336 
2014  6  26  14.2500006 
2014  6  26  14.2666676 
2014  6  26  14.2833336 
2014  6  26  14.3000006 
2014  6  26  14.3166676 
2014  6  26  14.3333336 
2014  6  26  14.3500006 
2014  6  26  14.3666676 
2014  6  26  14.3833336 
2014  6  26  14.4000006 
2014  6  26  14.4166676 
2014  6  26  14.4333336 
2014  6  26  14.4500006 
2014  6  26  14.4666676 
2014  6  26  14.4833336 
2014  6  26  14.5000006 
2014  6  26  14.5166676 
2014  6  26  14.5333336 
2014  6  26  14.5500006 
2014  6  26  14.5666676 
2014  6  26  14.5833336 
2014  6  26  14.6000006 
2014  6  26  14.6166676 
2014  6  26  14.6333336 
2014  6  26  14.6500006 
2014  6  26  14.6666676 
2014  6  26  14.6833336 
2014  6  26  14.7000006 
2014  6  26  14.7166676 
2014  6  26  14.7333336 
2014  6  26  14.7500006 
2014  6  26  14.7666676 
2014  6  26  14.7833336 
2014  6  26  14.8000006 
2014  6  26  14.8166676 
2014  6  26  14.8333336 
2014  6  26  14.8500006 
2014  6  26  14.8666676 
2014  6  26  14.8833336 
2014  6  26  14.9000006 
2014  6  26  14.9166676 
2014  6  26  14.9333336 
2014  6  26  14.9500006 
2014  6  26  14.9666676 
2014  6  26  14.9833336 
2014  6  26  15.0000006 
2014  6  26  15.0166676 
2014  6  26  15.0333336 
2014  6  26  15.0500006 
2014  6  26  15.0666676 
2014  6  26  15.0833336 
2014  6  26  15.1000006 
2014  6  26  15.1166676 
2014  6  26  15.1333336 
2014  6  26  15.1500006 
2014  6  26  15.1666676 
2014  6  26  15.1833336 
2014  6  26  15.2000006 
2014  6  26  15.2166676 
2014  6  26  15.2333336 
2014  6  26  15.2500006 
2014  6  26  15.2666676 
2014  6  26  15.2833336 
2014  6  26  15.3000006 
2014  6  26  15.3166676 
2014  6  26  15.3333336 
2014  6  26  15.3500006 
2014  6  26  15.3666676 
2014  6  26  15.3833336 
2014  6  26  15.4000006 
2014  6  26  15.4166676 
2014  6  26  15.4333336 
2014  6  26  15.4500006 
2014  6  26  15.4666676 
2014  6  26  15.4833336 
2014  6  26  15.5000006 
2014  6  26  15.5166676 
2014  6  26  15.5333336 
2014  6  26  15.5500006 
2014  6  26  15.5666676 
2014  6  26  15.5833336 
2014  6  26  15.6000006 
2014  6  26  15.6166676 
2014  6  26  15.6333336 
2014  6  26  15.6500006 
2014  6  26  15.6666676 
2014  6  26  15.6833336 
2014  6  26  15.7000006 
2014  6  26  15.7166676 
2014  6  26  15.7333336 
2014  6  26  15.7500006 
2014  6  26  15.7666676 
2014  6  26  15.7833336 
2014  6  26  15.8000006 
2014  6  26  15.8166676 
2014  6  26  15.8333336 
2014  6  26  15.8500006 
2014  6  26  15.8666676 
2014  6  26  15.8833336 
2014  6  26  15.9000006 
2014  6  26  15.9166676 
2014  6  26  15.9333336 
2014  6  26  15.9500006 
2014  6  26  15.9666676 
2014  6  26  15.9833336 
2014  6  26  16.0000006 
2014  6  26  16.0166676 
2014  6  26  16.0333336 
2014  6  26  16.0500006 
2014  6  26  16.0666676 
2014  6  26  16.0833336 
2014  6  26  16.1000006 
2014  6  26  16.1166676 
2014  6  26  16.1333336 
2014  6  26  16.1500006 
2014  6  26  16.1666676 
2014  6  26  16.1833336 
2014  6  26  16.2000006 
2014  6  26  16.2166676 
2014  6  26  16.2333336 
2014  6  26  16.2500006 
2014  6  26  16.2666676 
2014  6  26  16.2833336 
2014  6  26  16.3000006 
2014  6  26  16.3166676 
2014  6  26  16.3333336 
2014  6  26  16.3500006 
2014  6  26  16.3666676 
2014  6  26  16.3833336 
2014  6  26  16.4000006 
2014  6  26  16.4166676 
2014  6  26  16.4333336 
2014  6  26  16.4500006 
2014  6  26  16.4666676 
2014  6  26  16.4833336 
2014  6  26  16.5000006 
2014  6  26  16.5166676 
2014  6  26  16.5333336 
2014  6  26  16.5500006 
2014  6  26  16.5666676 
2014  6  26  16.5833336 
2014  6  26  16.6000006 
2014  6  26  16.6166676 
2014  6  26  16.6333336 
2014  6  26  16.6500006 
2014  6  26  16.6666676 
2014  6  26  16.6833336 
2014  6  26  16.7000006 
2014  6  26  16.7166676 
2014  6  26  16.7333336 
2014  6  26  16.7500006 
2014  6  26  16.7666676 
2014  6  26  16.7833336 
2014  6  26  16.8000006 
2014  6  26  16.8166676 
2014  6  26  16.8333336 
2014  6  26  16.8500006 
2014  6  26  16.8666676 
2014  6  26  16.8833336 
2014  6  26  16.9000006 
2014  6  26  16.9166676 
2014  6  26  16.9333336 
2014  6  26  16.9500006 
2014  6  26  16.9666676 
2014  6  26  16.9833336 
2014  6  26  17.0000006 
2014  6  26  17.0166676 
2014  6  26  17.0333336 
2014  6  26  17.0500006 
2014  6  26  17.0666676 
2014  6  26  17.0833336 
2014  6  26  17.1000006 
2014  6  26  17.1166676 
2014  6  26  17.1333336 
2014  6  26  17.1500006 
2014  6  26  17.1666676 
2014  6  26  17.1833336 
2014  6  26  17.2000006 
2014  6  26  17.2166676 
2014  6  26  17.2333336 
2014  6  26  17.2500006 
2014  6  26  17.2666676 
2014  6  26  17.2833336 
2014  6  26  17.3000006 
2014  6  26  17.3166676 
2014  6  26  17.3333336 
2014  6  26  17.3500006 
2014  6  26  17.3666676 
2014  6  26  17.3833336 
2014  6  26  17.4000006 
2014  6  26  17.4166676 
2014  6  26  17.4333336 
2014  6  26  17.4500006 
2014  6  26  17.4666676 
2014  6  26  17.4833336 
2014  6  26  17.5000006 
2014  6  26  17.5166676 
2014  6  26  17.5333336 
2014  6  26  17.5500006 
2014  6  26  17.5666676 
2014  6  26  17.5833336 
2014  6  26  17.6000006 
2014  6  26  17.6166676 
2014  6  26  17.6333336 
2014  6  26  17.6500006 
2014  6  26  17.6666676 
2014  6  26  17.6833336 
2014  6  26  17.7000006 
2014  6  26  17.7166676 
2014  6  26  17.7333336 
2014  6  26  17.7500006 
2014  6  26  17.7666676 
2014  6  26  17.7833336 
2014  6  26  17.8000006 
2014  6  26  17.8166676 
2014  6  26  17.8333336 
2014  6  26  17.8500006 
2014  6  26  17.8666676 
2014  6  26  17.8833336 
2014  6  26  17.9000006 
2014  6  26  17.9166676 
2014  6  26  17.9333336 
2014  6  26  17.9500006 
2014  6  26  17.9666676 
2014  6  26  17.9833336 
2014  6  26  18.0000006 
2014  6  26  18.0166676 
2014  6  26  18.0333336 
2014  6  26  18.0500006 
2014  6  26  18.0666676 
2014  6  26  18.0833336 
2014  6  26  18.1000006 
2014  6  26  18.1166676 
2014  6  26  18.1333336 
2014  6  26  18.1500006 
2014  6  26  18.1666676 
2014  6  26  18.1833336 
2014  6  26  18.2000006 
2014  6  26  18.2166676 
2014  6  26  18.2333336 
2014  6  26  18.2500006 
2014  6  26  18.2666676 
2014  6  26  18.2833336 
2014  6  26  18.3000006 
2014  6  26  18.3166676 
2014  6  26  18.3333336 
2014  6  26  18.3500006 
2014  6  26  18.3666676 
2014  6  26  18.3833336 
2014  6  26  18.4000006 
2014  6  26  18.4166676 
2014  6  26  18.4333336 
2014  6  26  18.4500006 
2014  6  26  18.4666676 
2014  6  26  18.4833336 
2014  6  26  18.5000006 
2014  6  26  18.5166676 
2014  6  26  18.5333336 
2014  6  26  18.5500006 
2014  6  26  18.5666676 
2014  6  26  18.5833336 
2014  6  26  18.6000006 
2014  6  26  18.6166676 
2014  6  26  18.6333336 
2014  6  26  18.6500006 
2014  6  26  18.6666676 
2014  6  26  18.6833336 
2014  6  26  18.7000006 
2014  6  26  18.7166676 
2014  6  26  18.7333336 
2014  6  26  18.7500006 
2014  6  26  18.7666676 
2014  6  26  18.7833336 
2014  6  26  18.8000006 
2014  6  26  18.8166676 
2014  6  26  18.8333336 
2014  6  26  18.8500006 
2014  6  26  18.8666676 
2014  6  26  18.8833336 
2014  6  26  18.9000006 
2014  6  26  18.9166676 
2014  6  26  18.9333336 
2014  6  26  18.9500006 
2014  6  26  18.9666676 
2014  6  26  18.9833336 
2014  6  26  19.0000006 
2014  6  26  19.0166676 
2014  6  26  19.0333336 
2014  6  26  19.0500006 
2014  6  26  19.0666676 
2014  6  26  19.0833336 
2014  6  26  19.1000006 
2014  6  26  19.1166676 
2014  6  26  19.1333336 
2014  6  26  19.1500006 
2014  6  26  19.1666676 
2014  6  26  19.1833336 
2014  6  26  19.2000006 
2014  6  26  19.2166676 
2014  6  26  19.2333336 
2014  6  26  19.2500006 
2014  6  26  19.2666676 
2014  6  26  19.2833336 
2014  6  26  19.3000006 
2014  6  26  19.3166676 
2014  6  26  19.3333336 
2014  6  26  19.3500006 
2014  6  26  19.3666676 
2014  6  26  19.3833336 
2014  6  26  19.4000006 
2014  6  26  19.4166676 
2014  6  26  19.4333336 
2014  6  26  19.4500006 
2014  6  26  19.4666676 
2014  6  26  19.4833336 
2014  6  26  19.5000006 
2014  6  26  19.5166676 
2014  6  26  19.5333336 
2014  6  26  19.5500006 
2014  6  26  19.5666676 
2014  6  26  19.5833336 
2014  6  26  19.6000006 
2014  6  26  19.6166676 
2014  6  26  19.6333336 
2014  6  26  19.6500006 
2014  6  26  19.6666676 
2014  6  26  19.6833336 
2014  6  26  19.7000006 
2014  6  26  19.7166676 
2014  6  26  19.7333336 
2014  6  26  19.7500006 
2014  6  26  19.7666676 
2014  6  26  19.7833336 
2014  6  26  19.8000006 
2014  6  26  19.8166676 
2014  6  26  19.8333336 
2014  6  26  19.8500006 
2014  6  26  19.8666676 
2014  6  26  19.8833336 
2014  6  26  19.9000006 
2014  6  26  19.9166676 
2014  6  26  19.9333336 
2014  6  26  19.9500006 
2014  6  26  19.9666676 
2014  6  26  19.9833336 
2014  6  26  20.0000006 
2014  6  26  20.0166676 
2014  6  26  20.0333336 
2014  6  26  20.0500006 
2014  6  26  20.0666676 
2014  6  26  20.0833336 
2014  6  26  20.1000006 
2014  6  26  20.1166676 
2014  6  26  20.1333336 
2014  6  26  20.1500006 
2014  6  26  20.1666676 
2014  6  26  20.1833336 
2014  6  26  20.2000006 
2014  6  26  20.2166676 
2014  6  26  20.2333336 
2014  6  26  20.2500006 
2014  6  26  20.2666676 
2014  6  26  20.2833336 
2014  6  26  20.3000006 
2014  6  26  20.3166676 
2014  6  26  20.3333336 
2014  6  26  20.3500006 
2014  6  26  20.3666676 
2014  6  26  20.3833336 
2014  6  26  20.4000006 
2014  6  26  20.4166676 
2014  6  26  20.4333336 
2014  6  26  20.4500006 
2014  6  26  20.4666676 
2014  6  26  20.4833336 
2014  6  26  20.5000006 
2014  6  26  20.5166676 
2014  6  26  20.5333336 
2014  6  26  20.5500006 
2014  6  26  20.5666676 
2014  6  26  20.5833336 
2014  6  26  20.6000006 
2014  6  26  20.6166676 
2014  6  26  20.6333336 
2014  6  26  20.6500006 
2014  6  26  20.6666676 
2014  6  26  20.6833336 
2014  6  26  20.7000006 
2014  6  26  20.7166676 
2014  6  26  20.7333336 
2014  6  26  20.7500006 
2014  6  26  20.7666676 
2014  6  26  20.7833336 
2014  6  26  20.8000006 
2014  6  26  20.8166676 
2014  6  26  20.8333336 
2014  6  26  20.8500006 
2014  6  26  20.8666676 
2014  6  26  20.8833336 
2014  6  26  20.9000006 
2014  6  26  20.9166676 
2014  6  26  20.9333336 
2014  6  26  20.9500006 
2014  6  26  20.9666676 
2014  6  26  20.9833336 
2014  6  26  21.0000006 
2014  6  26  21.0166676 
2014  6  26  21.0333336 
2014  6  26  21.0500006 
2014  6  26  21.0666676 
2014  6  26  21.0833336 
2014  6  26  21.1000006 
2014  6  26  21.1166676 
2014  6  26  21.1333336 
2014  6  26  21.1500006 
2014  6  26  21.1666676 
2014  6  26  21.1833336 
2014  6  26  21.2000006 
2014  6  26  21.2166676 
2014  6  26  21.2333336 
2014  6  26  21.2500006 
2014  6  26  21.2666676 
2014  6  26  21.2833336 
2014  6  26  21.3000006 
2014  6  26  21.3166676 
2014  6  26  21.3333336 
2014  6  26  21.3500006 
2014  6  26  21.3666676 
2014  6  26  21.3833336 
2014  6  26  21.4000006 
2014  6  26  21.4166676 
2014  6  26  21.4333336 
2014  6  26  21.4500006 
2014  6  26  21.4666676 
2014  6  26  21.4833336 
2014  6  26  21.5000006 
2014  6  26  21.5166676 
2014  6  26  21.5333336 
2014  6  26  21.5500006 
2014  6  26  21.5666676 
2014  6  26  21.5833336 
2014  6  26  21.6000006 
2014  6  26  21.6166676 
2014  6  26  21.6333336 
2014  6  26  21.6500006 
2014  6  26  21.6666676 
2014  6  26  21.6833336 
2014  6  26  21.7000006 
2014  6  26  21.7166676 
2014  6  26  21.7333336 
2014  6  26  21.7500006 
2014  6  26  21.7666676 
2014  6  26  21.7833336 
2014  6  26  21.8000006 
2014  6  26  21.8166676 
2014  6  26  21.8333336 
2014  6  26  21.8500006 
2014  6  26  21.8666676 
2014  6  26  21.8833336 
2014  6  26  21.9000006 
2014  6  26  21.9166676 
2014  6  26  21.9333336 
2014  6  26  21.9500006 
2014  6  26  21.9666676 
2014  6  26  21.9833336 
2014  6  26  22.0000006 
2014  6  26  22.0166676 
2014  6  26  22.0333336 
2014  6  26  22.0500006 
2014  6  26  22.0666676 
2014  6  26  22.0833336 
2014  6  26  22.1000006 
2014  6  26  22.1166676 
2014  6  26  22.1333336 
2014  6  26  22.1500006 
2014  6  26  22.1666676 
2014  6  26  22.1833336 
2014  6  26  22.2000006 
2014  6  26  22.2166676 
2014  6  26  22.2333336 
2014  6  26  22.2500006 
2014  6  26  22.2666676 
2014  6  26  22.2833336 
2014  6  26  22.3000006 
2014  6  26  22.3166676 
2014  6  26  22.3333336 
2014  6  26  22.3500006 
2014  6  26  22.3666676 
2014  6  26  22.3833336 
2014  6  26  22.4000006 
2014  6  26  22.4166676 
2014  6  26  22.4333336 
2014  6  26  22.4500006 
2014  6  26  22.4666676 
2014  6  26  22.4833336 
2014  6  26  22.5000006 
2014  6  26  22.5166676 
2014  6  26  22.5333336 
2014  6  26  22.5500006 
2014  6  26  22.5666676 
2014  6  26  22.5833336 
2014  6  26  22.6000006 
2014  6  26  22.6166676 
2014  6  26  22.6333336 
2014  6  26  22.6500006 
2014  6  26  22.6666676 
2014  6  26  22.6833336 
2014  6  26  22.7000006 
2014  6  26  22.7166676 
2014  6  26  22.7333336 
2014  6  26  22.7500006 
2014  6  26  22.7666676 
2014  6  26  22.7833336 
2014  6  26  22.8000006 
2014  6  26  22.8166676 
2014  6  26  22.8333336 
2014  6  26  22.8500006 
2014  6  26  22.8666676 
2014  6  26  22.8833336 
2014  6  26  22.9000006 
2014  6  26  22.9166676 
2014  6  26  22.9333336 
2014  6  26  22.9500006 
2014  6  26  22.9666676 
2014  6  26  22.9833336 
2014  6  26  23.0000006 
2014  6  26  23.0166676 
2014  6  26  23.0333336 
2014  6  26  23.0500006 
2014  6  26  23.0666676 
2014  6  26  23.0833336 
2014  6  26  23.1000006 
2014  6  26  23.1166676 
2014  6  26  23.1333336 
2014  6  26  23.1500006 
2014  6  26  23.1666676 
2014  6  26  23.1833336 
2014  6  26  23.2000006 
2014  6  26  23.2166676 
2014  6  26  23.2333336 
2014  6  26  23.2500006 
2014  6  26  23.2666676 
2014  6  26  23.2833336 
2014  6  26  23.3000006 
2014  6  26  23.3166676 
2014  6  26  23.3333336 
2014  6  26  23.3500006 
2014  6  26  23.3666676 
2014  6  26  23.3833336 
2014  6  26  23.4000006 
2014  6  26  23.4166676 
2014  6  26  23.4333336 
2014  6  26  23.4500006 
2014  6  26  23.4666676 
2014  6  26  23.4833336 
2014  6  26  23.5000006 
2014  6  26  23.5166676 
2014  6  26  23.5333336 
2014  6  26  23.5500006 
2014  6  26  23.5666676 
2014  6  26  23.5833336 
2014  6  26  23.6000006 
2014  6  26  23.6166676 
2014  6  26  23.6333336 
2014  6  26  23.6500006 
2014  6  26  23.6666676 
2014  6  26  23.6833336 
2014  6  26  23.7000006 
2014  6  26  23.7166676 
2014  6  26  23.7333336 
2014  6  26  23.7500006 
2014  6  26  23.7666676 
2014  6  26  23.7833336 
2014  6  26  23.8000006 
2014  6  26  23.8166676 
2014  6  26  23.8333336 
2014  6  26  23.8500006 
2014  6  26  23.8666676 
2014  6  26  23.8833336 
2014  6  26  23.9000006 
2014  6  26  23.9166676 
2014  6  26  23.9333336 
2014  6  26  23.9500006 
2014  6  26  23.9666676 
2014  6  26  23.9833336 
2014  6  27  0.0000006 
2014  6  27  0.0166676 
2014  6  27  0.0333336 
2014  6  27  0.0500006 
2014  6  27  0.0666676 
2014  6  27  0.0833336 
2014  6  27  0.1000006 
2014  6  27  0.1166676 
2014  6  27  0.1333336 
2014  6  27  0.1500006 
2014  6  27  0.1666676 
2014  6  27  0.1833336 
2014  6  27  0.2000006 
2014  6  27  0.2166676 
2014  6  27  0.2333336 
2014  6  27  0.2500006 
2014  6  27  0.2666676 
2014  6  27  0.2833336 
2014  6  27  0.3000006 
2014  6  27  0.3166676 
2014  6  27  0.3333336 
2014  6  27  0.3500006 
2014  6  27  0.3666676 
2014  6  27  0.3833336 
2014  6  27  0.4000006 
2014  6  27  0.4166676 
2014  6  27  0.4333336 
2014  6  27  0.4500006 
2014  6  27  0.4666676 
2014  6  27  0.4833336 
2014  6  27  0.5000006 
2014  6  27  0.5166676 
2014  6  27  0.5333336 
2014  6  27  0.5500006 
2014  6  27  0.5666676 
2014  6  27  0.5833336 
2014  6  27  0.6000006 
2014  6  27  0.6166676 
2014  6  27  0.6333336 
2014  6  27  0.6500006 
2014  6  27  0.6666676 
2014  6  27  0.6833336 
2014  6  27  0.7000006 
2014  6  27  0.7166676 
2014  6  27  0.7333336 
2014  6  27  0.7500006 
2014  6  27  0.7666676 
2014  6  27  0.7833336 
2014  6  27  0.8000006 
2014  6  27  0.8166676 
2014  6  27  0.8333336 
2014  6  27  0.8500006 
2014  6  27  0.8666676 
2014  6  27  0.8833336 
2014  6  27  0.9000006 
2014  6  27  0.9166676 
2014  6  27  0.9333336 
2014  6  27  0.9500006 
2014  6  27  0.9666676 
2014  6  27  0.9833336 
2014  6  27  1.0000006 
2014  6  27  1.0166676 
2014  6  27  1.0333336 
2014  6  27  1.0500006 
2014  6  27  1.0666676 
2014  6  27  1.0833336 
2014  6  27  1.1000006 
2014  6  27  1.1166676 
2014  6  27  1.1333336 
2014  6  27  1.1500006 
2014  6  27  1.1666676 
2014  6  27  1.1833336 
2014  6  27  1.2000006 
2014  6  27  1.2166676 
2014  6  27  1.2333336 
2014  6  27  1.2500006 
2014  6  27  1.2666676 
2014  6  27  1.2833336 
2014  6  27  1.3000006 
2014  6  27  1.3166676 
2014  6  27  1.3333336 
2014  6  27  1.3500006 
2014  6  27  1.3666676 
2014  6  27  1.3833336 
2014  6  27  1.4000006 
2014  6  27  1.4166676 
2014  6  27  1.4333336 
2014  6  27  1.4500006 
2014  6  27  1.4666676 
2014  6  27  1.4833336 
2014  6  27  1.5000006 
2014  6  27  1.5166676 
2014  6  27  1.5333336 
2014  6  27  1.5500006 
2014  6  27  1.5666676 
2014  6  27  1.5833336 
2014  6  27  1.6000006 
2014  6  27  1.6166676 
2014  6  27  1.6333336 
2014  6  27  1.6500006 
2014  6  27  1.6666676 
2014  6  27  1.6833336 
2014  6  27  1.7000006 
2014  6  27  1.7166676 
2014  6  27  1.7333336 
2014  6  27  1.7500006 
2014  6  27  1.7666676 
2014  6  27  1.7833336 
2014  6  27  1.8000006 
2014  6  27  1.8166676 
2014  6  27  1.8333336 
2014  6  27  1.8500006 
2014  6  27  1.8666676 
2014  6  27  1.8833336 
2014  6  27  1.9000006 
2014  6  27  1.9166676 
2014  6  27  1.9333336 
2014  6  27  1.9500006 
2014  6  27  1.9666676 
2014  6  27  1.9833336 
2014  6  27  2.0000006 
2014  6  27  2.0166676 
2014  6  27  2.0333336 
2014  6  27  2.0500006 
2014  6  27  2.0666676 
2014  6  27  2.0833336 
2014  6  27  2.1000006 
2014  6  27  2.1166676 
2014  6  27  2.1333336 
2014  6  27  2.1500006 
2014  6  27  2.1666676 
2014  6  27  2.1833336 
2014  6  27  2.2000006 
2014  6  27  2.2166676 
2014  6  27  2.2333336 
2014  6  27  2.2500006 
2014  6  27  2.2666676 
2014  6  27  2.2833336 
2014  6  27  2.3000006 
2014  6  27  2.3166676 
2014  6  27  2.3333336 
2014  6  27  2.3500006 
2014  6  27  2.3666676 
2014  6  27  2.3833336 
2014  6  27  2.4000006 
2014  6  27  2.4166676 
2014  6  27  2.4333336 
2014  6  27  2.4500006 
2014  6  27  2.4666676 
2014  6  27  2.4833336 
2014  6  27  2.5000006 
2014  6  27  2.5166676 
2014  6  27  2.5333336 
2014  6  27  2.5500006 
2014  6  27  2.5666676 
2014  6  27  2.5833336 
2014  6  27  2.6000006 
2014  6  27  2.6166676 
2014  6  27  2.6333336 
2014  6  27  2.6500006 
2014  6  27  2.6666676 
2014  6  27  2.6833336 
2014  6  27  2.7000006 
2014  6  27  2.7166676 
2014  6  27  2.7333336 
2014  6  27  2.7500006 
2014  6  27  2.7666676 
2014  6  27  2.7833336 
2014  6  27  2.8000006 
2014  6  27  2.8166676 
2014  6  27  2.8333336 
2014  6  27  2.8500006 
2014  6  27  2.8666676 
2014  6  27  2.8833336 
2014  6  27  2.9000006 
2014  6  27  2.9166676 
2014  6  27  2.9333336 
2014  6  27  2.9500006 
2014  6  27  2.9666676 
2014  6  27  2.9833336 
2014  6  27  3.0000006 
2014  6  27  3.0166676 
2014  6  27  3.0333336 
2014  6  27  3.0500006 
2014  6  27  3.0666676 
2014  6  27  3.0833336 
2014  6  27  3.1000006 
2014  6  27  3.1166676 
2014  6  27  3.1333336 
2014  6  27  3.1500006 
2014  6  27  3.1666676 
2014  6  27  3.1833336 
2014  6  27  3.2000006 
2014  6  27  3.2166676 
2014  6  27  3.2333336 
2014  6  27  3.2500006 
2014  6  27  3.2666676 
2014  6  27  3.2833336 
2014  6  27  3.3000006 
2014  6  27  3.3166676 
2014  6  27  3.3333336 
2014  6  27  3.3500006 
2014  6  27  3.3666676 
2014  6  27  3.3833336 
2014  6  27  3.4000006 
2014  6  27  3.4166676 
2014  6  27  3.4333336 
2014  6  27  3.4500006 
2014  6  27  3.4666676 
2014  6  27  3.4833336 
2014  6  27  3.5000006 
2014  6  27  3.5166676 
2014  6  27  3.5333336 
2014  6  27  3.5500006 
2014  6  27  3.5666676 
2014  6  27  3.5833336 
2014  6  27  3.6000006 
2014  6  27  3.6166676 
2014  6  27  3.6333336 
2014  6  27  3.6500006 
2014  6  27  3.6666676 
2014  6  27  3.6833336 
2014  6  27  3.7000006 
2014  6  27  3.7166676 
2014  6  27  3.7333336 
2014  6  27  3.7500006 
2014  6  27  3.7666676 
2014  6  27  3.7833336 
2014  6  27  3.8000006 
2014  6  27  3.8166676 
2014  6  27  3.8333336 
2014  6  27  3.8500006 
2014  6  27  3.8666676 
2014  6  27  3.8833336 
2014  6  27  3.9000006 
2014  6  27  3.9166676 
2014  6  27  3.9333336 
2014  6  27  3.9500006 
2014  6  27  3.9666676 
2014  6  27  3.9833336 
2014  6  27  4.0000006 
2014  6  27  4.0166676 
2014  6  27  4.0333336 
2014  6  27  4.0500006 
2014  6  27  4.0666676 
2014  6  27  4.0833336 
2014  6  27  4.1000006 
2014  6  27  4.1166676 
2014  6  27  4.1333336 
2014  6  27  4.1500006 
2014  6  27  4.1666676 
2014  6  27  4.1833336 
2014  6  27  4.2000006 
2014  6  27  4.2166676 
2014  6  27  4.2333336 
2014  6  27  4.2500006 
2014  6  27  4.2666676 
2014  6  27  4.2833336 
2014  6  27  4.3000006 
2014  6  27  4.3166676 
2014  6  27  4.3333336 
2014  6  27  4.3500006 
2014  6  27  4.3666676 
2014  6  27  4.3833336 
2014  6  27  4.4000006 
2014  6  27  4.4166676 
2014  6  27  4.4333336 
2014  6  27  4.4500006 
2014  6  27  4.4666676 
2014  6  27  4.4833336 
2014  6  27  4.5000006 
2014  6  27  4.5166676 
2014  6  27  4.5333336 
2014  6  27  4.5500006 
2014  6  27  4.5666676 
2014  6  27  4.5833336 
2014  6  27  4.6000006 
2014  6  27  4.6166676 
2014  6  27  4.6333336 
2014  6  27  4.6500006 
2014  6  27  4.6666676 
2014  6  27  4.6833336 
2014  6  27  4.7000006 
2014  6  27  4.7166676 
2014  6  27  4.7333336 
2014  6  27  4.7500006 
2014  6  27  4.7666676 
2014  6  27  4.7833336 
2014  6  27  4.8000006 
2014  6  27  4.8166676 
2014  6  27  4.8333336 
2014  6  27  4.8500006 
2014  6  27  4.8666676 
2014  6  27  4.8833336 
2014  6  27  4.9000006 
2014  6  27  4.9166676 
2014  6  27  4.9333336 
2014  6  27  4.9500006 
2014  6  27  4.9666676 
2014  6  27  4.9833336 
2014  6  27  5.0000006 
2014  6  27  5.0166676 
2014  6  27  5.0333336 
2014  6  27  5.0500006 
2014  6  27  5.0666676 
2014  6  27  5.0833336 
2014  6  27  5.1000006 
2014  6  27  5.1166676 
2014  6  27  5.1333336 
2014  6  27  5.1500006 
2014  6  27  5.1666676 
2014  6  27  5.1833336 
2014  6  27  5.2000006 
2014  6  27  5.2166676 
2014  6  27  5.2333336 
2014  6  27  5.2500006 
2014  6  27  5.2666676 
2014  6  27  5.2833336 
2014  6  27  5.3000006 
2014  6  27  5.3166676 
2014  6  27  5.3333336 
2014  6  27  5.3500006 
2014  6  27  5.3666676 
2014  6  27  5.3833336 
2014  6  27  5.4000006 
2014  6  27  5.4166676 
2014  6  27  5.4333336 
2014  6  27  5.4500006 
2014  6  27  5.4666676 
2014  6  27  5.4833336 
2014  6  27  5.5000006 
2014  6  27  5.5166676 
2014  6  27  5.5333336 
2014  6  27  5.5500006 
2014  6  27  5.5666676 
2014  6  27  5.5833336 
2014  6  27  5.6000006 
2014  6  27  5.6166676 
2014  6  27  5.6333336 
2014  6  27  5.6500006 
2014  6  27  5.6666676 
2014  6  27  5.6833336 
2014  6  27  5.7000006 
2014  6  27  5.7166676 
2014  6  27  5.7333336 
2014  6  27  5.7500006 
2014  6  27  5.7666676 
2014  6  27  5.7833336 
2014  6  27  5.8000006 
2014  6  27  5.8166676 
2014  6  27  5.8333336 
2014  6  27  5.8500006 
2014  6  27  5.8666676 
2014  6  27  5.8833336 
2014  6  27  5.9000006 
2014  6  27  5.9166676 
2014  6  27  5.9333336 
2014  6  27  5.9500006 
2014  6  27  5.9666676 
2014  6  27  5.9833336 
2014  6  27  6.0000006 
2014  6  27  6.0166676 
2014  6  27  6.0333336 
2014  6  27  6.0500006 
2014  6  27  6.0666676 
2014  6  27  6.0833336 
2014  6  27  6.1000006 
2014  6  27  6.1166676 
2014  6  27  6.1333336 
2014  6  27  6.1500006 
2014  6  27  6.1666676 
2014  6  27  6.1833336 
2014  6  27  6.2000006 
2014  6  27  6.2166676 
2014  6  27  6.2333336 
2014  6  27  6.2500006 
2014  6  27  6.2666676 
2014  6  27  6.2833336 
2014  6  27  6.3000006 
2014  6  27  6.3166676 
2014  6  27  6.3333336 
2014  6  27  6.3500006 
2014  6  27  6.3666676 
2014  6  27  6.3833336 
2014  6  27  6.4000006 
2014  6  27  6.4166676 
2014  6  27  6.4333336 
2014  6  27  6.4500006 
2014  6  27  6.4666676 
2014  6  27  6.4833336 
2014  6  27  6.5000006 
2014  6  27  6.5166676 
2014  6  27  6.5333336 
2014  6  27  6.5500006 
2014  6  27  6.5666676 
2014  6  27  6.5833336 
2014  6  27  6.6000006 
2014  6  27  6.6166676 
2014  6  27  6.6333336 
2014  6  27  6.6500006 
2014  6  27  6.6666676 
2014  6  27  6.6833336 
2014  6  27  6.7000006 
2014  6  27  6.7166676 
2014  6  27  6.7333336 
2014  6  27  6.7500006 
2014  6  27  6.7666676 
2014  6  27  6.7833336 
2014  6  27  6.8000006 
2014  6  27  6.8166676 
2014  6  27  6.8333336 
2014  6  27  6.8500006 
2014  6  27  6.8666676 
2014  6  27  6.8833336 
2014  6  27  6.9000006 
2014  6  27  6.9166676 
2014  6  27  6.9333336 
2014  6  27  6.9500006 
2014  6  27  6.9666676 
2014  6  27  6.9833336 
2014  6  27  7.0000006 
2014  6  27  7.0166676 
2014  6  27  7.0333336 
2014  6  27  7.0500006 
2014  6  27  7.0666676 
2014  6  27  7.0833336 
2014  6  27  7.1000006 
2014  6  27  7.1166676 
2014  6  27  7.1333336 
2014  6  27  7.1500006 
2014  6  27  7.1666676 
2014  6  27  7.1833336 
2014  6  27  7.2000006 
2014  6  27  7.2166676 
2014  6  27  7.2333336 
2014  6  27  7.2500006 
2014  6  27  7.2666676 
2014  6  27  7.2833336 
2014  6  27  7.3000006 
2014  6  27  7.3166676 
2014  6  27  7.3333336 
2014  6  27  7.3500006 
2014  6  27  7.3666676 
2014  6  27  7.3833336 
2014  6  27  7.4000006 
2014  6  27  7.4166676 
2014  6  27  7.4333336 
2014  6  27  7.4500006 
2014  6  27  7.4666676 
2014  6  27  7.4833336 
2014  6  27  7.5000006 
2014  6  27  7.5166676 
2014  6  27  7.5333336 
2014  6  27  7.5500006 
2014  6  27  7.5666676 
2014  6  27  7.5833336 
2014  6  27  7.6000006 
2014  6  27  7.6166676 
2014  6  27  7.6333336 
2014  6  27  7.6500006 
2014  6  27  7.6666676 
2014  6  27  7.6833336 
2014  6  27  7.7000006 
2014  6  27  7.7166676 
2014  6  27  7.7333336 
2014  6  27  7.7500006 
2014  6  27  7.7666676 
2014  6  27  7.7833336 
2014  6  27  7.8000006 
2014  6  27  7.8166676 
2014  6  27  7.8333336 
2014  6  27  7.8500006 
2014  6  27  7.8666676 
2014  6  27  7.8833336 
2014  6  27  7.9000006 
2014  6  27  7.9166676 
2014  6  27  7.9333336 
2014  6  27  7.9500006 
2014  6  27  7.9666676 
2014  6  27  7.9833336 
2014  6  27  8.0000006 
2014  6  27  8.0166676 
2014  6  27  8.0333336 
2014  6  27  8.0500006 
2014  6  27  8.0666676 
2014  6  27  8.0833336 
2014  6  27  8.1000006 
2014  6  27  8.1166676 
2014  6  27  8.1333336 
2014  6  27  8.1500006 
2014  6  27  8.1666676 
2014  6  27  8.1833336 
2014  6  27  8.2000006 
2014  6  27  8.2166676 
2014  6  27  8.2333336 
2014  6  27  8.2500006 
2014  6  27  8.2666676 
2014  6  27  8.2833336 
2014  6  27  8.3000006 
2014  6  27  8.3166676 
2014  6  27  8.3333336 
2014  6  27  8.3500006 
2014  6  27  8.3666676 
2014  6  27  8.3833336 
2014  6  27  8.4000006 
2014  6  27  8.4166676 
2014  6  27  8.4333336 
2014  6  27  8.4500006 
2014  6  27  8.4666676 
2014  6  27  8.4833336 
2014  6  27  8.5000006 
2014  6  27  8.5166676 
2014  6  27  8.5333336 
2014  6  27  8.5500006 
2014  6  27  8.5666676 
2014  6  27  8.5833336 
2014  6  27  8.6000006 
2014  6  27  8.6166676 
2014  6  27  8.6333336 
2014  6  27  8.6500006 
2014  6  27  8.6666676 
2014  6  27  8.6833336 
2014  6  27  8.7000006 
2014  6  27  8.7166676 
2014  6  27  8.7333336 
2014  6  27  8.7500006 
2014  6  27  8.7666676 
2014  6  27  8.7833336 
2014  6  27  8.8000006 
2014  6  27  8.8166676 
2014  6  27  8.8333336 
2014  6  27  8.8500006 
2014  6  27  8.8666676 
2014  6  27  8.8833336 
2014  6  27  8.9000006 
2014  6  27  8.9166676 
2014  6  27  8.9333336 
2014  6  27  8.9500006 
2014  6  27  8.9666676 
