# Supplementary material for: Nitrate and Nitrite Variability at the Seafloor of an Oxygen Minimum Zone Revealed by a Novel Microfluidic In-Situ Chemical Sensor
Source: PLoS One. 2015 Jul 10;10(7):e0132785. doi: 10.1371/journal.pone.0132785 (PMC4498834; doi:10.1371/journal.pone.0132785)
Supplement: S2 File — (ZIP) [file pone.0132785.s004.zip › POZ_Zonal_vel.dat]

 0.036  0.046  0.063  0.040  0.037  0.039  0.039  0.052  0.045  0.037  0.065  0.046  0.042  0.056  0.019  0.078  0.068  0.072  0.075  0.054  0.064  0.058  0.129  0.142  0.098  0.102  0.107  0.090  0.055  0.064  0.118  0.085 -0.027 -9.990 -9.990 -9.990  0.083  0.099 -9.990 -9.990 -9.990  0.148  0.118 -9.990 
-9.990 -9.990  0.033  0.019  0.022  0.028  0.037  0.032  0.001  0.032 -0.029  0.005  0.048  0.044  0.086  0.078  0.111  0.012  0.062  0.015  0.070  0.100  0.099  0.080  0.101  0.090  0.056  0.080  0.085  0.121  0.076  0.079  0.042  0.032  0.050  0.127  0.113 -9.990  0.074  0.057 -9.990  0.036  0.025 -9.990 
-9.990 -9.990 -9.990  0.017  0.027  0.035  0.033  0.018  0.014 -0.024  0.025 -0.008  0.012  0.046  0.001  0.039  0.074  0.076  0.045  0.073  0.095  0.068  0.105  0.072  0.101  0.132  0.115  0.075  0.070  0.040  0.106  0.076  0.089  0.078  0.098  0.040  0.082  0.063  0.011 -9.990  0.046 -9.990  0.089 -9.990 
 0.003  0.010  0.037  0.018  0.032 -0.026  0.013  0.017  0.009  0.025  0.040  0.052  0.014  0.019  0.066  0.022  0.050  0.011  0.036  0.047  0.051  0.082  0.089  0.028  0.052  0.028  0.053  0.135  0.066  0.078  0.082  0.108 -9.990 -9.990  0.068  0.069 -9.990 -9.990 -9.990  0.077  0.122  0.088  0.052 -9.990 
-9.990 -0.030  0.028  0.035  0.083  0.021  0.031  0.019  0.013  0.045  0.026  0.003  0.067  0.045  0.031  0.029  0.076  0.063  0.092  0.088  0.106  0.071  0.098  0.090  0.070  0.083  0.065  0.062  0.053  0.097  0.052  0.068  0.086 -9.990  0.070  0.087  0.060 -9.990  0.072  0.082  0.081  0.067  0.069 -9.990 
 0.063  0.028  0.013  0.014  0.053  0.080  0.013  0.021  0.064  0.022  0.085  0.029  0.078  0.095  0.037  0.029  0.050  0.073  0.065  0.107  0.084  0.056  0.102  0.079  0.100  0.082  0.075  0.077  0.056  0.054  0.055  0.018  0.062  0.095  0.088  0.032 -9.990  0.012  0.099  0.080  0.064 -9.990  0.104 -9.990 
-9.990  0.053  0.044  0.039  0.059  0.057  0.061  0.036  0.029  0.071  0.035  0.057  0.067  0.064  0.056  0.084  0.110  0.029  0.063  0.076  0.066  0.036  0.040  0.096  0.089  0.055  0.102  0.101  0.110  0.046  0.011  0.098  0.060 -9.990  0.049  0.099  0.071 -9.990  0.076  0.177  0.130  0.063  0.096 -9.990 
-0.022  0.001 -9.990  0.061  0.024 -9.990  0.057  0.052  0.067  0.116  0.098  0.099  0.088  0.087  0.079  0.071  0.076  0.072  0.130  0.075  0.082  0.096  0.053  0.072  0.069  0.040  0.100  0.075  0.076  0.113  0.094  0.076  0.047  0.091 -9.990  0.071  0.044  0.053 -9.990 -0.005  0.070 -9.990  0.020 -9.990 
 0.001 -9.990  0.040  0.037  0.047  0.087  0.049  0.072  0.032  0.055  0.081  0.028  0.096  0.076  0.059  0.068  0.030  0.082  0.054  0.106  0.128  0.103  0.069  0.059  0.091  0.095  0.095  0.079  0.123  0.097  0.086  0.004  0.041  0.106  0.101  0.061  0.079 -9.990  0.063  0.129  0.135  0.102  0.092 -9.990 
-9.990 -9.990 -0.005 -9.990  0.017  0.038 -0.000  0.062  0.068  0.051  0.050  0.039  0.102  0.065  0.015  0.014  0.042  0.067  0.055  0.067  0.122  0.091  0.074  0.093  0.075  0.058  0.053  0.126  0.122  0.068  0.113  0.060  0.024  0.087  0.055  0.092  0.103  0.201 -9.990  0.120  0.114  0.104 -9.990 -9.990 
-9.990 -9.990  0.039 -9.990 -9.990 -9.990  0.005  0.024  0.022  0.015  0.044  0.041  0.026  0.070  0.066  0.116  0.070  0.056  0.048  0.097  0.068  0.021  0.019  0.076  0.093  0.102  0.109  0.104  0.052  0.021  0.035  0.156  0.112  0.105 -9.990  0.176 -9.990  0.147  0.185  0.130  0.162  0.167  0.154 -9.990 
-0.022  0.014  0.014  0.033  0.032  0.014  0.046 -0.002  0.033  0.027 -0.020  0.068  0.025  0.063  0.034  0.043  0.067  0.116  0.080  0.062  0.083  0.070  0.061  0.070  0.101  0.098  0.099  0.074  0.046  0.070 -9.990  0.095  0.076  0.109  0.067  0.110  0.092  0.092  0.109  0.160  0.073  0.129 -9.990 -9.990 
 0.004  0.002  0.009 -0.023  0.021  0.010 -0.018 -9.990  0.027  0.008 -0.000  0.017  0.058  0.045  0.049  0.056  0.087  0.072  0.051  0.072  0.046  0.052  0.108  0.077  0.072  0.103  0.181  0.048  0.045  0.076  0.039 -9.990  0.101 -9.990  0.127  0.085 -9.990  0.052  0.067  0.071  0.120  0.106  0.133 -9.990 
-0.065 -0.039 -0.008  0.018  0.018 -0.009  0.017  0.003  0.003 -0.003  0.037  0.029  0.005  0.039  0.089  0.067  0.081  0.050  0.036  0.092  0.068  0.047  0.046  0.113  0.111  0.068  0.144  0.137  0.112  0.100  0.062  0.097 -9.990  0.123  0.063  0.097  0.106  0.065 -9.990  0.096  0.167  0.136  0.151 -9.990 
 0.007  0.015  0.008 -9.990  0.018  0.030  0.060  0.001  0.051  0.003  0.044  0.033  0.030  0.104  0.069  0.073  0.071  0.045  0.035  0.050  0.091  0.052  0.125  0.138  0.123  0.107  0.114  0.088  0.119  0.120 -9.990 -9.990  0.113 -9.990  0.105  0.058  0.079 -9.990  0.128  0.148  0.121  0.192  0.149 -9.990 
-0.020  0.038 -0.057 -0.032  0.040 -0.024  0.024  0.007  0.005  0.012  0.016  0.006  0.058  0.081  0.081  0.059  0.082  0.107  0.078  0.036  0.053  0.114  0.040  0.023  0.109  0.079  0.142  0.221  0.096  0.112 -9.990  0.046  0.090 -9.990  0.117  0.104  0.146  0.094  0.149  0.135  0.144  0.172  0.191 -9.990 
 0.026 -0.013 -0.012 -0.029 -0.035  0.006  0.011 -0.000  0.025  0.005  0.039  0.031  0.044  0.037  0.050  0.075  0.113  0.088  0.109  0.099  0.128  0.099  0.057  0.101  0.069  0.057  0.074  0.041 -9.990  0.058  0.073 -9.990  0.096  0.082  0.090 -9.990  0.084  0.121 -9.990  0.302  0.258  0.120  0.121 -9.990 
-0.016 -0.014 -9.990 -9.990  0.004 -9.990  0.039 -0.005  0.006  0.039  0.021  0.055  0.063  0.047  0.019  0.088  0.094  0.080  0.097  0.091  0.076  0.109  0.109  0.048  0.096  0.126  0.081  0.053  0.072 -9.990  0.076  0.034 -9.990  0.066  0.129  0.084 -9.990  0.129 -9.990  0.094  0.127  0.147 -9.990 -9.990 
 0.029  0.027  0.023 -0.007  0.006  0.023  0.024  0.007 -0.028  0.020  0.027  0.060  0.054  0.051  0.057  0.070  0.078  0.065  0.081  0.076  0.122  0.103  0.112  0.096  0.133  0.154  0.117  0.008  0.092  0.042  0.073  0.055  0.043  0.049 -9.990  0.115  0.139  0.129  0.177  0.113 -9.990  0.181  0.207 -9.990 
-0.016  0.014  0.021  0.017 -0.018  0.050  0.026  0.011  0.034  0.043  0.047  0.071  0.038  0.073  0.058  0.102  0.064  0.058  0.064  0.057  0.084  0.088  0.098  0.124  0.120  0.085  0.088  0.129  0.097  0.124  0.098  0.072  0.060 -0.009 -9.990  0.151 -9.990  0.098  0.118  0.141 -9.990  0.139 -9.990 -9.990 
 0.005  0.025  0.018 -0.018 -0.034  0.006  0.005  0.012  0.000  0.032 -0.024  0.010  0.054  0.039  0.032  0.056  0.060  0.061  0.056  0.151  0.129  0.062  0.076  0.081  0.098  0.086  0.138  0.147  0.186  0.092  0.115 -9.990  0.149  0.145  0.097  0.110  0.115  0.115 -9.990  0.114  0.170  0.065 -9.990 -9.990 
-0.021 -0.007  0.046 -9.990 -0.031 -0.006  0.008  0.005 -0.001  0.009  0.060  0.041  0.040  0.028  0.051  0.112  0.093  0.061  0.036  0.088  0.087  0.099  0.083  0.043  0.142  0.087  0.091  0.131  0.131  0.139 -9.990  0.124 -9.990  0.105  0.170  0.222  0.145 -9.990  0.040  0.120  0.113  0.086  0.100 -9.990 
-9.990 -9.990  0.014  0.007 -0.002 -0.052  0.003  0.012  0.084  0.018 -0.016  0.029  0.012  0.000  0.043  0.078  0.087  0.099  0.079  0.115  0.101  0.133  0.119  0.065  0.075  0.122  0.141  0.099  0.107  0.114  0.148 -9.990  0.150  0.088  0.052  0.061  0.152 -9.990  0.165  0.154  0.063  0.086  0.078 -9.990 
 0.026  0.005  0.007 -0.026  0.017  0.026 -0.020 -0.017  0.028 -0.001  0.020  0.058  0.047  0.035  0.052  0.086  0.063  0.059  0.113  0.093  0.073  0.111  0.151  0.104  0.136  0.127  0.116  0.146 -9.990  0.081  0.150  0.148  0.099  0.085  0.052  0.086  0.152  0.095  0.119 -9.990  0.096  0.084  0.062  0.088 
-0.035  0.015 -9.990  0.032 -0.039 -0.013 -0.012  0.037 -0.004 -0.021 -0.008  0.027 -0.010  0.017  0.035  0.036  0.068  0.093  0.102  0.105  0.131  0.056  0.075  0.100  0.140  0.149  0.113  0.094  0.136  0.113  0.117  0.144 -9.990  0.113  0.109  0.057  0.137 -9.990  0.097 -9.990  0.180  0.139 -9.990  0.148 
-0.014 -0.004 -0.009 -0.004  0.014 -0.019  0.067  0.028 -0.022  0.037 -0.014 -0.013 -0.009  0.038  0.085  0.103  0.079  0.046  0.037  0.052  0.077  0.076  0.107  0.108  0.145  0.126  0.096 -9.990  0.126 -9.990  0.129 -9.990  0.098  0.124  0.208  0.136  0.132  0.149  0.086  0.151  0.085  0.037  0.132  0.070 
-0.052 -0.009 -0.025 -0.019 -0.016 -0.063  0.035 -0.043 -0.023 -0.019  0.001 -0.002  0.068  0.045  0.089  0.087  0.075  0.112  0.079  0.048  0.116  0.099  0.097  0.128  0.128  0.112  0.134  0.075  0.114  0.103  0.062  0.093  0.112  0.107  0.134  0.237 -9.990  0.167  0.171  0.144  0.161  0.146  0.105  0.148 
-0.050  0.000  0.039 -0.032 -0.016  0.006 -0.007  0.005  0.022  0.003  0.014 -0.011  0.032  0.088  0.054  0.066  0.082  0.095  0.071  0.088  0.093  0.148  0.171  0.123  0.108  0.121 -9.990  0.173  0.125 -9.990  0.096  0.116  0.178  0.114  0.130 -9.990  0.071  0.120  0.091  0.189  0.174  0.104  0.122 -9.990 
-9.990 -0.027  0.003  0.023 -0.028 -0.021 -0.018 -0.061  0.011 -0.003 -0.013  0.034  0.079  0.047  0.066  0.019  0.080  0.052  0.057  0.021  0.077  0.066  0.070  0.141  0.111 -9.990  0.110  0.157  0.088 -9.990  0.133 -9.990 -9.990 -9.990 -9.990 -9.990 -9.990  0.116  0.142  0.212  0.167  0.157 -9.990 -9.990 
-0.017 -0.003 -0.054 -0.019  0.003  0.020  0.002 -0.014 -0.049 -0.017 -0.006  0.008  0.050  0.050  0.062  0.063  0.081  0.051  0.035  0.097  0.116  0.150  0.134  0.068 -9.990  0.077 -9.990 -9.990  0.167  0.149  0.175 -9.990  0.064 -9.990  0.135 -9.990  0.135  0.049  0.088 -9.990  0.138  0.177  0.227 -9.990 
-0.050 -9.990 -0.034 -9.990 -0.026 -0.037  0.026 -0.019 -0.021 -0.042  0.013 -0.029 -0.012  0.045  0.078  0.015  0.058  0.051  0.090  0.074  0.068  0.093  0.100  0.101 -9.990  0.072 -9.990 -9.990 -9.990 -9.990 -9.990 -9.990 -9.990  0.186  0.202  0.083  0.131  0.120  0.086 -9.990  0.086  0.082  0.122  0.054 
-9.990 -9.990 -0.063 -9.990 -0.003 -0.023 -0.039 -0.022  0.008  0.018  0.006  0.038 -0.036  0.044  0.071  0.068  0.057  0.038  0.066  0.103  0.104  0.107  0.120  0.106  0.119  0.163  0.189  0.058  0.152  0.045  0.117 -9.990 -9.990  0.112  0.112  0.113  0.117  0.125  0.150  0.175  0.150  0.202  0.190  0.205 
-0.036 -9.990 -9.990 -0.015  0.002 -0.037 -0.012 -0.024 -0.003  0.036  0.070  0.038  0.055  0.045  0.005  0.020  0.046  0.053  0.098  0.147  0.093  0.135  0.104  0.109  0.136  0.120  0.118  0.083  0.090  0.101  0.139  0.179  0.128  0.112  0.132 -9.990 -9.990  0.108 -9.990 -9.990  0.182 -9.990  0.097 -9.990 
 0.009  0.020 -0.004 -0.018 -0.007  0.039 -0.027 -0.019  0.010 -0.002  0.021  0.046  0.016  0.099  0.147  0.059  0.067  0.096  0.074  0.110  0.081  0.138  0.178  0.144  0.134  0.106  0.103  0.130  0.147  0.139  0.094  0.108  0.136  0.153  0.135  0.125  0.112  0.140  0.133  0.200 -9.990  0.188  0.113 -9.990 
 0.015  0.003 -9.990 -9.990  0.036  0.016 -0.009  0.021  0.021  0.006  0.038  0.027  0.026  0.042  0.083  0.093  0.068  0.098  0.090  0.071  0.075  0.083  0.157  0.171  0.137  0.112 -9.990  0.060  0.086 -9.990 -9.990 -9.990  0.049  0.110  0.111 -9.990  0.140 -9.990  0.132  0.106  0.133 -9.990  0.113 -9.990 
 0.004 -0.004 -0.024 -0.032  0.030 -0.004  0.046 -0.026  0.046  0.007  0.062  0.023  0.037  0.050  0.057  0.083  0.085  0.017  0.036  0.047  0.036  0.111  0.076  0.131  0.157  0.127  0.104  0.182  0.188  0.061  0.084  0.155 -9.990  0.153  0.157  0.120  0.160  0.110  0.181  0.147  0.133 -9.990  0.139 -9.990 
-0.015 -0.018 -0.014  0.013 -0.009 -9.990  0.004 -0.025  0.018 -0.003  0.015  0.057  0.026  0.050  0.051  0.053  0.095  0.058  0.097  0.060  0.106  0.075  0.075  0.063  0.139  0.124 -9.990  0.184  0.148  0.084  0.144  0.117  0.143 -9.990  0.114  0.136  0.161  0.220  0.246 -9.990 -9.990  0.152  0.177 -9.990 
 0.008 -0.028 -0.026  0.027  0.002  0.026  0.009  0.007  0.020  0.025 -0.007  0.028  0.051  0.036  0.074  0.092  0.085  0.084  0.066  0.090  0.062  0.083  0.088 -9.990  0.130  0.123  0.130  0.122  0.151  0.121  0.211  0.146  0.102  0.114 -9.990  0.137  0.136  0.107 -9.990 -9.990  0.282 -9.990  0.135  0.112 
-0.017 -9.990 -0.036  0.001 -0.016 -0.015  0.042 -0.006  0.013  0.010  0.034  0.035  0.029  0.060  0.080  0.066  0.045  0.089  0.063  0.085  0.092  0.137  0.153  0.157  0.117  0.142  0.201  0.134  0.172 -9.990  0.197 -9.990  0.091  0.070  0.108  0.211  0.178  0.140  0.139  0.137  0.190  0.115  0.078 -9.990 
 0.029  0.032 -0.003 -0.033  0.032 -9.990 -0.004  0.003  0.005  0.043 -0.001  0.052  0.018  0.043  0.066  0.034  0.037  0.110  0.107  0.071  0.110  0.110  0.133  0.145  0.113  0.070  0.037  0.122 -9.990  0.173  0.158  0.123  0.166  0.125  0.146  0.182  0.142  0.103  0.225  0.196  0.180  0.141  0.161  0.110 
-0.038 -0.059 -9.990 -0.025 -0.023 -0.020  0.012 -0.026 -0.006  0.003  0.007 -0.012  0.078  0.064  0.067  0.122  0.068  0.034  0.063  0.143  0.120  0.089  0.101  0.108  0.087  0.124  0.150  0.126 -9.990  0.098  0.105 -9.990  0.086  0.119  0.141 -9.990  0.152  0.201  0.142  0.189  0.173 -9.990  0.113 -9.990 
-9.990 -0.057 -0.020  0.028  0.007 -0.046 -0.032 -0.016  0.030  0.014 -0.007  0.020  0.075  0.068  0.070  0.058  0.065  0.075  0.105  0.156  0.143  0.089  0.152  0.154 -9.990  0.159 -9.990  0.188  0.122 -9.990  0.133  0.161  0.076 -9.990 -9.990  0.099 -9.990 -9.990  0.128  0.194 -9.990  0.148  0.120 -9.990 
 0.010 -0.036 -0.039 -0.072 -0.032 -0.024 -0.030 -0.020  0.045 -0.014  0.014  0.067  0.044  0.063  0.078  0.066  0.042  0.138  0.135  0.128  0.161  0.153  0.121  0.148  0.174  0.128  0.149  0.086  0.089 -9.990 -9.990  0.149 -9.990  0.117  0.167  0.115  0.148  0.092  0.187  0.139  0.122 -9.990  0.162  0.176 
-0.037 -0.037 -0.044 -0.050  0.007 -0.025 -0.033 -0.041 -0.007  0.009  0.010  0.032  0.046  0.051  0.043  0.067  0.071  0.135  0.181  0.097  0.086  0.109  0.106  0.128  0.081  0.122  0.123  0.111  0.120  0.152 -9.990  0.103  0.126 -9.990  0.176 -9.990  0.132 -9.990  0.122  0.180 -9.990  0.132  0.179  0.184 
-0.012  0.001 -0.028 -0.022  0.002 -0.004 -0.029 -0.021  0.010 -0.003  0.037  0.052  0.099  0.011  0.080  0.089  0.095  0.059  0.074  0.127  0.140  0.131  0.140 -9.990  0.091  0.122 -9.990  0.098 -9.990  0.162 -9.990 -9.990 -9.990  0.138  0.109  0.179 -9.990 -9.990 -9.990 -9.990  0.164  0.210  0.185 -9.990 
 0.004 -0.023 -0.078  0.013 -0.046 -0.026 -0.035 -0.023 -0.008  0.015  0.005  0.041  0.043  0.061  0.067  0.047  0.049  0.121  0.100  0.086  0.182  0.135  0.164  0.131  0.141  0.155  0.155 -9.990  0.165  0.139 -9.990 -9.990  0.071  0.095  0.176  0.126  0.179  0.178  0.227 -9.990  0.142  0.133  0.152 -9.990 
-0.013 -0.016 -0.053 -0.038 -0.031 -0.035 -0.053 -0.031 -0.002 -0.002  0.014 -0.051  0.000  0.032  0.038  0.075  0.084  0.104  0.104  0.102  0.135  0.179  0.130  0.097  0.166  0.132  0.113  0.122  0.125  0.123  0.144 -9.990 -9.990 -9.990  0.141  0.150  0.117 -9.990  0.165 -9.990  0.106  0.200  0.165 -9.990 
-0.105 -0.037 -0.052 -0.016 -0.067 -0.057 -0.021  0.012 -0.007 -0.008  0.027  0.069  0.089  0.078  0.040  0.080  0.079  0.105  0.111  0.116  0.160  0.167  0.167 -9.990  0.150 -9.990  0.168  0.112  0.216  0.189  0.094  0.048 -9.990  0.148  0.148 -9.990  0.181  0.173  0.157  0.192  0.196  0.175  0.143  0.089 
-0.070  0.001 -9.990  0.008 -0.012 -0.053 -0.044  0.002 -0.013  0.005 -0.000  0.008  0.041  0.022  0.013  0.052  0.102  0.119  0.119  0.111  0.172  0.157  0.091  0.100  0.105  0.084 -9.990 -9.990  0.107 -9.990  0.094  0.134 -9.990  0.185  0.193  0.156  0.163 -9.990  0.235  0.126  0.125  0.109  0.167 -9.990 
-0.047 -0.048 -0.080 -0.043 -0.020 -0.062 -0.047 -0.054 -0.012 -0.018 -0.025 -0.011 -0.045  0.059  0.006  0.061  0.069  0.086  0.080  0.130  0.135  0.135  0.124  0.153  0.136  0.143  0.160  0.205  0.177 -9.990  0.063 -9.990  0.166  0.174 -9.990  0.161  0.170 -9.990  0.194  0.175  0.199  0.164  0.171 -9.990 
-0.107  0.021 -0.087 -0.040 -9.990 -0.026 -0.062 -0.064 -0.024 -0.042 -0.037  0.001 -0.013  0.075  0.048  0.048  0.097  0.072  0.101  0.120  0.136  0.123  0.091  0.138  0.137  0.064  0.137  0.124  0.101  0.119  0.112 -9.990  0.103  0.148  0.131 -9.990  0.183  0.224  0.184  0.204  0.139  0.110  0.148  0.183 
-0.088 -0.041 -0.070 -9.990 -0.058 -0.077 -0.049 -0.008 -0.009 -0.022 -0.013  0.045  0.022  0.018  0.047  0.108  0.082  0.098  0.120  0.130  0.120  0.090  0.139  0.126  0.191  0.177  0.122  0.149  0.208  0.141 -9.990  0.114  0.190  0.120  0.192 -9.990 -9.990  0.105 -9.990  0.203  0.239  0.165  0.233  0.097 
-0.033 -0.074 -0.034 -0.040 -0.016 -0.047 -0.077 -0.047 -0.003 -0.015 -0.006  0.023  0.052  0.050  0.076  0.077  0.111  0.103  0.088  0.171  0.168  0.130 -9.990  0.119  0.117  0.143  0.165  0.132  0.145  0.084  0.131  0.155  0.139  0.120  0.105  0.115 -9.990  0.162  0.196  0.252  0.223 -9.990  0.190  0.158 
-0.028  0.001 -0.017 -0.008 -0.039 -0.020 -0.009 -0.039  0.004 -0.031  0.007  0.024  0.035  0.057  0.077  0.078  0.057  0.085  0.105  0.127  0.116  0.100  0.096  0.144  0.135 -9.990  0.094  0.091 -9.990  0.134  0.061 -9.990 -9.990 -9.990 -9.990 -9.990  0.201  0.125  0.129  0.155  0.153  0.276  0.146  0.116 
-0.048 -0.052 -0.067  0.006 -0.037 -0.062 -0.013 -0.025 -0.008  0.006  0.006  0.049  0.048  0.002  0.033  0.012  0.099  0.096  0.132  0.141  0.115  0.073  0.115  0.103  0.144  0.095  0.135  0.122  0.134 -9.990  0.118 -9.990  0.217  0.116  0.189  0.130 -9.990  0.269  0.285  0.218  0.206  0.109  0.142  0.084 
-0.026 -0.026 -0.072 -0.025 -0.031 -0.050 -0.035 -0.054 -0.033 -0.009  0.003  0.009  0.044  0.022  0.068  0.033  0.067  0.110  0.113  0.174  0.118  0.152 -9.990  0.097  0.125 -9.990  0.121  0.119 -9.990  0.079  0.051 -9.990  0.145  0.134 -9.990  0.137  0.178  0.135  0.113  0.210  0.208  0.173 -9.990  0.102 
-0.001 -0.055 -0.036 -0.010 -0.025 -0.012 -0.059 -0.015 -0.027  0.042  0.039  0.049  0.073 -9.990  0.012 -9.990  0.040  0.142  0.110  0.110  0.122  0.152  0.105  0.204  0.131  0.072 -9.990  0.154 -9.990  0.103  0.140  0.146  0.147  0.205  0.184  0.160  0.169  0.186  0.196 -9.990  0.154 -9.990  0.118 -9.990 
-0.043 -0.022 -0.019 -0.040  0.025 -0.001 -0.011 -0.042  0.023  0.022  0.024  0.051  0.042  0.044  0.076  0.063  0.024  0.104  0.083  0.106 -9.990  0.186  0.126  0.167 -9.990  0.090  0.114  0.091  0.131  0.087 -9.990  0.127 -9.990  0.201  0.213  0.159  0.176 -9.990 -9.990 -9.990 -9.990  0.147  0.122  0.136 
-9.990 -9.990 -0.027 -0.019 -0.032  0.001  0.014 -0.019 -0.010 -0.006  0.018  0.026  0.057  0.015  0.098  0.023  0.050  0.129  0.160  0.145  0.116  0.100  0.173  0.111  0.132  0.116  0.133  0.095  0.105  0.139  0.175 -9.990 -9.990  0.107 -9.990  0.098 -9.990  0.134  0.123  0.195  0.103  0.165  0.069 -9.990 
 0.004  0.016 -0.058 -0.064 -0.032 -0.009 -0.050 -0.002 -0.001 -0.029 -0.033 -0.014  0.050  0.035  0.072  0.098  0.074  0.127  0.149  0.133  0.117  0.066  0.107  0.125  0.212  0.117  0.104  0.109  0.195 -9.990  0.163 -9.990  0.146  0.201 -9.990  0.157  0.171  0.133  0.172 -9.990  0.189  0.068  0.081 -9.990 
-0.059 -0.027 -0.016  0.009 -0.060 -0.068 -0.097 -0.065 -0.051  0.006 -0.020  0.029  0.051  0.083  0.117  0.051  0.135  0.113  0.107  0.139  0.120  0.139  0.126  0.202  0.137  0.137 -9.990  0.123  0.121  0.112  0.170  0.158  0.103  0.128  0.101  0.096 -9.990  0.187  0.140  0.131  0.174  0.155  0.149  0.180 
-0.054 -0.060 -0.036  0.025 -0.037 -0.017 -0.051 -0.071 -0.029 -0.034 -0.024  0.015  0.074  0.046  0.053  0.086  0.114  0.119  0.125  0.144  0.117  0.154  0.159  0.140 -9.990  0.143 -9.990  0.189  0.099 -9.990  0.083 -9.990  0.119  0.090  0.109 -9.990 -9.990 -9.990  0.188  0.179  0.103  0.087  0.167 -9.990 
-9.990 -9.990 -0.057 -0.080 -0.055 -0.046 -0.031 -0.009 -0.097  0.009  0.017  0.001  0.044  0.002  0.070  0.092  0.088  0.087  0.095  0.130  0.149  0.114  0.145  0.114  0.097  0.087 -9.990  0.070  0.092 -9.990 -9.990  0.156  0.156 -9.990  0.193  0.127  0.158 -9.990 -9.990  0.213  0.219  0.112  0.140 -9.990 
-0.118 -0.055 -0.061 -0.079 -0.044 -0.102 -0.020 -0.061 -0.045  0.009  0.042  0.040  0.065  0.046  0.055  0.073  0.141  0.107  0.117  0.111  0.110  0.125  0.147 -9.990  0.112  0.118 -9.990  0.127 -9.990  0.162 -9.990 -9.990  0.174 -9.990  0.167 -9.990  0.127  0.170 -9.990  0.194  0.161 -9.990  0.136 -9.990 
-0.034 -0.066 -0.006 -0.023 -0.060 -0.045 -0.066 -0.051 -0.053 -0.039 -0.003 -0.007  0.039  0.098  0.094  0.119  0.106  0.089  0.091  0.147  0.098  0.133  0.113  0.141  0.152  0.138  0.100  0.090  0.158  0.126  0.138  0.230  0.137  0.163 -9.990  0.132  0.109  0.184  0.165 -9.990  0.117  0.122  0.181  0.198 
-0.064 -0.060 -0.055 -0.034 -0.012 -0.042 -0.005 -0.073 -0.020  0.008  0.043  0.008  0.027  0.087  0.073  0.004  0.071  0.107  0.099  0.124  0.130  0.106  0.100  0.133  0.107  0.116  0.126 -9.990  0.134  0.143 -9.990  0.099  0.094  0.113 -9.990  0.131  0.074  0.060  0.150  0.158 -9.990  0.131  0.107 -9.990 
-0.117 -0.097 -0.049 -0.036 -0.058 -0.032 -0.058 -0.051  0.020  0.008 -0.026  0.015  0.027  0.068  0.107  0.146  0.105  0.136  0.128  0.107  0.135  0.142  0.115  0.132  0.104  0.163  0.182 -9.990  0.094 -9.990 -9.990  0.168 -9.990 -9.990 -9.990  0.187  0.199  0.110  0.147  0.133  0.105  0.172  0.145  0.112 
-0.042 -0.054 -0.076 -0.061 -0.069 -0.027 -0.054 -0.001  0.027 -0.005  0.025  0.034  0.059  0.091  0.084  0.100  0.122  0.090  0.139  0.108  0.029  0.115  0.149  0.143  0.136  0.089  0.052  0.096  0.145  0.152 -9.990  0.093 -9.990  0.136  0.087  0.097  0.160  0.212  0.128  0.130  0.127  0.179  0.187 -9.990 
-0.081 -9.990 -0.024 -0.057 -0.086 -9.990  0.001 -0.019 -0.030 -0.002  0.038  0.015  0.020  0.048  0.073  0.070  0.134  0.129  0.119  0.114  0.155  0.130  0.173  0.175  0.219 -9.990 -9.990  0.100 -9.990 -9.990  0.097  0.202  0.114  0.151 -9.990  0.141  0.124  0.155 -9.990  0.198  0.206  0.131  0.087 -9.990 
-0.075 -0.072 -0.095 -0.032 -0.074 -0.025 -0.038 -0.017 -0.001  0.007  0.045  0.060  0.012  0.072  0.048  0.061  0.079  0.150  0.108  0.149 -9.990  0.088  0.069  0.105  0.112  0.092 -9.990  0.122  0.127  0.176  0.129  0.120  0.148 -9.990  0.222 -9.990  0.159  0.236 -9.990 -9.990  0.273  0.165 -9.990 -9.990 
-0.090 -0.083 -0.049 -0.024 -0.077 -0.075 -0.012  0.008 -0.034 -0.034 -0.014  0.045  0.046  0.030  0.053  0.061  0.094  0.086  0.125  0.127  0.116  0.125  0.082  0.090  0.074  0.157  0.145  0.091  0.105  0.139  0.108  0.169  0.126  0.068  0.075  0.161  0.121  0.200 -9.990  0.148  0.161  0.144  0.232 -9.990 
-0.093 -0.093 -0.054 -0.071 -0.090 -0.108 -0.050 -0.007 -0.022  0.023 -0.001  0.005  0.022  0.045  0.045  0.058  0.059  0.041  0.093  0.145  0.108  0.140  0.112  0.108  0.156  0.090  0.077  0.115  0.151  0.213  0.073  0.139 -9.990  0.211  0.196  0.201 -9.990  0.096  0.200 -9.990  0.266  0.265  0.156  0.099 
-0.101 -0.051 -0.074 -0.039 -0.070 -0.044 -0.072 -0.057 -0.061 -0.055 -0.066  0.029  0.034  0.062  0.028  0.101  0.055  0.077  0.079 -9.990  0.103  0.119  0.148  0.098  0.132  0.070  0.212  0.231  0.159  0.183  0.147  0.198  0.189  0.166  0.204 -9.990  0.134  0.095 -9.990  0.153  0.144  0.115  0.173 -9.990 
-0.083 -0.093 -0.023 -0.064 -0.099 -0.085 -0.048 -0.074 -0.058  0.007 -0.007  0.018  0.045  0.033  0.056  0.091  0.124  0.087  0.117  0.131  0.121  0.083  0.194  0.159 -9.990  0.097  0.149  0.140 -9.990  0.108  0.132 -9.990  0.141  0.142  0.165  0.163  0.153  0.163  0.218  0.189  0.166  0.112  0.145  0.147 
-0.032 -0.063 -0.048 -0.029 -0.051 -0.030  0.003 -0.042 -0.053 -0.006 -0.002 -0.016 -0.010  0.072  0.079  0.131  0.059  0.090  0.094  0.102  0.131  0.098  0.099  0.107  0.169  0.144  0.102  0.142  0.143  0.157 -9.990  0.161  0.109 -9.990 -9.990 -9.990  0.115  0.230  0.211  0.179  0.145  0.149  0.140  0.062 
-0.064 -0.063 -0.128 -0.041 -0.058 -0.028 -0.039 -0.008 -0.044 -0.069  0.011  0.045  0.013  0.034 -0.023  0.069  0.111  0.071  0.065  0.107  0.121  0.139  0.152  0.111  0.131  0.095  0.115  0.118  0.058  0.047  0.060  0.146 -9.990 -9.990  0.112  0.120  0.126  0.151  0.215  0.234  0.172  0.189  0.186 -9.990 
-0.045 -0.075 -0.033 -0.040 -0.009 -0.039 -0.050 -0.045 -0.031  0.010  0.053 -0.051 -0.039  0.003  0.094  0.065  0.053  0.100  0.156  0.193  0.155  0.090  0.116 -9.990  0.097  0.135  0.120  0.146  0.080  0.075  0.051 -9.990 -9.990  0.108  0.098  0.118  0.087  0.115  0.215  0.211 -9.990  0.157  0.222 -9.990 
-0.036 -0.054 -0.062  0.000 -0.021 -0.047 -0.048 -0.048 -0.044  0.014  0.048  0.042  0.034  0.051  0.028  0.034  0.069  0.121  0.077  0.122  0.088 -9.990  0.109 -9.990  0.112  0.114  0.100  0.097  0.103  0.143  0.100  0.142  0.157  0.151  0.105  0.150  0.121  0.211  0.132  0.141  0.155 -9.990  0.127 -9.990 
-0.073 -0.036 -0.093 -0.039 -0.033 -0.003 -0.060  0.017 -0.000 -0.002 -0.032  0.004  0.049  0.032  0.051  0.062  0.106  0.067  0.101  0.084  0.096  0.128  0.125  0.092 -9.990  0.097 -9.990  0.079  0.112  0.118 -9.990  0.170  0.153  0.084  0.107  0.086  0.166 -9.990  0.117  0.169  0.146  0.093  0.051 -9.990 
-0.033 -9.990  0.019 -0.037 -0.031 -0.058 -0.032 -0.024 -0.058 -0.007  0.034 -0.018 -0.014  0.043  0.074  0.069  0.053  0.056  0.066  0.091  0.067  0.110 -9.990  0.110  0.135 -9.990  0.098  0.141  0.127  0.126 -9.990  0.126  0.138  0.077  0.068  0.087  0.121  0.121 -9.990  0.224  0.118  0.144  0.121  0.139 
-0.012 -0.018 -0.048 -0.050 -9.990 -0.050 -0.056 -0.038 -0.018  0.030 -0.014  0.042  0.066  0.062  0.037  0.070  0.093  0.098  0.082  0.100  0.123  0.170  0.121 -9.990  0.116  0.086 -9.990  0.084  0.162 -9.990  0.157  0.123  0.086  0.141 -9.990  0.118  0.148  0.084  0.074  0.050  0.164  0.139 -9.990 -9.990 
-0.050 -0.090 -0.038 -0.079 -0.030 -0.004 -0.061 -0.009 -0.053 -0.037  0.006  0.068  0.071  0.057  0.068  0.066  0.031  0.088  0.100  0.088  0.101  0.105  0.085  0.137  0.111  0.095  0.163  0.144  0.115  0.169  0.048  0.057  0.098 -9.990  0.148 -9.990  0.168  0.069 -9.990 -9.990 -9.990  0.129  0.112  0.124 
 0.001 -0.008 -0.030 -0.029 -0.059 -0.038 -0.065 -0.012 -0.008 -0.022  0.019  0.028  0.059  0.030  0.041  0.059  0.060  0.120  0.119  0.116  0.115  0.051  0.079  0.139  0.089  0.142  0.138  0.098 -9.990  0.053  0.087  0.182  0.151  0.142 -9.990  0.120 -9.990  0.092  0.055  0.055  0.083  0.148  0.172 -9.990 
-0.042 -0.057 -0.011 -0.038 -0.018 -0.044 -0.022 -0.048 -0.056 -0.027 -0.010  0.023 -0.005  0.040  0.020  0.035  0.040  0.042  0.042  0.036  0.070  0.063  0.093  0.046  0.082  0.097  0.063  0.107  0.093 -9.990  0.152  0.068 -9.990 -9.990  0.065  0.152 -9.990  0.175 -9.990 -9.990 -9.990 -9.990  0.124 -9.990 
-0.023 -9.990 -0.010  0.030 -0.034 -0.000  0.019  0.004 -0.006 -0.007  0.027  0.007  0.028  0.055 -9.990  0.042  0.009  0.058  0.024  0.046  0.076  0.030  0.060  0.088  0.093  0.124  0.098  0.080  0.106  0.097  0.104 -9.990  0.155  0.174  0.136  0.159  0.229 -9.990  0.208  0.192  0.133  0.170  0.092 -9.990 
-0.010 -0.017 -0.024  0.025 -0.001  0.030  0.008  0.025  0.007  0.018  0.011  0.026  0.042  0.028  0.017 -9.990  0.050  0.095  0.076  0.102  0.058  0.033  0.101  0.108  0.111  0.161  0.174  0.132  0.098 -9.990  0.131 -9.990 -9.990  0.119  0.122 -9.990  0.112 -9.990  0.168  0.117 -9.990  0.197  0.081  0.113 
-0.045 -0.049  0.062 -0.003 -0.025  0.029  0.035 -0.051  0.003  0.011 -0.008 -0.020 -0.030  0.031 -0.009  0.042  0.072  0.060  0.080  0.071  0.046  0.082  0.060  0.036  0.088  0.108  0.119  0.097  0.163 -9.990  0.229 -9.990 -9.990  0.110  0.123  0.151 -9.990  0.222 -9.990  0.123  0.107  0.136  0.165  0.173 
-0.034 -0.018  0.055  0.001 -0.011  0.008  0.027  0.042 -0.013 -0.021 -0.007  0.041 -0.032  0.064  0.059  0.047  0.050  0.064  0.035  0.045  0.061  0.074  0.083  0.055  0.086  0.056  0.117  0.100  0.161  0.144  0.182  0.208  0.139  0.112  0.235  0.166  0.120  0.165  0.173  0.156  0.096  0.099  0.124 -9.990 
-9.990 -9.990 -0.017  0.057  0.038  0.005  0.009  0.031 -0.004  0.025  0.021  0.029  0.072  0.073  0.162  0.082  0.076 -0.012  0.012  0.028  0.071  0.125  0.110  0.066  0.143  0.079  0.132  0.122  0.109 -9.990  0.124 -0.005 -9.990  0.154  0.121  0.225  0.166 -9.990 -9.990  0.186  0.137  0.162  0.145  0.121 
-0.017 -0.013  0.003 -0.032 -0.012  0.037 -0.004 -0.008 -0.028  0.022  0.058  0.026  0.084  0.060  0.001  0.041  0.081  0.064  0.071  0.075  0.073  0.106  0.049  0.077  0.055  0.117 -9.990  0.109  0.062  0.112 -9.990  0.194  0.159  0.124  0.186  0.225  0.163  0.196  0.248 -9.990  0.231  0.131  0.140 -9.990 
-0.044 -0.014 -0.022 -0.015 -0.016 -0.020 -0.000 -0.015 -0.026 -0.000 -0.003  0.018  0.028  0.048  0.034  0.036  0.077  0.030  0.050  0.040  0.066  0.059  0.076  0.058  0.093  0.156  0.116  0.115 -9.990  0.138 -9.990  0.072 -9.990  0.106 -9.990  0.178 -9.990  0.071  0.122 -9.990  0.165  0.127  0.136  0.062 
-9.990 -9.990 -9.990 -0.073 -0.059  0.002 -0.021 -0.024  0.005  0.013 -0.007 -0.019  0.015  0.088  0.097  0.045  0.098  0.074  0.090  0.044  0.095  0.108  0.117  0.097 -9.990 -9.990  0.173  0.151  0.073  0.093  0.138  0.248  0.280 -9.990  0.149  0.169  0.149  0.136  0.142 -9.990  0.176  0.151  0.154  0.087 
-9.990 -9.990 -0.005 -0.004 -0.029  0.007 -0.038 -0.019 -0.009  0.021  0.019 -0.001  0.038  0.095  0.077  0.078  0.027  0.067  0.106  0.051  0.046  0.082  0.118  0.129  0.065  0.051 -9.990  0.087  0.096  0.105  0.106  0.138 -9.990  0.134 -9.990 -9.990  0.122 -9.990  0.154  0.150 -9.990  0.055  0.108 -9.990 
-9.990 -0.047 -9.990  0.014 -0.011  0.013  0.014 -0.071 -0.058 -0.003  0.043  0.024  0.051  0.091  0.032  0.064  0.118  0.048  0.047  0.033  0.068  0.045  0.089  0.100 -9.990  0.097  0.148  0.137  0.072  0.111  0.129  0.185  0.168  0.200  0.143  0.140  0.080 -9.990  0.050  0.139  0.119  0.089  0.086 -9.990 
-0.031 -9.990  0.015 -0.027 -0.048  0.005 -0.008  0.018 -0.016 -0.019  0.007  0.019 -0.059  0.045  0.058  0.043  0.007  0.092  0.041  0.043  0.070  0.057  0.104  0.117  0.111 -9.990  0.078 -9.990  0.148  0.155  0.147  0.117  0.160 -9.990 -9.990  0.128  0.153  0.091 -9.990  0.093 -9.990  0.111 -9.990  0.086 
-0.043 -0.044 -0.065 -0.068 -0.013 -0.060 -0.042  0.012 -0.003  0.015 -0.042  0.022  0.012  0.011  0.018  0.040 -0.007  0.058  0.054  0.020  0.024 -0.003  0.099  0.115  0.082 -9.990  0.108  0.060  0.086  0.124 -9.990  0.154 -9.990  0.061 -9.990 -9.990  0.137  0.119  0.106  0.167  0.134  0.164  0.138  0.121 
-0.067 -0.037 -0.044 -0.068 -0.054 -0.047 -0.048 -0.048 -0.048 -0.045  0.003  0.021  0.016  0.048  0.092  0.043  0.079  0.033  0.040  0.040  0.074  0.103  0.099  0.111 -9.990  0.107  0.096  0.093  0.145 -9.990  0.104  0.082 -9.990  0.179 -9.990  0.130  0.112 -9.990  0.111  0.169  0.135 -9.990  0.085 -9.990 
-0.038 -0.039 -0.039 -0.033 -0.039 -0.017  0.001 -0.061 -0.008  0.001 -0.042  0.003  0.033  0.054  0.069  0.038  0.049  0.018  0.025  0.067  0.063  0.081  0.130  0.063 -9.990  0.125  0.059  0.095 -9.990  0.101  0.145  0.113 -9.990  0.160  0.111  0.184  0.214  0.201 -9.990  0.174  0.127  0.135  0.191 -9.990 
-9.990  0.019 -0.055 -0.053 -0.041 -0.018 -0.043  0.016 -0.006  0.016 -0.002  0.018  0.074  0.045  0.043  0.028  0.024 -0.003 -0.018  0.004  0.048  0.092  0.060  0.093  0.132  0.098  0.045  0.080  0.097 -9.990  0.070  0.134  0.097  0.138  0.147  0.158  0.125  0.159  0.174 -9.990  0.148  0.126  0.116 -9.990 
-0.023  0.006 -0.038 -0.055 -0.052 -0.045 -0.039 -0.009 -0.008 -0.018  0.003  0.016  0.031  0.061  0.043  0.016  0.099  0.039  0.066  0.092  0.108 -9.990  0.151  0.110 -9.990  0.142 -9.990 -9.990 -9.990  0.161  0.141  0.104  0.102 -9.990  0.090  0.138  0.137  0.118  0.151  0.109  0.164  0.139  0.126  0.103 
-0.039 -0.026 -0.024 -0.076 -0.051 -0.043 -0.030 -0.035 -0.053  0.007  0.028  0.019  0.040  0.049  0.058  0.032  0.084  0.051  0.086  0.073  0.014  0.076  0.112  0.150 -9.990 -9.990  0.127 -9.990  0.103  0.095  0.159  0.164  0.057  0.143 -9.990 -9.990  0.138  0.151 -9.990  0.205  0.155 -9.990 -9.990 -9.990 
-0.037 -0.048 -0.051 -0.044 -0.033 -0.040 -0.052 -0.043 -0.037 -0.024  0.010  0.032  0.017  0.052  0.064  0.085  0.081  0.078  0.032  0.075  0.115  0.087  0.087  0.072  0.075  0.101  0.090  0.142  0.071  0.083  0.155  0.217 -9.990  0.125 -9.990  0.127  0.145  0.117 -9.990  0.026  0.080  0.139  0.108  0.096 
-9.990 -0.055  0.005  0.006 -0.037 -0.016 -0.022 -0.006  0.004 -0.022  0.019  0.030  0.036  0.078  0.067  0.075  0.004  0.058  0.090  0.088  0.025  0.127  0.079  0.085 -9.990  0.129  0.072  0.069  0.104  0.072  0.159 -9.990 -9.990  0.126  0.143  0.184  0.129 -9.990  0.066  0.039  0.133  0.118  0.145 -9.990 
-9.990 -0.018 -0.001 -0.034 -0.053 -0.017 -0.021 -0.014 -0.005 -0.004  0.011  0.052  0.032  0.033  0.084  0.024  0.066  0.009  0.027  0.087  0.057  0.069  0.114  0.128  0.088  0.088  0.051  0.123  0.064  0.093  0.131 -9.990 -9.990 -9.990  0.034  0.044  0.140 -9.990  0.144  0.074  0.173  0.126  0.106 -9.990 
-0.037 -0.007 -0.001 -0.009 -0.026  0.007 -0.038  0.005  0.004 -0.017 -0.005  0.010  0.020  0.031  0.032  0.057  0.088  0.080  0.111  0.092  0.089  0.049  0.152  0.088  0.071  0.109  0.111  0.164  0.137  0.087  0.125  0.114  0.116  0.176  0.131  0.156 -9.990  0.128  0.129  0.138  0.093  0.092  0.089  0.124 
-9.990 -0.052 -0.056 -0.040 -0.070 -0.097 -0.012 -0.024 -0.027  0.010 -0.004  0.031 -0.014  0.027  0.054  0.072  0.075  0.069  0.058  0.084  0.084  0.081  0.086  0.115  0.104  0.027  0.146  0.136  0.066  0.117 -9.990 -9.990  0.142  0.121  0.094  0.136 -9.990  0.158  0.147  0.112  0.082  0.108  0.124  0.161 
-9.990 -0.060 -0.034 -0.031 -0.027 -0.028 -0.037 -0.043  0.007 -0.014 -0.005  0.017  0.029  0.017  0.046  0.016  0.090  0.052  0.055  0.054  0.057  0.042  0.082  0.064  0.054  0.110  0.074 -9.990 -0.010  0.128  0.168  0.021  0.165 -9.990 -9.990  0.083  0.155  0.057  0.100  0.106  0.133  0.113  0.103  0.039 
-0.057 -0.080 -0.056 -0.057 -0.056 -0.045 -0.010 -0.068 -0.071 -0.019 -0.017 -0.035  0.010  0.014  0.011  0.031  0.062  0.121  0.091  0.084  0.168  0.064  0.124  0.096  0.070 -9.990  0.124  0.100  0.126 -9.990  0.145 -9.990 -9.990 -9.990  0.184  0.201 -9.990  0.068  0.138 -9.990  0.064  0.011  0.060  0.137 
-0.089 -9.990 -0.011 -0.042 -0.030 -0.054 -0.093 -0.065 -0.058 -0.022 -0.008  0.005  0.010  0.087  0.054  0.093  0.048  0.090  0.080  0.113  0.045  0.116  0.100  0.049  0.089 -9.990  0.075  0.161  0.078  0.094  0.042  0.096  0.109  0.081  0.089  0.091  0.150  0.125 -9.990  0.102  0.124  0.101  0.135  0.162 
-0.090 -0.039 -9.990 -0.041 -0.048 -0.044  0.040 -0.039 -0.067 -0.019 -0.062 -0.005  0.037  0.025  0.019  0.094  0.090  0.097  0.095  0.086  0.081 -9.990  0.127  0.089  0.180  0.106  0.172  0.065  0.059 -9.990  0.047  0.059  0.049 -9.990  0.088  0.151  0.096  0.031  0.108  0.094 -9.990  0.078  0.093  0.101 
-0.080 -0.046 -0.084 -0.082 -0.072 -0.059 -0.053 -0.083 -0.045 -0.048 -0.025 -0.024  0.018  0.015  0.002  0.047  0.104  0.089  0.119  0.129  0.174  0.077 -9.990  0.082  0.079  0.087  0.135  0.056  0.151  0.116 -9.990  0.078  0.101  0.119  0.100  0.175  0.148 -9.990  0.127 -9.990  0.118  0.090  0.097 -9.990 
-0.066 -0.059 -0.043 -0.083 -0.081 -0.063 -0.068 -0.015 -0.053  0.015 -0.030 -0.013  0.038 -0.008  0.017  0.011  0.081  0.080  0.077  0.061  0.092  0.082 -9.990  0.073  0.122  0.090  0.097  0.112  0.088  0.159  0.146  0.120 -9.990 -9.990  0.165  0.184  0.140  0.122  0.108  0.189  0.129  0.096  0.130 -9.990 
-9.990 -0.051 -0.081 -0.026 -0.036 -0.081 -0.056 -0.036 -0.043 -0.071  0.040  0.006  0.003  0.050  0.116  0.100  0.074  0.078  0.123  0.110  0.079  0.129  0.137  0.080 -9.990  0.128  0.133  0.164  0.103  0.155  0.138  0.152 -9.990  0.115  0.143  0.113  0.124 -9.990  0.122  0.045  0.105  0.133  0.137  0.135 
-0.117 -0.085 -0.046 -0.032 -0.067 -0.065 -0.082 -0.062 -0.045 -0.041  0.008  0.028  0.068  0.041  0.092  0.096  0.130  0.106  0.119  0.066  0.113 -9.990  0.109  0.151 -9.990  0.067 -9.990  0.065 -9.990  0.060  0.085  0.107  0.084 -9.990 -9.990  0.189  0.137  0.117 -9.990  0.125  0.112  0.062  0.088 -9.990 
-9.990 -0.063 -0.081 -0.103 -0.094 -0.040 -0.040 -0.067 -0.055 -0.027 -0.003 -0.011  0.039  0.038  0.070  0.100  0.088  0.068  0.060  0.079  0.093  0.063  0.058  0.077  0.154 -9.990 -9.990  0.143  0.131  0.150 -9.990  0.121  0.098  0.124  0.130  0.113  0.185  0.138 -9.990  0.147  0.190  0.164  0.075 -9.990 
-0.071 -0.087 -0.085 -0.063 -0.028 -0.053 -0.054 -0.049 -0.029 -0.007 -0.021  0.003  0.041  0.042  0.075  0.094  0.080  0.131  0.116  0.085  0.096  0.071  0.133 -9.990  0.093  0.107 -9.990 -9.990 -9.990  0.159 -9.990 -9.990  0.168  0.164  0.177  0.129 -9.990  0.052  0.138  0.116  0.158  0.066  0.074 -9.990 
-9.990 -0.069 -0.025 -0.060 -0.027 -0.042 -0.068 -0.050 -0.040 -0.032 -0.025  0.016  0.056  0.056  0.025  0.085  0.095  0.108  0.122  0.103  0.071  0.134  0.115  0.121  0.105  0.164  0.121  0.122  0.102  0.098  0.156  0.121  0.132  0.157  0.101  0.134 -9.990  0.056  0.103 -9.990 -9.990 -9.990  0.118 -9.990 
-0.084 -0.073 -0.077 -9.990 -0.028 -0.061 -0.069 -0.032 -0.017 -0.006  0.052  0.039  0.055  0.068  0.063  0.077  0.071  0.058  0.076  0.073  0.137  0.084  0.065  0.070  0.089  0.114  0.165 -9.990  0.057  0.075  0.081  0.099  0.129 -9.990  0.164 -9.990 -9.990  0.165  0.238  0.102  0.093 -9.990 -9.990 -9.990 
-0.062 -0.051 -0.061 -0.039 -0.021 -0.043 -0.056 -0.039 -0.008 -0.028 -0.020 -0.025 -0.003  0.066  0.034  0.056  0.070  0.117  0.123  0.088  0.071  0.090 -9.990 -9.990 -9.990  0.049  0.056  0.113  0.081  0.122  0.066  0.145 -9.990 -9.990  0.117  0.033  0.053  0.137  0.099  0.028  0.117  0.028  0.095 -9.990 
-0.041 -0.054 -0.030 -0.037 -0.055 -0.040 -0.032 -0.042 -0.032  0.011 -0.031  0.010  0.055  0.050  0.024  0.052  0.105  0.112  0.080  0.088  0.111 -9.990  0.118 -9.990 -9.990  0.116  0.145  0.144 -9.990  0.139  0.171  0.118  0.141  0.223  0.087 -9.990  0.136  0.140 -9.990  0.067  0.143 -9.990  0.182  0.111 
-0.070 -0.045 -0.077 -0.059 -0.075 -0.065 -0.020 -0.010 -0.022 -0.041 -0.023 -0.018  0.066  0.033  0.054  0.039  0.080  0.050  0.069  0.049  0.098  0.082  0.050  0.117  0.080  0.063  0.088  0.189  0.114  0.164  0.043  0.092  0.118  0.166  0.138  0.138  0.084  0.126  0.156  0.142  0.143  0.083  0.093  0.088 
-0.080 -0.017 -0.005 -0.067 -0.068 -0.031  0.012 -0.038 -0.030 -0.037 -0.006  0.031  0.048  0.067  0.043  0.087  0.056  0.105  0.096  0.102  0.092  0.063  0.108  0.117 -9.990  0.014  0.084  0.051  0.103  0.133  0.104  0.093  0.114 -9.990  0.109  0.093  0.225  0.117  0.114  0.125  0.129  0.176  0.143 -9.990 
-9.990 -0.060 -0.094 -0.049 -0.065 -0.068 -0.063 -0.079 -0.064 -0.048 -0.010 -0.021  0.003  0.042  0.032  0.144  0.052  0.055  0.046  0.055  0.094  0.090  0.093  0.125  0.101 -9.990  0.037 -9.990  0.121  0.163  0.139  0.111  0.054  0.138  0.105  0.140  0.114  0.168 -9.990  0.150  0.119  0.096  0.189  0.149 
-0.076 -0.046 -9.990 -0.011 -0.034 -0.041 -0.032 -0.026 -0.032 -0.018  0.018 -0.002  0.011  0.054  0.066  0.126  0.072  0.073  0.032  0.063  0.090  0.126  0.089  0.072  0.093  0.118  0.050  0.066  0.107 -9.990  0.058  0.092 -9.990  0.127  0.100 -9.990  0.134  0.103  0.087  0.098  0.067  0.056  0.084  0.097 
-9.990 -0.039 -0.007 -0.012 -0.061 -0.037 -0.043 -0.058  0.003  0.039 -0.020  0.023  0.025  0.017  0.050  0.075  0.087  0.076  0.081  0.074  0.153  0.124  0.066  0.084  0.150  0.124  0.106  0.053  0.137  0.112  0.178  0.147  0.133 -9.990  0.138  0.114 -9.990  0.091  0.120  0.164  0.161  0.123  0.075  0.141 
-0.115 -0.040 -0.057 -0.060 -0.030 -0.042 -0.061 -0.047 -0.056 -0.006 -0.041 -0.027  0.019  0.031  0.031  0.007  0.058  0.045  0.046  0.087  0.114  0.058  0.036 -9.990  0.100  0.074  0.021  0.113  0.079  0.132  0.144  0.087 -9.990  0.066  0.107 -9.990  0.135  0.127  0.065  0.084  0.070  0.035  0.078  0.107 
-0.097 -0.070 -0.052 -0.099 -0.052 -0.061 -0.000 -0.038 -0.043 -0.052 -0.037  0.034  0.023  0.020  0.061  0.054  0.007  0.068  0.070  0.102  0.063  0.020  0.067  0.082  0.106 -9.990  0.061  0.154 -9.990  0.122  0.140  0.139  0.155  0.125  0.078  0.053  0.000  0.096  0.064 -9.990  0.051  0.073  0.139  0.077 
-0.060 -0.005 -0.003 -0.093 -0.033 -0.048 -0.053 -0.071 -0.022 -0.054  0.002 -0.000  0.027  0.004  0.054  0.082  0.082  0.079  0.106  0.083  0.075  0.075  0.106  0.112  0.055  0.109  0.094 -9.990  0.184  0.160  0.132  0.098  0.091  0.123  0.123  0.128  0.136  0.095  0.089  0.125  0.024  0.036  0.121  0.069 
-0.065 -0.049 -0.061 -0.068 -0.030 -0.092 -0.053 -0.030 -0.024  0.016  0.012  0.013  0.051  0.038  0.062  0.079  0.114  0.083  0.085  0.104  0.122  0.064  0.068  0.063  0.032  0.104  0.147  0.139 -9.990  0.107 -9.990  0.114  0.136  0.122  0.071  0.156  0.146  0.062  0.119  0.148  0.095  0.051  0.086  0.090 
-0.068 -0.054 -0.084 -0.096 -0.066 -0.090 -0.082 -0.054 -0.057 -0.029 -0.010  0.050  0.023  0.075  0.069  0.078  0.083  0.087  0.111  0.083  0.085  0.138  0.138  0.077  0.099  0.093  0.079  0.110 -9.990  0.089  0.158 -9.990  0.092  0.035  0.053 -9.990  0.147  0.152 -9.990  0.149  0.091  0.037  0.075 -9.990 
-0.088 -0.084 -0.074 -0.077 -0.055 -0.056  0.006 -0.069 -0.019  0.013 -0.017 -0.049  0.022  0.021  0.087  0.038  0.034  0.119  0.122  0.133  0.089  0.069  0.065  0.078  0.081 -9.990  0.123  0.154  0.116  0.093  0.136  0.163 -9.990  0.102 -9.990  0.164  0.171  0.162 -9.990  0.100  0.113  0.060  0.174  0.151 
-0.069 -0.072 -0.083 -0.079 -0.103 -0.092 -0.065 -0.065 -0.063 -0.029  0.005 -0.017  0.037  0.081  0.073  0.049  0.102  0.114  0.114  0.073  0.064  0.106  0.119 -9.990  0.078  0.003  0.095 -9.990  0.109  0.093  0.157  0.130 -9.990  0.165  0.158  0.179  0.189  0.110  0.136  0.164  0.083  0.066  0.115 -9.990 
-9.990 -0.114 -0.111 -0.060 -0.101 -0.103 -0.077 -0.051 -0.037 -0.046  0.014  0.077  0.016  0.027  0.056  0.088  0.102  0.058  0.086  0.113  0.132  0.030  0.111  0.122  0.166 -9.990  0.106  0.168  0.095  0.076  0.183  0.125  0.095  0.149  0.115  0.113  0.113  0.060  0.102  0.079  0.099  0.098  0.138 -9.990 
-0.055 -0.079 -0.051 -0.044 -0.073 -0.088 -0.109 -0.048 -0.019 -0.035  0.004  0.009  0.044  0.011  0.010  0.043  0.099  0.125  0.113 -9.990  0.161  0.106  0.108  0.109 -9.990  0.078  0.092  0.160  0.152  0.194 -9.990  0.093  0.125  0.172 -9.990  0.097  0.159  0.208  0.221  0.143  0.163  0.182  0.153 -9.990 
-0.094 -9.990 -0.031 -0.056 -0.050 -0.092 -0.027 -0.070 -0.050 -0.033 -0.021  0.001  0.032  0.020  0.048  0.048  0.097  0.051  0.037 -9.990  0.129  0.108  0.091  0.128  0.120 -9.990 -9.990  0.100  0.131  0.074  0.082  0.142 -9.990 -9.990  0.087  0.113 -9.990  0.106  0.099  0.140  0.089  0.124 -9.990 -9.990 
-0.055 -0.093 -0.046 -0.061 -0.049 -0.097 -0.090 -0.054 -0.082 -0.051 -0.045 -0.059  0.020  0.033  0.045  0.041  0.044  0.050  0.068  0.094  0.064  0.139  0.170  0.157 -9.990 -9.990  0.073 -9.990 -9.990  0.100  0.141 -9.990  0.147  0.162 -9.990 -9.990 -9.990 -9.990  0.090 -9.990  0.149 -9.990  0.060 -9.990 
-0.095 -0.055 -0.078 -0.084 -0.082 -0.069 -0.071 -0.067 -0.048 -0.024  0.012  0.054  0.012  0.003  0.089  0.063  0.081  0.079  0.092  0.080  0.137 -9.990 -9.990  0.107  0.130  0.090 -9.990  0.129  0.164 -9.990  0.193  0.112  0.094 -9.990  0.117  0.159  0.178 -9.990  0.056  0.137 -9.990 -9.990 -9.990  0.146 
-0.084 -0.041 -9.990 -0.058 -0.092 -0.058 -0.046 -0.062 -0.055 -0.043  0.006  0.024 -0.034 -0.013  0.028  0.049  0.044  0.078  0.119  0.140  0.104  0.113 -9.990 -9.990  0.126  0.096  0.100  0.086 -9.990  0.182  0.138  0.155  0.079  0.082  0.129  0.065  0.075  0.018  0.010  0.119  0.104  0.119  0.076  0.142 
-0.072 -0.091 -0.091 -0.093 -0.100 -0.065 -0.016 -0.061 -0.040 -0.020  0.051  0.005  0.053 -0.001  0.017  0.081  0.047  0.098  0.104  0.159  0.134 -9.990  0.104  0.023  0.123  0.122  0.099  0.113 -9.990  0.129 -9.990 -9.990 -9.990 -9.990 -9.990 -9.990 -9.990  0.096  0.058 -9.990  0.121  0.078  0.133 -9.990 
-0.111 -0.080 -0.086 -0.078 -0.040 -0.009 -0.053 -0.085 -0.072 -0.053 -0.008 -0.001  0.050  0.070  0.055  0.089  0.105  0.096  0.100  0.097  0.091  0.092  0.138  0.084  0.047  0.059  0.065  0.052 -9.990  0.169  0.202  0.093  0.101 -9.990  0.055  0.096  0.085 -9.990  0.146  0.169  0.122  0.079 -9.990  0.142 
-0.100 -0.115 -0.088 -0.058 -0.063 -0.049 -0.046 -0.081 -0.029 -0.060 -0.012  0.042  0.038  0.046  0.082  0.083  0.107  0.092  0.077  0.017  0.104  0.079  0.030  0.031  0.080 -9.990 -9.990 -9.990 -9.990  0.065  0.130 -9.990  0.073  0.047 -9.990  0.048  0.040  0.112  0.068 -9.990  0.128  0.163  0.112  0.161 
-9.990 -0.112 -0.078 -0.070 -0.097 -0.081 -0.084 -0.067 -0.007  0.024  0.046  0.043  0.062  0.054  0.065  0.083  0.131  0.110  0.085  0.077  0.063  0.114  0.055  0.055  0.071  0.124  0.078  0.022  0.096  0.039  0.036  0.097 -0.020 -9.990  0.071  0.076 -9.990 -9.990 -9.990 -9.990 -9.990  0.040 -0.022 -0.044 
-0.020 -0.035 -0.136 -0.106 -0.072 -0.071 -0.090 -0.032 -0.005 -0.008  0.021  0.052  0.028  0.050  0.068  0.082  0.108  0.124  0.094  0.099  0.016  0.133  0.109  0.127  0.119  0.089 -9.990  0.099  0.095  0.106 -9.990  0.124  0.127  0.109  0.119  0.141  0.083  0.125 -9.990  0.141 -9.990  0.088  0.107 -9.990 
-0.130 -0.105 -0.053 -0.088 -0.067 -0.104 -0.051 -0.023 -0.012  0.018  0.064  0.048  0.081  0.085  0.069  0.058  0.087  0.082  0.057  0.063  0.106 -9.990  0.096  0.115  0.061  0.105  0.109  0.098  0.077  0.121  0.123  0.075  0.112  0.100  0.069  0.113  0.165  0.109  0.072  0.142  0.111  0.100 -9.990  0.160 
-9.990 -0.054 -0.059 -0.084 -0.051 -0.098 -0.034 -0.051 -0.021 -0.030  0.012  0.036  0.039  0.041  0.013  0.064  0.090  0.100  0.083  0.071 -9.990  0.135  0.048  0.106  0.085  0.093  0.061  0.038  0.078  0.095  0.102  0.106  0.100  0.028  0.062  0.060  0.014 -9.990 -9.990  0.082  0.071  0.057  0.056  0.059 
-0.080 -0.079 -0.095 -0.140 -0.073 -0.088 -0.056 -0.012  0.016  0.054  0.008  0.005  0.031  0.041  0.074  0.107  0.068  0.131  0.111  0.083  0.116  0.106  0.107  0.121  0.071  0.064  0.098  0.124  0.113  0.098  0.103  0.081  0.150 -9.990  0.066  0.093  0.085  0.152  0.188  0.143  0.094  0.099 -9.990  0.030 
-0.108 -0.087 -0.092 -0.113 -0.079 -0.074 -0.064 -0.032 -0.021 -0.034  0.025  0.023  0.025  0.047  0.087  0.113  0.090  0.106  0.132  0.121  0.093  0.126  0.111  0.137  0.079  0.125  0.136  0.105  0.142  0.129  0.068  0.057  0.113  0.109  0.171  0.073  0.011  0.038  0.175  0.149  0.105 -9.990  0.156  0.110 
-0.077 -0.086 -0.108 -0.067 -0.051 -0.077 -0.059 -0.015 -0.051 -0.027  0.007 -0.001  0.051  0.107  0.081  0.049  0.127  0.095  0.096  0.142  0.111  0.107  0.109  0.090  0.139  0.117  0.133 -9.990  0.179  0.145  0.104 -9.990  0.143  0.116  0.136  0.134  0.109  0.160  0.186  0.209  0.135  0.218 -9.990  0.201 
-0.064 -0.086 -0.109 -0.113 -0.026 -0.044 -0.119 -0.086 -0.012 -0.026 -0.050  0.024  0.027  0.064  0.038  0.123  0.123  0.054  0.110  0.104  0.054  0.111 -9.990  0.097  0.128  0.141  0.114 -9.990 -9.990  0.127 -9.990  0.016 -9.990  0.124 -9.990  0.123 -9.990  0.136  0.125 -9.990 -9.990  0.115  0.093 -9.990 
-0.135 -0.106 -0.072 -0.102 -0.083 -0.134 -0.056 -0.040 -0.055  0.013 -0.002  0.047  0.054  0.037  0.036  0.070  0.121  0.132  0.114  0.115  0.114  0.069  0.083  0.134  0.131  0.093  0.092 -9.990 -9.990  0.123  0.134 -9.990  0.169 -9.990  0.153  0.164  0.149  0.149  0.118 -9.990  0.132 -9.990 -9.990  0.054 
-0.057 -0.092 -0.112 -0.065 -0.061 -0.044 -0.065 -0.047 -0.028 -0.018  0.001  0.029  0.003  0.097  0.062  0.057  0.074  0.120  0.133  0.080  0.107  0.154  0.097 -9.990  0.124 -9.990  0.185 -9.990  0.206 -9.990  0.132  0.123  0.197  0.141 -9.990  0.095  0.122  0.126  0.158  0.114  0.159  0.147  0.174 -9.990 
-0.124 -0.078 -0.129 -0.122 -0.133 -0.071 -0.076 -0.074 -0.004 -0.023  0.045  0.000 -0.015  0.050  0.098  0.085  0.087  0.075  0.139  0.100  0.150  0.112 -9.990  0.153 -9.990 -9.990 -9.990 -9.990 -9.990 -9.990  0.173  0.148 -9.990 -9.990 -9.990 -9.990 -9.990 -9.990  0.142  0.145  0.085  0.043  0.101 -9.990 
-0.099 -0.118 -0.110 -0.100 -0.088 -0.089 -0.081 -0.065  0.001  0.037 -0.012  0.059  0.033  0.058  0.092  0.138  0.073 -9.990  0.089  0.098  0.085  0.147  0.132 -9.990 -9.990  0.147  0.198  0.135 -9.990  0.145  0.206  0.209 -9.990 -9.990 -9.990  0.126 -9.990  0.131  0.123 -9.990  0.161  0.155 -9.990 -9.990 
-9.990 -0.102 -0.089 -0.117 -0.125 -0.072 -0.101 -0.083 -0.049 -0.023 -0.000  0.024  0.031  0.072  0.056  0.077  0.108  0.118  0.108  0.041 -9.990 -9.990 -9.990 -9.990 -9.990 -9.990 -9.990  0.163 -9.990 -9.990 -9.990 -9.990 -9.990 -9.990 -9.990 -9.990 -9.990 -9.990 -9.990  0.191 -9.990 -9.990  0.186  0.228 
-0.123 -0.094 -0.102 -0.084 -0.096 -0.068 -0.057 -0.078 -0.029 -0.013  0.007 -0.001  0.037  0.017  0.063  0.074  0.122  0.067  0.097  0.102  0.169  0.163  0.181 -9.990  0.180 -9.990 -9.990 -9.990 -9.990  0.207 -9.990 -9.990 -9.990  0.075 -9.990 -9.990 -9.990 -9.990 -9.990 -9.990  0.078 -9.990  0.159 -9.990 
-0.045 -0.106 -0.129 -0.125 -0.119 -0.087 -0.077 -0.045 -0.082 -0.035  0.005  0.028  0.053  0.030  0.074  0.076  0.136  0.096  0.098  0.051  0.101  0.119 -9.990 -9.990 -9.990  0.111 -9.990 -9.990  0.133  0.043 -9.990  0.148  0.237 -9.990  0.182 -9.990 -9.990  0.209  0.222  0.138 -9.990  0.179  0.157 -9.990 
-0.104 -0.081 -0.125 -0.112 -0.061 -0.097 -0.057 -0.094 -0.056 -0.025 -0.001  0.003  0.056  0.059  0.076  0.059  0.087  0.080  0.075 -9.990 -9.990  0.117  0.139 -9.990 -9.990 -9.990  0.043 -9.990 -9.990  0.203  0.116  0.102  0.097  0.091  0.092 -9.990  0.107 -9.990 -9.990  0.211  0.157 -9.990  0.128 -9.990 
-0.094 -0.102 -0.075 -0.129 -0.107 -0.048 -0.060 -0.076 -0.084 -0.028 -0.029 -9.990 -0.004  0.005  0.013  0.091  0.036  0.065  0.082  0.134  0.097 -9.990  0.071  0.064  0.132  0.212  0.124  0.080  0.044  0.148 -9.990  0.115  0.108 -9.990  0.053 -9.990  0.187  0.152 -9.990 -9.990  0.227 -9.990  0.174 -9.990 
-9.990 -0.096 -0.097 -0.102 -0.055 -0.082 -0.076 -0.054 -0.021 -0.029  0.005  0.021  0.006  0.038  0.092  0.063  0.093  0.103 -9.990  0.074  0.118  0.088  0.041  0.170  0.147  0.071  0.093  0.125  0.063  0.082  0.091  0.045  0.137  0.147  0.068  0.074 -9.990 -9.990  0.141  0.100  0.181  0.176  0.115  0.066 
-0.113 -0.119 -0.078 -0.082 -0.090 -0.085 -0.071 -0.089 -0.068 -0.035 -0.017  0.001  0.061  0.053  0.056  0.041  0.080  0.082 -9.990  0.039 -9.990  0.120  0.076  0.057 -9.990  0.095 -9.990  0.131 -9.990  0.074 -9.990  0.181  0.107  0.109 -9.990 -9.990  0.087  0.153 -9.990 -9.990  0.164 -9.990  0.089  0.086 
-0.072 -0.090 -0.068 -0.064 -0.101 -0.060 -0.052 -0.049 -0.028 -0.041 -0.015  0.027 -0.013  0.054  0.008  0.036  0.023  0.048  0.026  0.085  0.085 -9.990 -9.990  0.017  0.104  0.072  0.057 -9.990  0.072  0.076 -9.990 -9.990  0.041 -9.990 -9.990 -9.990 -9.990  0.095 -9.990  0.090  0.044 -9.990  0.127  0.122 
-0.103 -0.075 -0.065 -0.099 -0.078 -0.082 -0.103 -0.095 -0.067 -0.035 -0.031 -0.007 -0.014  0.060  0.055  0.068  0.055  0.074  0.103  0.059  0.103  0.073  0.112  0.059 -9.990  0.025  0.081  0.097  0.091  0.042  0.008  0.079  0.068  0.052 -9.990  0.094 -9.990 -9.990  0.054 -9.990 -9.990  0.086  0.120 -9.990 
-0.128 -0.122 -0.098 -0.093 -0.093 -0.072 -0.062 -0.066 -0.031  0.029  0.012 -0.010  0.035 -0.001  0.052  0.032  0.121  0.121  0.088 -9.990  0.106  0.090  0.016 -9.990  0.079  0.076 -9.990  0.079 -9.990  0.096  0.067  0.084  0.065 -9.990 -9.990  0.109 -9.990  0.046  0.122  0.090 -9.990 -9.990  0.187  0.114 
-0.118 -9.990 -0.106 -0.061 -0.098 -0.080 -0.038 -0.073 -0.057 -0.046 -0.011 -0.011  0.028  0.002  0.059  0.017 -0.001  0.060  0.038  0.101  0.050  0.075  0.122  0.104  0.129  0.050  0.076  0.120  0.069  0.054  0.120 -9.990  0.127 -9.990  0.102 -9.990 -9.990 -9.990 -9.990 -9.990  0.091  0.111 -9.990 -9.990 
-0.066 -0.170 -0.111 -0.103 -0.118 -0.074 -0.075 -0.048 -0.058  0.016 -0.000  0.008  0.010  0.077  0.063  0.028  0.019  0.095  0.104  0.064  0.092  0.070  0.066  0.091  0.093  0.076  0.085  0.105 -9.990  0.146 -9.990  0.142 -9.990  0.055  0.077 -9.990  0.172 -9.990 -9.990 -9.990 -9.990 -9.990 -9.990 -9.990 
-0.091 -0.100 -0.089 -0.069 -0.116 -0.112 -0.102 -0.075 -0.062  0.042  0.037  0.053  0.024  0.055  0.067  0.036  0.066  0.061  0.067  0.107  0.102  0.142  0.057  0.027  0.106  0.085  0.149  0.146  0.067 -9.990  0.077 -9.990 -9.990  0.053  0.109 -9.990 -9.990 -9.990  0.163  0.124  0.082  0.162  0.125  0.126 
-0.113 -0.097 -0.059 -0.101 -0.127 -0.099 -0.067 -0.034 -0.007 -0.023  0.021  0.041  0.080  0.037  0.038  0.008  0.036  0.078  0.099  0.114  0.087  0.074  0.098  0.112  0.137  0.098 -9.990 -9.990  0.054  0.074  0.088  0.109  0.097  0.049  0.145 -9.990 -9.990  0.171 -9.990 -9.990 -9.990 -9.990 -9.990 -9.990 
-0.078 -0.111 -0.094 -0.131 -0.070 -0.125 -0.067 -0.004 -0.010 -0.003  0.030  0.064  0.038  0.051  0.023  0.070  0.082  0.062  0.052  0.050  0.097  0.133  0.104  0.107  0.061  0.099  0.080 -9.990  0.187  0.106 -9.990  0.127  0.099  0.093 -9.990 -9.990  0.181 -9.990  0.165 -9.990 -9.990 -9.990 -9.990  0.202 
-0.083 -0.123 -0.113 -0.099 -0.121 -0.046 -0.027 -0.029 -0.020 -0.003  0.010  0.054 -0.005  0.037  0.062  0.109  0.085  0.108  0.078  0.108 -9.990  0.183  0.118  0.119 -9.990 -9.990 -9.990  0.078  0.174  0.092 -9.990 -9.990  0.161  0.196 -9.990 -9.990 -9.990 -9.990 -9.990 -9.990 -9.990  0.216  0.078 -9.990 
-9.990 -0.081 -0.094 -0.087 -0.116 -0.062 -0.064 -0.059  0.034  0.002  0.033  0.042  0.049  0.094  0.072  0.061  0.089  0.065  0.099  0.096  0.048  0.095  0.068  0.068  0.103  0.094  0.078 -9.990  0.103  0.125  0.119  0.150  0.116  0.122  0.112  0.217  0.180  0.140  0.110 -9.990  0.216  0.075  0.125  0.109 
-0.108 -0.095 -0.167 -0.089 -0.127 -0.093 -0.068 -0.056 -0.064 -0.037  0.002 -0.004  0.040  0.048  0.036  0.088  0.078  0.136  0.125  0.058  0.045  0.103  0.095  0.103  0.117  0.095  0.145  0.196  0.108  0.130  0.105 -9.990  0.098 -9.990  0.136  0.150 -9.990  0.124 -9.990 -9.990  0.166 -9.990  0.142 -9.990 
-0.069 -0.088 -0.079 -0.080 -0.070 -0.150 -0.094 -0.097 -0.016  0.003  0.065  0.050  0.023  0.052  0.022  0.013  0.050  0.040  0.064  0.148  0.067  0.044  0.076  0.077  0.088  0.154 -9.990  0.066  0.089  0.136  0.071  0.118  0.095 -9.990 -9.990  0.128  0.206 -9.990 -9.990 -9.990 -9.990 -9.990 -9.990 -9.990 
-0.117 -0.104 -0.115 -0.081 -0.119 -0.091 -0.085 -0.038 -0.025  0.005  0.005 -0.019  0.029  0.062  0.073  0.013  0.087  0.104 -9.990  0.071  0.069  0.104 -9.990  0.126  0.073 -9.990  0.118  0.114  0.143 -9.990  0.154  0.080  0.138  0.188  0.175  0.093 -9.990  0.216 -9.990  0.243 -9.990  0.134 -9.990  0.131 
-0.119 -0.111 -0.148 -0.113 -0.111 -0.101 -0.106 -0.061  0.008  0.010  0.027 -9.990  0.043  0.062  0.042  0.084  0.046  0.090  0.094  0.035  0.046 -9.990  0.087 -9.990  0.051  0.103  0.137  0.104  0.046  0.124  0.039  0.083  0.088  0.135  0.060  0.079  0.109 -9.990 -9.990 -9.990  0.288  0.204 -9.990 -9.990 
-0.112 -0.122 -0.124 -0.106 -0.101 -0.067 -0.019  0.001  0.019 -0.016  0.023 -0.053 -0.049 -0.005  0.080  0.069  0.083  0.104  0.087 -9.990  0.083 -9.990  0.135  0.086  0.154  0.179  0.192 -9.990 -9.990  0.066  0.044  0.140  0.083  0.093 -9.990  0.090  0.099  0.104  0.065 -9.990 -9.990  0.159 -9.990 -9.990 
-0.137 -0.085 -0.109 -0.064 -0.113 -0.090 -0.100 -0.049 -0.012  0.032  0.063 -0.012  0.023  0.014  0.065  0.040  0.077  0.055  0.069 -9.990  0.093  0.081  0.033  0.073 -9.990  0.057 -9.990  0.149  0.119  0.096  0.037  0.112  0.151  0.137  0.132  0.108  0.130  0.136  0.228  0.317 -9.990 -9.990 -9.990 -9.990 
-0.105 -0.131 -0.099 -0.090 -0.078 -0.107 -0.104 -0.068 -0.030 -0.010  0.076  0.030 -0.025  0.078  0.077  0.057  0.116  0.132  0.130  0.090  0.017  0.070  0.075  0.074 -9.990  0.073  0.089  0.094  0.083  0.059 -9.990 -9.990  0.028  0.165  0.163 -9.990 -9.990 -9.990  0.202  0.131  0.153  0.094  0.103  0.138 
-0.125 -0.137 -0.079 -0.102 -0.109 -0.099 -0.035 -0.059 -0.040 -0.023  0.021 -0.010  0.013  0.030  0.091  0.030  0.093  0.100  0.084 -9.990  0.055  0.127 -9.990  0.126  0.113  0.157  0.117  0.068  0.055 -9.990  0.110  0.126 -9.990  0.091  0.094 -9.990 -9.990 -9.990 -9.990 -9.990 -9.990 -9.990  0.153 -9.990 
-9.990 -0.114 -0.119 -0.146 -0.087 -0.122 -0.119 -0.058 -0.008 -0.025  0.036  0.026  0.058  0.037  0.067  0.029  0.075  0.045  0.086  0.110  0.096  0.102  0.087  0.077  0.058  0.038  0.085 -9.990  0.069  0.057  0.110  0.056  0.077  0.139 -9.990  0.131  0.111  0.137 -9.990 -9.990 -9.990 -9.990 -9.990 -9.990 
-9.990 -0.086 -0.060 -0.098 -0.090 -0.143 -0.075 -0.058  0.018  0.001 -0.008  0.039  0.003  0.049  0.042  0.073  0.086  0.086  0.075  0.097 -9.990  0.103  0.125  0.083  0.061  0.086  0.106  0.063  0.128  0.110  0.116  0.088  0.100  0.165  0.080 -9.990 -9.990 -9.990 -9.990 -9.990 -9.990 -9.990  0.231 -9.990 
-0.117 -0.106 -0.094 -0.118 -0.120 -0.084 -0.093 -0.026 -0.049  0.022 -0.029  0.004 -0.022  0.033  0.016  0.026  0.061  0.054  0.095  0.093  0.071  0.060  0.123  0.141  0.105 -9.990  0.124 -9.990  0.104  0.115 -9.990  0.116  0.036  0.115  0.192 -9.990  0.265 -9.990 -9.990 -9.990 -9.990 -9.990 -9.990 -9.990 
-0.088 -0.095 -0.123 -0.141 -0.112 -0.092 -0.094 -0.039 -0.070 -0.014 -0.041  0.028 -0.003  0.069  0.053  0.097  0.048  0.035  0.066  0.118  0.069  0.080  0.068  0.112  0.075  0.117  0.159 -9.990  0.162 -9.990  0.083 -9.990 -9.990  0.071 -9.990 -9.990 -9.990 -9.990  0.209  0.230  0.253  0.195 -9.990 -9.990 
-9.990 -0.175 -0.111 -0.132 -0.100 -0.103 -0.137 -0.111 -0.053 -0.065  0.025 -0.007  0.020  0.029  0.091  0.090 -9.990  0.114  0.171  0.198  0.135 -9.990  0.188  0.140 -9.990 -9.990  0.124 -9.990  0.163 -9.990  0.164  0.186  0.053 -9.990 -9.990  0.143 -9.990 -9.990 -9.990 -9.990 -9.990  0.060 -9.990 -9.990 
-0.104 -0.107 -0.123 -0.165 -0.137 -0.115 -0.061 -0.053 -0.040 -0.028 -0.029  0.038  0.033  0.047 -0.030 -9.990  0.062  0.116 -9.990  0.126 -9.990 -9.990 -9.990 -9.990 -9.990  0.073 -9.990 -9.990 -9.990 -9.990 -9.990 -9.990  0.099 -9.990 -9.990 -9.990 -9.990 -9.990 -9.990 -9.990  0.290  0.247  0.268 -9.990 
-0.134 -0.119 -0.134 -0.084 -0.109 -0.124 -0.072 -0.019 -0.029  0.010 -0.002  0.051  0.069  0.059  0.044 -9.990  0.053 -9.990  0.059  0.121  0.125  0.122 -9.990  0.086  0.083  0.092  0.144  0.142 -9.990 -9.990  0.122  0.099  0.232 -9.990  0.216  0.194 -9.990 -9.990 -9.990  0.190 -9.990 -9.990 -9.990  0.145 
-0.138 -0.142 -0.135 -0.114 -0.172 -0.104 -0.076 -0.049 -0.005  0.015  0.041  0.061  0.103  0.040  0.065  0.033  0.048  0.110 -9.990 -9.990 -9.990 -9.990 -9.990 -9.990 -9.990  0.133 -9.990 -9.990 -9.990 -9.990  0.121  0.118 -9.990  0.163 -9.990 -9.990 -9.990  0.153 -9.990 -9.990 -9.990  0.176 -9.990  0.143 
-0.152 -0.157 -0.138 -0.065 -0.138 -0.078 -0.026  0.012 -0.033 -0.048  0.024  0.029  0.028  0.069  0.016  0.060  0.080  0.140  0.069  0.039  0.090  0.078  0.063  0.035  0.117 -9.990  0.074  0.068 -9.990  0.194 -9.990 -9.990 -9.990  0.138 -9.990 -9.990 -9.990 -9.990  0.181 -9.990 -9.990 -9.990 -9.990 -9.990 
-0.126 -0.092 -0.122 -0.109 -0.069 -0.108 -0.085  0.007  0.028  0.040  0.022  0.046  0.025  0.077  0.087  0.106  0.090  0.069  0.034 -9.990  0.093 -9.990  0.014  0.068  0.080 -9.990 -9.990  0.112  0.120  0.101 -9.990 -9.990  0.056  0.043 -9.990  0.191 -9.990 -9.990 -9.990 -9.990 -9.990 -9.990  0.120 -9.990 
-0.149 -0.132 -0.120 -0.116 -0.154 -0.150 -0.114 -0.087 -0.004  0.020 -0.023  0.017  0.049  0.048  0.028  0.073  0.117  0.057  0.103  0.120  0.114 -9.990  0.078  0.111  0.049 -9.990 -9.990  0.126  0.147  0.210 -9.990 -9.990 -9.990  0.134 -9.990 -9.990 -9.990  0.264 -9.990 -9.990 -9.990 -9.990  0.106 -9.990 
-0.127 -0.154 -0.160 -0.120 -0.103 -0.115 -0.127 -0.060 -0.029 -0.032  0.005  0.059  0.030  0.053  0.105 -9.990  0.100  0.061  0.048  0.124  0.135  0.084 -9.990  0.115  0.094  0.111  0.101  0.046  0.143  0.121  0.111  0.082  0.072  0.075 -9.990  0.150 -9.990 -9.990 -9.990 -9.990 -9.990 -9.990  0.136  0.097 
-0.130 -0.099 -0.113 -0.146 -0.111 -0.129 -0.099 -0.052 -0.021 -0.025  0.068  0.040  0.051  0.074 -9.990  0.132  0.156 -9.990  0.157  0.094  0.075  0.142  0.144 -9.990  0.105  0.142 -9.990  0.128  0.113  0.181  0.131 -9.990  0.161  0.112 -9.990  0.217  0.201 -9.990  0.168 -9.990 -9.990  0.259 -9.990 -9.990 
-0.112 -0.114 -0.114 -0.113 -0.106 -0.139 -0.079 -0.065 -0.019 -0.036  0.035  0.014 -0.008  0.012  0.089  0.060 -9.990  0.122  0.101  0.070  0.097  0.137  0.099  0.107 -9.990  0.065 -9.990  0.097 -9.990 -9.990 -9.990  0.113  0.094 -9.990 -9.990  0.154 -9.990 -9.990 -9.990 -9.990  0.324  0.270  0.144 -9.990 
-0.110 -0.142 -0.092 -0.121 -0.121 -0.080 -0.098 -0.048 -0.031 -0.037 -0.005  0.026  0.019 -9.990  0.088  0.091  0.056  0.102  0.125  0.068 -9.990  0.056 -9.990  0.127 -9.990  0.118  0.070  0.092  0.134 -9.990  0.055 -9.990  0.014  0.091 -9.990  0.113 -9.990 -9.990 -9.990 -9.990 -9.990 -9.990 -9.990 -9.990 
-0.147 -0.140 -0.126 -0.127 -0.097 -0.130 -0.087 -0.093 -0.030 -0.003  0.016  0.021  0.038  0.075  0.068  0.083  0.067  0.103 -9.990  0.064 -9.990 -9.990  0.088  0.068  0.067  0.106  0.087  0.090  0.155  0.156  0.105  0.049  0.103  0.054 -9.990  0.079 -9.990 -9.990 -9.990  0.174 -9.990 -9.990 -9.990 -9.990 
-0.160 -0.164 -0.126 -0.096 -0.133 -0.131 -0.070 -0.065 -0.038  0.025 -0.026  0.045  0.017  0.060  0.004  0.095 -9.990  0.101  0.106  0.106  0.121 -9.990  0.075  0.087  0.044  0.049 -9.990 -9.990  0.113  0.121  0.034  0.031  0.022  0.149  0.104  0.159  0.086  0.157 -9.990  0.312 -9.990 -9.990  0.089 -9.990 
-0.116 -0.182 -0.091 -0.102 -0.120 -0.090 -0.075 -0.051 -0.016 -0.011 -0.008  0.047  0.034  0.058 -9.990  0.064  0.076  0.072  0.117  0.108  0.060 -9.990  0.098  0.103 -9.990 -9.990  0.103 -9.990  0.064  0.041  0.022  0.092 -9.990 -9.990  0.065 -9.990 -9.990  0.131 -9.990  0.209  0.186  0.177 -9.990 -9.990 
-0.107 -0.110 -0.142 -0.135 -0.132 -0.126 -0.112 -0.060  0.007 -0.009 -0.018  0.026  0.069  0.031  0.071  0.091  0.069 -9.990  0.145  0.129  0.140  0.094  0.130  0.089  0.057  0.068  0.066  0.080  0.111  0.118  0.057 -9.990  0.066 -9.990  0.132 -9.990 -9.990 -9.990 -9.990  0.249 -9.990  0.269  0.241 -9.990 
-0.153 -0.112 -0.102 -0.140 -0.154 -0.109 -0.077 -0.058 -0.020 -0.030 -0.043  0.019 -0.021  0.092  0.086  0.128 -9.990  0.115  0.126  0.194  0.129 -9.990  0.112 -9.990 -9.990  0.044 -9.990 -9.990  0.074  0.108 -9.990  0.178 -9.990 -9.990 -9.990 -9.990 -9.990  0.233 -9.990 -9.990 -9.990 -9.990 -9.990  0.165 
-0.115 -0.122 -0.140 -0.149 -0.130 -0.109 -0.080 -0.037 -0.060 -0.020 -0.029  0.013  0.057  0.057  0.088  0.040 -9.990  0.100  0.124  0.073 -9.990  0.083  0.060 -9.990 -9.990 -9.990 -9.990 -9.990 -9.990 -9.990 -9.990 -9.990 -9.990 -9.990 -9.990 -9.990  0.230 -9.990 -9.990 -9.990 -9.990 -9.990 -9.990 -9.990 
-0.138 -0.125 -0.137 -0.127 -0.131 -0.141 -0.046 -0.052 -0.057  0.020 -0.015 -0.004  0.007  0.065  0.027  0.119  0.089  0.114  0.128  0.100  0.103  0.108 -9.990  0.072 -9.990 -9.990 -9.990 -9.990 -9.990 -9.990 -9.990 -9.990 -9.990 -9.990  0.138 -9.990 -9.990 -9.990 -9.990 -9.990  0.214  0.102 -9.990 -9.990 
-0.129 -0.176 -0.136 -0.123 -0.101 -0.084 -0.110 -0.052 -0.039 -0.048 -0.033 -0.017  0.032  0.072  0.085  0.067  0.059  0.111  0.059  0.078  0.058 -9.990  0.061  0.068  0.120 -9.990 -9.990 -9.990 -9.990 -9.990 -9.990 -9.990  0.057 -9.990 -9.990  0.055 -9.990  0.087 -9.990  0.045  0.101  0.062  0.079 -9.990 
-0.142 -0.111 -0.146 -0.119 -0.124 -0.073 -0.118 -0.071 -0.008 -0.010 -0.081  0.042 -9.990  0.042  0.070  0.027  0.055 -9.990 -9.990 -9.990 -9.990  0.117 -9.990  0.010  0.056 -0.005 -9.990 -9.990 -9.990 -9.990  0.104  0.067  0.103 -9.990  0.037 -9.990 -9.990 -9.990 -9.990 -9.990 -9.990 -9.990 -9.990 -9.990 
-0.130 -0.119 -0.108 -0.145 -0.111 -0.106 -0.096 -0.026 -0.000 -0.015 -9.990  0.039  0.028  0.104  0.085 -9.990  0.050  0.090  0.046  0.062  0.109  0.062 -9.990  0.015 -9.990  0.047  0.090 -9.990 -9.990 -9.990 -9.990 -9.990  0.017 -9.990  0.033 -9.990 -9.990 -9.990 -9.990 -9.990 -9.990 -9.990 -9.990  0.116 
-0.123 -0.140 -0.098 -0.097 -0.082 -0.063 -0.062 -0.029  0.031 -0.030  0.005  0.029  0.069  0.067  0.091  0.063  0.059  0.124 -9.990  0.021 -0.001  0.069 -9.990 -9.990 -9.990 -9.990  0.036 -0.039 -0.039 -0.017 -0.034 -0.022 -9.990 -9.990  0.098  0.140  0.122  0.103 -9.990 -9.990 -9.990 -9.990  0.112 -9.990 
-0.131 -0.113 -0.096 -0.113 -0.128 -0.133 -0.050  0.007 -0.021 -0.039  0.036  0.019  0.066 -9.990  0.036 -0.006  0.032  0.067  0.088  0.088  0.123  0.106  0.072 -9.990  0.105  0.113 -9.990  0.090 -9.990 -9.990  0.100  0.153  0.143 -9.990  0.108  0.080 -9.990 -9.990 -9.990  0.154 -9.990 -9.990  0.104 -9.990 
-0.110 -0.112 -0.133 -0.133 -0.143 -0.087 -0.047 -0.032 -0.061  0.020  0.013  0.014  0.041  0.030  0.040  0.074 -9.990  0.070  0.060  0.080  0.067  0.091  0.078  0.076 -9.990 -9.990  0.016  0.072 -9.990 -9.990 -9.990 -9.990  0.163  0.173  0.130 -9.990 -9.990  0.204 -9.990 -9.990 -9.990 -9.990 -9.990 -9.990 
-0.149 -0.106 -0.168 -0.144 -0.126 -0.080 -0.061 -0.023 -0.005 -0.057 -0.008 -9.990  0.015  0.024  0.131 -9.990  0.097  0.034  0.057  0.022  0.105  0.090  0.031  0.044  0.060  0.064  0.070  0.094  0.120  0.097 -9.990  0.096  0.099  0.069 -9.990  0.138 -9.990 -9.990 -9.990  0.265 -9.990  0.143  0.100 -9.990 
-0.176 -0.127 -0.134 -0.126 -0.107 -0.072 -0.051 -0.086 -0.032 -0.034  0.016 -0.016  0.000  0.069  0.045 -9.990  0.055  0.060  0.060  0.100  0.091  0.022 -9.990  0.070  0.079  0.041  0.036  0.082 -9.990 -9.990  0.104  0.037 -9.990  0.029 -9.990 -9.990 -9.990  0.075 -9.990 -9.990  0.085 -9.990 -9.990 -9.990 
-0.177 -0.104 -0.117 -0.145 -0.125 -0.047 -0.060 -0.067 -0.046  0.001  0.020  0.016  0.030  0.020  0.083 -9.990  0.081  0.096  0.104  0.033 -9.990  0.045 -9.990  0.070 -9.990  0.072 -9.990 -9.990 -9.990  0.015  0.052 -9.990  0.124 -9.990  0.135 -9.990 -9.990 -9.990 -9.990 -9.990 -9.990 -9.990  0.107 -9.990 
-0.159 -0.125 -0.098 -0.146 -0.116 -0.111 -0.112 -0.067 -0.050 -0.021 -0.026  0.006  0.050  0.076  0.067  0.042  0.062  0.063  0.103  0.063  0.076  0.090  0.104  0.068 -9.990  0.027  0.013  0.078  0.101  0.106 -9.990  0.111  0.107  0.104  0.098 -9.990 -9.990  0.168 -9.990 -9.990 -9.990 -9.990  0.139 -9.990 
-0.126 -0.140 -0.150 -0.136 -0.139 -0.143 -0.104 -0.098 -0.030 -0.028  0.024  0.019  0.025  0.067  0.124  0.069  0.057  0.101  0.048  0.080  0.218  0.136  0.062 -9.990  0.085  0.078  0.147  0.054  0.118  0.078  0.044 -9.990 -9.990 -9.990 -9.990 -9.990  0.133 -9.990 -9.990 -9.990 -9.990 -9.990 -9.990 -9.990 
-0.142 -0.165 -0.145 -0.120 -0.128 -0.136 -0.125 -0.053 -0.012  0.025  0.002  0.025  0.033  0.077  0.071  0.073  0.142  0.109  0.056  0.068  0.085 -9.990  0.069  0.086  0.107  0.075 -9.990  0.129  0.111  0.094  0.106 -9.990  0.031 -0.018 -9.990 -9.990 -9.990 -9.990 -0.003  0.134 -9.990 -9.990 -9.990 -9.990 
-0.157 -0.141 -0.135 -0.107 -0.106 -0.160 -0.112 -0.059 -0.045 -0.042 -0.005  0.034  0.033  0.051  0.043  0.056  0.069  0.036  0.066  0.076  0.077  0.068  0.051  0.056  0.117 -9.990 -9.990  0.048  0.023  0.027  0.098  0.061 -9.990  0.085 -0.001  0.031  0.059 -9.990  0.109 -9.990  0.031  0.074 -9.990  0.085 
-0.117 -0.081 -0.122 -0.123 -0.131 -0.080 -0.073 -0.056 -0.084  0.003 -0.023  0.015  0.042  0.070  0.052  0.051  0.086  0.034  0.061  0.111  0.138  0.071 -9.990  0.066  0.057  0.091 -9.990  0.074 -9.990 -9.990 -9.990  0.092  0.045  0.025  0.032 -9.990 -9.990  0.110 -9.990 -9.990 -9.990  0.199  0.226 -9.990 
-0.118 -0.096 -0.152 -0.113 -0.091 -0.090 -0.090 -0.056 -0.004 -0.010 -0.016 -0.042  0.023 -0.006  0.034  0.032  0.040  0.069  0.081  0.065  0.085  0.050  0.135  0.130  0.085 -9.990  0.097  0.076  0.133  0.099  0.089 -9.990 -9.990 -9.990  0.034 -9.990 -9.990 -9.990 -9.990 -9.990  0.063  0.106 -9.990 -9.990 
-0.188 -0.153 -0.160 -0.146 -0.155 -0.115 -0.075 -0.078 -0.018 -0.033  0.007 -0.027  0.003  0.057  0.090  0.050  0.065  0.070  0.090 -9.990  0.058  0.083  0.069 -9.990 -9.990 -9.990 -9.990 -9.990 -9.990 -9.990 -9.990  0.046 -9.990  0.033 -9.990 -9.990 -9.990 -9.990 -9.990 -9.990 -9.990 -9.990  0.153 -9.990 
-9.990 -0.122 -0.174 -0.172 -0.140 -0.089 -0.106  0.003 -0.049 -0.059  0.002 -0.016  0.076  0.042  0.074  0.044  0.049  0.096  0.099  0.096  0.067  0.124 -9.990  0.053 -9.990  0.031 -9.990  0.067 -9.990 -9.990 -9.990 -9.990 -9.990 -9.990  0.091 -9.990 -9.990  0.030 -9.990 -9.990 -9.990  0.231 -9.990 -9.990 
-0.145 -0.131 -0.122 -0.105 -0.121 -0.084 -0.106 -0.067 -0.030 -0.026 -0.018 -0.017  0.049  0.008  0.082  0.026  0.065  0.101  0.093  0.081  0.020  0.041 -9.990 -9.990  0.084 -9.990  0.062  0.034  0.069 -9.990  0.022  0.061  0.123  0.069 -9.990 -9.990 -9.990 -9.990 -9.990 -9.990 -9.990  0.074  0.124  0.051 
-0.139 -0.109 -0.110 -0.122 -0.119 -0.133 -0.095 -0.035 -0.045 -0.041 -0.028  0.000  0.024  0.051 -9.990  0.087  0.078  0.080  0.068  0.107  0.042  0.016  0.015  0.044  0.063 -9.990 -9.990  0.070  0.054 -9.990 -9.990  0.072  0.081 -9.990 -0.002 -9.990 -9.990 -9.990 -9.990 -9.990 -9.990 -9.990 -9.990 -9.990 
-0.171 -0.135 -0.175 -0.127 -0.138 -0.120 -0.069 -0.015 -0.070 -0.027 -0.027 -0.039 -0.015  0.070  0.052  0.051  0.146  0.131  0.135  0.139  0.061  0.039 -9.990 -9.990  0.074 -9.990  0.009  0.083  0.089 -0.013 -9.990 -9.990 -9.990 -9.990 -9.990 -9.990  0.072 -9.990 -9.990 -9.990 -9.990 -9.990 -9.990 -9.990 
-0.140 -0.160 -0.177 -0.118 -0.128 -0.112 -0.127 -0.089 -0.116 -0.052 -0.030  0.002  0.027  0.049  0.031  0.045  0.104  0.114 -9.990  0.057  0.080  0.124  0.046  0.095 -0.006 -9.990 -9.990  0.059 -9.990 -9.990  0.047 -9.990 -9.990  0.092 -9.990 -9.990  0.051  0.049 -9.990 -9.990 -9.990 -9.990 -9.990  0.035 
-0.132 -0.139 -0.146 -0.156 -0.126 -0.063 -0.049 -0.074 -0.006  0.021 -0.022  0.002  0.017  0.073  0.071  0.097  0.035  0.032  0.020  0.031  0.040 -9.990  0.043  0.018  0.021  0.066  0.054 -9.990  0.071 -9.990  0.035 -9.990  0.023 -9.990  0.082 -0.001 -9.990 -9.990  0.084 -9.990  0.091 -9.990 -9.990 -9.990 
-0.167 -0.144 -0.139 -0.095 -0.117 -0.106 -0.096 -0.079 -0.022 -0.055 -9.990 -0.042 -0.001  0.009  0.064  0.015  0.058 -9.990  0.089  0.091  0.013  0.008 -9.990  0.035  0.020  0.012  0.049 -9.990  0.070  0.049  0.072  0.070 -9.990  0.059 -9.990 -9.990 -9.990 -9.990 -9.990 -9.990 -9.990 -9.990 -9.990 -9.990 
-0.078 -0.086 -0.125 -0.154 -0.095 -0.096 -0.078 -0.029 -0.045  0.002 -0.026 -0.001  0.019 -0.038  0.018  0.026 -0.008 -9.990  0.016  0.012  0.053  0.023  0.063 -9.990  0.026  0.022 -9.990  0.032  0.065  0.060 -9.990  0.028  0.002  0.058 -9.990  0.147 -9.990 -9.990 -9.990 -9.990 -9.990 -9.990 -9.990 -9.990 
-0.106 -0.071 -0.094 -0.112 -0.160 -0.116 -0.063 -0.077 -0.039 -0.021  0.013  0.051  0.052  0.036 -0.019 -9.990  0.050  0.064  0.011  0.007 -0.023  0.054  0.064  0.033 -9.990  0.012  0.007 -0.001  0.025 -9.990  0.029  0.008  0.096  0.020 -9.990 -9.990  0.091 -9.990  0.006  0.021 -0.062  0.021  0.012  0.036 
-0.075 -0.072 -9.990 -0.079 -0.068 -0.108 -0.106 -0.070 -0.039 -0.021  0.032  0.058  0.052 -9.990  0.099  0.052  0.116  0.067  0.050  0.048  0.002 -9.990 -0.020  0.027 -9.990  0.007 -0.027 -0.007  0.001  0.048  0.014  0.005 -0.001 -0.002  0.049  0.007  0.036 -9.990  0.106 -9.990 -9.990 -9.990 -9.990 -9.990 
-0.103 -0.066 -0.037 -0.084 -0.067 -0.080 -0.096 -0.059 -0.025  0.014  0.009  0.007  0.083  0.065  0.076  0.101  0.120  0.120  0.154  0.142  0.144  0.128  0.097 -9.990  0.033 -0.015 -0.055 -0.003  0.051  0.025  0.001  0.038  0.037 -0.019  0.057  0.094 -9.990 -9.990  0.190 -9.990  0.010  0.015 -9.990  0.130 
-0.055 -0.077 -0.067 -0.076 -0.053 -0.081 -0.064 -0.044 -0.084 -0.040 -0.003  0.048  0.105  0.115  0.105  0.109  0.097  0.132  0.106  0.082  0.113  0.135  0.081  0.099  0.086  0.098  0.035 -0.006  0.039 -0.009  0.008 -0.026 -0.031  0.061  0.101 -0.002  0.071  0.116  0.086 -9.990 -9.990 -9.990 -9.990 -9.990 
-0.039 -0.073 -0.043 -0.080 -0.060 -0.052 -0.062 -0.083 -0.013 -0.021 -0.007  0.048  0.042  0.059  0.120  0.099  0.086  0.042  0.053  0.077  0.157  0.184  0.154  0.119  0.061  0.059  0.067  0.034  0.048  0.076 -9.990 -0.007  0.078  0.081  0.044  0.062  0.044  0.018  0.037  0.131  0.091 -9.990  0.069 -9.990 
-0.062 -0.105 -0.055 -0.055 -0.072 -0.084 -0.051 -0.083 -0.040 -0.015  0.006  0.053 -0.004  0.161  0.074  0.097  0.115  0.135  0.110  0.154  0.157  0.118  0.081  0.096  0.076  0.083  0.097  0.021  0.074  0.081  0.093  0.062 -0.013  0.022  0.050  0.011  0.143  0.153  0.192  0.118 -0.029  0.009  0.002  0.014 
-9.990 -0.059 -9.990 -0.118 -0.034 -0.050 -0.032 -0.078 -0.028 -0.063  0.041  0.044  0.038  0.098  0.104  0.142  0.121  0.172  0.155  0.174  0.149  0.105  0.150  0.130  0.088  0.019  0.053  0.038  0.060  0.006  0.110  0.139  0.088  0.032  0.059  0.056  0.076  0.094  0.124  0.162  0.090 -0.003 -0.030 -0.021 
-0.102 -0.095 -9.990 -0.058 -0.078 -0.052 -0.106 -0.045 -0.055 -0.014  0.047  0.080  0.055  0.128  0.167  0.121  0.142  0.146  0.134  0.118  0.127  0.080  0.140  0.022  0.067  0.050 -0.075 -0.064 -0.010  0.043 -0.042 -0.063 -0.023  0.011 -9.990  0.069  0.140 -9.990  0.031  0.204  0.134 -9.990  0.072 -9.990 
-0.037 -0.058 -0.109 -0.080 -0.106 -0.093 -0.055 -0.049 -0.044  0.047  0.035  0.057  0.028  0.069  0.082  0.066  0.104  0.081  0.031  0.030  0.027 -0.030 -0.005 -0.029 -0.046  0.017 -0.017 -9.990  0.077  0.031 -0.002 -9.990  0.045 -0.017  0.012  0.048  0.029  0.029  0.082  0.192 -9.990  0.067  0.062 -9.990 
-9.990 -0.111 -0.066 -0.078 -0.101 -0.104 -0.063 -0.056 -0.034  0.054  0.010  0.020  0.042  0.110  0.138  0.052  0.098  0.144  0.080  0.016 -0.001 -9.990  0.055  0.007 -0.041 -0.003  0.043 -0.057 -0.032 -9.990  0.022  0.043 -9.990 -0.014 -9.990 -9.990 -9.990  0.098 -9.990  0.093  0.090  0.086  0.135 -9.990 
-0.174 -0.148 -0.104 -0.092 -0.107 -0.093 -0.069 -0.038  0.006  0.046  0.022  0.032  0.056  0.079  0.059  0.097  0.088  0.067  0.051  0.020  0.056  0.071 -0.002  0.017 -0.017  0.030 -0.051 -9.990 -0.048 -9.990 -9.990 -9.990 -9.990 -9.990 -0.004 -9.990  0.115  0.126 -9.990  0.170 -9.990 -9.990 -9.990 -9.990 
-0.132 -0.120 -0.147 -0.088 -0.149 -0.112 -0.079 -0.031 -0.013 -0.040 -0.020  0.057  0.041  0.087  0.122  0.122  0.028 -0.012  0.023 -9.990  0.116  0.060  0.027 -9.990 -0.011  0.072  0.005 -0.062 -9.990 -0.113 -9.990 -0.139 -9.990  0.064 -9.990 -9.990  0.035  0.071 -9.990 -9.990  0.051  0.034  0.028  0.105 
-0.137 -0.112 -0.122 -0.112 -0.087 -0.117 -0.102 -0.091 -0.037 -0.016 -0.004  0.072  0.016  0.031  0.089  0.051 -0.001 -0.011  0.021 -0.050 -0.036  0.017  0.063 -9.990 -0.012  0.040  0.067  0.030 -0.073 -0.080  0.012 -9.990  0.063 -0.040 -9.990  0.013 -9.990 -9.990 -9.990 -9.990 -9.990  0.114 -9.990 -9.990 
-0.145 -0.165 -0.130 -0.155 -0.130 -0.116 -0.091 -0.051 -0.072 -0.005  0.040 -0.038  0.011  0.068  0.063  0.044  0.029  0.049  0.072  0.064  0.004  0.070  0.026 -9.990  0.005 -9.990  0.062  0.093  0.019 -0.018  0.045  0.058  0.025  0.088 -9.990 -9.990 -9.990  0.207  0.178  0.182  0.121  0.131  0.084 -9.990 
-0.152 -0.116 -0.129 -0.129 -0.132 -0.170 -0.125 -0.081 -0.041  0.016  0.005  0.009  0.040  0.076  0.039  0.000 -0.023 -0.063 -0.077 -0.006  0.073  0.069  0.028  0.048 -9.990  0.047 -9.990 -9.990 -9.990 -9.990 -9.990 -9.990 -0.015 -9.990 -9.990 -9.990 -9.990 -9.990 -9.990 -9.990 -9.990  0.046  0.034  0.126 
-0.146 -0.106 -0.123 -0.102 -0.130 -0.150 -0.087 -0.101 -0.053 -0.040 -0.009  0.026  0.038 -0.007  0.003  0.035 -0.014  0.044  0.021 -9.990 -9.990 -0.013  0.007  0.027  0.101  0.029 -0.005  0.097  0.028 -9.990 -9.990  0.049  0.042  0.100 -9.990 -9.990 -9.990 -9.990 -9.990 -9.990  0.194  0.101 -9.990 -9.990 
-0.134 -0.105 -0.091 -0.108 -0.164 -0.142 -0.088 -0.071 -0.065  0.003 -0.021 -9.990  0.004  0.088 -9.990  0.051 -0.006  0.008  0.035  0.008  0.064  0.022  0.041  0.034  0.014  0.051 -9.990  0.079 -0.064 -0.049 -9.990 -9.990 -9.990  0.047 -9.990 -9.990 -9.990 -9.990 -9.990 -9.990 -9.990  0.083  0.033  0.074 
-0.095 -0.167 -0.125 -0.128 -0.122 -0.108 -0.068 -0.027 -0.047 -0.042 -0.005  0.003 -0.011  0.057  0.054  0.045  0.080  0.107  0.072  0.031 -9.990  0.056  0.055 -9.990  0.015 -9.990 -9.990  0.021  0.013  0.061 -9.990 -0.039 -9.990 -9.990  0.020 -9.990 -9.990  0.044  0.013 -9.990  0.031 -9.990 -9.990 -9.990 
-0.095 -0.147 -0.133 -0.111 -0.120 -0.081 -0.076 -0.053 -0.053  0.001 -0.031  0.038  0.076  0.079  0.051  0.063  0.064  0.034  0.086  0.112 -0.008  0.001  0.048 -9.990 -9.990 -9.990 -9.990 -9.990 -9.990 -9.990 -9.990 -9.990 -9.990 -9.990 -0.002 -9.990 -9.990 -9.990 -9.990  0.093  0.016 -9.990 -9.990 -9.990 
-0.183 -0.107 -0.083 -0.149 -0.111 -0.112 -0.106 -0.068 -0.079 -0.016 -0.040 -0.021 -9.990  0.060  0.052  0.066  0.049 -0.005  0.033 -0.016  0.011  0.011  0.073 -9.990 -9.990  0.059 -9.990 -9.990 -9.990 -0.090 -9.990 -9.990  0.037 -0.013 -9.990 -9.990  0.100  0.134  0.066  0.070  0.071  0.063 -9.990 -9.990 
-0.127 -0.137 -0.091 -0.115 -0.124 -0.124 -0.089 -0.041 -0.072 -0.079 -0.075 -9.990  0.086  0.092  0.086  0.080  0.044  0.049  0.024  0.060  0.105  0.084 -9.990 -9.990 -9.990 -9.990 -9.990  0.029 -0.044 -0.029 -0.071 -9.990 -9.990 -9.990 -0.018 -0.052 -9.990 -9.990 -9.990 -9.990 -9.990 -0.036  0.009 -9.990 
-0.142 -0.106 -0.160 -0.113 -0.146 -0.121 -0.035 -0.054 -0.027 -0.030 -0.035  0.007  0.027  0.032  0.077  0.127  0.068  0.044 -9.990  0.066  0.068  0.023 -0.072 -9.990  0.044  0.067 -9.990 -9.990 -9.990 -9.990 -9.990 -9.990 -9.990 -0.010 -9.990 -9.990 -9.990 -9.990 -0.060 -9.990 -0.002 -9.990 -9.990 -9.990 
-0.139 -0.135 -0.201 -0.200 -0.127 -0.142 -0.056 -0.057 -0.029 -0.004  0.022  0.054 -0.026 -0.002 -0.038 -9.990  0.059 -9.990  0.026 -9.990  0.043  0.030  0.009  0.056 -9.990  0.005 -9.990 -0.031 -9.990 -0.099 -0.063 -9.990 -9.990 -9.990  0.031  0.035 -9.990 -9.990 -9.990 -9.990 -9.990 -9.990 -9.990 -9.990 
-0.130 -0.190 -0.183 -0.147 -0.086 -0.068 -0.058 -0.088 -0.039 -0.017 -0.021 -0.016 -0.008 -9.990  0.001 -0.029 -0.020  0.019  0.042  0.059  0.082  0.010 -9.990  0.008 -9.990 -0.012 -9.990 -0.047 -0.074 -9.990 -0.025 -9.990 -9.990 -9.990 -9.990 -0.049 -9.990 -9.990  0.094 -9.990 -9.990 -9.990 -9.990 -0.019 
-0.136 -0.166 -0.123 -0.165 -0.128 -0.063 -0.026 -0.050 -0.056 -0.024  0.023 -0.006 -0.021 -9.990 -0.005  0.000  0.071  0.016  0.064  0.041  0.069 -9.990  0.064 -9.990  0.018 -9.990  0.030 -9.990  0.016  0.062  0.079  0.029 -0.044 -9.990 -0.002 -0.030 -0.082 -0.039 -9.990 -9.990 -0.033 -9.990  0.041 -9.990 
-0.100 -0.099 -0.081 -0.125 -0.100 -0.089 -0.083 -0.047 -0.050 -0.021  0.002 -0.038  0.014 -0.029  0.014 -0.042 -0.008 -0.003  0.040 -0.014 -0.034  0.008 -0.005 -9.990 -0.054  0.026 -0.005  0.016  0.040 -0.050 -9.990 -9.990 -0.069 -9.990 -9.990 -9.990 -9.990 -9.990 -0.081 -0.016 -9.990  0.066  0.040  0.016 
-9.990 -0.140 -0.110 -0.079 -0.107 -0.134 -0.089 -0.057 -0.045 -0.048 -0.014 -0.014 -0.047  0.051  0.005 -0.046 -0.014  0.050  0.017 -0.020 -0.015 -0.026 -0.022  0.023 -0.070 -0.099 -9.990 -9.990 -9.990 -9.990 -9.990 -9.990 -9.990 -0.097 -0.054 -9.990 -9.990 -9.990 -9.990 -9.990 -9.990 -9.990  0.141 -9.990 
-0.082 -0.090 -0.101 -0.111 -0.090 -0.079 -0.097 -0.035 -9.990 -0.033  0.027 -0.001  0.049  0.061  0.076  0.106 -9.990  0.082  0.075 -9.990  0.006 -0.071  0.001 -0.050  0.013 -0.047 -9.990 -0.059 -0.012 -0.024 -0.099 -9.990 -0.072 -9.990 -9.990 -0.097 -0.132 -0.064 -9.990 -9.990 -9.990 -9.990 -9.990 -9.990 
-0.046 -0.138 -0.112 -0.040 -0.031 -0.103 -0.079 -0.101 -0.034 -0.075 -0.092 -0.076 -0.015 -0.018 -9.990  0.089  0.078  0.077  0.059 -9.990  0.066  0.042  0.008  0.051 -0.014 -0.034 -0.051  0.010 -9.990 -0.019 -0.057 -9.990  0.009 -0.019 -0.093 -9.990 -9.990 -9.990 -0.060 -9.990  0.072 -0.009  0.016  0.009 
 0.019 -0.016 -0.028 -0.025 -0.072 -0.085 -0.041 -0.075 -0.096 -0.036 -0.049 -0.046 -0.002  0.033  0.029  0.091  0.085  0.061  0.077  0.089  0.052  0.107  0.058  0.086  0.100 -9.990  0.014 -9.990 -0.010  0.022 -0.098 -0.049 -0.097 -0.113 -0.092  0.035 -0.057 -0.058 -9.990 -0.107 -9.990 -9.990 -9.990 -9.990 
 0.049  0.019 -0.046 -0.001 -0.033 -0.051 -0.044 -0.005 -0.015 -0.024 -0.032 -9.990 -0.041 -0.026 -0.028  0.051  0.065 -9.990 -9.990  0.047  0.021  0.034  0.029  0.023  0.091  0.075  0.054 -0.024 -0.064  0.001  0.023  0.009 -9.990 -9.990 -0.081 -0.038 -9.990 -0.045  0.049  0.004  0.046 -0.053  0.003  0.040 
 0.028  0.098  0.058  0.058 -9.990 -9.990 -0.023  0.027 -0.026 -0.013 -0.042  0.039  0.022 -0.018  0.029  0.011 -0.031 -0.031  0.017  0.047  0.039  0.085  0.102  0.111  0.062 -9.990  0.048  0.085 -0.000  0.036  0.023 -0.091 -0.016 -0.079 -0.111 -0.066 -0.026  0.126 -0.006 -9.990  0.031  0.035  0.043  0.000 
 0.112  0.123 -9.990  0.100  0.097  0.100  0.046  0.064  0.039 -0.012 -0.042 -0.034 -0.018  0.027 -0.007  0.046  0.006  0.005 -0.002  0.024  0.027  0.012  0.035  0.078  0.042  0.029  0.056  0.032  0.002 -0.015 -0.083 -0.066 -0.035 -0.122 -0.157 -9.990 -9.990 -9.990 -0.091 -0.013  0.067  0.043  0.095 -9.990 
 0.103  0.095  0.134  0.089  0.060  0.060  0.075  0.054  0.047  0.085  0.005 -0.007  0.015  0.033  0.047  0.046  0.035  0.041 -0.009  0.005  0.047  0.052  0.018  0.067  0.071  0.098  0.080  0.034  0.012  0.006 -0.045 -0.059 -0.054 -0.028 -0.025 -9.990 -0.062 -9.990 -9.990 -0.110 -0.032 -0.046 -0.051 -0.014 
 0.147  0.122  0.108  0.104  0.072  0.067  0.039  0.051  0.010  0.047  0.055 -0.019  0.009 -0.003 -0.017 -0.032  0.011  0.011 -0.007 -0.000  0.072  0.059  0.115  0.078  0.010 -0.027 -0.059  0.048  0.044 -0.026 -0.115 -0.047 -0.030 -0.081 -0.157 -0.105 -0.018 -0.002 -0.059 -0.057 -0.050 -0.072 -0.029 -0.056 
-9.990 -9.990  0.092  0.100  0.075  0.039  0.067  0.032  0.035  0.020 -0.023  0.029 -0.019  0.007  0.033 -0.012  0.015 -0.067 -0.003  0.041  0.068  0.092  0.093  0.109  0.059  0.017 -0.008 -0.045 -0.063 -0.023 -0.066 -0.002 -0.042 -0.112 -0.035 -0.074 -9.990 -0.092 -0.048 -0.052 -0.070 -0.026 -0.037  0.019 
 0.081  0.063  0.054  0.042  0.079  0.010 -0.025 -0.044 -0.021 -0.037 -0.042 -0.036 -0.041 -0.020 -0.033 -0.051  0.013  0.069  0.047  0.068  0.052  0.115  0.079  0.116  0.068 -0.060 -0.077 -0.010  0.036 -0.031 -0.095 -0.092 -0.123 -0.055 -0.023 -0.060 -0.055 -9.990 -0.033 -0.036  0.016  0.003 -0.031 -0.057 
 0.062  0.011  0.023  0.003 -0.012 -0.051 -0.041  0.006 -0.013 -0.032 -0.016 -0.032 -0.033 -0.008  0.006  0.058  0.058  0.108  0.102  0.037  0.061  0.102  0.031 -0.017 -0.000 -0.082 -0.088 -0.041 -0.091 -0.141 -0.117 -0.055 -0.071 -0.098 -0.217 -0.111 -9.990  0.019 -9.990 -9.990 -0.011  0.035 -0.045 -0.022 
-0.048 -0.044 -0.038 -0.067 -0.074 -0.036 -0.060 -0.032 -0.103 -0.057 -0.047  0.020  0.032  0.053  0.053  0.067  0.072  0.061  0.054 -0.010  0.032  0.022 -0.001 -0.018  0.009 -0.002 -0.043 -0.024 -0.018 -0.013 -0.080 -0.016 -9.990 -0.090 -0.083 -0.044 -9.990 -9.990 -0.013 -0.021  0.075  0.044 -0.044 -0.058 
-0.097 -0.092 -0.111 -0.104 -0.095 -0.107 -0.115 -0.085 -0.055 -0.029  0.037 -0.001  0.049  0.064  0.028  0.056  0.052  0.042  0.061  0.035  0.013 -0.014 -0.044 -0.090 -0.041 -9.990 -0.030 -0.018 -0.069  0.006 -0.007 -9.990 -9.990 -0.044 -0.068 -9.990 -0.063 -9.990  0.043 -9.990  0.059  0.092 -0.029 -9.990 
-0.132 -0.130 -0.113 -0.137 -0.078 -0.105 -0.095 -0.081 -0.017 -0.049 -0.013  0.072  0.044  0.028  0.046  0.068  0.051  0.058  0.071  0.025  0.026  0.037 -0.009 -0.015 -0.075 -9.990 -9.990 -0.003 -9.990 -0.043  0.020 -9.990 -9.990 -9.990 -9.990 -9.990  0.084  0.018 -0.008 -9.990  0.037 -0.015 -9.990  0.028 
-0.089 -0.143 -0.118 -0.140 -0.093 -0.100 -0.050 -0.098 -0.024  0.020  0.041  0.038  0.018  0.066  0.041  0.045  0.060  0.067  0.024 -9.990  0.050 -0.053  0.011 -0.069 -0.066 -0.105 -9.990 -0.075 -0.125 -0.129 -9.990 -9.990  0.010 -9.990  0.000 -0.038 -9.990 -0.000 -9.990  0.007  0.061  0.070  0.045  0.051 
-0.136 -0.154 -0.102 -0.122 -0.085 -0.096 -0.101 -0.073 -0.030 -0.019 -0.019  0.005  0.029  0.003  0.057  0.021 -0.023  0.010  0.040  0.021 -0.012  0.006  0.021 -0.018  0.010 -9.990 -0.036 -9.990 -9.990 -9.990 -9.990 -0.005 -9.990 -0.051  0.035 -9.990 -9.990 -0.035  0.047 -9.990  0.037 -9.990  0.024  0.054 
-0.136 -0.098 -0.115 -0.165 -0.148 -0.109 -0.079 -0.046 -0.035  0.001 -0.012 -0.003 -0.004 -0.004  0.050  0.053  0.032 -0.014  0.012 -0.010 -0.012 -0.044 -0.104 -9.990 -9.990 -0.027  0.003 -0.085  0.008 -0.013 -9.990 -0.073 -9.990 -0.051 -0.010 -0.033 -9.990 -9.990 -0.041 -9.990 -0.023 -0.005  0.002 -9.990 
-0.132 -0.141 -0.181 -0.149 -0.150 -0.172 -0.106 -0.077 -0.036 -0.027 -0.057 -0.011  0.024 -9.990 -9.990  0.038  0.010 -0.002  0.040  0.003 -0.009 -0.030 -9.990  0.001 -9.990  0.040  0.039 -9.990 -0.045 -0.015 -9.990 -9.990 -9.990 -9.990 -9.990 -9.990 -0.082 -9.990  0.007 -9.990 -0.093 -9.990 -9.990 -9.990 
-0.154 -0.132 -0.175 -0.129 -0.110 -0.129 -0.089 -0.049 -0.046 -0.075 -0.005  0.001  0.017  0.011  0.015 -0.017  0.077  0.072 -9.990  0.031  0.041  0.024  0.071  0.058  0.026  0.028 -0.052 -0.090 -0.092 -9.990 -0.036 -0.067 -9.990 -9.990 -0.186 -0.098 -0.120 -9.990 -0.031 -0.049 -9.990  0.023  0.039 -0.044 
-0.145 -0.156 -0.181 -0.155 -0.146 -0.115 -0.085 -0.103 -0.068 -0.017 -0.039 -0.052  0.039 -0.005  0.005  0.008 -9.990 -0.018  0.008  0.009 -0.018 -0.037  0.033  0.069 -0.002 -0.085 -9.990 -0.029 -0.026  0.050 -0.065 -9.990 -9.990 -9.990 -9.990 -9.990 -9.990 -9.990 -9.990  0.044  0.007 -9.990 -0.055 -0.077 
-9.990 -0.180 -0.165 -0.145 -0.098 -0.103 -0.016 -0.064 -0.030 -0.008  0.016  0.004  0.070  0.042  0.019 -9.990  0.015 -0.003 -0.077 -0.037 -0.076 -0.024 -0.020  0.016 -0.055  0.009 -0.028  0.014  0.014 -0.026 -9.990 -0.062 -0.121 -9.990 -9.990 -9.990 -0.027 -9.990 -0.024  0.008  0.099 -9.990 -0.043 -9.990 
-0.105 -0.148 -0.130 -0.111 -0.130 -0.130 -0.050 -0.015  0.003  0.004 -0.017 -0.007 -0.003  0.039 -0.001  0.016 -9.990  0.048  0.006  0.022  0.013  0.018 -0.049 -0.047 -9.990 -9.990 -0.042 -0.029 -9.990 -9.990 -0.009 -9.990 -9.990 -9.990 -0.162 -0.158 -9.990 -0.039  0.013  0.031  0.072 -9.990 -0.022 -9.990 
-0.108 -0.095 -0.069 -0.107 -0.064 -0.109 -0.125 -0.095 -0.069  0.003 -0.008 -0.017  0.010  0.016  0.030  0.051  0.015  0.009 -0.022 -0.027  0.006  0.048  0.033  0.030 -0.010 -0.009 -0.043 -9.990 -0.038 -0.002 -0.109 -9.990 -9.990 -9.990 -9.990 -9.990 -9.990 -9.990  0.025 -9.990 -0.089 -0.008  0.079  0.053 
-0.099 -0.095 -0.128 -0.078 -0.079 -0.063 -0.059 -0.051 -0.041 -0.015 -0.034 -0.007  0.048  0.017  0.026  0.028 -0.000  0.001  0.027 -0.011  0.035 -9.990  0.002 -0.023  0.017  0.056 -9.990 -0.089 -0.091 -9.990 -0.087 -9.990 -9.990 -0.022 -9.990 -0.075 -0.086 -9.990 -0.005 -0.002  0.047  0.010  0.070 -9.990 
-0.097 -0.077 -0.125 -0.087 -0.132 -0.111 -0.112 -0.023 -0.012 -0.015  0.021  0.060  0.042  0.027  0.015  0.037  0.047  0.004  0.009  0.030  0.028  0.089  0.079  0.039 -0.003 -9.990 -0.087 -9.990 -0.060 -0.085 -9.990 -9.990 -9.990 -9.990 -9.990 -9.990 -9.990 -9.990 -9.990 -0.038  0.038  0.008  0.026 -9.990 
-0.090 -0.115 -0.079 -0.093 -0.084 -0.116 -0.058 -0.035 -0.063  0.010 -0.000  0.006  0.003  0.056  0.097  0.019  0.058  0.034  0.037  0.023  0.073  0.017  0.018  0.025 -0.005 -9.990 -9.990 -0.004 -0.026 -0.019 -9.990  0.010 -9.990 -9.990 -9.990 -9.990 -9.990 -9.990 -9.990 -9.990 -9.990  0.073  0.154 -9.990 
-0.067 -0.078 -0.064 -0.132 -0.103 -0.121 -0.080 -0.032 -0.058 -0.010 -0.019  0.002  0.004  0.035  0.068  0.026  0.047  0.055  0.027  0.034  0.046 -0.011  0.001  0.008  0.023  0.054  0.025  0.006 -9.990 -0.006  0.009 -9.990 -9.990 -9.990 -9.990 -9.990 -9.990 -9.990 -9.990 -0.134 -9.990 -0.054 -0.097 -9.990 
-0.056 -0.094 -0.094 -0.146 -0.048 -0.107 -0.089 -0.092 -0.029 -0.045 -0.035  0.020 -0.006  0.057  0.095  0.045 -0.007  0.032  0.030  0.008  0.057  0.008 -0.009  0.005 -9.990 -0.035 -0.040 -0.131 -0.094 -0.040 -9.990 -9.990 -9.990 -9.990 -9.990 -9.990 -9.990 -9.990 -9.990 -0.028 -9.990  0.008 -0.048 -0.071 
-0.105 -0.095 -0.134 -0.125 -0.055 -0.111 -0.105 -0.070 -0.067 -0.047 -0.056  0.012  0.023  0.013  0.024  0.036  0.041  0.046  0.037  0.029 -0.018 -0.047  0.041  0.004 -0.009 -0.067 -0.053  0.030 -0.040 -0.020 -0.069 -0.042 -9.990 -9.990 -0.059 -9.990 -9.990 -9.990 -0.076  0.027  0.076 -0.007 -0.037 -9.990 
-0.068 -0.055 -0.104 -0.138 -0.100 -0.053 -0.140 -0.098 -0.083 -0.025 -0.035 -0.004  0.063  0.029  0.077  0.122  0.086  0.091  0.001  0.030  0.074  0.029  0.034 -0.027 -0.061 -0.059  0.023 -0.039  0.006 -9.990 -9.990 -0.181 -0.082 -0.078 -0.163 -0.155 -0.063 -0.025 -0.007 -0.013  0.069  0.049  0.002 -0.033 
-0.019 -0.094 -0.081 -0.126 -0.080 -0.093 -0.051 -0.071 -0.098 -0.017  0.028 -0.005  0.029 -0.000  0.077  0.063  0.106  0.118  0.072  0.071  0.088  0.077  0.001 -0.061  0.010  0.061 -0.011 -0.054  0.014 -9.990 -9.990 -0.057 -9.990 -9.990 -9.990 -9.990 -0.097 -9.990 -9.990 -9.990 -0.028 -0.061 -0.001 -0.013 
-0.082 -0.086 -0.086 -0.082 -0.093 -0.103 -0.040 -0.067 -0.065 -0.028 -0.028 -0.012  0.015  0.002  0.088  0.077  0.062  0.086  0.109  0.074  0.031  0.062  0.024  0.024  0.011 -0.014 -0.021 -0.057 -0.019 -0.064 -0.004 -0.061 -9.990 -9.990 -9.990 -9.990 -9.990 -9.990 -0.022 -0.016 -0.005 -0.078 -0.046 -9.990 
-0.085 -0.040 -0.061 -0.097 -0.095 -0.062 -0.043 -0.039 -0.071 -0.046  0.005 -0.007  0.054  0.004  0.041  0.060  0.067  0.051  0.077  0.132  0.085  0.124  0.048  0.080  0.061  0.033 -0.031  0.004 -0.004 -9.990 -0.059 -0.101 -9.990 -0.116  0.000  0.042  0.026 -0.097 -0.019 -0.086 -9.990  0.080  0.069  0.009 
-0.019 -0.032 -0.073 -0.041 -0.126 -0.063 -0.061 -0.040 -0.067 -0.026 -0.045 -0.027  0.049  0.058  0.027  0.058  0.070  0.092  0.054  0.060  0.058  0.059  0.062  0.026  0.056  0.083  0.001  0.054 -0.037 -0.057 -0.027 -0.079 -0.102 -9.990 -9.990 -9.990 -9.990 -0.069 -9.990 -9.990 -9.990 -0.106 -0.011 -9.990 
-0.057 -0.031 -0.042 -0.056 -0.070 -0.077 -0.091 -0.054 -0.035 -0.019  0.004  0.037 -0.018  0.030  0.050  0.077  0.125  0.124  0.143  0.103  0.052  0.047  0.073  0.025  0.022  0.052 -0.035 -0.011 -0.090 -0.130 -0.101 -0.029 -0.069 -9.990 -9.990 -9.990 -9.990 -9.990 -0.027 -0.010 -9.990 -0.015  0.003  0.028 
-0.031 -0.088 -0.070 -0.106 -0.070 -0.102 -0.081 -0.066 -0.054 -0.060 -0.026 -0.026  0.005  0.040  0.051  0.073  0.081  0.071  0.049  0.066  0.066  0.062  0.027  0.020 -0.011 -0.064 -0.089 -0.042 -0.127 -0.016 -0.031 -9.990 -9.990 -0.044 -9.990 -0.088 -9.990 -0.076 -9.990 -0.053 -9.990 -0.001 -0.029  0.039 
-0.037 -0.072 -0.072 -0.107 -0.091 -0.066 -0.108 -0.041 -0.024 -0.014 -0.019 -0.018 -0.008  0.022  0.034  0.018  0.095  0.051  0.027 -0.004 -0.002 -0.004  0.004 -0.004  0.022 -0.055 -0.042 -0.028 -0.072 -0.068 -0.075 -0.054 -9.990 -9.990 -9.990 -0.069 -0.037 -0.096 -0.051 -0.031 -0.031 -9.990 -0.013 -0.072 
-0.061 -0.118 -0.100 -0.067 -0.102 -0.095 -0.108 -0.088 -0.059  0.033 -0.018 -0.020 -0.005 -0.034 -0.018  0.050  0.034  0.013  0.048  0.020  0.030  0.060  0.027 -0.011 -0.002 -0.002 -0.082 -0.041 -0.037  0.001 -9.990 -9.990 -9.990 -9.990 -0.057 -9.990 -9.990 -0.077 -0.059 -0.067 -0.053 -0.042  0.054  0.003 
-0.060 -0.105 -0.085 -0.181 -0.124 -0.089 -0.082 -0.080 -0.028 -0.007 -0.026  0.001  0.006  0.014  0.049  0.078  0.027  0.033  0.036  0.058  0.031  0.044 -0.077 -0.020 -0.009 -0.101 -9.990 -9.990 -0.085 -0.039 -9.990 -9.990 -9.990 -9.990 -9.990 -9.990 -9.990 -9.990 -9.990 -9.990 -0.008  0.008  0.075 -9.990 
-0.065 -0.097 -0.133 -0.091 -0.113 -0.116 -0.082 -0.104 -0.042 -0.038 -0.019 -0.000 -0.046  0.018  0.028  0.034  0.040  0.027  0.045  0.026  0.026  0.029  0.033  0.042 -0.031 -0.033 -0.032 -0.042 -0.065 -9.990 -9.990 -9.990 -9.990 -9.990 -9.990 -9.990  0.019 -0.026 -0.085 -0.050 -9.990  0.038  0.001 -0.011 
-0.134 -0.115 -0.091 -0.081 -0.117 -0.130 -0.088 -0.070 -0.033 -0.028  0.011 -0.010  0.036  0.057  0.055  0.084  0.074  0.081  0.096  0.057 -0.038  0.034  0.024  0.010  0.006 -0.007 -0.038 -9.990 -9.990 -0.077 -9.990 -9.990 -9.990 -9.990 -9.990 -9.990 -9.990 -9.990  0.026  0.045  0.001 -9.990 -0.017  0.074 
-0.082 -0.111 -0.116 -0.087 -0.090 -0.113 -0.093 -0.083 -0.078 -0.068 -0.024 -0.007  0.003  0.068 -0.027  0.044  0.093  0.066  0.044  0.045  0.027 -0.014  0.016 -9.990 -0.048 -9.990 -9.990 -9.990 -0.029  0.021 -9.990 -9.990 -9.990 -9.990 -9.990 -0.151 -9.990 -9.990 -0.005 -9.990 -0.000  0.069  0.022 -9.990 
-0.047 -0.071 -0.091 -0.085 -0.086 -0.112 -0.096 -0.073 -0.083 -0.012  0.023  0.035  0.040  0.018 -0.011  0.045  0.047  0.056  0.036  0.018 -0.035  0.049  0.036  0.020  0.002  0.014 -9.990 -0.040 -0.068 -0.047 -9.990 -9.990 -9.990 -9.990 -9.990 -9.990 -9.990 -0.029 -9.990 -9.990 -9.990 -0.019  0.039 -9.990 
-0.068 -0.060 -0.152 -0.069 -0.084 -0.075 -0.048 -0.041 -0.029  0.004  0.030  0.030  0.031  0.067  0.099  0.110  0.197  0.162  0.177  0.094  0.078  0.114  0.056 -0.004  0.038  0.013 -0.016  0.011  0.015 -0.041 -0.035 -9.990 -9.990 -9.990 -0.150 -9.990 -9.990 -9.990 -9.990 -9.990 -9.990  0.072  0.023 -9.990 
-0.051 -0.092 -0.054 -0.091 -0.148 -0.073 -0.059 -0.035 -0.055  0.006  0.025  0.038  0.076  0.051  0.060  0.068  0.063  0.061  0.053  0.130  0.105  0.042  0.053  0.040  0.016 -0.006 -0.003 -0.018 -0.008 -0.003 -0.072 -0.125 -9.990 -9.990 -9.990 -0.105 -9.990 -9.990 -0.025  0.006 -0.028  0.030  0.005 -0.034 
-0.101 -0.047 -0.085 -0.152 -0.102 -0.073 -0.093  0.003 -0.008  0.060  0.020  0.010  0.064  0.070  0.089  0.070  0.066  0.119  0.143  0.094  0.070  0.069  0.069  0.020  0.015  0.012 -0.047  0.003 -0.084 -0.064 -9.990 -0.066 -9.990 -9.990 -9.990 -9.990 -9.990 -9.990  0.012  0.040 -9.990  0.078 -9.990  0.046 
-0.070 -0.074 -0.122 -0.086 -0.113 -0.099 -0.046 -0.060 -0.030  0.011 -0.001 -0.016  0.032  0.074  0.071  0.057  0.069  0.086  0.082  0.105  0.036  0.017  0.000 -0.003 -0.078 -0.064 -0.012 -0.074 -0.098 -9.990 -0.161 -9.990 -9.990 -9.990 -0.247 -9.990 -0.215 -9.990 -9.990 -9.990 -9.990  0.120 -0.036 -0.036 
-0.051 -0.103 -0.083 -0.131 -0.182 -0.131 -0.080 -0.071 -0.063 -0.027  0.034  0.015  0.034  0.049  0.016  0.005  0.046  0.016  0.060  0.055  0.059  0.034 -0.051 -0.019 -0.013 -0.031 -0.013  0.009 -0.057 -0.041 -0.098 -0.074 -9.990 -0.100 -9.990 -9.990 -9.990 -9.990 -9.990 -0.128 -9.990  0.037  0.012 -0.024 
-0.109 -0.118 -0.122 -0.115 -0.120 -0.104 -0.092 -0.066 -0.064 -0.056 -0.023  0.077  0.055  0.080  0.029  0.060  0.102  0.055  0.059  0.060  0.060 -0.005 -0.049 -0.026  0.061  0.002 -0.080 -0.038 -9.990 -0.035  0.031 -9.990 -9.990 -9.990 -9.990 -9.990 -9.990 -9.990 -9.990  0.114  0.039 -9.990 -9.990 -9.990 
-0.078 -0.087 -0.078 -0.128 -0.097 -0.095 -0.086 -0.064 -0.011 -0.018 -0.032 -0.063 -0.004  0.002  0.054  0.094  0.070  0.053  0.078  0.041  0.055  0.017  0.016  0.015  0.002 -0.089 -9.990 -0.012 -0.042 -0.072 -0.016  0.029 -9.990 -9.990 -9.990 -9.990 -9.990 -9.990 -9.990 -9.990 -9.990 -0.041  0.020 -0.013 
-0.022 -0.104 -0.093 -0.162 -0.121 -0.112 -0.081 -0.071 -0.080 -0.021  0.004  0.021  0.049  0.052  0.054  0.092  0.080  0.039  0.050  0.021  0.022  0.007  0.023  0.007 -0.021 -0.042 -0.084 -0.035 -0.064 -9.990 -0.057 -0.067 -9.990 -9.990 -9.990 -9.990 -9.990 -9.990 -9.990 -9.990 -0.042 -9.990 -0.045 -0.068 
-0.070 -0.090 -0.093 -0.082 -0.101 -0.106 -0.093 -0.099 -0.066 -0.069 -0.076 -0.014  0.026  0.066  0.022  0.016  0.031  0.045  0.066  0.069  0.119  0.082  0.038 -0.024  0.012 -0.010 -0.034 -0.059 -0.046 -0.010 -0.034 -0.165 -0.082 -9.990 -9.990 -9.990 -9.990 -9.990 -9.990 -9.990 -0.004  0.012 -0.036 -9.990 
-0.015 -0.018 -0.025 -0.058 -0.066 -0.091 -0.086 -0.094 -0.044 -0.059 -0.010  0.026  0.084  0.032  0.083  0.056  0.059  0.102  0.132  0.129  0.076  0.071  0.077  0.010 -0.019 -0.040 -0.027 -0.008 -0.093 -0.041 -0.030 -0.001 -9.990 -9.990 -9.990 -9.990 -9.990 -9.990 -9.990 -0.095 -0.077 -0.180 -0.020 -0.072 
-9.990  0.021 -0.021  0.005 -0.023 -0.056 -0.026 -0.061 -0.039 -0.060 -0.031 -0.050 -0.051 -0.009 -0.001  0.056  0.073  0.072  0.058  0.085  0.096  0.110  0.085  0.072  0.086  0.021 -0.017 -0.032  0.006  0.000 -0.086 -0.022 -0.131 -0.120 -9.990 -9.990 -9.990 -9.990 -9.990 -9.990 -0.023  0.035 -0.083 -0.110 
-9.990 -0.028 -0.040  0.045  0.013  0.030 -0.007  0.008 -0.010 -0.055 -0.081 -0.013 -0.040 -0.071 -0.046 -0.002 -0.004  0.024  0.020  0.075  0.090  0.118  0.037  0.070  0.087  0.036 -0.020 -0.039  0.008 -0.013 -0.060 -0.028 -0.055 -0.100 -9.990 -0.172 -9.990 -9.990 -9.990 -9.990 -0.087 -0.051 -0.027 -9.990 
-9.990  0.057  0.052  0.066  0.062  0.053  0.040  0.079  0.012 -0.007 -0.027 -0.004 -0.009  0.006 -0.023 -0.019  0.019  0.021  0.027  0.018  0.012  0.092  0.009  0.062  0.100  0.144 -0.004 -0.017 -0.019 -0.049 -0.089 -0.019 -0.024 -0.034 -9.990 -0.122 -9.990 -9.990 -9.990 -9.990 -9.990 -9.990 -0.085 -0.165 
-9.990  0.041  0.042  0.054  0.072  0.046  0.067  0.047  0.023  0.053  0.012  0.015  0.012 -0.006  0.020 -0.004  0.013  0.011  0.024  0.014  0.023  0.040  0.061  0.130  0.036 -9.990  0.079  0.011 -0.035 -0.042 -0.082 -0.072 -0.072 -0.057 -0.153 -9.990 -9.990 -9.990 -9.990 -9.990 -9.990 -9.990 -9.990 -0.129 
 0.061  0.085  0.069  0.060  0.061  0.050  0.046  0.056  0.053  0.060  0.026  0.001 -0.007 -0.013  0.026 -0.001 -0.019  0.029  0.020  0.042  0.066  0.000  0.022  0.096  0.091  0.058 -0.050 -0.031 -9.990 -0.026 -0.096 -0.104 -0.080 -9.990 -9.990 -9.990 -9.990 -9.990 -9.990 -9.990 -0.081 -0.079 -0.041 -0.025 
 0.069  0.120  0.050  0.057  0.056  0.051  0.009  0.007 -0.018  0.019  0.005 -0.014 -0.041 -0.052 -0.025 -0.034 -0.047  0.034  0.057  0.049  0.027 -0.015  0.060  0.006  0.139  0.077  0.032 -0.051 -0.027 -0.018 -0.109 -0.086 -0.145 -0.095 -0.139 -0.111 -9.990 -9.990 -9.990 -9.990 -9.990 -9.990 -0.003 -0.020 
 0.040  0.016  0.012  0.064  0.054  0.016 -0.057  0.015  0.012 -0.008 -0.016 -0.061 -0.049 -0.051 -0.026 -0.064 -0.047  0.023 -0.014 -9.990  0.038  0.033  0.058  0.037  0.082  0.054  0.000 -0.068 -0.046 -0.084 -0.071 -0.068 -0.042 -0.039 -0.024 -0.045 -9.990 -9.990 -9.990 -9.990 -9.990 -9.990 -9.990 -9.990 
 0.079  0.005  0.028  0.016  0.016  0.003 -0.001 -0.015 -0.054 -0.057 -0.054 -0.030 -0.060 -0.077 -0.040 -0.017 -0.056  0.011 -0.022  0.007  0.031  0.087  0.068  0.002  0.054  0.031  0.013 -0.065 -0.031 -0.074 -0.035 -0.037 -0.021  0.033 -0.109 -0.081 -9.990 -9.990 -9.990 -9.990 -9.990 -0.097 -0.127  0.001 
-0.003 -0.002 -0.035 -0.041 -0.039 -0.054 -0.082 -0.085 -0.063 -0.101 -0.068 -0.023 -0.015  0.017 -0.008  0.043  0.040  0.051  0.087  0.043  0.098  0.081  0.093  0.056 -0.027 -0.006 -0.067 -0.029 -0.089 -0.009 -0.013 -9.990 -9.990 -9.990 -0.070 -9.990 -9.990 -9.990 -9.990 -9.990 -9.990 -9.990 -9.990 -0.023 
-9.990 -0.046 -0.006 -0.057 -0.058 -0.044 -0.085 -0.084 -0.084 -0.059 -0.046 -0.044  0.002  0.050  0.080  0.076  0.076  0.048  0.051  0.095  0.047  0.100  0.029  0.022 -0.021  0.031 -0.049  0.037  0.028  0.040 -9.990 -0.025 -0.037 -0.084 -0.111 -0.038 -9.990 -9.990 -9.990 -9.990 -9.990 -9.990 -9.990 -9.990 
-0.003  0.002 -0.091 -0.095 -0.088 -0.062 -0.056 -0.083 -0.027 -0.042 -0.053 -0.028  0.002  0.070  0.094  0.096  0.113  0.078  0.079  0.061  0.048  0.091  0.048  0.040  0.066  0.099  0.025  0.048 -0.052 -0.077 -0.028  0.000  0.031 -0.046 -9.990 -0.029 -9.990 -9.990 -9.990 -9.990 -9.990 -9.990 -0.015 -9.990 
-0.045 -0.077 -0.101 -0.104 -0.074 -0.076 -0.083 -0.012 -0.009  0.007  0.012  0.026  0.020  0.072  0.070  0.041  0.061  0.081  0.077  0.074 -0.032 -0.039 -0.015  0.029 -0.003  0.020 -0.018 -0.053 -0.020  0.006 -0.021  0.005 -0.110 -0.076 -9.990 -9.990 -9.990 -9.990 -9.990 -9.990 -9.990 -9.990 -0.079 -0.046 
-0.047 -0.062 -0.083 -0.091 -0.085 -0.081 -0.067 -0.040 -0.063 -0.004  0.002 -0.002  0.005  0.025  0.056  0.054  0.092  0.062  0.080  0.068  0.118  0.057  0.090  0.097  0.033  0.031 -0.049 -0.032 -0.065 -0.098 -0.026 -0.028 -0.084 -0.073 -0.030 -9.990 -9.990 -9.990 -0.021 -9.990 -9.990 -9.990 -0.006 -0.048 
-0.038 -0.043 -0.083 -0.124 -0.073 -0.081 -0.043 -0.003 -0.010  0.022  0.033  0.026  0.034  0.052  0.067  0.081  0.106  0.083  0.076 -0.018 -9.990  0.042  0.062 -0.036 -0.029 -0.052 -0.015  0.059  0.055  0.059  0.022  0.089  0.062 -9.990 -9.990 -9.990 -9.990 -9.990 -9.990 -9.990 -9.990 -9.990 -0.082 -9.990 
-0.053 -0.093 -0.105 -0.099 -0.104 -0.096 -0.068 -0.003 -0.021  0.046  0.025 -0.001  0.029  0.035  0.033  0.020  0.068  0.075  0.056  0.100  0.032 -0.014  0.004 -0.025 -0.044 -0.017 -0.022 -9.990 -0.065 -0.020 -0.058 -0.103 -0.074 -9.990 -9.990 -9.990 -9.990 -9.990 -9.990 -9.990 -9.990 -9.990 -9.990  0.037 
-0.072 -0.110 -0.071 -0.106 -0.093 -0.082 -0.078 -0.057 -0.033  0.000  0.056  0.006 -0.012  0.046  0.066  0.084  0.074  0.088  0.084  0.070  0.015  0.013  0.032 -0.037 -0.015 -0.009 -0.015 -0.028 -0.016 -0.061 -0.046 -0.085 -0.137 -9.990 -9.990 -9.990 -9.990 -9.990 -9.990 -9.990 -9.990 -9.990 -9.990 -9.990 
-0.031 -0.087 -0.089 -0.128 -0.108 -0.127 -0.051 -0.045 -0.038 -0.002  0.012  0.024  0.055  0.064  0.061  0.053  0.053  0.077  0.072  0.090  0.083  0.050  0.049  0.034 -0.052 -0.092 -0.087 -0.023 -0.013 -0.084 -0.099 -0.056 -9.990 -9.990 -0.130 -9.990 -9.990 -9.990 -9.990 -9.990 -9.990 -9.990 -9.990 -9.990 
-0.027 -0.075 -0.022 -0.064 -0.093 -0.138 -0.072 -0.062 -0.034 -0.008 -0.004 -0.008  0.043  0.044  0.075  0.092  0.082  0.059  0.069  0.063  0.048  0.052  0.014  0.035  0.027  0.021  0.019 -0.033 -0.040  0.004 -0.035 -0.064 -0.036 -0.036 -9.990 -9.990 -9.990 -9.990 -9.990 -9.990 -9.990 -9.990 -9.990 -9.990 
-0.020 -0.088 -0.090 -0.076 -0.068 -0.057 -0.086 -0.039  0.018  0.008  0.033  0.056  0.133  0.129  0.120  0.158  0.115  0.152  0.162  0.137  0.082  0.118  0.114  0.129  0.066  0.007  0.045  0.005 -0.006 -0.053 -0.018  0.016 -0.064 -0.104 -9.990 -0.089 -9.990 -9.990 -9.990 -9.990 -9.990 -9.990 -9.990 -9.990 
-0.026 -0.048 -0.086 -0.037 -0.069 -0.095 -0.055 -0.046 -0.026  0.080  0.060  0.082  0.125  0.099  0.152  0.114  0.149  0.114  0.149  0.177  0.178  0.130  0.130  0.146  0.137  0.110  0.117  0.111  0.095  0.070  0.070  0.028  0.020  0.010  0.032 -9.990 -9.990 -9.990 -9.990 -9.990 -9.990 -9.990 -9.990 -9.990 
 0.002 -0.059 -0.080 -0.048 -0.078 -0.074 -0.044 -0.096 -0.079  0.041  0.015  0.057  0.035  0.070  0.053  0.076  0.087  0.091  0.091  0.056  0.063  0.127  0.142  0.053  0.072  0.104  0.146  0.053  0.039 -0.062 -0.055  0.010 -0.059 -0.133  0.004  0.029 -9.990 -9.990 -9.990 -9.990 -9.990 -9.990 -9.990 -0.081 
 0.016  0.018 -0.046 -0.015 -0.038 -0.057 -0.060 -0.037 -0.040 -0.055 -0.021 -0.003  0.015 -0.010  0.067  0.061  0.050  0.039  0.061  0.050  0.069  0.039  0.129  0.067  0.073  0.073 -0.023  0.069  0.040 -0.052 -0.021 -0.057 -0.029 -0.014  0.028 -0.049 -9.990 -9.990 -9.990 -9.990 -9.990 -9.990 -9.990 -9.990 
 0.035  0.008 -0.022 -0.039 -0.053 -0.032 -0.010 -0.070 -0.045 -0.075 -0.082  0.003  0.003  0.025  0.027  0.020  0.035  0.088  0.083  0.097  0.071  0.077  0.026  0.119  0.068  0.021  0.057  0.049  0.052  0.024  0.017 -0.030  0.005 -0.051 -0.011 -9.990 -9.990 -0.047 -9.990 -9.990 -9.990 -9.990  0.074 -9.990 
 0.048  0.000  0.060  0.015  0.009  0.000 -0.034 -0.046 -0.026 -0.035 -0.032 -0.056 -0.041 -0.007  0.067  0.081  0.047  0.039  0.042  0.057  0.099  0.064  0.041  0.081  0.099  0.087 -0.016 -0.020 -0.022  0.003 -0.031 -0.018 -0.042  0.024 -0.051 -9.990 -9.990 -9.990 -9.990 -9.990 -9.990 -9.990 -9.990 -9.990 
-9.990  0.014 -0.018  0.026  0.049  0.018 -0.005 -0.002  0.026  0.016  0.001 -0.021 -0.020  0.055  0.041  0.006  0.058  0.028  0.017  0.088  0.163  0.079  0.104  0.082  0.019  0.092  0.106  0.042 -0.005 -0.055 -0.022 -0.081 -0.061 -0.072 -0.145 -9.990 -9.990 -9.990 -9.990 -9.990 -9.990 -9.990  0.040 -0.009 
-9.990  0.032  0.074  0.080  0.072  0.054  0.015  0.009  0.027  0.015 -0.023 -0.003  0.032  0.034 -0.016  0.054 -0.012  0.075  0.099  0.044  0.067  0.080  0.074  0.104  0.044  0.020 -9.990  0.107  0.062  0.054  0.009 -0.022 -0.087 -9.990 -0.091 -0.098 -0.114 -9.990 -9.990 -9.990 -9.990 -9.990  0.037  0.021 
 0.037  0.065  0.043  0.071  0.055  0.046  0.062  0.069  0.038  0.011 -0.008 -0.007  0.005 -0.023 -0.032 -0.009  0.072  0.053  0.045  0.062  0.037  0.139  0.111  0.077  0.115  0.069  0.086 -9.990  0.034 -0.012 -0.051 -0.064 -0.061 -0.119 -0.024  0.011 -9.990 -9.990 -9.990 -9.990 -9.990 -9.990 -9.990 -9.990 
-9.990  0.077  0.068  0.069  0.039  0.068  0.035  0.019 -0.029 -0.009 -0.025  0.013  0.006  0.036  0.024  0.028 -0.001  0.071  0.047  0.080  0.108 -9.990  0.128 -9.990  0.141 -9.990 -0.021 -0.002 -0.050 -0.030 -9.990 -0.070  0.015 -0.020  0.004  0.081 -9.990 -0.067 -9.990 -9.990 -9.990 -9.990 -9.990 -9.990 
 0.061  0.119  0.049  0.043  0.031  0.009  0.006 -0.013 -0.006 -0.018 -0.048  0.025  0.058  0.000  0.012  0.059  0.085  0.086  0.096  0.116  0.075  0.068  0.066  0.158  0.080  0.113  0.053 -0.045 -0.034  0.008 -0.007  0.074  0.037 -9.990 -0.048 -0.029 -9.990 -9.990 -9.990 -9.990 -9.990 -9.990 -9.990 -0.047 
-0.004  0.001  0.058  0.048 -0.038 -0.033 -0.009 -0.083 -0.077 -0.141 -0.069  0.019 -0.002  0.001  0.042  0.042  0.033  0.082  0.095  0.060  0.068  0.014  0.041  0.094  0.092  0.006  0.078  0.072 -0.021 -0.055  0.015  0.026  0.047 -0.015 -0.020 -0.020 -0.007 -9.990  0.203 -9.990 -9.990 -9.990 -9.990 -9.990 
 0.047  0.038  0.019 -0.051 -0.012 -0.050 -0.054 -0.072 -0.065 -0.017 -0.047 -0.029 -0.015  0.011  0.040  0.042  0.007  0.036  0.041  0.058  0.033  0.094  0.124 -9.990  0.070  0.083  0.014 -0.011 -0.038  0.022  0.025 -0.007  0.021 -0.091  0.050  0.024 -9.990 -9.990 -9.990  0.229 -9.990 -9.990 -9.990  0.045 
 0.018 -0.016 -0.018  0.005 -0.056 -0.027 -0.082 -0.058 -0.010 -0.013  0.031  0.016 -0.025  0.080  0.079  0.112  0.142  0.042  0.020  0.073  0.065  0.147  0.114  0.125  0.076  0.007  0.004  0.066 -0.037 -0.012  0.033  0.000 -0.081 -0.097 -0.049  0.008  0.152 -9.990  0.255 -9.990 -9.990 -9.990 -9.990 -9.990 
 0.011  0.010 -0.007  0.003 -0.001 -0.095 -0.069 -0.067 -0.019  0.001 -0.003  0.037  0.061  0.073  0.075  0.105  0.123  0.070  0.069  0.049  0.083  0.054  0.078  0.031 -0.025 -9.990  0.014 -0.024 -0.070 -0.096 -0.167 -0.074 -0.091 -0.073 -9.990 -0.072 -9.990 -9.990  0.200 -9.990 -9.990 -9.990  0.026 -0.030 
 0.026  0.006 -0.074 -0.017 -0.088 -0.089 -0.062 -0.043 -0.075 -0.068 -0.003  0.016  0.014  0.042  0.036  0.063 -0.026  0.065  0.063  0.063  0.057  0.013 -0.003  0.057  0.052  0.073  0.072  0.058 -0.015 -9.990 -9.990 -0.114 -0.020 -0.020 -9.990 -9.990 -9.990 -9.990 -9.990 -9.990 -9.990 -9.990 -0.045 -9.990 
-0.025 -0.005 -0.060 -0.065 -0.064 -0.074 -0.045 -0.091 -0.068 -0.051 -0.038  0.007  0.019  0.034 -0.009  0.043  0.051  0.068  0.073  0.024  0.065  0.086  0.047  0.012 -9.990 -0.008 -0.042 -0.058 -0.018 -0.039 -0.040 -0.005 -0.044 -9.990  0.075 -9.990 -9.990 -9.990 -9.990 -9.990 -0.053 -0.019 -0.028 -0.031 
-9.990 -0.088 -0.089 -0.055 -0.096 -0.080 -9.990 -0.092 -0.091 -0.080 -0.065 -0.038 -0.034 -0.001  0.010  0.072  0.076  0.053  0.057  0.061  0.044  0.075  0.081  0.048  0.042 -9.990  0.012 -9.990 -0.031  0.069  0.014  0.043 -9.990 -9.990 -9.990 -9.990 -9.990 -9.990 -9.990 -9.990  0.035  0.022 -0.021 -0.023 
-9.990 -0.043 -0.090 -0.022 -0.123 -0.094 -0.071 -0.071 -0.098 -0.000 -0.042  0.011  0.046  0.021  0.072  0.080  0.044  0.076  0.079  0.031  0.092 -9.990  0.008  0.063  0.071  0.063  0.094  0.011 -0.056 -9.990 -9.990  0.044 -9.990 -9.990 -9.990  0.138  0.220 -9.990 -9.990 -9.990  0.076  0.041  0.080  0.071 
-9.990 -0.060 -0.045 -0.101 -0.080 -0.123 -0.099 -0.058 -0.066 -0.035 -0.057 -0.013  0.003 -0.024  0.007  0.062  0.063  0.060  0.047  0.088  0.026 -0.011  0.028  0.063  0.104  0.150  0.000  0.028  0.078 -0.037 -9.990  0.003 -9.990 -9.990 -9.990 -9.990 -9.990 -9.990 -9.990  0.010 -0.027 -0.039 -0.032 -9.990 
-0.017 -0.016 -0.069 -0.116 -0.121 -0.120 -0.119 -0.122 -0.051 -0.036 -0.060 -0.060 -0.014  0.038  0.047  0.035  0.105  0.051  0.045  0.090  0.082  0.020  0.038 -0.003 -0.048 -0.028 -0.075 -9.990 -0.009 -0.095 -0.118 -9.990  0.066 -9.990 -9.990 -9.990 -9.990 -9.990 -9.990 -9.990  0.008 -0.033 -0.018 -0.073 
-9.990 -0.014 -0.047 -0.070 -0.107 -0.094 -0.114 -0.068 -0.078 -0.047 -0.007 -0.040 -0.010 -0.017  0.023  0.044  0.102  0.033  0.037  0.068  0.089  0.048 -0.001 -0.013 -0.028 -0.007 -0.027 -0.004  0.021 -0.008 -9.990 -9.990 -9.990 -9.990 -9.990 -9.990 -9.990 -9.990 -9.990 -9.990 -0.059 -0.052 -0.070 -9.990 
 0.011 -0.033 -0.028 -0.067 -0.077 -0.078 -0.091 -0.047 -0.025 -0.035 -0.049 -0.004 -0.018  0.005 -0.049  0.029  0.070  0.068  0.054  0.090  0.076  0.057  0.032  0.045  0.057  0.026 -9.990 -9.990 -9.990  0.035  0.018  0.012 -9.990 -9.990 -9.990 -9.990 -9.990 -9.990 -9.990 -9.990 -0.076 -0.111 -0.058 -0.053 
-0.059 -0.052 -0.047 -0.005  0.011 -0.034 -0.070 -0.034 -0.055 -0.015 -0.038 -0.015 -0.031  0.023  0.045  0.078  0.083  0.115 -9.990 -9.990 -9.990 -9.990 -0.029 -9.990 -9.990 -9.990 -0.013  0.023  0.064  0.070 -9.990  0.092 -9.990 -9.990 -9.990 -9.990 -9.990 -9.990 -9.990 -9.990 -9.990 -9.990 -0.087 -0.041 
-9.990  0.035 -0.010  0.016 -0.048 -0.021 -0.059 -0.049 -0.034 -0.048 -0.009  0.012  0.019 -0.004  0.038  0.038  0.053  0.032  0.025 -9.990 -9.990 -9.990 -9.990  0.053  0.038 -0.029  0.074  0.018  0.030  0.031 -9.990 -9.990  0.172 -9.990  0.130 -9.990 -9.990  0.074  0.108  0.011 -0.016 -0.060 -0.056  0.004 
-9.990 -0.013 -0.031  0.035 -0.025 -0.026 -0.021 -0.040  0.012 -0.083 -0.013 -0.039 -0.034  0.025  0.070  0.126  0.017  0.112  0.105  0.094  0.127  0.101  0.065 -9.990 -9.990  0.149  0.126 -9.990  0.091 -9.990  0.177  0.190 -9.990  0.157  0.172  0.156  0.118  0.099 -0.027  0.005 -0.022 -0.047 -0.025 -0.052 
 0.062  0.038  0.077  0.020  0.008  0.009  0.017 -0.055 -0.010 -0.027 -0.025 -0.015 -0.024  0.028  0.033  0.033  0.056  0.080  0.095  0.043  0.132  0.150  0.163 -9.990 -9.990 -9.990  0.099  0.103 -9.990  0.005  0.013  0.022  0.057  0.129  0.063  0.082  0.043 -0.028 -0.094 -0.022 -0.054 -0.043 -0.027 -0.050 
-9.990 -9.990  0.045  0.024  0.014 -0.008  0.006  0.006 -0.014 -0.012 -0.006 -0.055 -0.015  0.023  0.002  0.035  0.125  0.106  0.100  0.167  0.061  0.019  0.163  0.188 -9.990 -9.990 -9.990 -9.990 -9.990  0.084 -9.990 -9.990  0.061 -9.990  0.091 -9.990  0.004 -0.018 -0.033 -0.063 -0.045 -0.063 -0.078 -0.013 
 0.032 -9.990  0.050  0.041  0.004  0.006  0.013  0.008  0.025 -0.035 -0.014 -0.050 -0.020 -0.003  0.015  0.019 -0.056  0.030  0.016 -9.990 -9.990 -9.990  0.075 -9.990 -9.990 -9.990 -9.990 -9.990 -9.990  0.018 -9.990 -9.990 -9.990  0.015  0.083  0.042 -0.006 -0.038 -0.055 -0.045 -0.064 -0.097 -0.070 -0.101 
 0.007  0.037  0.046  0.028  0.009  0.034  0.025  0.004  0.010  0.003 -0.048 -0.033 -0.017 -0.016 -0.015 -0.008 -0.031  0.038  0.043  0.099 -9.990 -9.990 -9.990 -9.990 -9.990 -9.990 -9.990 -9.990 -0.020  0.013  0.035  0.015 -0.019 -0.053 -0.055 -0.041 -0.071 -0.098 -0.056 -0.057 -0.064 -0.100 -0.097 -0.088 
 0.017  0.037  0.055  0.075  0.062 -0.013  0.007  0.017  0.015 -0.040  0.003 -0.027 -0.035 -0.029  0.017  0.010 -9.990 -9.990 -9.990 -9.990  0.008  0.042  0.079  0.090  0.118  0.066  0.075  0.055  0.009 -0.028  0.002 -0.017 -0.043 -0.133 -0.061 -0.036 -0.080 -0.057 -0.086 -0.057 -0.073 -0.010 -0.061 -0.075 
 0.042  0.031 -0.004  0.006  0.081  0.026  0.012 -0.004 -0.012 -0.018 -0.019  0.014  0.016 -0.004  0.001  0.031  0.061  0.061  0.116  0.131  0.161  0.192  0.190  0.128  0.104  0.023  0.012  0.031 -0.012 -0.059 -0.062 -0.078 -0.089 -0.067 -0.078 -0.053 -0.087 -0.073 -0.063 -0.080 -0.047 -0.033 -0.095 -0.047 
-9.990  0.032 -0.005 -0.015  0.008 -0.027 -0.020 -0.048 -0.028 -0.056 -0.024 -0.039 -0.074  0.085  0.027  0.060  0.064  0.031 -9.990 -9.990 -9.990  0.101  0.056  0.072  0.061  0.089  0.087  0.062  0.040  0.006 -0.029 -0.016 -0.034 -0.049 -0.054 -0.076 -0.085 -0.087 -0.089 -0.071 -0.049 -0.045 -0.045 -0.038 
 0.037 -9.990 -0.026 -0.006 -0.025  0.015 -0.021 -0.079 -0.081 -0.067 -0.033 -0.009  0.035 -9.990 -9.990 -0.009 -0.005  0.062  0.108  0.110  0.076  0.118  0.033  0.041  0.032  0.040  0.002 -0.040 -0.002 -0.016 -0.054 -0.055 -0.059 -0.017 -0.066 -0.070 -0.042 -0.112 -0.084 -0.083 -0.102 -0.043 -0.037 -0.007 
-9.990  0.030 -0.030  0.006 -0.037 -0.094 -0.086 -0.054 -0.022 -9.990 -0.023 -0.015  0.052  0.133  0.081  0.126 -9.990 -9.990 -9.990 -9.990  0.187  0.135  0.113  0.140  0.170  0.107  0.066  0.055  0.045  0.036 -0.006  0.019 -0.034 -0.054 -0.043 -0.062 -0.079 -0.104 -0.076 -0.043 -0.078 -0.063 -0.048 -0.106 
 0.038 -0.014 -0.022 -0.078 -0.065 -0.040 -0.093 -0.037 -0.027 -0.034  0.020 -9.990 -9.990 -9.990 -9.990 -9.990  0.095  0.109  0.131 -9.990 -9.990 -9.990  0.096 -9.990  0.081  0.102  0.134  0.038  0.015 -0.007 -0.023 -0.019 -0.033 -0.043  0.000 -0.023 -0.019 -0.075 -0.068 -0.058 -0.054 -0.026 -0.017  0.010 
-9.990 -9.990 -0.043 -0.053 -0.102 -0.076 -0.076 -0.043  0.013  0.059 -9.990 -9.990 -9.990 -9.990 -9.990 -9.990 -9.990 -9.990 -9.990 -9.990 -9.990 -9.990  0.088  0.100  0.076 -9.990 -9.990  0.015 -0.002  0.007 -0.025 -0.032 -0.029 -0.009 -0.059 -0.051 -0.025 -0.011 -0.031 -0.049 -0.012 -0.009 -0.059 -0.076 
-0.012 -9.990 -9.990 -0.073 -0.026 -0.066 -0.053 -0.065 -0.050  0.008 -9.990 -9.990 -9.990 -9.990 -9.990 -9.990 -9.990 -9.990 -9.990 -9.990 -9.990  0.089  0.078  0.067  0.055  0.049  0.035 -0.006  0.003 -0.024 -0.067 -0.090 -0.024 -0.010 -0.032 -0.054 -0.035 -0.067 -0.038 -0.083 -0.028 -0.019 -0.028 -0.021 
-0.031 -0.005  0.024 -9.990 -9.990 -0.006 -0.024 -0.018 -9.990 -9.990 -9.990 -9.990 -9.990 -9.990 -9.990 -9.990 -9.990  0.065  0.024  0.102  0.029  0.013  0.017  0.081  0.082  0.078  0.027 -0.032 -0.022 -0.060 -0.019  0.009  0.004  0.037 -0.045 -0.052 -0.021 -0.038 -0.010 -0.046 -0.050 -0.087 -0.078 -0.053 
-0.009 -0.071 -0.049 -0.079 -0.081 -0.073 -0.082 -0.065 -0.066 -9.990 -9.990 -9.990 -9.990 -9.990 -9.990  0.085  0.055  0.077  0.044  0.067  0.068  0.031  0.035  0.009  0.025  0.032  0.010  0.023 -0.063 -0.082 -0.006 -0.065 -0.035 -0.028 -0.018 -0.057 -0.065 -0.038 -0.047 -0.100 -0.039 -0.071 -0.032 -0.031 
 0.024 -0.043 -9.990 -9.990 -9.990 -9.990 -9.990 -9.990 -9.990 -9.990 -9.990 -9.990 -9.990 -9.990  0.062  0.061  0.095  0.096  0.068  0.094  0.039  0.090  0.055  0.094  0.058  0.033 -0.004  0.019 -0.026 -0.025 -0.027 -0.004 -0.039 -0.071 -0.027 -0.008 -0.003 -0.062 -0.058 -0.044 -0.046 -0.052 -0.043 -0.030 
 0.016 -9.990 -9.990 -9.990 -9.990 -9.990 -9.990 -9.990 -9.990 -9.990  0.041  0.029  0.043  0.082  0.073  0.088  0.003  0.055  0.034  0.075  0.074  0.102  0.061  0.043  0.040  0.031 -0.002  0.020 -0.001 -0.005  0.010 -0.042 -0.038 -0.043 -0.026 -0.007 -0.022 -0.003 -0.027  0.004 -0.011 -0.024 -0.030 -0.019 
-0.042 -0.030 -0.070 -9.990 -9.990 -9.990 -9.990 -9.990 -9.990 -9.990 -9.990  0.020  0.059  0.050  0.059  0.084  0.049  0.050  0.057  0.101  0.042  0.042  0.041  0.007  0.020  0.052  0.033 -0.037 -0.074 -0.031  0.006 -0.052 -0.064 -0.073 -0.064 -0.060 -0.064 -0.014 -0.049 -0.098 -0.064 -0.064 -0.060 -0.087 
 0.011 -0.028 -0.032 -9.990 -9.990 -9.990 -9.990 -0.011 -0.023 -0.022 -0.063  0.051  0.059  0.063  0.060  0.100  0.104  0.100  0.100  0.090  0.088  0.047  0.064  0.057  0.050  0.049  0.004 -0.004 -0.035 -0.022 -0.023 -0.008 -0.057 -0.058 -0.011 -0.015 -0.073 -0.027 -0.035 -0.025 -0.016 -0.047 -0.037 -0.039 
-0.015 -0.024 -0.030 -9.990 -9.990 -9.990 -9.990 -9.990 -9.990 -0.039 -0.047  0.002 -0.025  0.058  0.088  0.061  0.061  0.111  0.096  0.070  0.063  0.063  0.034  0.022  0.065  0.056  0.052  0.081  0.009 -0.009  0.003  0.005 -0.043 -0.059 -0.028 -0.050 -0.042 -0.007 -0.057 -0.048 -0.010 -0.067 -0.091 -0.036 
 0.027  0.005  0.015 -0.001 -0.038 -0.029 -0.090 -0.075 -0.043 -0.051 -0.076 -0.024 -0.009 -0.004  0.072  0.031  0.053  0.088  0.103  0.075  0.080  0.084  0.068  0.036  0.054  0.057  0.005  0.012  0.018  0.010 -0.001 -0.041 -0.010 -0.010 -0.004 -0.024 -0.043 -0.081 -0.079 -0.060 -0.062 -0.082 -0.111 -0.084 
 0.011 -9.990 -9.990 -9.990 -9.990 -9.990 -0.054 -0.046 -0.075 -0.070 -0.006 -0.060 -0.010  0.037  0.034  0.008  0.038  0.056  0.097  0.015  0.039  0.024  0.046 -0.001  0.042  0.053  0.070  0.015  0.012 -0.010 -0.022  0.036 -0.030 -0.031 -0.046 -0.054 -0.053 -0.080 -0.111 -0.070 -0.108 -0.110 -0.106 -0.110 
 0.047 -9.990 -9.990 -9.990 -9.990  0.023 -0.027 -0.021 -0.061 -0.070 -0.092 -0.055 -0.027  0.034 -0.021 -0.008  0.039  0.079  0.072  0.065  0.060  0.111  0.114  0.089  0.055  0.026  0.056  0.004  0.050 -0.003 -0.036 -0.024 -0.013 -0.007 -0.029 -0.065 -0.045 -0.042 -0.062 -0.054 -0.036 -0.068 -0.074 -0.101 
 0.040  0.050  0.050 -9.990 -9.990 -0.049  0.011  0.003 -0.048 -0.049 -0.079 -0.046 -0.029 -0.039 -0.012  0.030  0.047  0.053  0.038  0.090  0.047  0.005  0.055  0.028  0.018  0.014  0.060  0.001 -0.022  0.002 -0.012 -0.014 -0.067 -0.020 -0.069 -0.060 -0.037 -0.096 -0.075 -0.058 -0.102 -0.094 -0.102 -0.097 
 0.087  0.082  0.053  0.071  0.055  0.046  0.043  0.027  0.001 -0.031 -0.008 -0.021 -0.045 -0.014 -0.004  0.017  0.033  0.062  0.051  0.055  0.036  0.109  0.072  0.036  0.006  0.031  0.010  0.034 -0.014 -0.017 -0.007 -0.047 -0.057 -0.019 -0.065 -0.049 -0.081 -0.037 -0.113 -0.077 -0.086 -0.087 -0.120 -0.041 
 0.038  0.119  0.108  0.062  0.097  0.062  0.037  0.057  0.015  0.047 -0.004 -0.062 -0.019 -0.029  0.016 -0.007  0.030  0.021  0.031  0.065  0.054  0.052  0.069  0.072  0.062 -0.002  0.036  0.009 -0.037 -0.022 -0.003 -0.074 -0.067 -0.009 -0.038 -0.061 -0.047 -0.037 -0.064 -0.138 -0.133 -0.102 -0.092 -0.127 
 0.057  0.080  0.090  0.062  0.062  0.085  0.052 -0.042  0.001 -0.022 -0.039  0.016 -0.040 -0.016 -0.005 -0.030 -0.037  0.023  0.071  0.068  0.082  0.070  0.037  0.040  0.039  0.058  0.030  0.026  0.029 -0.071 -0.067 -0.060 -0.036 -0.076 -0.083 -0.027 -0.066 -0.054 -0.058 -0.109 -0.098 -0.117 -0.088 -0.096 
 0.079  0.023  0.077  0.056  0.061  0.031  0.057  0.031  0.028  0.050 -0.004 -0.012 -0.000 -0.009 -0.055  0.019 -0.010  0.048  0.061  0.054  0.076  0.075  0.093  0.042  0.055  0.042 -0.009 -0.038 -0.009 -0.057 -0.036 -0.040 -0.027 -0.024 -0.014 -0.009 -0.064 -0.044 -0.093 -0.072 -0.132 -0.115 -0.134 -0.115 
 0.102  0.074  0.043  0.103  0.061  0.054  0.047  0.044 -0.010 -0.030 -0.072 -0.029 -0.039 -0.041  0.008 -0.017  0.019  0.046  0.057  0.053  0.032  0.044  0.054  0.011  0.056  0.049  0.045  0.045 -0.006 -0.013 -0.021 -0.065 -0.030  0.005 -0.035 -0.024 -0.027 -0.050 -0.030 -0.056 -0.086 -0.064 -0.068 -0.075 
 0.047  0.046  0.076  0.040  0.073  0.030  0.003 -0.004 -0.028 -0.028  0.010 -0.053 -0.046 -0.032 -0.001  0.000  0.034  0.070  0.073  0.063  0.055  0.045  0.027 -0.002  0.032  0.017  0.001 -0.023 -0.011 -0.001 -0.031  0.017  0.019  0.011 -0.044 -0.027 -0.058 -0.077 -0.020 -0.084 -0.078 -0.109 -0.081 -0.002 
 0.094  0.052 -0.005  0.077 -0.002  0.052 -0.014 -0.001 -0.029 -0.090 -0.024 -0.049 -0.037 -0.033  0.006  0.020  0.014 -0.008  0.011  0.069  0.037  0.055  0.048  0.044  0.067  0.033  0.020 -0.007  0.010 -0.027 -0.005 -0.024 -0.038 -0.038 -0.075 -0.095 -0.019 -0.063 -0.111 -0.068 -0.040 -0.044 -0.034 -9.990 
 0.049  0.029 -0.032 -0.001 -0.003 -0.021 -0.080 -0.051 -0.090 -0.043 -0.085 -0.050 -0.041 -0.029 -0.007 -0.012  0.006  0.015  0.040  0.021  0.050  0.037  0.020  0.040  0.051  0.072  0.025  0.039  0.028  0.006 -0.005 -0.048 -0.030 -0.004 -0.049 -0.005 -0.059 -0.057 -0.059 -0.061 -0.073 -0.085 -0.065 -0.068 
 0.010  0.010 -0.011 -0.006 -0.058 -0.028 -0.060 -0.091 -0.137 -0.073 -0.060 -0.083 -0.030 -0.023  0.036  0.020  0.053  0.034  0.028  0.045  0.050  0.116  0.086  0.046  0.013  0.023  0.030  0.021 -0.027  0.051 -0.004 -0.010  0.005 -0.021 -0.038 -0.017 -0.012 -0.037 -0.045 -0.029 -0.019 -0.007 -0.068 -0.041 
-0.009 -0.012 -0.005  0.000 -0.048 -0.064 -0.072 -0.092 -0.074 -0.034 -0.074 -0.038 -0.015 -0.033 -0.036 -0.005  0.038  0.062  0.055  0.061  0.047  0.034  0.049  0.028  0.028  0.004 -0.003  0.034  0.003  0.003 -0.044 -0.047 -0.040  0.016 -0.059 -0.023 -0.057 -0.080 -0.037 -0.076 -0.065 -0.089 -0.043 -0.063 
 0.070  0.025 -0.039 -0.019 -0.008 -0.038 -0.089 -0.097 -0.093 -0.083 -0.056 -0.043 -0.026 -0.009  0.001 -0.006  0.058  0.075  0.071  0.036  0.039  0.067  0.058 -0.002  0.014  0.017  0.022 -0.017  0.006  0.010  0.004 -0.043 -0.040 -0.042 -0.006 -0.024 -0.022 -0.031 -0.076 -0.084 -0.044 -0.042 -0.067 -0.005 
-0.020  0.023 -0.018 -0.004 -0.011 -0.036 -0.094 -0.051 -0.107 -0.087 -0.066 -0.036 -0.019  0.003 -0.039 -0.023  0.028  0.014  0.048  0.074  0.094  0.058  0.025  0.016 -0.003  0.038  0.032  0.050  0.004 -0.039 -0.026 -0.002 -0.021  0.005 -0.006 -0.056 -0.096 -0.120 -0.081 -0.115 -0.069 -0.080 -0.098 -0.093 
 0.007  0.006 -0.012 -0.031  0.010 -0.048 -0.092 -0.076 -0.066 -0.081 -0.077 -0.038 -0.014 -0.014  0.024 -0.032  0.019  0.055  0.082  0.048  0.055  0.063  0.067  0.040  0.045  0.002 -0.009 -0.031 -0.016 -0.017  0.022  0.010 -0.038 -0.030 -0.018 -0.028 -0.067 -0.096 -0.084 -0.100 -0.125 -0.107 -0.085 -0.079 
 0.044  0.021 -0.006  0.026  0.009 -0.007 -0.038 -0.048 -0.085 -0.057 -0.028 -0.062 -0.022  0.043  0.037  0.043  0.066  0.040  0.015  0.066  0.087  0.076  0.082  0.066  0.062  0.017  0.018  0.038  0.029  0.025 -0.029 -0.007 -0.051 -0.028 -0.069 -0.067 -0.085 -0.082 -0.017 -0.087 -0.117 -0.103 -0.073 -0.125 
 0.038  0.020  0.024 -0.009 -0.029  0.037  0.001 -0.050 -0.040 -0.040  0.028  0.004 -0.008  0.022  0.049  0.035  0.103  0.122  0.122  0.074  0.128  0.061  0.073  0.011  0.080  0.022  0.036 -0.005  0.064  0.042 -0.001 -0.021 -0.052 -0.051 -0.077 -0.032 -0.081 -0.061 -0.078 -0.113 -0.095 -0.090 -0.090 -0.042 
 0.064  0.062  0.030  0.040  0.007 -0.026 -0.043 -0.097 -0.087 -0.066 -0.036 -0.019  0.018  0.018  0.032  0.013  0.094  0.075  0.053  0.095  0.087  0.047  0.071  0.053  0.085  0.036  0.050  0.031  0.027  0.025  0.005  0.003 -0.056 -0.052 -0.021 -0.062 -0.058 -0.047 -0.083 -0.032 -0.097 -0.009 -0.048 -0.055 
 0.008  0.000  0.019  0.035  0.018  0.002  0.014 -0.057 -0.089 -0.045 -0.066  0.009 -0.022  0.028  0.047  0.056  0.067  0.064  0.066  0.061  0.054  0.050  0.020  0.016  0.055  0.025  0.014  0.014 -0.026 -0.004 -0.039 -0.023 -0.019 -0.065 -0.083 -0.076 -0.091 -0.086 -0.099 -0.064 -0.073 -0.074 -0.086 -0.104 
-0.025  0.040  0.011  0.032  0.030 -0.025 -0.055 -0.062 -0.053  0.007 -0.014 -0.015  0.016  0.045  0.063  0.046  0.050  0.062  0.096  0.060  0.061  0.058  0.058  0.058  0.092  0.045 -0.014  0.020  0.006 -0.024  0.001 -0.067 -0.054 -0.096 -0.081 -0.064 -0.079 -0.146 -0.069 -0.051 -0.061 -0.126 -0.048 -9.990 
 0.041  0.004  0.003  0.027 -0.018  0.006 -0.067 -0.149 -0.083 -0.043 -0.029  0.006 -0.025  0.055  0.027  0.023  0.029  0.072  0.067  0.058  0.066  0.055  0.044  0.057  0.034  0.032  0.069  0.029 -0.033 -0.048 -0.025 -0.062 -0.069 -0.086 -0.067 -0.081 -0.079 -0.063 -0.088 -0.115 -0.122 -0.108 -0.064 -0.090 
 0.053  0.025  0.007 -0.024 -0.046 -0.013 -0.050 -0.094 -0.053 -0.062 -0.000  0.013  0.032  0.019  0.024  0.028  0.088  0.073  0.080  0.105  0.076  0.022  0.087  0.071  0.090  0.032  0.016 -0.032 -0.061 -0.038 -0.042 -0.110 -0.073 -0.108 -0.094 -0.096 -0.084 -0.054 -0.046 -0.123 -0.058 -0.126 -0.074 -9.990 
 0.055  0.058  0.024  0.014 -0.007 -0.053 -0.045  0.003 -0.054 -0.048 -0.027 -0.010  0.001  0.018  0.039  0.050  0.041  0.075  0.063  0.047  0.056  0.004  0.010  0.050  0.007  0.059 -0.048 -0.023 -0.026 -0.040 -0.054 -0.085 -0.073 -0.074 -0.103 -0.111 -0.083 -0.100 -0.118 -0.137 -0.123 -0.050 -0.030 -0.063 
 0.034  0.001  0.004  0.001  0.024  0.032 -0.040 -0.022 -0.081 -0.067 -0.002  0.014 -0.022  0.020  0.069  0.063  0.060  0.051  0.081  0.052  0.105  0.065  0.073 -0.000  0.026  0.064  0.030  0.022  0.028 -0.034 -0.052 -0.055 -0.016 -0.052 -0.114 -0.043 -0.056 -0.060 -0.057 -0.050 -0.029 -0.035 -0.013 -0.010 
 0.045  0.081  0.035  0.010  0.015  0.019 -0.011 -0.033 -0.002 -0.071 -0.027 -0.056 -0.008  0.027  0.015  0.078  0.039  0.029  0.055  0.063  0.089  0.052  0.056  0.064  0.099  0.127  0.041  0.024 -0.016 -0.048 -0.006 -0.048 -0.070 -0.049 -0.092 -0.117 -0.080 -0.068 -0.123 -0.080 -0.123 -0.073 -0.031 -0.061 
 0.042  0.063  0.018  0.077  0.047  0.018 -0.026 -0.036 -0.019 -0.068 -0.046 -0.038 -0.031  0.011  0.048  0.054  0.082  0.042  0.065  0.114  0.057  0.076  0.067  0.070  0.061  0.059  0.025 -0.018 -0.009 -0.052 -0.060 -0.080 -0.114 -0.087 -0.088 -0.069 -0.125 -0.079 -0.099 -0.083 -0.097 -0.041 -0.050 -9.990 
 0.074  0.083  0.015  0.049  0.065  0.022  0.019 -0.008 -0.015 -0.008 -0.044 -0.000  0.055 -0.001  0.051  0.060  0.039  0.035  0.011  0.065  0.095  0.079  0.060  0.038  0.042  0.029  0.042  0.007 -0.018 -0.027 -0.068 -0.098 -0.095 -0.051 -0.048 -0.101 -0.084 -0.144 -0.142 -0.097 -0.061 -0.078 -0.096 -0.122 
 0.100  0.023  0.023  0.065 -0.009  0.060  0.015 -0.018 -0.010 -0.002 -0.036 -0.052  0.001  0.010  0.033  0.052  0.086  0.041  0.074  0.088  0.066  0.096  0.096  0.100  0.078  0.066  0.068 -0.038 -0.043 -0.020 -0.084 -0.044 -0.112 -0.068 -0.075 -0.050 -0.113 -0.102 -0.083 -0.087 -0.058 -0.082 -0.058 -0.098 
 0.022  0.039  0.029  0.049  0.004  0.001 -0.025 -0.006  0.006 -0.066 -0.079 -0.065 -0.020  0.014  0.070  0.060  0.090  0.055  0.067  0.069  0.078  0.079  0.065  0.020  0.052  0.019  0.070  0.048 -0.019  0.029 -0.007 -0.060 -0.104 -0.065 -0.094 -0.089 -0.091 -0.118 -0.091 -0.086 -0.058 -0.056 -0.045 -9.990 
 0.075  0.043  0.003  0.017  0.023  0.005 -0.005 -0.001 -0.013 -0.058 -0.044 -0.039 -0.010  0.018  0.023  0.031  0.034  0.050  0.029  0.036  0.088  0.092  0.083  0.058  0.018  0.047  0.015  0.030  0.003 -0.052 -0.059 -0.063 -0.061 -0.079 -0.072 -0.072 -0.092 -0.089 -0.086 -0.058 -0.056 -0.050 -0.085 -0.137 
 0.031  0.037  0.032  0.048  0.046 -0.006 -0.027 -0.046 -0.057 -0.028 -0.012  0.014 -0.004  0.025  0.064  0.075  0.049  0.046  0.084  0.078  0.070  0.041  0.041  0.104  0.051  0.014  0.036  0.048 -0.056 -0.076 -0.111 -0.106 -0.087 -0.082 -0.056 -0.093 -0.088 -0.084 -0.086 -0.109 -0.111 -0.117 -0.076 -0.100 
 0.043  0.051  0.019  0.024 -0.022  0.014 -0.039 -0.057 -0.052 -0.039 -0.049  0.005  0.007  0.049  0.022  0.018  0.066  0.088  0.064  0.097  0.115  0.087  0.116  0.069  0.052  0.037  0.083  0.051 -0.022 -0.064 -0.068 -0.067 -0.093 -0.059 -0.043 -0.050 -0.060 -0.062 -0.058 -0.084 -0.064 -0.007 -0.037 -9.990 
 0.069 -0.015  0.021  0.022  0.008 -0.038 -0.008 -0.067 -0.072 -0.056 -0.056  0.031  0.038  0.016  0.053  0.066  0.096  0.109  0.112  0.054  0.058  0.079  0.063  0.054  0.095  0.076  0.009  0.023  0.009 -0.035 -0.060 -0.072 -0.055 -0.082 -0.069 -0.045 -0.048 -0.088 -0.029 -0.039 -0.020  0.031  0.090 -9.990 
 0.040  0.043  0.002 -0.038 -0.006 -0.064 -0.053 -0.106 -0.023 -0.046 -0.039 -0.011  0.043 -0.000  0.039  0.063  0.079  0.065  0.077  0.075  0.040  0.048  0.058  0.040  0.077  0.040 -0.002 -0.008 -0.041 -0.043 -9.990 -0.091 -0.046 -0.078 -0.058 -0.048 -0.024 -0.079 -0.068 -0.077 -0.088 -0.031 -0.057 -9.990 
 0.065  0.027  0.021  0.033 -0.031 -0.020 -0.040 -0.076 -0.040 -0.061 -0.023  0.049  0.031  0.051  0.051  0.005  0.071  0.010  0.059  0.095  0.106  0.057  0.021  0.078  0.062  0.090 -0.001 -0.019 -0.019 -0.026 -0.029 -0.046 -0.018 -0.069 -0.084 -0.070 -0.153 -0.083 -0.119 -0.043 -0.098 -0.077 -0.063 -9.990 
-0.047  0.028  0.019  0.008 -0.049 -0.032 -0.043 -0.064 -0.083 -0.001  0.002  0.005  0.045  0.028  0.057  0.042  0.078  0.070  0.069  0.067  0.082  0.095  0.098  0.056  0.016  0.027  0.007 -0.009 -0.021 -0.035 -0.041 -0.008 -0.026 -0.053 -0.118 -0.074 -0.110 -0.095 -0.074 -0.067 -0.019 -0.072 -0.102 -0.084 
-0.008 -0.003  0.003 -0.033 -0.038 -0.024 -0.034 -0.069 -0.038 -0.055 -0.023  0.007 -0.009  0.023  0.037  0.079  0.075  0.054  0.080  0.084  0.046  0.083  0.047  0.071  0.042  0.050  0.044  0.074  0.014  0.001 -0.024 -0.001 -0.080 -0.059 -0.068 -0.091 -0.033 -0.081 -0.092 -0.079 -0.043 -0.056 -0.046 -9.990 
-0.028 -0.056 -0.043 -0.027 -0.043 -0.091 -0.073 -0.036 -0.096 -0.018 -0.044 -0.011  0.022  0.013  0.021 -9.990 -9.990 -9.990 -9.990  0.054  0.108  0.081  0.050  0.037  0.103  0.076  0.043  0.040  0.041  0.029 -0.029 -0.032 -0.059 -0.069 -0.108 -0.026 -0.056 -0.028 -0.075 -0.093 -0.079 -0.065 -0.024 -9.990 
 0.009 -0.009  0.003 -0.059  0.010 -0.022 -0.052 -0.083 -0.074 -0.063 -0.044 -0.012  0.013  0.027  0.049  0.097  0.071  0.107  0.129  0.110  0.111  0.066  0.028  0.051  0.052  0.032 -0.005  0.010 -0.027 -0.038 -0.086 -0.065 -0.090 -0.086 -0.064 -0.091 -0.071 -0.070 -0.069 -0.061 -0.089 -0.056 -0.099 -9.990 
-0.002 -0.001 -0.019  0.006  0.002 -0.048 -0.035 -0.031 -0.054 -0.064 -0.048 -0.012  0.012  0.049  0.064  0.054  0.126  0.145  0.099  0.097  0.142  0.078  0.057  0.081  0.042  0.051  0.035  0.039 -0.029 -0.082 -0.044 -0.040 -0.124 -0.093 -0.061 -0.074 -0.072 -0.063 -0.042 -0.058 -0.051 -0.088 -0.056 -9.990 
 0.062  0.008 -0.025 -0.021 -0.042 -0.028  0.033 -0.037 -0.069 -0.058 -0.024 -0.018  0.023  0.059  0.030  0.074  0.051  0.089  0.122  0.095  0.086  0.083  0.067  0.051  0.066  0.082  0.034  0.032 -0.006 -0.036 -0.059 -0.077 -0.102 -0.093 -0.077 -0.069 -0.075 -0.109 -0.056 -0.073 -0.068 -0.042 -0.029 -9.990 
 0.024  0.018  0.007  0.015 -0.010 -0.011 -0.029 -0.045 -0.054 -0.070 -0.049 -0.013  0.016  0.049  0.063  0.074  0.065  0.065  0.069  0.121  0.074  0.066  0.062  0.049  0.022  0.080  0.034  0.064  0.011  0.007 -0.024 -0.073 -0.044 -0.069  0.009 -0.038 -0.033 -0.011 -0.053 -0.059 -0.043 -0.035 -0.061 -9.990 
 0.031  0.046 -0.011 -0.003 -0.020 -0.067 -0.040 -0.052 -0.078 -0.047 -0.055  0.014  0.004 -0.004  0.078  0.038  0.083  0.072  0.079  0.079  0.091  0.083  0.082  0.051  0.028  0.073 -0.011 -0.005 -0.016 -0.027 -0.048 -0.107 -0.087 -0.095 -0.078 -0.092 -0.046 -0.037 -0.069 -0.070 -0.051 -0.037 -0.089 -0.042 
-0.003  0.022  0.009 -0.017 -0.009 -0.045 -0.069 -0.049 -0.054 -0.083 -0.044  0.035  0.025  0.059  0.032  0.023  0.043  0.050  0.103  0.104  0.091  0.027  0.049  0.077  0.032  0.022  0.002 -0.015 -0.013 -0.030 -0.058 -0.111 -0.100 -0.106 -0.109 -0.094 -0.077 -0.090 -0.097 -0.054 -0.090 -0.088 -0.083 -9.990 
-0.005 -0.005  0.023  0.006 -0.046 -0.051 -0.063 -0.104 -0.067 -0.011 -0.017  0.043  0.008  0.037  0.018  0.038  0.040  0.070  0.078  0.070  0.069  0.022  0.006  0.035  0.068  0.021  0.005  0.013 -0.031 -0.026 -0.076 -0.088 -0.104 -0.040 -0.076 -0.079 -0.028 -0.018 -0.030 -0.055 -0.052  0.017 -9.990 -9.990 
 0.012 -0.042 -0.083 -0.035 -0.050 -0.058 -0.088 -0.093 -0.086 -0.055 -0.045 -0.037  0.050  0.047  0.029  0.098  0.060  0.050  0.048  0.074  0.066  0.044  0.018  0.037  0.046  0.002 -0.004  0.027 -0.002 -0.077 -0.105 -0.063 -0.035 -0.033 -0.075 -0.065 -0.118 -0.107 -0.055 -0.058 -0.035 -0.060 -0.059 -9.990 
 0.007 -0.009 -0.021 -0.016 -0.078 -0.085 -0.096 -0.039 -0.024 -0.031 -0.032 -0.031  0.010  0.073  0.085  0.070  0.109  0.101  0.112  0.125  0.080  0.050  0.038  0.040  0.022  0.024  0.031  0.007 -0.024 -0.047 -0.089 -0.089 -0.057 -0.076 -0.102 -0.042 -0.060 -0.034 -0.066 -0.056 -0.045 -0.045 -0.035 -0.043 
-0.005 -0.046 -0.005 -0.031 -0.015 -0.044 -0.043 -0.074 -0.075 -0.015 -0.002 -0.002  0.012  0.075  0.074  0.038  0.066  0.031  0.054  0.113  0.102  0.121  0.115  0.042 -0.011  0.029  0.019 -0.010 -0.025 -0.035 -0.015 -0.075 -0.040 -0.026 -0.065 -0.068 -0.072 -0.063 -0.050 -0.068 -0.079 -0.074 -0.079 -9.990 
 0.024  0.005  0.018 -0.009 -0.049 -0.050 -0.099 -0.049 -0.040 -0.019 -0.002  0.054  0.026  0.039  0.025  0.067  0.017  0.113  0.103  0.090  0.092  0.072  0.052  0.067  0.076  0.021  0.014 -0.001 -0.009 -0.018 -0.023 -0.028  0.026 -0.037 -0.073 -0.039 -0.063 -0.080 -0.064 -0.077 -0.086 -0.067 -0.030 -9.990 
 0.006  0.007 -0.010 -0.038 -0.051 -0.013 -0.040 -0.055 -0.067 -0.031  0.012  0.054  0.048  0.058  0.077  0.106  0.054  0.083  0.091  0.107  0.076  0.053  0.084  0.145  0.098  0.062  0.049 -0.012 -0.073 -0.063 -0.023  0.016 -0.057  0.003 -0.061 -0.022 -0.061 -0.028 -0.033 -0.046 -0.032 -0.029 -0.034 -9.990 
 0.015  0.013  0.004 -0.035 -0.044 -0.043 -0.054 -0.057 -0.036 -0.009  0.052  0.043  0.038  0.046  0.081  0.072  0.091  0.094  0.078  0.047  0.044  0.092  0.077  0.101  0.053  0.008  0.007 -0.029 -0.049 -0.043 -0.037 -0.035 -0.040 -0.030 -0.064 -0.055 -0.073 -0.007 -0.034 -0.011 -0.023 -0.046 -0.058 -9.990 
 0.032 -0.007 -0.036 -0.018 -0.008 -0.055 -0.059 -0.048 -0.064  0.005  0.030  0.004  0.049  0.073  0.080  0.086  0.069  0.058  0.047  0.084  0.045  0.070  0.070  0.045  0.072  0.043  0.004 -0.067 -0.047 -0.018 -0.058 -0.014 -0.069 -0.101 -0.028 -0.080 -0.036 -0.049 -0.046 -0.009 -0.008 -0.056 -0.046 -9.990 
-0.050  0.003 -0.040 -0.020 -0.041 -0.088 -0.072 -0.060 -0.026 -0.028 -0.028  0.032  0.019  0.064  0.037  0.036  0.061  0.054  0.061  0.101  0.052  0.087  0.110  0.094  0.064  0.045 -0.009 -0.031 -0.048 -0.043 -0.058 -0.040 -0.038 -0.009 -0.052 -0.048 -0.055 -0.083 -0.084 -0.074 -0.030 -0.057 -9.990 -9.990 
-0.038 -0.038 -0.033 -0.072 -0.039 -0.070 -0.065 -0.043 -0.031 -0.004  0.045 -0.002  0.040  0.041  0.064  0.081  0.044  0.103  0.084  0.021  0.054  0.054  0.077  0.063 -0.015 -0.000 -0.012 -0.018 -0.081 -0.065 -0.064 -0.039 -0.026 -0.027 -0.050 -0.097 -0.062 -0.080 -0.043 -0.030 -0.018 -0.069 -0.066 -9.990 
-0.003 -0.012 -0.004 -0.062 -0.054 -0.058 -0.080 -0.071 -0.065  0.033  0.029  0.009  0.041  0.059  0.089  0.076  0.078  0.055  0.058  0.030  0.077  0.061  0.045  0.032  0.073 -0.030 -0.046 -0.073 -0.066 -0.059 -0.014 -0.045 -0.028 -0.032 -0.046 -0.038 -0.037 -0.057 -0.071 -0.025 -0.005 -0.067 -0.097 -9.990 
 0.006  0.023 -0.036 -0.010 -9.990 -0.074 -0.058 -0.036  0.000  0.005  0.034  0.052  0.058  0.098  0.037  0.058  0.100  0.084  0.093  0.110  0.114  0.100  0.061  0.028  0.006  0.035 -0.060 -0.053 -0.086 -0.065 -0.000 -0.046 -0.062 -0.053 -0.022 -0.033 -0.025 -0.073 -0.033 -0.078 -0.035 -0.063 -0.065 -9.990 
-0.010 -0.006  0.015 -0.034 -0.073 -0.061 -0.060 -0.023 -0.009  0.040  0.063  0.031  0.086  0.069  0.085  0.132  0.096  0.108  0.121  0.128  0.087  0.120  0.119  0.085  0.066  0.040  0.007 -0.044 -0.025 -0.033 -0.014  0.002 -0.004 -0.019 -0.029 -0.053 -0.030 -0.040 -0.090 -0.025 -0.073 -0.051 -0.071 -9.990 
 0.024 -0.024 -0.065 -0.053 -0.033 -0.085 -0.049 -0.037  0.043  0.060  0.036  0.083  0.091  0.076  0.094  0.109  0.111  0.119  0.126  0.106  0.080  0.069  0.091  0.091  0.088  0.039  0.017 -0.045 -0.045 -0.044 -0.018 -0.009 -0.003 -0.034 -0.037 -0.032 -0.017 -0.034 -0.039 -0.065 -0.071 -0.097 -0.094 -9.990 
 0.002  0.011 -0.024 -0.069 -0.029 -0.023 -0.043 -0.029  0.006  0.046  0.026  0.046  0.063  0.058  0.072  0.050  0.075  0.052  0.041  0.074  0.059  0.095  0.065  0.098  0.009  0.082  0.047 -0.049 -0.046 -0.044 -0.029 -0.062 -0.015 -0.048 -0.063 -0.076 -0.082 -0.028 -0.025 -0.057 -0.043 -0.056 -0.023 -9.990 
 0.009 -0.036 -0.055 -0.010 -0.023 -0.069 -0.061 -0.043 -0.002 -0.006 -0.003  0.066  0.080  0.087  0.084  0.095  0.096  0.090  0.111  0.095  0.097  0.078  0.092  0.096  0.049  0.066  0.020 -0.055 -0.030 -0.027  0.003 -0.022  0.001 -0.016 -0.094 -0.074 -0.021 -0.037 -0.068 -0.069 -0.060 -0.035 -0.051 -9.990 
 0.019  0.009 -0.025 -0.028 -0.066 -0.109 -0.090 -0.045 -0.014 -0.015  0.029 -0.008  0.022  0.032  0.062  0.064  0.068  0.138  0.130  0.115  0.159  0.086  0.114  0.003  0.083  0.027 -0.023 -0.049 -0.101 -0.079 -0.081 -0.065 -0.028 -0.059 -0.041 -0.075 -0.009 -0.055 -0.040 -0.057 -0.087 -0.068 -9.990 -9.990 
 0.007 -0.006 -0.028 -0.015 -0.068 -0.065 -0.057 -0.034 -0.046 -0.017 -0.010  0.013 -0.005  0.041  0.077  0.100  0.070  0.117  0.117  0.111  0.099  0.075  0.074  0.086  0.099  0.041  0.038  0.011 -0.040 -0.052 -0.023 -0.066 -0.004 -0.082 -0.066 -0.074 -0.074 -0.052 -0.076 -0.070 -0.078 -0.081 -0.058 -9.990 
 0.027  0.040  0.000  0.009 -0.052 -0.059 -0.025 -0.004  0.005  0.000  0.009  0.011  0.036  0.013  0.089  0.073  0.085  0.110  0.104  0.123  0.093  0.070  0.058  0.044  0.083  0.109  0.026 -0.019 -0.045  0.003 -0.013 -0.001 -0.030 -0.048 -0.078  0.010 -0.053 -0.053 -0.094 -0.050 -0.069 -0.063 -0.087 -9.990 
 0.008 -0.031 -0.036 -0.034 -0.024 -0.054 -0.127 -0.086 -0.030  0.034  0.045  0.058  0.053  0.086  0.082  0.040  0.094  0.128  0.121  0.146  0.060  0.085  0.057  0.051  0.043  0.065  0.006  0.006 -0.016 -0.060 -0.014 -0.032 -0.080 -0.037 -0.045 -0.047 -0.028 -0.026 -0.055 -0.071 -0.066 -0.073 -0.017 -9.990 
 0.016  0.035 -0.003 -0.028 -0.061 -0.022 -0.047 -0.059 -0.048 -0.036  0.033  0.044  0.049  0.047  0.142  0.097  0.096  0.117  0.123  0.118  0.093  0.079  0.104  0.053  0.033  0.051  0.021 -0.021 -0.047 -0.053 -0.033 -0.066 -0.042 -0.069 -0.004 -0.039 -0.091  0.005 -0.059 -0.040 -0.093 -0.078 -0.103 -9.990 
 0.043  0.038  0.015 -0.030 -0.017 -0.020 -0.077 -0.062 -0.062 -0.041  0.002  0.036  0.057  0.037  0.090  0.084  0.071  0.071  0.068  0.101  0.069  0.050  0.040  0.084  0.057  0.052  0.004 -0.038 -0.016 -0.025 -0.017 -0.046 -0.046 -0.016 -0.023 -0.043 -0.055 -0.037 -0.024 -0.006 -0.044 -0.040 -0.070 -9.990 
 0.031  0.030 -0.017 -0.018  0.004 -0.005 -0.060 -0.054 -0.093 -0.049 -0.054  0.002  0.032  0.071  0.057  0.087  0.066  0.064  0.073  0.100  0.108  0.055  0.030  0.108  0.068  0.041  0.003 -0.049 -0.032  0.021 -0.044 -0.087 -0.080 -0.050 -0.079 -0.054 -0.055 -0.067 -0.038 -0.067 -0.034  0.002  0.022 -9.990 
 0.061 -0.006  0.005 -0.041  0.000 -0.056 -0.064 -0.099 -0.038 -0.041 -0.026 -0.006  0.028  0.028  0.041  0.062  0.080  0.084  0.081  0.049  0.092  0.098  0.056  0.034  0.046 -0.008 -0.038 -0.077 -0.058  0.003 -0.074 -0.061 -0.051 -0.079 -0.071 -0.050 -0.039 -0.061 -0.053 -0.049 -0.033 -0.094 -0.089 -9.990 
 0.056  0.018 -0.023 -0.003  0.010 -0.009 -0.035 -0.036 -0.091 -0.066 -0.032 -0.007  0.022  0.067  0.033  0.035  0.076  0.089  0.062  0.066  0.082  0.057  0.072  0.046  0.047 -0.025 -0.054 -0.043 -0.046 -0.049  0.024 -0.081 -0.073 -0.047 -0.057 -0.059 -0.079 -0.063 -0.052 -0.031 -0.098 -0.099 -0.088 -9.990 
 0.006 -0.017  0.014  0.019 -0.021 -0.042 -0.043 -0.031 -0.089 -0.023 -0.021 -0.036  0.001  0.048  0.046  0.054  0.033  0.066  0.076  0.065  0.055  0.084  0.095  0.017  0.003 -0.038 -0.038 -0.042 -0.020 -0.005 -0.052 -0.019 -0.030 -0.082 -0.097 -0.067 -0.046 -0.066 -0.058 -0.045 -0.024 -0.041 -0.095 -9.990 
 0.031  0.017  0.041 -0.015 -0.019 -0.053 -0.047 -0.017 -0.017 -0.113 -0.049 -0.005 -0.004  0.022  0.060  0.074  0.071  0.096  0.090  0.139  0.074  0.069  0.053  0.067  0.052  0.018 -0.051 -0.006 -0.026 -0.024 -0.043 -0.082 -0.072 -0.016 -0.049 -0.062 -0.052 -0.061 -0.081 -0.019 -0.009 -0.044 -0.013 -9.990 
 0.033  0.004  0.030 -0.000  0.025 -0.028 -0.067 -0.027 -0.071 -0.066 -0.049 -0.027 -0.008  0.061  0.052  0.046  0.041  0.072  0.073  0.082  0.097  0.045  0.059  0.117  0.058  0.003 -0.059 -0.045 -0.018  0.023 -0.011 -0.041 -0.011 -0.043 -0.086 -0.080 -0.094 -0.102 -0.041 -0.041 -0.040 -9.990 -9.990 -9.990 
 0.028  0.085  0.030  0.056 -0.019 -0.015 -0.055 -0.044 -0.054 -0.066 -0.041  0.001  0.019  0.032  0.086  0.024  0.077  0.083  0.111  0.062  0.044  0.090  0.121  0.104  0.076  0.037 -0.033 -0.039  0.022  0.024 -0.005  0.020 -0.016 -0.063 -0.087 -0.046 -0.056 -0.065 -0.072 -0.041 -0.086 -0.076 -0.080 -9.990 
 0.041  0.013  0.049  0.012  0.021 -0.006  0.000 -0.035 -0.028 -0.085 -0.003  0.033 -0.013  0.006  0.043  0.019  0.029  0.090  0.102  0.086  0.078  0.071  0.055  0.138  0.105  0.045 -0.001 -0.002 -0.005 -0.007 -0.006 -0.000 -0.043 -0.006 -0.007 -0.054 -0.028 -0.049 -0.068 -0.052 -0.074 -0.087 -0.044 -9.990 
 0.023  0.030  0.009  0.068  0.009 -0.037  0.014 -0.044 -0.053 -0.065 -0.007 -0.022  0.006  0.041  0.024  0.055  0.078  0.048  0.044  0.098  0.059  0.066  0.095  0.074  0.098  0.020  0.019 -0.032  0.013 -0.046 -0.029 -0.029 -0.040 -0.082 -0.029 -0.009 -0.052 -0.082 -0.048 -0.105 -0.048 -0.062 -0.047 -9.990 
 0.032  0.035  0.040  0.003  0.023 -0.034 -0.027 -0.039 -0.009 -0.044 -0.066 -0.021 -0.023  0.020  0.046  0.026  0.063  0.030  0.031  0.025  0.039  0.040  0.066  0.061  0.058  0.042 -0.020 -0.059 -0.009 -0.015 -0.055 -0.085 -0.029 -0.008 -0.049 -0.108 -0.033 -0.112 -0.081 -0.056 -0.081 -0.070 -0.078 -9.990 
 0.021  0.028 -0.003 -0.000 -0.001 -0.048 -0.077 -0.004 -0.021 -0.056 -0.067 -0.027  0.003  0.021  0.012  0.044  0.034 -0.007  0.034  0.013  0.092  0.059  0.033  0.063  0.064  0.020 -0.014 -0.032 -0.030 -0.086 -0.023 -0.019 -0.044 -0.052 -0.084 -0.045 -0.082 -0.076 -0.054 -0.064 -0.052 -0.050 -0.055 -9.990 
 0.056  0.047  0.033  0.015  0.021 -0.012 -0.040 -0.049 -0.054 -0.101 -0.024 -0.044 -0.048  0.041  0.026  0.016  0.006  0.012  0.045  0.013  0.029  0.061  0.054  0.050 -0.017  0.016 -0.060 -0.088 -0.070 -0.012 -0.053 -0.082 -0.056 -0.053 -0.089 -0.103 -0.079 -0.124 -0.102 -0.033 -0.037 -0.032 -0.115 -9.990 
 0.016  0.023  0.036  0.029  0.009 -0.046 -0.063 -0.043 -0.024 -0.095 -0.067 -0.031 -0.053  0.003  0.023  0.015  0.068  0.022  0.032  0.030  0.074  0.077  0.026  0.082  0.016 -0.019  0.005 -0.016 -0.047 -0.054 -0.019  0.007 -0.043 -0.041 -0.061 -0.096 -0.055 -0.056 -0.085 -0.064 -0.079 -0.146 -0.094 -9.990 
 0.061  0.092  0.002 -0.005 -0.015 -0.027 -0.031 -0.015 -0.008  0.011  0.011 -0.005 -0.031  0.012 -0.019  0.028  0.055  0.057  0.054  0.072  0.048  0.050  0.076  0.052  0.016 -0.018 -0.089 -0.012 -0.020 -0.015 -0.039 -0.062 -0.062 -0.050 -0.101 -0.066 -0.027 -0.029 -0.029 -0.055 -0.076 -0.036 -0.092 -9.990 
 0.047  0.010  0.006 -0.010 -0.008  0.008 -0.035 -0.019 -0.023 -0.034 -0.095 -0.080 -0.038 -0.040 -0.009  0.020  0.014  0.031  0.033  0.080  0.046  0.071  0.071  0.063  0.010 -0.054 -0.041 -0.046 -0.058 -0.054 -0.082 -0.027 -0.051 -0.098 -0.056 -0.093 -0.096 -0.053 -0.067 -0.068 -0.072 -0.123 -0.124 -9.990 
 0.063  0.025 -0.018 -0.012 -0.009 -0.034 -0.014 -0.072 -0.041 -0.039 -0.067 -0.069 -0.033 -0.046 -0.056  0.028  0.003  0.062  0.054  0.046  0.039  0.075  0.054  0.080  0.019 -0.024 -0.043 -0.052 -0.075 -0.091 -0.092 -0.100 -0.091 -0.035 -0.080 -0.107 -0.070 -0.091 -0.069 -0.056 -0.064 -0.097 -0.086 -9.990 
 0.047  0.061  0.028  0.024  0.010  0.004  0.012 -0.004 -0.030 -0.024 -0.068 -0.047 -0.052  0.002  0.025 -0.018  0.021  0.036  0.015  0.042  0.064  0.047  0.097  0.066  0.035 -0.024 -0.061 -0.045 -0.036 -0.039 -0.038 -0.012 -0.076 -0.085 -0.067 -0.037 -0.070 -0.025 -0.071 -0.012 -0.049 -0.080 -0.028 -9.990 
 0.044  0.039  0.062  0.041 -0.013  0.035  0.025 -0.023 -0.016  0.027 -0.049 -0.035  0.022  0.031  0.041  0.015  0.018  0.067  0.098  0.038  0.009  0.052  0.063  0.088  0.080 -9.990 -0.060 -0.056 -0.045 -0.062 -0.077 -0.066 -0.083 -0.053 -0.067 -0.038 -0.084 -0.061 -0.088 -0.071 -0.080 -0.085 -9.990 -9.990 
 0.047  0.054  0.029  0.083  0.024  0.045 -0.011 -0.028 -0.023 -0.035 -0.043 -0.027 -0.045  0.000 -0.013  0.016  0.050  0.052  0.020  0.054  0.081  0.073  0.088  0.036  0.124  0.025 -0.017 -0.080 -0.073 -0.081 -0.044 -0.040 -0.047 -0.018 -0.035 -0.060 -0.093 -0.102 -0.097 -0.075 -0.081 -0.086 -9.990 -9.990 
 0.091  0.061  0.066  0.083  0.015  0.021  0.031  0.009 -0.041 -0.008 -0.028 -0.007 -0.028 -0.024 -0.026  0.028  0.021  0.071  0.055  0.063  0.066  0.037  0.100  0.075  0.080 -0.000  0.003 -0.054 -0.070 -0.077 -0.060 -0.078 -0.036 -0.051 -0.049 -0.090 -0.119 -0.101 -0.098 -0.100 -0.109 -0.136 -9.990 -9.990 
 0.042  0.025  0.028  0.019  0.008 -0.009  0.027  0.020 -0.002 -0.028 -0.009 -0.044 -0.020  0.052  0.013  0.059  0.020  0.050  0.072  0.057  0.052  0.081  0.117  0.132  0.056  0.017  0.005 -0.050 -0.074 -0.073 -0.050 -0.033 -0.044 -0.047 -0.056 -0.064 -0.063 -0.069 -0.060 -0.127 -0.028 -0.046 -0.038 -9.990 
 0.042  0.073  0.051  0.037  0.042  0.035  0.027  0.015  0.002 -0.056 -0.038 -0.059  0.012  0.001  0.011  0.056  0.066  0.039  0.074  0.057  0.056  0.055  0.091  0.122  0.069  0.050 -9.990 -0.017 -0.042 -0.124 -0.063 -0.069 -0.098 -0.075 -0.073 -0.091 -0.053 -0.036 -0.059 -0.110 -0.118 -0.053 -0.101 -9.990 
 0.018  0.077  0.015  0.033  0.053  0.029  0.059  0.064  0.001 -0.016 -0.053 -0.045 -0.014 -0.005  0.002  0.013  0.047  0.042  0.010  0.046  0.031  0.036  0.077  0.085  0.093  0.082 -9.990 -0.056 -0.035 -0.084 -0.060 -0.109 -0.089 -0.063 -0.084 -0.095 -0.088 -0.126 -0.070 -0.103 -0.111 -9.990 -9.990 -9.990 
 0.061  0.088  0.062  0.050  0.041  0.029  0.007 -0.016 -0.004 -0.033 -0.043 -0.010  0.004  0.041  0.015  0.015  0.019  0.053  0.017  0.005  0.088  0.038  0.016  0.027  0.066  0.062 -9.990 -0.028 -0.019 -0.070 -0.096 -0.103 -0.080 -0.099 -0.080 -0.121 -0.097 -0.142 -0.116 -0.096 -0.116 -0.114 -0.116 -9.990 
 0.043  0.019  0.021  0.067  0.013  0.017  0.038 -0.011 -0.081 -0.050 -0.037  0.011 -0.004  0.006  0.003  0.051  0.022  0.030  0.006  0.072  0.093  0.062  0.065  0.073  0.050  0.072 -9.990 -0.056 -0.080 -0.032 -0.068 -0.015 -0.048 -0.083 -0.083 -0.123 -0.100 -0.146 -0.163 -0.115 -0.132 -0.088 -0.084 -9.990 
 0.065  0.056  0.069  0.065  0.057 -0.028  0.012  0.006 -0.090 -0.044 -0.039 -0.037 -0.013  0.028  0.014  0.017  0.030 -0.003  0.044  0.056  0.061  0.023  0.035  0.060  0.026  0.028  0.015 -0.003 -0.044 -0.122 -0.101 -0.087 -0.070 -0.048 -0.021 -0.047 -0.096 -0.101 -0.108 -0.064 -0.130 -0.132 -0.090 -9.990 
 0.028  0.059  0.028  0.010  0.018 -0.014  0.001 -0.026 -0.081 -0.043 -0.033 -0.033 -0.007  0.003  0.034  0.042  0.045  0.021  0.065  0.066  0.109  0.091  0.041  0.093  0.031  0.050 -0.010  0.024 -0.029 -0.060 -0.047 -0.071 -0.126 -0.060 -0.049 -0.063 -0.114 -0.066 -0.066 -0.059 -0.100 -0.055 -0.047 -9.990 
 0.010  0.027  0.019  0.035  0.038  0.009 -0.056 -0.028 -0.035 -0.008 -0.003  0.029  0.009  0.033  0.050  0.030  0.050  0.067  0.090  0.102  0.118  0.079  0.037  0.039  0.061  0.049  0.078 -0.005 -0.007 -0.065 -0.070 -0.067 -0.070 -0.069 -0.082 -0.052 -0.052 -0.093 -0.089 -0.064 -0.016 -0.090 -0.063 -9.990 
 0.068  0.041  0.037  0.016  0.010  0.005 -0.014 -0.041 -0.052  0.008  0.011 -0.007  0.075  0.017  0.007  0.052  0.072  0.081  0.095  0.126  0.101  0.095  0.106  0.107  0.070  0.100  0.071  0.006 -0.081 -0.052 -0.093 -0.123 -0.074 -0.121 -0.113 -0.098 -0.115 -0.075 -0.089 -0.095 -0.103 -0.111 -0.128 -9.990 
 0.073  0.063  0.028  0.012 -0.004 -0.019  0.005 -0.002 -0.010  0.035  0.003  0.003  0.014  0.047  0.050  0.051  0.112  0.089  0.099  0.120  0.126  0.128  0.109  0.054  0.069  0.060  0.041 -9.990 -0.003 -0.055 -0.028 -0.040 -0.114 -0.076 -0.050 -0.072 -0.132 -0.084 -0.081 -0.033 -0.074 -0.085 -0.111 -9.990 
 0.026  0.012 -0.020  0.049  0.006 -0.028 -0.067 -0.079 -0.032  0.004  0.014  0.022  0.018  0.046  0.058  0.123  0.082  0.084  0.085  0.125  0.095  0.115  0.082  0.069  0.043  0.065  0.091 -0.017 -0.069 -0.044 -0.057 -0.092 -0.086 -0.069 -0.049 -0.071 -0.065 -0.109 -0.068 -0.081 -0.097 -0.073 -0.061 -9.990 
 0.013 -0.044 -0.039 -0.004 -0.047 -0.042 -0.056 -0.063 -0.049 -0.023 -0.018 -0.003  0.061  0.009  0.047  0.080  0.064  0.077  0.062  0.108  0.107  0.081  0.048  0.063  0.042  0.059  0.056 -9.990  0.001 -0.018 -0.050 -0.042 -0.063 -0.061 -0.058 -0.029 -0.053 -0.049 -0.060 -0.054 -0.056 -0.039 -0.029 -9.990 
-0.005  0.015  0.010  0.035 -0.064 -0.047 -0.049 -0.040 -0.035 -0.019 -0.005 -0.006  0.028  0.035  0.025  0.047  0.077  0.101  0.068  0.113  0.033  0.070  0.087  0.087  0.075  0.067  0.030 -0.039 -0.028 -0.036 -0.044 -0.029 -0.033 -0.040 -0.046 -0.050 -0.084 -0.073 -0.034 -0.104 -0.069 -0.111 -0.112 -9.990 
 0.043  0.022 -0.043 -0.008 -0.036 -0.036 -0.052 -0.036 -0.049  0.004 -0.008  0.030  0.027  0.042  0.064  0.068  0.101  0.083  0.073  0.089  0.111  0.038  0.111  0.075  0.083  0.117  0.059 -0.028 -0.049 -0.006 -0.045 -0.103 -0.069 -0.048 -0.072 -0.072 -0.045 -0.060 -0.070 -0.071 -0.055 -0.085 -9.990 -9.990 
 0.008  0.003 -0.027 -0.005 -0.036 -9.990 -0.058 -0.013 -0.066 -0.011 -0.001  0.025  0.034  0.060  0.023  0.063  0.075  0.092  0.092  0.093  0.091  0.148  0.093  0.102  0.132  0.124 -9.990 -0.008 -0.049 -0.029 -0.021 -0.005 -0.024 -0.048 -0.032 -0.071 -0.060 -0.022 -0.051 -0.070 -0.101 -9.990 -9.990 -9.990 
 0.045  0.008 -0.008 -0.044 -0.032 -0.085 -0.093 -0.040 -0.044 -0.023 -0.025  0.056  0.013  0.037  0.003  0.019  0.066  0.084  0.060  0.063  0.028  0.049  0.070  0.069  0.116  0.071  0.070 -0.031 -0.022 -0.052 -0.055 -0.015 -0.041 -0.089 -0.102 -0.089 -0.071 -0.104 -0.083 -0.137 -0.130 -0.112 -0.127 -9.990 
 0.021 -0.004 -0.042 -0.051 -0.064 -0.036 -0.083 -0.061 -0.014 -0.023  0.010  0.040  0.056  0.057  0.074  0.049  0.063  0.084  0.095  0.117  0.123  0.129  0.073  0.105  0.118  0.099  0.075  0.007 -0.012 -0.036 -0.027 -0.059 -0.076 -0.055 -0.045 -0.043 -0.082 -0.084 -0.072 -0.067 -0.077 -0.036 -0.068 -9.990 
 0.019 -0.010 -0.017 -0.017 -0.066 -0.017 -0.027 -0.051 -0.029  0.003 -0.011 -0.006  0.021  0.090  0.038  0.059  0.096  0.087  0.092  0.086  0.052  0.071  0.120  0.100  0.066  0.078  0.070 -9.990 -0.021 -0.028 -0.022 -0.071 -0.065 -0.032 -0.050 -0.076 -0.083 -0.178 -0.104 -0.137 -0.112 -0.144 -9.990 -9.990 
 0.007  0.019  0.028  0.006  0.004 -0.008 -0.012 -0.094 -0.064 -0.022 -0.009  0.013  0.022  0.078  0.081  0.072  0.069  0.092  0.083  0.092  0.112  0.097  0.111  0.080  0.075  0.035  0.070  0.044 -0.027 -0.044 -0.031 -0.048 -0.074 -0.073 -0.070 -0.085 -0.072 -0.093 -0.095 -0.048 -0.068 -0.134 -9.990 -9.990 
 0.053 -0.002  0.014  0.003 -0.024 -0.013 -0.017 -0.044 -0.067 -0.059 -0.049 -0.035  0.006 -0.002  0.035  0.062  0.024  0.059  0.021  0.026  0.066  0.028  0.079  0.057  0.063  0.102  0.056  0.049 -9.990 -0.026 -0.049 -0.056 -0.070 -0.079 -0.113 -0.067 -0.062 -0.097 -0.076 -0.100 -0.102 -0.101 -0.127 -9.990 
 0.060  0.041  0.044  0.013 -0.033  0.013 -0.017 -0.063 -0.066 -0.020 -0.026  0.014 -0.014  0.023  0.018  0.066  0.087  0.072  0.076  0.074  0.038  0.063  0.057  0.053  0.041  0.071  0.050  0.032 -9.990 -0.077 -0.041 -0.081 -0.077 -0.095 -0.074 -0.129 -0.126 -0.130 -0.161 -0.123 -0.157 -0.118 -0.135 -9.990 
 0.066  0.053  0.011  0.055 -0.004  0.024 -0.048  0.013 -0.063 -0.059 -0.047 -0.003 -0.021  0.017  0.043  0.054  0.033  0.025  0.028  0.085  0.078  0.079  0.080  0.090  0.111  0.055  0.042  0.034 -9.990  0.000 -0.033 -0.056 -0.071 -0.076 -0.074 -0.091 -0.094 -0.069 -0.071 -0.101 -0.068 -0.136 -0.100 -9.990 
 0.112  0.014  0.004  0.010  0.050  0.034  0.018  0.016 -0.023 -0.006 -0.023 -0.033 -0.015  0.036  0.083  0.039  0.044  0.018  0.064  0.056  0.078  0.061  0.058  0.091  0.070  0.074  0.033  0.080  0.070 -0.021 -0.031 -0.051 -0.084 -9.990 -9.990 -9.990 -0.089 -0.079 -0.087 -0.107 -0.107 -0.109 -0.106 -9.990 
 0.084  0.083  0.034  0.036  0.015  0.001 -0.018 -0.007 -0.012 -0.051 -0.054 -0.016 -0.024 -9.990 -9.990  0.029  0.054  0.097  0.086  0.053  0.070  0.096  0.055  0.081  0.086  0.072  0.065  0.078  0.004 -0.050 -0.030 -0.064 -0.061 -0.052 -0.071 -0.065 -0.131 -0.120 -0.035 -0.098 -0.120 -0.062 -9.990 -9.990 
 0.086  0.047  0.018  0.076  0.040  0.036 -0.001  0.073  0.018 -0.024 -0.037 -0.038 -0.041  0.015  0.010  0.061 -0.000  0.057  0.058  0.087  0.087  0.045  0.096  0.126  0.018  0.064  0.086  0.047  0.033  0.000 -0.034 -0.019 -0.068 -0.052 -0.076 -0.055 -0.051 -0.075 -0.092 -0.079 -0.093 -0.055 -0.069 -9.990 
 0.048  0.041  0.103  0.061  0.053  0.036  0.024 -0.006 -0.009 -0.010 -0.006 -0.010  0.002  0.032  0.015  0.060  0.034  0.040  0.054  0.050  0.063  0.083  0.051  0.068  0.081  0.048  0.052  0.037  0.021 -0.018 -0.071 -0.065 -0.065 -0.079 -0.014 -0.024 -0.049 -0.089 -0.110 -0.054 -0.070 -0.055 -9.990 -9.990 
 0.052  0.061  0.077  0.074  0.040  0.008  0.046  0.050  0.018  0.002 -0.043 -0.010  0.007  0.004 -0.007  0.034  0.051  0.057  0.099  0.113  0.119  0.072  0.104  0.056  0.125  0.080  0.052  0.028  0.011 -0.048 -0.046 -0.076 -0.030 -0.063 -0.069 -0.043 -0.087 -0.087 -0.056 -0.041 -0.087 -0.027 -0.036 -9.990 
 0.061  0.067  0.062  0.041  0.075  0.047  0.029 -0.016 -0.046 -0.014 -0.047 -0.006  0.005  0.061  0.019  0.032  0.085  0.101  0.101  0.143  0.118  0.091  0.069  0.059  0.118  0.060  0.051 -0.010  0.022 -0.027 -0.028 -0.014 -0.025 -0.052 -0.084 -0.082 -0.094 -0.055 -0.069 -0.088 -0.061 -0.041 -0.052 -9.990 
 0.061  0.058  0.047  0.033 -0.019  0.003 -0.014 -0.029 -0.066 -0.011 -0.007  0.022 -0.043  0.049  0.006  0.010  0.069  0.088  0.073  0.076  0.088  0.095  0.130  0.072  0.053  0.040  0.008 -0.011 -0.051 -0.046 -0.055 -0.050 -0.073 -0.099 -0.078 -0.078 -0.081 -0.095 -0.059 -0.050 -0.095 -0.091 -0.077 -9.990 
 0.036 -0.013  0.041  0.014 -0.067 -0.082 -0.068 -0.030 -0.063 -0.052  0.006 -0.008  0.013  0.029  0.058  0.077  0.043  0.094  0.070  0.054  0.050  0.109  0.057  0.058  0.086  0.024 -0.025 -0.054 -0.025 -0.026 -0.028 -0.039 -0.088 -0.116 -0.122 -0.076 -0.092 -0.134 -0.118 -0.048 -0.122 -0.071 -0.088 -9.990 
 0.004 -0.003  0.006 -0.065 -0.034 -0.031 -0.065 -0.058 -0.076 -0.039 -0.026 -0.034 -0.037  0.020  0.045  0.040  0.097  0.088  0.098  0.114  0.091  0.050  0.060  0.080  0.067  0.062  0.002 -0.048 -0.024 -0.069 -0.035 -0.050 -0.112 -0.086 -0.098 -0.054 -0.098 -0.083 -0.066 -0.099 -0.093 -0.096 -9.990 -9.990 
 0.027  0.019 -0.003 -0.042 -0.034 -0.034 -0.036 -0.038 -0.084 -0.038 -0.031  0.028  0.030  0.018  0.068  0.051  0.075  0.095  0.105  0.122  0.136  0.110  0.076  0.086  0.086  0.027  0.022 -0.003  0.006 -0.052 -0.029 -0.051 -0.040 -0.059 -0.086 -0.025 -0.036 -0.131 -0.106 -0.073 -0.066 -0.046 -0.040 -9.990 
-0.017  0.011  0.014 -0.001 -0.003 -0.019 -0.054 -0.006 -0.050 -0.025 -0.015 -0.034  0.009  0.078  0.056  0.071  0.097  0.087  0.112  0.111  0.114  0.109  0.073  0.086  0.070  0.096  0.007  0.015  0.016 -0.040  0.001 -0.070 -0.088 -0.097 -0.075 -0.109 -0.105 -0.074 -0.091 -0.073 -0.150 -0.057 -0.123 -9.990 
 0.099  0.058  0.043  0.010 -0.052 -0.051 -0.037 -0.033 -0.057 -0.037  0.001  0.026  0.037  0.046  0.068  0.076  0.076  0.136  0.115  0.113  0.111  0.125  0.105  0.101  0.061  0.056  0.031 -0.023 -0.039 -0.050 -0.041 -0.080 -0.056 -0.080 -0.102 -0.082 -0.088 -0.110 -0.123 -0.105 -0.074 -0.099 -0.068 -9.990 
 0.062  0.032  0.057  0.041 -0.000  0.010 -0.007  0.035  0.015 -0.025 -0.024 -0.018 -0.023  0.047  0.057  0.036  0.029  0.091  0.064  0.037  0.049  0.055  0.123  0.094  0.071  0.079  0.066  0.030  0.002 -0.043 -0.048 -0.067 -0.099 -0.084 -0.096 -0.067 -0.036 -0.112 -0.050 -0.111 -0.118 -0.098 -0.052 -9.990 
 0.079  0.028  0.062  0.054  0.041  0.067  0.047  0.041  0.019 -0.033 -0.020  0.021 -0.005  0.022  0.003  0.070  0.022  0.069  0.072  0.043  0.072  0.072  0.082  0.072  0.071  0.050  0.060  0.035  0.003 -0.016 -0.042 -0.027 -0.098 -0.103 -0.121 -0.105 -0.088 -0.122 -0.071 -0.028 -0.078 -0.104 -0.079 -9.990 
 0.123  0.105  0.061  0.095  0.060  0.031  0.069  0.037  0.026  0.044 -0.000  0.004 -0.057 -0.052 -0.000  0.006  0.038  0.057  0.027  0.075  0.082  0.061  0.069  0.089  0.055  0.044  0.030  0.042  0.017 -0.028 -0.006 -0.065 -0.009 -0.112 -0.091 -0.156 -0.110 -0.145 -0.124 -0.061 -0.061 -0.100 -0.055 -9.990 
 0.073  0.094  0.063  0.063  0.092  0.043  0.095  0.071  0.021  0.040 -0.025  0.019 -0.038 -0.025 -0.028  0.001  0.013  0.059  0.056  0.002  0.089  0.046  0.068  0.066  0.036  0.066  0.041  0.070 -0.001  0.008 -0.007 -0.066 -0.076 -0.114 -0.130 -0.118 -0.125 -0.128 -0.121 -0.086 -0.050 -0.136 -0.127 -9.990 
 0.069  0.054  0.100  0.068  0.046  0.091  0.096  0.069  0.073  0.019  0.016  0.018  0.022 -0.011 -0.027  0.010 -0.001  0.031  0.025  0.038  0.083  0.005  0.027  0.080  0.075  0.098  0.072  0.026 -0.004  0.022 -0.014 -0.057 -0.105 -0.077 -0.086 -0.125 -0.080 -0.089 -0.093 -0.067 -9.990 -9.990 -9.990 -9.990 
 0.140  0.073  0.083  0.087  0.039  0.082  0.053  0.072  0.043  0.059  0.011  0.017 -0.077 -0.073 -0.004  0.013  0.031  0.016  0.022  0.035  0.037  0.071  0.047  0.051  0.021  0.034  0.070  0.042  0.030  0.029 -0.055 -0.065 -0.091 -0.072 -0.117 -0.111 -0.128 -0.128 -0.072 -0.140 -0.079 -0.117 -0.096 -9.990 
 0.093  0.071  0.095  0.078  0.051  0.057  0.093  0.051  0.119  0.057  0.031  0.037  0.034 -0.006 -0.029  0.013 -0.007 -0.029 -0.010 -0.010  0.006  0.050  0.102  0.088  0.080  0.055  0.025  0.048  0.043  0.013 -0.042 -0.052 -0.041 -0.075 -0.064 -0.119 -0.046 -0.066 -0.103 -0.114 -0.154 -0.085 -0.129 -9.990 
 0.113  0.074  0.113  0.100  0.105  0.090  0.120  0.092  0.028  0.086  0.034  0.033  0.016 -0.031 -0.040 -0.041  0.010  0.043  0.030  0.042  0.032  0.048  0.104  0.089  0.070  0.023  0.018  0.066 -0.023 -0.039 -0.043 -0.066 -0.096 -0.089 -0.089 -0.103 -0.116 -0.096 -0.103 -0.108 -0.106 -0.153 -0.113 -9.990 
 0.119  0.099  0.129  0.095  0.056  0.067  0.109  0.088  0.060  0.043  0.015  0.029 -0.005 -0.019 -0.036  0.019 -0.020 -0.020 -0.004  0.062  0.069  0.035  0.093  0.068  0.013  0.021  0.071  0.050  0.079  0.033 -0.036 -0.071 -0.114 -0.093 -0.076 -0.088 -0.075 -0.084 -0.089 -0.112 -0.125 -0.114 -0.098 -9.990 
 0.102  0.090  0.082  0.078  0.095  0.085  0.075  0.051  0.029  0.074  0.032 -0.020 -0.004 -0.016 -0.005  0.015  0.004 -0.001  0.009  0.006  0.052  0.054  0.029  0.070  0.076  0.041  0.034  0.042 -0.005 -0.117 -0.111 -0.066 -0.140 -0.160 -0.133 -0.105 -0.059 -0.050 -0.108 -0.075 -0.054 -0.076 -0.072 -9.990 
 0.044  0.115  0.143  0.120  0.101  0.097  0.070  0.090  0.028 -0.001  0.035 -0.041 -0.054  0.013 -0.021 -0.021  0.005  0.024  0.034  0.050  0.069  0.063  0.066  0.031  0.031  0.068  0.050  0.025  0.016 -0.080 -0.067 -0.072 -0.068 -0.078 -0.061 -0.099 -0.105 -0.090 -0.114 -0.071 -0.070 -0.100 -0.079 -9.990 
 0.095  0.074  0.094  0.099  0.159  0.109  0.074  0.045  0.021  0.034 -0.014 -0.012 -0.002 -0.041 -0.005 -0.018  0.007  0.045  0.056  0.027  0.017  0.019  0.042  0.073  0.045  0.038  0.055  0.048  0.020  0.001 -0.066 -0.082 -0.131 -0.084 -0.099 -0.090 -0.080 -0.065 -0.055 -0.121 -0.116 -0.124 -0.138 -9.990 
 0.081  0.094  0.111  0.070  0.062  0.088  0.123  0.102  0.054  0.063  0.057  0.031 -0.023 -0.036 -0.031  0.001  0.003 -0.017  0.039  0.006  0.027  0.013  0.047  0.049  0.083  0.044  0.057  0.044  0.080 -0.030 -0.055 -0.073 -0.112 -0.104 -0.086 -0.067 -0.097 -0.079 -0.076 -0.122 -0.112 -0.120 -0.075 -9.990 
 0.119  0.102  0.034  0.089  0.078  0.101  0.071  0.012  0.067  0.033  0.060  0.045  0.033  0.008  0.003  0.005 -0.012 -0.011 -0.011  0.020  0.068  0.046  0.064  0.092  0.102  0.059  0.065  0.073  0.031 -0.059 -0.103 -0.087 -0.120 -0.084 -0.148 -0.093 -0.063 -0.093 -0.073 -0.073 -0.099 -0.079 -0.155 -9.990 
 0.107  0.064  0.065  0.084  0.089  0.134  0.055  0.063  0.035  0.045  0.059  0.020  0.048  0.008 -0.048  0.048  0.043  0.000  0.035  0.060  0.079  0.081  0.073  0.059  0.081  0.113  0.077  0.044  0.045 -0.026 -0.067 -0.059 -0.071 -0.085 -0.086 -0.085 -0.089 -0.130 -0.104 -0.105 -0.098 -0.098 -0.086 -9.990 
 0.092  0.067  0.110  0.097  0.100  0.076  0.076 -9.990  0.040  0.034  0.012  0.026  0.033 -0.029 -0.083 -0.026 -0.005  0.052  0.060  0.022  0.022  0.036  0.088  0.063  0.089  0.051  0.051  0.048  0.080 -0.032 -0.009 -0.069 -0.100 -0.117 -0.109 -0.082 -0.105 -0.149 -0.114 -0.105 -0.136 -0.091 -9.990 -9.990 
 0.120  0.125  0.104  0.052  0.067  0.088  0.044  0.028  0.038  0.066  0.012  0.003  0.009 -0.035 -0.033 -0.054 -0.018  0.007  0.008  0.049  0.057  0.045  0.066  0.079  0.046  0.055  0.101  0.105  0.058 -0.009 -0.114 -0.081 -0.061 -0.094 -0.128 -0.065 -0.131 -0.115 -0.138 -0.141 -0.181 -0.155 -0.172 -9.990 
 0.095  0.105  0.110  0.079  0.072  0.082  0.050  0.024  0.044  0.021  0.044 -0.024 -0.020  0.000 -0.026 -0.037 -0.019  0.013  0.029  0.052  0.078  0.092  0.046  0.085  0.052  0.052  0.108  0.037  0.019  0.030 -0.055 -0.088 -0.059 -0.080 -0.099 -0.108 -0.117 -0.162 -0.101 -0.124 -0.136 -0.179 -9.990 -9.990 
 0.122  0.099  0.075  0.082  0.085  0.086  0.073  0.050  0.040  0.021  0.021  0.027 -0.009 -0.037 -0.044  0.017 -0.004  0.018 -0.017  0.016  0.070  0.052  0.085  0.074  0.107  0.095  0.111  0.079  0.034 -0.015 -0.041 -0.085 -0.075 -0.109 -0.089 -0.098 -0.101 -0.077 -0.056 -0.112 -0.078 -0.068 -0.105 -9.990 
 0.113  0.103  0.094  0.121  0.090  0.091  0.057  0.059  0.107  0.008  0.024 -0.009 -0.003  0.011  0.020  0.042  0.033 -0.001  0.036  0.064  0.094  0.087  0.094  0.063  0.111  0.089  0.068  0.056  0.020  0.004 -0.029 -0.028 -0.046 -0.091 -0.107 -0.117 -0.073 -0.063 -0.056 -0.079 -0.094 -9.990 -9.990 -9.990 
 0.151  0.132  0.113  0.047  0.104  0.079  0.055  0.069  0.050  0.079  0.078  0.043  0.037 -0.017  0.009 -0.011 -0.035  0.020  0.010  0.081  0.076  0.082  0.074  0.084  0.052  0.046  0.084  0.026 -0.027 -0.075 -0.108 -0.102 -0.079 -0.087 -0.125 -0.100 -0.094 -0.107 -0.118 -0.133 -0.126 -0.131 -0.129 -9.990 
 0.128  0.091  0.093  0.146  0.092  0.074  0.053  0.043  0.044  0.077  0.036  0.007  0.040  0.028  0.006 -0.002  0.010  0.019 -0.001  0.032  0.064  0.064  0.076  0.083  0.087  0.033  0.053  0.073 -0.001 -0.007 -0.079 -0.032 -0.069 -0.073 -0.116 -0.122 -0.114 -0.078 -0.089 -0.132 -0.071 -0.056 -0.103 -9.990 
 0.148  0.173  0.114  0.091  0.090  0.111  0.130  0.095  0.082  0.079  0.034  0.075  0.079  0.074  0.015  0.020 -0.045 -0.028 -0.016  0.018  0.027  0.065  0.035  0.119  0.085  0.072  0.026  0.061  0.055 -0.054 -0.042 -0.072 -0.104 -0.101 -0.103 -0.142 -0.141 -0.063 -0.066 -0.120 -0.119 -0.121 -9.990 -9.990 
 0.104  0.155  0.141  0.099  0.106  0.129  0.104  0.086  0.091  0.105  0.073  0.043  0.030  0.051  0.052 -0.010  0.000 -0.028 -0.009  0.012  0.056  0.042  0.109  0.070  0.073  0.029  0.055  0.081  0.096  0.021 -0.061 -0.081 -0.081 -0.071 -0.125 -0.114 -0.114 -0.103 -0.107 -0.122 -0.083 -0.063 -0.115 -9.990 
 0.113  0.115  0.116  0.125  0.117  0.162  0.111  0.098  0.079  0.063  0.071  0.071  0.053  0.015  0.019  0.035 -0.040  0.011 -0.009 -0.013  0.023  0.053  0.046  0.068  0.063  0.089  0.082  0.033  0.065 -0.019 -0.024 -0.063 -0.064 -0.099 -0.104 -0.115 -0.077 -0.091 -0.113 -0.147 -0.109 -0.150 -0.115 -9.990 
 0.111  0.144  0.124  0.085  0.134  0.150  0.104  0.076  0.086  0.093  0.074  0.042  0.046  0.039  0.029 -0.017 -0.028 -0.013  0.005  0.063  0.076  0.050  0.037  0.043  0.052  0.067  0.056  0.061  0.028 -0.007  0.009 -0.077 -0.045 -0.106 -0.054 -0.081 -0.067 -0.123 -0.084 -0.101 -0.076 -0.117 -9.990 -9.990 
 0.073  0.101  0.105  0.103  0.106  0.110  0.067  0.062  0.086  0.051  0.040  0.046  0.005  0.072 -0.005 -0.011 -0.002 -0.021  0.030  0.008  0.016  0.032  0.082  0.055  0.071  0.056  0.060  0.065  0.093  0.022 -0.016 -0.071 -0.104 -0.089 -0.113 -0.049 -0.121 -0.108 -0.096 -0.135 -0.086 -0.088 -0.109 -9.990 
 0.146  0.097  0.081  0.087  0.077  0.082  0.070  0.042  0.074  0.037  0.055  0.036  0.033 -0.022 -0.032 -0.030  0.003  0.013  0.028  0.050  0.050  0.060  0.067  0.077  0.080  0.117  0.076  0.074  0.064 -0.008 -0.028 -0.052 -0.069 -0.053 -0.098 -0.127 -0.118 -0.073 -0.064 -0.076 -0.094 -0.076 -0.077 -9.990 
 0.109  0.104  0.153  0.151  0.110  0.099  0.077  0.056  0.053  0.030  0.071  0.029  0.011 -0.025 -0.007 -0.015  0.055  0.073  0.051  0.096  0.087  0.124  0.102  0.152  0.093  0.085  0.096  0.105  0.031 -0.006 -0.055 -0.042 -0.017 -0.102 -0.145 -0.059 -0.052 -0.109 -0.110 -0.074 -0.062 -0.107 -9.990 -9.990 
 0.096  0.093  0.088  0.090  0.084  0.102  0.073  0.019  0.026  0.040  0.028  0.019  0.023 -0.004  0.005  0.023  0.025  0.064  0.090  0.080  0.101  0.077  0.096  0.109  0.121  0.113  0.106  0.050 -0.029 -0.041 -0.046  0.017 -0.039 -0.094 -0.066 -0.053 -0.099 -0.080 -0.090 -0.079 -0.083 -0.078 -0.064 -9.990 
 0.130  0.071  0.076  0.091 -9.990  0.057  0.075  0.080 -9.990 -9.990 -9.990 -0.025  0.001  0.017  0.024  0.053  0.005  0.066  0.095  0.120  0.107  0.118  0.076  0.085  0.092  0.082  0.054  0.012 -0.011 -0.025 -0.071 -0.085 -0.138 -0.167 -0.095 -0.078 -0.080 -0.079 -0.077 -0.071 -0.081 -0.077 -0.140 -9.990 
 0.119  0.097  0.065  0.099  0.102  0.088  0.083  0.004  0.003 -0.000  0.041 -0.021 -0.008  0.074  0.059  0.114  0.152  0.150  0.113  0.165  0.154  0.142  0.105  0.088 -9.990  0.076  0.030  0.001 -0.046 -0.019 -0.029 -0.081 -0.083 -0.101 -0.030 -0.108 -0.088 -0.085 -0.077 -0.087 -0.090 -0.136 -0.074 -9.990 
 0.074  0.073  0.136  0.099  0.077  0.043  0.030  0.043  0.045 -0.016 -0.006 -0.040  0.001  0.070  0.032  0.060  0.057  0.075  0.105  0.103  0.111  0.136  0.080  0.052  0.069  0.071  0.023 -0.015 -0.020 -0.027 -0.043 -0.078 -0.112 -0.121 -9.990 -0.074 -0.052 -0.095 -0.161 -0.089 -0.084 -0.033 -0.064 -9.990 
 0.063  0.108  0.084  0.066  0.091  0.049  0.053  0.042  0.024  0.032  0.000 -0.031  0.039  0.042  0.017  0.075  0.033  0.063  0.074  0.137  0.095  0.069  0.062  0.086  0.049  0.104  0.077  0.000 -0.050 -0.053 -0.042 -0.087 -0.099 -0.090 -0.138 -0.123 -0.067 -0.110 -0.158 -0.082 -0.032 -0.106 -0.091 -9.990 
 0.108  0.135  0.076  0.071  0.102  0.050  0.069  0.020  0.052  0.020  0.021  0.032  0.012 -0.050 -0.013  0.036  0.046  0.039  0.040  0.058  0.107  0.046  0.062  0.076  0.053  0.020  0.030  0.028 -0.027 -0.033 -0.065 -0.106 -0.117 -0.134 -0.104 -0.093 -0.116 -0.118 -0.117 -0.105 -0.120 -0.079 -0.112 -9.990 
 0.140  0.147  0.128  0.081  0.080  0.093  0.138  0.069  0.054  0.069  0.050  0.014  0.030  0.011  0.000  0.010 -0.005  0.079  0.106  0.036  0.055  0.087  0.110  0.086  0.091  0.108  0.080  0.018  0.025 -0.008 -0.031 -0.093 -0.099 -0.126 -0.094 -0.134 -0.112 -0.114 -0.087 -0.120 -0.121 -0.138 -9.990 -9.990 
 0.126  0.141  0.135  0.128  0.122  0.099  0.118  0.138  0.078  0.075  0.080  0.043  0.057  0.026  0.004 -0.040  0.020  0.020  0.034  0.007  0.076  0.080  0.047  0.059  0.086  0.124  0.066  0.065  0.029  0.006 -0.084 -0.093 -0.149 -0.154 -0.131 -0.126 -0.110 -0.108 -0.107 -0.093 -0.098 -0.115 -9.990 -9.990 
 0.159  0.165  0.142  0.142  0.143  0.136  0.149  0.104  0.105  0.105  0.107  0.050  0.058  0.042  0.015  0.031 -0.014  0.016  0.037  0.043  0.042  0.042  0.056  0.060  0.061  0.009  0.116  0.072  0.062  0.001  0.010 -0.018 -0.080 -0.090 -0.135 -0.109 -0.091 -0.096 -0.148 -0.121 -0.109 -0.094 -0.081 -9.990 
 0.142  0.097  0.108  0.113  0.138  0.188  0.156  0.121  0.070  0.070  0.105  0.040  0.028  0.020 -0.015 -0.013  0.037  0.067  0.068  0.055  0.060  0.061  0.063  0.080  0.088  0.110  0.067  0.079  0.091  0.060  0.026 -0.041 -0.074 -0.092 -0.127 -0.119 -0.138 -0.116 -0.096 -0.125 -0.134 -0.152 -9.990 -9.990 
 0.068  0.084  0.120  0.109  0.100  0.150  0.125  0.068  0.074  0.074  0.065  0.065  0.063  0.014  0.051  0.017  0.011  0.044  0.043  0.022  0.069  0.071  0.104  0.093  0.082  0.103  0.083  0.099  0.065  0.044 -0.047 -0.051 -0.076 -0.105 -0.093 -0.114 -0.167 -0.132 -0.139 -0.091 -0.158 -0.080 -0.074 -9.990 
 0.139  0.132  0.104  0.110  0.119  0.059  0.139  0.103  0.072  0.086  0.088  0.056  0.043  0.024  0.031  0.014  0.033  0.077  0.039  0.058  0.067  0.114  0.123  0.114  0.129  0.168  0.115  0.100  0.066  0.025 -0.009 -0.088 -0.119 -0.134 -0.140 -0.077 -0.049 -0.042 -0.087 -0.049 -0.106 -0.126 -0.101 -9.990 
 0.107  0.090  0.118  0.110  0.101  0.094  0.055  0.075  0.049  0.058  0.059  0.034  0.013  0.038  0.039  0.006  0.035  0.083  0.072  0.060  0.096  0.104  0.126  0.103  0.136  0.138  0.078  0.088 -0.028 -0.030 -0.049 -0.085 -0.097 -0.094 -0.137 -0.093 -0.061 -0.085 -0.100 -0.154 -0.133 -0.105 -0.154 -9.990 
 0.088  0.068  0.086  0.141  0.122  0.098  0.063  0.061  0.034 -0.005 -0.009 -0.002  0.011  0.021  0.027  0.040  0.061  0.094  0.074  0.068  0.110  0.116  0.129  0.076  0.137  0.091  0.092  0.059  0.036 -0.047 -0.061 -0.057 -0.109 -0.105 -0.079 -0.035 -0.080 -0.059 -0.084 -0.093 -0.111 -0.144 -0.115 -9.990 
 0.089  0.104  0.107  0.083  0.075  0.076  0.051  0.041  0.032  0.039 -0.014  0.023 -0.031  0.004  0.044  0.042  0.026  0.045  0.078  0.066  0.099  0.086  0.097  0.114  0.060  0.131  0.056  0.029 -0.024 -0.054 -0.049 -0.107 -0.127 -0.112 -0.083 -0.063 -0.110 -0.107 -0.118 -0.109 -0.116 -0.128 -0.095 -9.990 
 0.110  0.086  0.073  0.066  0.029  0.042  0.048  0.031  0.017  0.021  0.009  0.014 -0.023  0.066  0.049  0.039  0.075  0.114  0.119  0.109  0.116  0.135  0.103  0.102  0.099  0.084  0.052 -0.012 -0.014 -0.096 -0.079 -0.120 -0.107 -0.081 -0.073 -0.099 -0.066 -0.039 -0.086 -0.106 -0.063 -0.147 -0.099 -9.990 
 0.057  0.086  0.064  0.088  0.059  0.028  0.020  0.052  0.099  0.031 -0.000 -0.028  0.014  0.054  0.035  0.078  0.065  0.046  0.055  0.110  0.072  0.120  0.082  0.085  0.092  0.049  0.055  0.010 -0.051 -0.066 -0.111 -0.074 -0.085 -0.092 -0.022 -0.070 -0.075 -0.066 -0.109 -0.067 -0.077 -0.055 -0.069 -9.990 
 0.114  0.104  0.103  0.094  0.098  0.061  0.095  0.069  0.065  0.026  0.023  0.013  0.030 -0.011 -0.026  0.033  0.024  0.039  0.040  0.075  0.073  0.089  0.104  0.093  0.071  0.107  0.071  0.030  0.020 -0.031 -0.098 -0.059 -0.103 -0.100 -9.990 -0.084 -0.088 -0.037 -0.130 -0.105 -0.080 -0.101 -0.061 -9.990 
 0.089  0.118  0.105  0.110  0.082  0.117  0.102  0.057  0.031  0.046  0.066  0.053  0.041 -0.008  0.013  0.010  0.041  0.034  0.030  0.033  0.023  0.069  0.073  0.080  0.095  0.081  0.032  0.057  0.039 -0.053 -0.054 -0.116 -0.100 -0.084 -0.065 -0.083 -0.101 -0.076 -0.116 -0.107 -0.113 -0.074 -0.040 -9.990 
 0.126  0.133  0.147  0.050  0.082  0.146  0.099  0.107  0.105  0.082  0.099  0.092  0.040  0.013 -9.990  0.069  0.044  0.021  0.028  0.016  0.021  0.052  0.043  0.048  0.017  0.063  0.080  0.054  0.087  0.021 -0.050 -0.095 -0.082 -0.061 -0.106 -0.111 -0.052 -0.073 -0.066 -0.086 -0.002 -0.033 -0.044 -9.990 
 0.104  0.108  0.106  0.120  0.116  0.124  0.120  0.122  0.099  0.059  0.064  0.086  0.078  0.042  0.038  0.014  0.039  0.002  0.011  0.001  0.004  0.024  0.053  0.047  0.019  0.045  0.072  0.062  0.014  0.020 -0.050 -0.068 -0.063 -0.039 -0.097 -0.108 -0.082 -0.088 -0.081 -0.124 -0.098 -0.080 -0.099 -9.990 
 0.117  0.103  0.100  0.105  0.127  0.117  0.107  0.107  0.064  0.073  0.056  0.108  0.094  0.068  0.024 -9.990  0.024 -0.003  0.030  0.054  0.043  0.057  0.034  0.048  0.076  0.080  0.039  0.089  0.036  0.002 -0.062 -0.092 -0.120 -0.100 -0.115 -0.108 -0.064 -0.075 -0.094 -0.103 -0.061 -0.105 -0.133 -9.990 
 0.089  0.086  0.063  0.139  0.119  0.105  0.149  0.115  0.085  0.059  0.075  0.086  0.045  0.024  0.051  0.028  0.022  0.050  0.040  0.060  0.128  0.122  0.106  0.120  0.098  0.103  0.089  0.091  0.070  0.003 -0.023 -0.061 -0.042 -0.065 -0.070 -0.081 -0.110 -0.071 -0.067 -0.082 -0.071 -9.990 -9.990 -9.990 
 0.109  0.082  0.065  0.120  0.070  0.076  0.082  0.113  0.078  0.051  0.064 -0.012 -0.011 -0.010  0.023  0.026  0.046  0.028  0.037  0.096  0.093  0.131  0.097  0.105  0.099  0.115  0.110  0.062  0.042 -0.033 -0.021 -0.049 -0.057 -0.044 -0.033 -0.026 -0.057 -0.031 -0.099 -0.066 -0.081 -0.071 -0.041 -9.990 
 0.065  0.093  0.080  0.090  0.081  0.037  0.043  0.023  0.003  0.028  0.028  0.061 -0.004  0.027  0.002  0.022 -0.000  0.076  0.090  0.092  0.085  0.106  0.148  0.140  0.159  0.134  0.119  0.099  0.037 -0.013 -0.055 -0.068 -0.060 -0.056 -0.053 -0.095 -0.081 -0.125 -0.087 -0.065 -0.103 -0.093 -9.990 -9.990 
 0.065  0.072  0.051  0.074  0.056  0.024  0.057 -0.017 -0.049 -0.012 -0.024  0.003  0.020  0.042  0.069  0.059  0.061  0.073  0.078  0.112  0.119  0.159  0.116  0.170  0.142  0.107  0.082  0.084  0.041  0.001 -0.030 -0.038 -0.039 -0.058 -0.070 -0.075 -0.066 -0.050 -0.065 -0.066 -0.079 -0.108 -0.080 -9.990 
 0.091  0.068  0.099  0.049  0.084 -0.001 -0.007  0.014 -9.990 -0.016  0.043 -0.014  0.013  0.045  0.037  0.088  0.084  0.048  0.083  0.151  0.149  0.145  0.162  0.149  0.146  0.115  0.072  0.040  0.043 -0.002 -0.036 -0.068 -0.080 -0.056 -0.065 -0.070 -0.037 -0.090 -0.089 -0.057 -0.122 -0.065 -0.059 -9.990 
 0.043  0.033  0.132  0.068  0.077  0.062  0.085  0.042  0.036  0.048  0.000  0.054  0.011  0.060  0.085  0.103  0.122  0.114  0.087  0.124  0.155  0.100  0.156  0.137  0.105  0.115  0.097  0.067  0.020 -0.019 -0.055 -0.084 -0.121 -0.069 -0.083 -0.070 -0.075 -0.065 -0.086 -0.055 -0.111 -0.088 -9.990 -9.990 
 0.088  0.133  0.121  0.131  0.111  0.065  0.138  0.044  0.081  0.051 -9.990 -9.990 -0.014  0.033  0.085  0.041  0.077  0.107  0.107  0.061  0.106  0.082  0.096  0.143  0.105  0.130  0.081  0.121  0.060  0.005 -0.042 -0.072 -0.074 -0.119 -0.080 -0.123 -0.082 -0.079 -0.054 -0.137 -0.085 -0.057 -0.080 -9.990 
 0.085  0.090  0.082  0.107  0.128  0.118  0.109  0.118  0.058  0.102  0.077  0.016  0.047  0.008  0.090  0.096  0.074  0.069  0.049  0.076  0.118  0.120  0.094  0.138  0.109  0.091  0.082  0.082  0.075 -0.003 -0.059 -0.049 -0.093 -0.109 -0.058 -0.055 -0.079 -0.049 -0.111 -0.105 -0.109 -0.058 -9.990 -9.990 
 0.075  0.084  0.083  0.119  0.131  0.128  0.131  0.122  0.130  0.063  0.083  0.043  0.006  0.027  0.055  0.057  0.036  0.068  0.048  0.067  0.034  0.086  0.066  0.081  0.078  0.110  0.085  0.107  0.075  0.030 -0.001 -0.078 -0.044 -0.088 -0.077 -0.105 -0.107 -0.069 -0.069 -0.099 -0.089 -0.073 -0.119 -9.990 
 0.131  0.110  0.144  0.126  0.118  0.120  0.120  0.092  0.106  0.058  0.029 -0.022 -0.012 -0.015 -0.002  0.038  0.067  0.071  0.095  0.049  0.057  0.054  0.077  0.075  0.106  0.052  0.035  0.085  0.043  0.011 -0.017 -0.082 -0.049 -0.099 -0.067 -0.036 -0.044 -0.097 -0.090 -0.113 -0.087 -0.083 -0.106 -9.990 
 0.076  0.102  0.124  0.071  0.127  0.077  0.085  0.072  0.063  0.029  0.027  0.044  0.018  0.038  0.053  0.035  0.033  0.075  0.041  0.066  0.084  0.069  0.043  0.047  0.083  0.058  0.106  0.087  0.080  0.066  0.010 -0.028 -0.024 -0.078 -0.086 -0.031 -0.080  0.006 -0.049 -0.105 -0.061 -0.061 -9.990 -9.990 
 0.056  0.060  0.058  0.053  0.034  0.040  0.035  0.014  0.002  0.008  0.016  0.051 -0.003  0.029  0.023  0.061  0.024  0.046  0.048  0.055 -0.014  0.059  0.035  0.081  0.060  0.070  0.061  0.117  0.073  0.077  0.006 -0.046 -0.098 -0.106 -0.093 -0.100 -0.054 -0.056 -0.072 -0.111 -0.108 -0.062 -0.072 -9.990 
 0.043  0.112  0.074  0.116  0.096  0.066  0.023  0.019  0.072  0.023 -0.002 -0.022  0.010  0.044 -0.018 -0.007  0.010  0.023  0.035  0.076  0.045  0.089  0.084  0.101  0.151  0.111  0.096  0.112  0.084  0.077  0.045 -0.060 -0.067 -0.046 -0.086 -0.032 -0.012 -0.030 -0.067 -0.042 -0.040 -0.056 -9.990 -9.990 
 0.089  0.043  0.082  0.110  0.057  0.114  0.033  0.028 -0.000  0.009  0.010 -0.017  0.005 -0.004  0.008  0.067  0.067  0.027  0.066  0.037  0.046  0.124  0.067  0.062  0.116  0.099  0.096  0.077  0.063  0.051  0.039 -0.025 -0.065 -0.062 -0.072 -0.041 -0.065 -0.066 -0.045 -0.045 -0.024 -0.060 -0.041 -9.990 
 0.057  0.084  0.092  0.118  0.097  0.069  0.074  0.065  0.033  0.034  0.040 -0.010  0.042 -0.026  0.013  0.054  0.073  0.066  0.058  0.066  0.084  0.105  0.104  0.125  0.120  0.107  0.145  0.107  0.113  0.045  0.024  0.002 -0.043 -0.089 -0.043 -0.057 -0.093 -0.130 -0.093 -0.066 -0.109 -0.096 -9.990 -9.990 
 0.071  0.103  0.081  0.085  0.076  0.070  0.035  0.048  0.057  0.027  0.013  0.002  0.056  0.016  0.071  0.083  0.042  0.093  0.093  0.039  0.117  0.147  0.117  0.135  0.169  0.133  0.143  0.127  0.092  0.030  0.014 -0.045 -0.006  0.008 -0.021 -0.034 -0.061 -0.007 -0.043 -0.043 -0.048 -0.087 -9.990 -9.990 
 0.073  0.065  0.090  0.101  0.041  0.047  0.053  0.038  0.066  0.033  0.032  0.065  0.018  0.104  0.067  0.101  0.073  0.074  0.078  0.121  0.080  0.176  0.138  0.169  0.149  0.101  0.083  0.081  0.048 -0.010  0.002 -0.069 -0.035 -0.040 -0.066 -0.056 -0.048 -0.065 -0.081 -0.045 -0.032 -0.090 -0.137 -9.990 
 0.096  0.131  0.083  0.061  0.067  0.077  0.070 -9.990  0.015  0.023 -0.001 -0.004  0.053  0.070  0.064  0.076  0.063  0.120  0.135  0.085  0.109  0.120  0.106  0.148  0.110  0.113  0.102  0.076  0.071  0.002  0.001 -0.029 -0.061 -0.098 -0.139 -0.049 -0.078 -0.091 -0.096 -0.057 -0.045 -0.059 -9.990 -9.990 
 0.032  0.047  0.076  0.098  0.058  0.017  0.075  0.040  0.047  0.000  0.046  0.053  0.072  0.033  0.042  0.079  0.121  0.063  0.086  0.108  0.107  0.112  0.115  0.158  0.135  0.115  0.099 -0.026 -0.039 -0.046 -0.039 -0.074 -0.077 -0.088 -0.038 -0.090 -0.074 -0.024 -0.060 -0.073 -0.087 -0.101 -0.119 -9.990 
 0.114  0.049  0.065  0.019  0.058  0.037  0.038 -0.019 -0.005 -0.013  0.025  0.053  0.094  0.048  0.132  0.109  0.128  0.095  0.104  0.148  0.135  0.156  0.143  0.134  0.142  0.085  0.037  0.012 -0.012 -0.039 -0.090 -0.131 -0.093 -0.076 -0.092 -0.063 -0.082 -0.056 -0.072 -0.081 -0.092 -0.098 -0.117 -9.990 
 0.097  0.089  0.058  0.080  0.055  0.075  0.025  0.035  0.029  0.018  0.002  0.015  0.008  0.097  0.102  0.079  0.063  0.091  0.076  0.062  0.076  0.119  0.126  0.139  0.144  0.066  0.041  0.000 -0.009 -0.047 -0.044 -0.038 -0.057 -0.076 -0.118 -0.035 -0.082 -0.070 -0.081 -0.100 -0.104 -0.106 -9.990 -9.990 
 0.059  0.141  0.093  0.096  0.021  0.019  0.024  0.050  0.008  0.034 -0.009  0.042  0.025  0.050  0.067  0.068  0.115  0.092  0.094  0.085  0.094  0.137  0.073  0.134  0.138  0.064  0.089  0.040  0.043 -0.058 -0.044 -0.092 -0.102 -0.077 -0.059 -0.050 -0.073 -0.045 -0.062 -0.109 -0.096 -0.024 -9.990 -9.990 
 0.073  0.117  0.108  0.049  0.058  0.081  0.085  0.056 -0.002  0.056  0.053  0.055  0.037 -0.026  0.029  0.051  0.068  0.060  0.074  0.143  0.080  0.065  0.042  0.099  0.150  0.150  0.128  0.082  0.050  0.058  0.027 -0.021 -0.050 -0.088 -0.047 -0.064 -0.063 -0.066 -0.041 -0.092 -0.100 -0.119 -9.990 -9.990 
 0.076  0.034  0.058  0.081  0.098  0.063  0.080  0.031  0.023  0.059  0.058  0.038  0.057  0.031  0.036  0.057  0.041  0.108  0.108  0.123  0.109  0.133  0.148  0.108  0.133  0.160  0.078  0.133  0.075  0.078 -0.030 -0.040 -0.010 -0.027 -0.042 -0.059 -0.047 -0.041 -0.096 -0.085 -0.088 -0.030 -9.990 -9.990 
 0.109  0.128  0.106  0.090  0.100  0.062  0.064  0.090  0.071  0.069  0.058 -9.990  0.046  0.060  0.053  0.061  0.043  0.076  0.108  0.076  0.071  0.094  0.104  0.114  0.092  0.124  0.138  0.105  0.119  0.110  0.069  0.036  0.004 -0.039 -0.051 -0.045 -0.011 -0.049 -0.035 -0.065 -9.990 -9.990 -9.990 -9.990 
 0.127  0.113  0.116  0.114  0.075  0.092  0.092  0.056  0.058  0.030  0.022  0.013  0.030  0.027  0.057  0.060  0.044  0.109  0.063  0.059  0.089  0.062  0.073  0.119  0.117  0.116  0.104  0.135  0.124  0.084  0.037  0.042  0.006 -0.074 -0.068 -0.067 -0.052 -0.028 -0.026 -0.040 -0.010 -0.061 -0.019 -9.990 
 0.130  0.121  0.106  0.091  0.088  0.055  0.099  0.115  0.049  0.047  0.008  0.046  0.042  0.068 -0.001  0.021  0.044  0.077  0.076  0.099  0.106  0.090  0.117  0.080  0.110  0.120  0.158  0.097  0.094  0.049  0.071  0.005 -0.032 -0.093 -0.070 -0.093 -0.069 -0.076 -0.074 -0.088 -0.053 -0.049 -0.084 -9.990 
 0.131  0.083  0.098  0.081  0.074  0.075  0.029  0.092  0.070  0.084  0.047  0.052  0.042  0.048  0.008  0.045  0.043  0.039  0.043  0.077  0.084  0.081  0.107  0.110  0.125  0.106  0.085  0.139  0.090  0.050  0.047 -0.014 -0.045 -0.068 -0.112 -0.114 -0.073 -0.043 -0.103 -0.075 -0.088 -0.072 -0.115 -9.990 
 0.113  0.086  0.057  0.105  0.086  0.085  0.107  0.080  0.102  0.038  0.032  0.078  0.063  0.031  0.052  0.052  0.099  0.075  0.055  0.068  0.076  0.071  0.064  0.105  0.095  0.108  0.128  0.081  0.087  0.067  0.067 -0.026 -0.064 -0.092 -0.071 -0.108 -0.114 -0.119 -0.051 -0.071 -0.071 -0.083 -0.105 -9.990 
 0.101  0.119  0.118  0.067  0.090  0.079  0.032  0.015  0.044  0.052  0.057  0.058  0.060  0.009  0.018  0.045  0.087  0.039  0.018  0.072  0.091  0.051  0.081  0.078  0.106  0.075  0.094  0.076  0.109  0.012 -0.018 -0.031 -0.055 -0.088 -0.081 -0.133 -0.112 -0.113 -0.145 -0.082 -0.103 -0.083 -9.990 -9.990 
 0.132  0.099  0.121  0.080  0.085  0.071  0.092  0.077  0.061  0.042  0.047  0.043  0.012  0.042  0.055  0.072  0.056  0.069  0.064  0.048  0.102  0.113  0.093  0.097  0.103  0.107  0.113  0.077  0.050  0.063  0.009 -0.067 -0.073 -0.100 -0.129 -0.136 -0.100 -0.102 -0.092 -0.070 -0.106 -0.114 -9.990 -9.990 
 0.124  0.100  0.130  0.130  0.117  0.105  0.106  0.117  0.093  0.112  0.074  0.051  0.046  0.071  0.021  0.057  0.110  0.093  0.092  0.069  0.084  0.043  0.101  0.131  0.132  0.071  0.075  0.121  0.110  0.083  0.013 -0.031 -0.108 -0.084 -0.108 -0.149 -0.094 -0.088 -0.127 -0.136 -0.126 -0.115 -9.990 -9.990 
 0.138  0.125  0.107  0.101  0.110  0.095  0.097  0.100  0.100  0.050  0.070  0.071  0.080  0.091  0.074  0.089  0.070  0.080  0.097  0.071  0.046  0.095  0.076  0.119  0.116  0.098  0.124  0.108  0.093  0.037  0.029  0.018  0.002 -9.990 -0.079 -0.071 -0.079 -0.040 -0.148 -0.092 -0.105 -0.099 -0.108 -9.990 
 0.126  0.123  0.129  0.136  0.101  0.086  0.061  0.098  0.095  0.078  0.123  0.095  0.075  0.058  0.065  0.077  0.098  0.083  0.086  0.091  0.080  0.082  0.071  0.098  0.110  0.116  0.148  0.118  0.122  0.047  0.107  0.034 -0.018 -0.100 -0.065 -0.024 -0.061 -0.057 -0.082 -0.071 -0.073 -0.116 -0.105 -9.990 
 0.117  0.144  0.129  0.143  0.135  0.122  0.103  0.142  0.090  0.115  0.087  0.066  0.031  0.074  0.112  0.082  0.096  0.102  0.090  0.110  0.050  0.098  0.082  0.119  0.126  0.112  0.099  0.042  0.031  0.051  0.049  0.002 -0.035 -0.112 -0.050 -0.051 -0.061 -0.079 -0.058 -0.038 -0.119 -0.100 -9.990 -9.990 
 0.152  0.168  0.131  0.199  0.117  0.106  0.120  0.097  0.131  0.090  0.102  0.080  0.074  0.063  0.029  0.079  0.024  0.055  0.041  0.055  0.125  0.122  0.084  0.085  0.112  0.087  0.140  0.113  0.107  0.115  0.059  0.034 -0.033 -0.063 -9.990 -0.019 -0.052 -0.014 -0.065 -0.060 -0.071 -0.065 -9.990 -9.990 
 0.095  0.112  0.139  0.140  0.099  0.148  0.149  0.105  0.106  0.110  0.100  0.066  0.076  0.116  0.077  0.087  0.050  0.026  0.031  0.082  0.073  0.108  0.141  0.109  0.095  0.115  0.133  0.127  0.083  0.116  0.082  0.038  0.002 -0.062 -9.990 -9.990 -0.049 -0.034 -0.108 -0.070 -0.065 -0.083 -0.125 -9.990 
 0.128  0.131  0.130  0.114  0.104  0.075  0.114  0.065  0.096  0.037  0.079  0.085  0.056  0.039  0.045  0.071  0.046  0.033  0.080  0.096  0.079  0.083  0.128  0.053  0.112  0.103  0.105  0.117  0.102  0.073  0.034  0.022 -0.054 -0.072 -0.050 -9.990 -0.039 -0.015 -0.094 -0.019 -0.083 -0.100 -0.127 -9.990 
 0.093  0.093  0.087  0.077  0.073  0.095  0.074  0.093  0.038  0.012  0.043  0.056  0.030  0.003  0.031  0.015  0.096  0.064  0.093  0.055  0.067  0.117  0.124  0.081  0.097  0.099  0.156  0.074  0.099  0.089  0.053  0.031 -0.027 -0.037 -0.074 -0.065 -0.055 -0.057 -0.097 -0.086 -0.102 -0.105 -9.990 -9.990 
 0.073  0.095  0.108  0.059  0.064  0.067  0.125  0.090  0.028  0.049  0.016  0.034  0.025  0.026  0.036  0.038  0.016  0.060  0.063  0.096  0.067  0.048  0.121  0.106  0.133  0.132  0.051  0.077  0.053  0.065  0.035  0.067  0.005 -0.068 -0.059 -0.086 -0.039 -0.072 -0.087 -0.050 -0.095 -0.111 -9.990 -9.990 
 0.082  0.075  0.103  0.113  0.098  0.101  0.061  0.048  0.071  0.056  0.047  0.015  0.027  0.052  0.079  0.100  0.098  0.074  0.078  0.052  0.068  0.054  0.129  0.120  0.139  0.085  0.051  0.060  0.057  0.057 -0.054 -0.043 -0.018 -0.022 -0.027 -0.057 -0.070 -0.085 -0.104 -0.051 -0.053 -0.034 -9.990 -9.990 
 0.142  0.115  0.082  0.093  0.100  0.091  0.105  0.046  0.071  0.047  0.060  0.066  0.058  0.079  0.032  0.105  0.101  0.086  0.076  0.047  0.008  0.066  0.085  0.077  0.063  0.087  0.060  0.076  0.038  0.022  0.021 -0.006 -0.022 -0.035 -0.026 -0.010 -0.049 -0.069 -0.040 -0.094 -0.106 -0.068 -0.076 -9.990 
 0.110  0.104  0.119  0.129  0.115  0.093  0.119  0.123  0.097  0.071  0.077  0.061  0.077  0.055  0.108  0.040  0.064  0.099  0.075  0.085  0.071  0.066  0.058  0.113  0.096  0.074  0.072  0.075  0.036  0.021 -0.009 -0.019 -0.028 -0.012 -0.032 -0.040 -0.106 -0.039 -0.093 -0.093 -0.049 -9.990 -9.990 -9.990 
 0.110  0.093  0.124  0.117  0.122  0.117  0.117  0.097  0.108  0.043  0.066  0.092  0.085  0.090  0.072  0.053  0.049  0.028  0.072  0.032  0.056  0.102  0.082  0.116  0.097  0.084  0.064  0.063  0.065  0.038 -0.042 -0.056 -0.005 -0.021 -0.041 -0.051 -0.061 -0.040 -0.044 -0.038 -0.029 -0.036 -9.990 -9.990 
 0.097  0.120  0.119  0.126  0.065  0.108  0.099  0.078  0.065  0.112  0.066  0.074  0.041  0.092  0.082  0.036  0.041  0.060  0.054  0.055  0.054  0.115  0.125  0.089  0.096  0.073  0.108  0.072 -0.018 -0.034 -0.036  0.000 -0.016 -0.055 -0.074 -0.059 -0.052 -0.082 -0.079 -0.089 -0.063 -0.053 -0.078 -9.990 
 0.105  0.041  0.112  0.112  0.143  0.113  0.072  0.078  0.044  0.078  0.055  0.031  0.065  0.067  0.062  0.035  0.033  0.037  0.058  0.092  0.110  0.126  0.108  0.113  0.106  0.103  0.117  0.126  0.051  0.010  0.015 -0.003 -0.016 -0.046 -0.091 -0.046 -0.013 -0.054 -0.017 -0.030 -0.068 -0.081 -0.075 -9.990 
 0.106  0.057  0.090  0.076  0.066  0.069  0.025  0.016  0.044  0.032  0.018  0.021  0.019  0.083  0.067  0.032  0.051  0.063  0.081  0.075  0.095  0.104  0.160  0.130  0.137  0.142  0.161  0.071  0.043  0.010 -0.009  0.024 -0.013 -0.007 -0.018 -0.045 -0.081 -0.056 -0.070 -0.095 -0.072 -0.074 -9.990 -9.990 
 0.054  0.050  0.097  0.088  0.088  0.058  0.050  0.063  0.087  0.069  0.069  0.034  0.050  0.044  0.060  0.031  0.034  0.051  0.084  0.063  0.091  0.130  0.155  0.161  0.133  0.151  0.122  0.090  0.075  0.058  0.043 -0.047  0.023 -0.013 -0.008 -0.002 -0.023 -0.048 -0.074 -0.032 -0.028 -0.023 -0.050 -9.990 
 0.079  0.094  0.067  0.099  0.069  0.039  0.070  0.041  0.040  0.059  0.055  0.088  0.071  0.112  0.044  0.073  0.031  0.048  0.047  0.113  0.103  0.093  0.086  0.130  0.154  0.169  0.153  0.068  0.066  0.035  0.036  0.007  0.007 -0.018 -0.008 -0.073 -0.044 -0.058 -0.025 -0.035 -0.089 -0.038 -9.990 -9.990 
 0.100  0.058  0.129  0.095  0.110  0.057  0.098  0.070  0.070  0.112  0.054  0.050  0.060  0.090  0.102  0.078  0.076  0.126  0.141  0.133  0.135  0.151  0.165  0.128  0.098  0.141  0.143  0.129  0.072  0.081  0.067 -0.005  0.019 -0.013 -0.034 -0.067 -0.007 -0.043 -0.082 -0.130 -0.070 -0.063 -9.990 -9.990 
 0.126  0.141  0.107  0.096  0.084  0.060  0.094  0.102  0.073  0.078  0.073  0.087  0.084  0.111  0.068  0.102  0.102  0.079  0.084  0.090  0.102  0.133  0.128  0.156  0.170  0.171  0.137  0.115  0.091  0.115  0.007  0.054  0.011 -0.050 -0.011  0.002  0.017 -0.037 -0.057 -0.030 -0.007 -0.061 -9.990 -9.990 
 0.063  0.101  0.112  0.077  0.103  0.061  0.094  0.082  0.071  0.041  0.072  0.060  0.074  0.028  0.062  0.035  0.088  0.081  0.090  0.099  0.153  0.155  0.144  0.107  0.156  0.120  0.102  0.151  0.111  0.121  0.037 -0.053  0.005 -9.990 -0.008 -0.064 -0.058 -0.024 -0.039 -0.027 -0.045 -0.068 -0.090 -9.990 
 0.093  0.091  0.097  0.074  0.095  0.071  0.070  0.048  0.086  0.037  0.025  0.070  0.026  0.061  0.046  0.078  0.119  0.095  0.107  0.113  0.149  0.127  0.163  0.095  0.143  0.142  0.103  0.123  0.076 -0.002 -0.002 -0.004 -0.036 -0.052 -0.016 -0.050 -0.036 -0.032 -0.109 -0.097 -0.063 -0.081 -0.163 -9.990 
 0.068  0.056  0.087  0.068  0.050  0.084  0.036  0.069  0.056  0.064  0.025  0.037  0.052  0.038  0.079  0.089  0.082  0.137  0.130  0.076  0.145  0.123  0.123  0.134  0.152  0.118  0.117  0.088  0.052  0.007 -0.005 -0.004 -9.990 -0.034 -0.033 -0.052 -0.093 -0.067 -0.045 -0.042 -9.990 -0.057 -0.092 -9.990 
 0.065  0.087  0.063  0.030  0.025  0.041  0.059  0.059  0.050  0.048  0.032  0.049  0.054  0.074  0.068  0.116  0.091  0.107  0.115  0.115  0.109  0.143  0.113  0.120  0.103  0.118  0.052  0.048 -0.033 -0.017  0.003  0.021  0.010  0.036 -0.013 -0.078 -0.042 -0.057 -0.056 -0.070 -0.073 -0.044 -9.990 -9.990 
 0.078  0.045  0.071  0.049  0.053  0.103  0.040  0.070  0.064  0.036  0.049  0.022  0.026  0.096  0.061  0.113  0.114  0.051  0.095  0.152  0.124  0.124  0.151  0.140  0.119  0.096  0.115  0.102  0.064 -0.013  0.003 -0.002 -0.032  0.015 -0.027 -0.040 -0.100 -0.071 -0.078 -0.084 -0.062 -0.100 -9.990 -9.990 
 0.080  0.067  0.044  0.067  0.058  0.112  0.100  0.023  0.064  0.054  0.015  0.077  0.054  0.085  0.086  0.107  0.106  0.130  0.139  0.101  0.085  0.106  0.124  0.115  0.139  0.112  0.122  0.123  0.073  0.071  0.064 -0.045 -0.015 -0.020 -0.009 -0.003 -0.036 -0.050 -0.061 -0.068 -0.074 -9.990 -9.990 -9.990 
 0.031  0.041  0.050  0.022  0.068  0.047  0.022  0.055  0.075  0.047  0.079  0.044  0.059  0.106  0.081  0.123  0.091  0.131  0.169  0.164  0.127  0.138  0.156  0.135  0.109  0.095  0.151  0.136  0.092  0.085  0.039  0.024 -0.033  0.002  0.003 -0.015 -0.052  0.005 -0.029 -0.089 -0.059 -0.049 -9.990 -9.990 
 0.018  0.036  0.018  0.066  0.015  0.045  0.032  0.064  0.034  0.054  0.058  0.027  0.102  0.141  0.136  0.139  0.148  0.159  0.158  0.131  0.138  0.171  0.176  0.200  0.140  0.181  0.163  0.089  0.062  0.074  0.035  0.014  0.036  0.030 -0.011 -0.026 -0.093 -0.043 -0.029 -0.048 -0.064 -0.053 -9.990 -9.990 
 0.101  0.065  0.020  0.071  0.035  0.042  0.028  0.034  0.041  0.056  0.062  0.071  0.140  0.161  0.152  0.203  0.211  0.115  0.140  0.104  0.156  0.175  0.183  0.181  0.199  0.170  0.121  0.159  0.123  0.043  0.077 -0.012 -0.017 -0.031  0.008 -0.034 -0.016  0.001 -0.046 -0.070 -0.094 -0.018 -9.990 -9.990 
 0.024  0.028  0.022  0.022  0.020  0.015  0.017 -0.029  0.029  0.065  0.097  0.113  0.154  0.114  0.081  0.120  0.107  0.198  0.160  0.138  0.183  0.131  0.145  0.171  0.140  0.166  0.124  0.152  0.028  0.073  0.034  0.026  0.014  0.049 -0.015 -0.054 -0.054 -0.061 -0.039 -0.026 -0.054 -0.090 -9.990 -9.990 
 0.039 -0.027 -0.018 -0.003 -0.007  0.007 -0.011  0.038  0.053  0.050  0.038  0.108  0.097  0.085  0.103  0.130  0.156  0.136  0.131  0.190  0.175  0.153  0.189  0.187  0.150  0.180  0.146  0.116  0.042  0.023 -0.035 -0.031 -0.006 -0.052 -0.015 -0.037 -0.064 -0.130 -0.088 -0.058 -0.063 -0.038 -0.060 -9.990 
 0.042  0.021  0.017 -0.001  0.005  0.040  0.016  0.049  0.039  0.089  0.090  0.141  0.101  0.171  0.095  0.119  0.177  0.191  0.185  0.204  0.179  0.180  0.145  0.198  0.191  0.126  0.150  0.100  0.111  0.053  0.008 -0.000 -0.024  0.014 -0.027  0.005 -0.026 -0.041 -0.088 -0.053 -0.062 -0.062 -9.990 -9.990 
 0.085  0.026 -0.006  0.018 -0.001  0.045  0.039  0.069  0.037  0.052  0.111  0.096  0.105  0.097  0.112  0.141  0.195  0.156  0.186  0.171  0.176  0.182  0.214  0.157  0.186  0.166  0.140  0.119  0.103  0.047  0.044  0.009 -0.007 -0.015  0.014  0.007 -0.041 -0.030 -9.990 -9.990 -9.990 -9.990 -9.990 -9.990 
 0.073  0.038  0.013 -0.002  0.041  0.035  0.068  0.018  0.019  0.098  0.112  0.116  0.080  0.173  0.145  0.162 -9.990  0.135 -9.990  0.204  0.192  0.214  0.182  0.228  0.170  0.160  0.132  0.133  0.061  0.035 -0.010  0.001  0.010  0.008  0.001 -0.016 -0.043 -0.027 -0.057 -0.030  0.005 -0.097 -9.990 -9.990 
 0.022  0.024 -0.004 -0.039 -0.006  0.040  0.044  0.017  0.053  0.041  0.106  0.051  0.098  0.105  0.117 -9.990 -9.990 -9.990 -9.990  0.189  0.197  0.234  0.194  0.156  0.168  0.164  0.150  0.096  0.064  0.068  0.052  0.041  0.029 -0.002 -0.070 -0.014 -0.012  0.002 -0.096 -0.059 -0.025 -0.084 -0.067 -9.990 
 0.013 -0.000  0.000  0.017  0.001  0.000  0.031  0.040  0.047  0.061  0.073  0.090  0.060  0.191  0.171  0.200  0.169  0.160  0.153  0.134  0.174  0.172  0.188  0.185  0.181  0.153  0.101  0.155  0.073  0.019  0.004 -0.033 -0.078 -0.009 -0.082 -0.063 -0.044 -0.066 -0.047 -0.053 -0.081 -0.088 -0.093 -9.990 
-0.001 -0.032 -0.053 -0.019  0.016  0.069  0.047  0.035  0.059  0.077  0.083  0.054  0.110  0.130  0.157  0.185  0.160  0.140  0.169  0.205  0.202  0.203  0.197  0.191  0.153  0.136  0.105  0.121  0.085  0.024  0.003 -0.015 -0.027  0.014 -0.018 -0.064 -0.036 -0.026 -0.040 -0.071 -0.016 -0.076 -9.990 -9.990 
 0.008  0.042  0.014 -0.002  0.012  0.065  0.063  0.053  0.028  0.063  0.062  0.071  0.100  0.142  0.173  0.140  0.171  0.203  0.215  0.178  0.214  0.200  0.145  0.196  0.184  0.132  0.123  0.071  0.147  0.031 -0.008 -0.029  0.004 -0.040 -0.036 -0.013 -0.059 -0.062 -0.037 -0.099 -0.070 -0.039 -0.046 -9.990 
-0.008  0.020 -0.011  0.000 -0.001 -0.000  0.035  0.052  0.041  0.060  0.032  0.093  0.125  0.124  0.100  0.109  0.125  0.177  0.159  0.170  0.148  0.158  0.173  0.189  0.125  0.129  0.099  0.095  0.049  0.047  0.040 -0.017 -0.024 -0.021 -0.065 -0.048 -0.026 -0.058 -0.070 -0.063 -0.029 -0.079 -0.116 -9.990 
 0.050  0.039  0.035  0.010  0.028  0.035 -0.015 -0.009  0.034  0.084  0.090  0.125  0.101  0.176  0.187  0.159  0.149  0.169  0.192  0.173  0.185  0.167  0.154  0.172  0.188  0.169  0.145  0.137  0.104  0.042  0.003  0.001 -0.027 -0.045  0.003  0.002 -0.055 -0.032 -0.013 -0.038 -0.069 -0.055 -0.040 -9.990 
 0.011  0.005 -0.000 -0.036 -0.031 -0.034  0.001 -0.001  0.049  0.075  0.104  0.117  0.143  0.190  0.161  0.173  0.205  0.203  0.186  0.252  0.234  0.184  0.232  0.213  0.183  0.164  0.133  0.082  0.083  0.090  0.004  0.012 -0.034 -0.013  0.006 -0.036 -0.033 -0.069 -0.045 -0.032 -0.032 -0.009 -9.990 -9.990 
-0.002 -0.018  0.001 -0.010  0.007  0.000  0.008  0.007  0.037  0.070  0.060  0.097  0.138  0.140  0.162  0.161  0.161  0.138  0.167  0.215  0.207  0.227  0.229  0.195  0.160  0.168  0.135  0.127  0.100  0.065  0.022 -0.030 -0.083 -0.040 -0.054 -0.042 -0.058 -0.023 -0.103 -0.103 -0.112 -0.099 -9.990 -9.990 
 0.024 -0.012  0.011 -0.021  0.001  0.013 -0.063  0.042  0.108  0.094  0.033  0.060  0.100  0.138  0.178  0.181  0.163  0.208  0.230  0.205  0.216  0.198  0.182  0.212  0.200  0.145  0.136  0.099  0.079  0.030  0.028 -0.002 -0.021 -0.003 -9.990 -0.066 -0.046 -0.070 -0.046 -0.092 -0.043 -0.051 -0.043 -9.990 
 0.024 -0.026 -0.023  0.009 -0.016 -0.012  0.001  0.074  0.029  0.039  0.063  0.128  0.067  0.160  0.170  0.176  0.213  0.197  0.187  0.183  0.196  0.247  0.206  0.138  0.178  0.165  0.136  0.110  0.097  0.054  0.036 -0.002 -0.001 -9.990 -0.034  0.002 -0.029 -0.009 -0.055 -0.131 -0.082 -0.048 -0.100 -9.990 
-0.050 -0.010 -0.051 -0.029 -0.027 -0.008  0.025  0.052  0.032  0.048  0.092  0.105  0.152  0.158  0.123  0.172  0.158  0.178  0.175  0.229  0.199  0.167  0.226  0.161  0.184  0.102  0.121  0.162  0.103 -9.990  0.057 -9.990 -0.009 -0.008 -0.025 -0.040 -0.016 -0.029 -0.051 -0.096  0.012 -9.990 -9.990 -9.990 
 0.025 -0.046 -9.990 -0.034  0.008  0.011  0.021  0.024  0.032  0.047  0.086  0.094  0.110  0.140  0.161  0.177  0.151  0.172  0.195  0.185  0.211  0.212  0.173  0.180  0.173  0.162  0.180  0.115  0.078  0.027 -9.990  0.019 -0.028 -0.080 -0.090 -0.079 -0.047 -0.005 -0.042 -0.063 -0.089 -0.084 -9.990 -9.990 
 0.008 -0.024 -0.037 -0.010  0.021 -0.047 -0.003  0.028  0.073  0.082  0.095  0.105  0.122  0.157  0.135  0.152  0.140  0.208  0.211  0.206  0.200  0.218  0.183  0.182  0.234  0.183  0.132  0.121  0.104  0.048  0.062  0.085 -0.045 -0.055 -0.046 -0.049 -0.014  0.002 -0.038 -0.035 -0.020 -0.044 -9.990 -9.990 
-0.031  0.005 -0.013 -0.043 -0.029 -0.017 -0.007  0.035  0.076  0.049  0.098  0.112  0.098  0.093  0.118  0.163  0.190  0.122  0.194  0.208  0.194  0.204  0.223  0.175  0.159  0.169  0.183  0.133  0.082  0.038  0.042 -0.003  0.012 -9.990 -0.027 -0.027 -0.003 -0.035 -0.040 -0.032 -0.029 -0.001 -0.034 -9.990 
-0.010 -0.006 -9.990 -0.049 -0.045 -0.030  0.020  0.024  0.025  0.061  0.071  0.120  0.094  0.146  0.181  0.194  0.199  0.183  0.187  0.205  0.213  0.216  0.198  0.219  0.201  0.185  0.183  0.131  0.095  0.097  0.006 -0.031 -0.029 -0.045 -0.119 -0.033 -0.018  0.021 -0.016 -0.064 -0.049 -9.990 -9.990 -9.990 
 0.008 -0.031 -0.038 -0.029  0.025 -0.007 -0.011  0.004  0.050  0.044  0.118  0.120  0.084  0.118  0.166  0.174  0.174  0.176  0.186  0.204  0.196  0.142  0.175  0.186  0.195  0.137  0.120  0.106  0.133  0.129  0.053  0.023  0.003 -0.037 -0.058 -0.050 -0.027 -0.086 -0.048 -9.990 -9.990 -9.990 -9.990 -9.990 
-0.018 -0.050 -0.039 -0.043 -0.038 -0.004 -0.008 -0.005  0.047  0.068  0.110  0.103  0.095  0.069  0.096  0.164  0.166  0.252  0.252  0.179  0.200  0.173  0.161  0.146  0.171  0.141  0.125  0.133  0.096  0.057  0.065  0.047 -0.008 -0.022 -0.025 -0.059 -0.062 -0.057 -0.062 -0.024 -0.038 -0.074 -0.051 -9.990 
 0.031  0.000 -0.014 -0.041 -0.014 -0.007 -0.022 -0.016  0.044  0.082  0.091  0.135  0.163  0.131  0.154  0.116  0.172  0.212  0.182  0.198  0.206  0.203  0.191  0.133  0.107  0.172  0.148  0.115  0.085  0.050  0.037 -0.040 -0.028 -0.030 -0.003 -0.025  0.044  0.026 -0.021 -0.037 -0.051 -0.053 -0.015 -9.990 
-0.017 -0.030 -0.039 -0.040  0.012 -0.056 -0.029 -0.012  0.022  0.060  0.096  0.088  0.122  0.139  0.146  0.220  0.196  0.200  0.199  0.128  0.172  0.148  0.196  0.179  0.130  0.083  0.117  0.036  0.043  0.050  0.067  0.112 -0.021 -0.034 -0.026 -0.028 -0.029  0.042 -0.027 -0.049 -0.048 -0.031 -9.990 -9.990 
-0.020 -0.014 -0.016 -0.036 -0.069 -0.009 -0.005  0.030  0.062  0.056  0.077  0.070  0.096  0.091  0.156  0.189 -9.990  0.195  0.208  0.176  0.134  0.144  0.180  0.194  0.162  0.139  0.113  0.093  0.069  0.014  0.017  0.036 -0.002 -0.023 -0.027 -0.057 -0.033  0.017 -0.022 -0.071 -0.052 -0.086 -9.990 -9.990 
-0.035 -0.059 -0.046 -0.046  0.008  0.013  0.003  0.008  0.042  0.074  0.046  0.096  0.095  0.097  0.146  0.194  0.234  0.154  0.141  0.149  0.179  0.154  0.154  0.165  0.106  0.144  0.114  0.098  0.083  0.063  0.007  0.020  0.009  0.029  0.009 -0.026  0.004 -0.033  0.000 -0.022 -0.034  0.003  0.005 -9.990 
-0.033 -0.069 -0.056 -0.028 -0.032 -0.001 -0.033 -0.005  0.055  0.035  0.072  0.121  0.118  0.193  0.124  0.202  0.213  0.207  0.209  0.180  0.166  0.172  0.154  0.157  0.147  0.148  0.168  0.101  0.071  0.018  0.029  0.038 -0.016 -0.002  0.005 -0.022 -0.007 -0.002 -0.046 -0.058 -0.095 -0.072 -9.990 -9.990 
 0.020 -0.001 -0.052 -0.019 -0.039  0.008 -0.018  0.049  0.074  0.067  0.136  0.110  0.080 -9.990  0.131  0.178  0.227  0.187  0.146  0.242  0.198  0.154  0.155  0.148  0.117  0.086  0.089  0.133  0.038  0.005  0.043  0.030  0.042 -0.024 -0.031 -0.037 -0.021 -0.022 -0.025 -0.009 -0.013 -9.990 -9.990 -9.990 
 0.000 -0.039 -0.086 -0.032 -0.013 -0.032 -0.028  0.017  0.029  0.038  0.049  0.126  0.101  0.161  0.131  0.149  0.136  0.146  0.176  0.140  0.144  0.126  0.158  0.158  0.118  0.117  0.159  0.142  0.086  0.071  0.097  0.006  0.008 -0.062 -0.042 -0.001 -0.034 -0.022 -0.054 -0.018 -0.028 -0.057 -0.023 -9.990 
-0.026 -0.044 -0.033 -0.023 -0.035 -0.035 -0.023 -0.026  0.048  0.073  0.086  0.042 -9.990  0.130  0.164  0.205  0.198 -9.990  0.132  0.161  0.182  0.151  0.153  0.128  0.103  0.094  0.125  0.099  0.078  0.054  0.057  0.023  0.029  0.005 -0.004 -0.010 -0.008 -0.005 -0.076 -0.003 -0.044 -0.047 -0.045 -9.990 
-0.031  0.009 -0.008 -0.023 -9.990  0.019 -9.990 -0.005 -0.003  0.057  0.115  0.118  0.107  0.110  0.141  0.183  0.191  0.185  0.195  0.113  0.123  0.118  0.140  0.158  0.131  0.069  0.113  0.110  0.065  0.045 -0.005  0.004 -0.009 -0.032 -0.009 -0.026 -0.034 -0.054 -0.064 -0.066 -0.044 -0.138 -0.037 -9.990 
-0.034 -0.033 -0.058 -0.045  0.003 -0.027 -0.021  0.036  0.041  0.061  0.068  0.073  0.145  0.141  0.143  0.176  0.192  0.190  0.178  0.134  0.149  0.133  0.148  0.112  0.155  0.129 -9.990  0.077  0.072  0.047  0.000  0.036 -0.014 -0.025 -0.022 -0.048 -0.038 -0.021  0.000 -0.059 -0.057 -0.042 -0.020 -9.990 
-0.023 -0.059 -0.033 -9.990 -0.005 -0.011 -0.064  0.025  0.041  0.043  0.046  0.131  0.102  0.123  0.177  0.186  0.179  0.156  0.158  0.095  0.121  0.105  0.120  0.128  0.138  0.130  0.123  0.069  0.076  0.084  0.073  0.036 -0.036 -0.069 -0.048 -0.038 -0.034 -0.043 -0.069 -0.028 -0.060 -0.042 -0.027 -9.990 
-0.030 -0.016 -0.054 -0.036 -0.010  0.018  0.002 -0.014  0.066  0.090  0.083  0.074  0.138  0.132  0.167  0.183  0.170  0.204  0.186  0.144  0.133  0.128  0.111  0.114  0.127  0.118  0.099  0.063  0.030  0.041  0.036  0.002 -0.031 -0.062 -0.013 -0.034 -0.042 -0.031 -0.023 -0.012 -0.059 -0.044 -0.075 -9.990 
 0.014 -0.008 -9.990 -0.027 -0.025 -0.036  0.002 -0.031  0.015  0.071  0.051 -9.990  0.136  0.155  0.174  0.163  0.151  0.196  0.159  0.176  0.163  0.130  0.096  0.128  0.098  0.139  0.106  0.111  0.119  0.071  0.059  0.024 -0.023  0.014  0.021  0.002 -0.088 -0.017 -0.007 -0.062 -0.064 -0.066 -0.036 -9.990 
-0.036 -0.052 -0.047 -0.026  0.042 -0.044  0.032  0.026  0.030  0.085  0.084  0.123  0.090  0.189  0.256  0.240  0.152  0.137  0.169  0.159  0.157  0.147  0.138  0.110  0.127  0.132  0.126  0.095  0.083  0.055  0.046  0.068 -0.007  0.013 -0.002 -0.005  0.005  0.043  0.001 -0.020 -0.039 -0.010 -9.990 -9.990 
-0.023 -0.029 -0.051 -0.018  0.004  0.002 -0.006  0.044  0.056  0.052  0.119  0.129  0.139  0.225  0.232  0.202  0.179  0.156  0.133  0.154  0.160  0.137  0.090  0.131  0.121  0.090  0.135  0.101  0.061  0.051  0.055  0.025  0.036  0.037  0.064  0.021 -0.005  0.004 -0.009  0.008  0.033 -0.040 -0.010 -9.990 
-0.053 -0.070 -0.047 -0.044 -0.002 -0.044  0.045  0.044  0.058  0.064  0.122  0.133  0.192  0.233  0.239  0.175  0.185  0.131  0.162  0.132  0.141  0.160  0.114  0.119  0.129  0.082  0.088  0.120  0.097  0.060  0.017  0.045  0.057  0.033  0.021  0.021 -0.009 -0.009  0.010 -0.013 -0.030 -0.017 -0.019 -9.990 
-0.019 -0.051 -0.013 -0.052 -0.020 -0.005  0.011  0.014  0.055  0.046 -9.990  0.139  0.204  0.175 -9.990  0.115  0.198  0.212  0.193  0.187  0.187  0.142  0.162  0.127  0.126  0.136  0.119  0.055 -0.004  0.055  0.102  0.042  0.004  0.023 -0.003 -0.038  0.018  0.002 -0.019 -0.028  0.001  0.007 -9.990 -9.990 
-0.047 -0.021 -0.062 -0.044 -0.043 -0.013  0.010  0.030  0.053  0.063  0.083  0.135  0.177  0.211 -9.990  0.107  0.113  0.135  0.146  0.102  0.139  0.126  0.102  0.136  0.147  0.083  0.096  0.060  0.066  0.062  0.058  0.050  0.026  0.025 -0.004 -0.024 -0.049 -0.037 -0.044 -0.029 -0.045 -0.070 -0.065 -9.990 
-0.045 -0.090 -0.038 -0.039 -0.044 -0.023  0.007  0.040  0.040  0.101  0.136  0.164  0.162  0.250  0.210  0.144  0.173  0.193  0.179  0.165  0.162  0.159  0.140  0.168  0.118  0.118  0.081  0.085  0.070  0.054  0.050  0.063  0.033  0.018  0.025 -0.002 -0.036  0.018 -0.001 -0.029 -0.003  0.008 -0.049 -9.990 
-0.064 -9.990 -0.061 -0.046 -0.023 -0.059 -0.016  0.036  0.038  0.138  0.074  0.139  0.173  0.145  0.194  0.222  0.157  0.165  0.157  0.148  0.143  0.149  0.134  0.115  0.101  0.088  0.090  0.086  0.133  0.087  0.057  0.057  0.032  0.042  0.034  0.004  0.056  0.014  0.004 -0.038 -0.015 -9.990 -9.990 -9.990 
-0.078 -0.019 -0.039 -0.030  0.011  0.025 -0.019  0.041  0.029 -9.990  0.078  0.141  0.206  0.233  0.185 -9.990  0.173  0.149  0.142  0.202  0.172  0.121  0.175  0.150  0.138  0.166  0.119  0.087  0.087  0.068  0.075  0.079  0.055  0.076  0.071 -0.023  0.014  0.060  0.044 -0.017 -0.031 -0.023 -9.990 -9.990 
-0.039 -0.124 -0.046 -0.006 -0.036 -0.019 -0.015  0.020  0.028 -9.990  0.111  0.158  0.127  0.176  0.202  0.229  0.209  0.163  0.151  0.150  0.189  0.145  0.085  0.143  0.116  0.091  0.070  0.101  0.103  0.071  0.077  0.065  0.044  0.031  0.007 -0.027 -0.027 -0.062 -0.016 -0.009 -0.050 -0.055 -0.037 -9.990 
-0.026 -0.086 -9.990 -0.051 -0.016 -0.000  0.014  0.009  0.062 -9.990  0.103  0.131  0.126  0.154  0.167  0.190  0.196  0.163  0.194  0.188  0.143  0.214  0.160  0.096  0.185  0.161  0.135  0.098  0.129  0.113  0.030  0.072  0.064  0.040  0.010  0.006 -0.017  0.010 -0.036 -0.033 -0.044 -0.023 -0.014 -9.990 
-0.017 -0.072 -0.048 -0.073 -0.018 -0.000 -0.022  0.002  0.063 -9.990  0.099  0.087  0.125  0.207  0.238  0.211  0.229  0.246  0.248  0.211  0.213  0.182  0.108  0.100  0.127  0.072  0.078  0.053  0.085  0.098  0.076  0.033  0.057  0.037  0.011  0.003  0.012 -0.039 -0.064 -0.048 -0.086 -0.033 -0.017 -9.990 
-0.008 -0.026 -0.018 -0.080 -0.060  0.009 -0.011  0.046 -9.990 -9.990  0.163  0.176  0.210  0.239  0.239  0.197  0.206  0.171  0.178  0.196  0.178  0.227  0.114  0.147  0.083  0.115  0.100  0.079  0.055  0.111  0.036  0.013 -0.014  0.001  0.019  0.000 -0.020 -0.047 -0.031 -0.065 -0.033 -0.024 -0.044 -9.990 
-0.010 -0.084 -0.008 -0.035 -0.029  0.000 -0.015  0.002  0.064  0.048  0.106  0.142  0.175  0.184  0.178  0.195  0.243  0.230  0.226  0.162  0.122  0.143  0.120  0.111  0.116  0.106  0.041  0.060  0.118  0.124  0.101  0.046  0.004  0.005 -0.021 -0.018 -0.006 -0.027 -0.036 -0.068 -0.034 -0.026 -9.990 -9.990 
-0.032 -0.063 -0.040 -0.033 -0.025 -0.037  0.037  0.051 -9.990  0.073 -9.990  0.157  0.166  0.168  0.202  0.172  0.224  0.220  0.216  0.212  0.165  0.139  0.158  0.136  0.084  0.079  0.082  0.049  0.043  0.091  0.036  0.027 -0.013 -0.004  0.020  0.025  0.006 -0.037 -0.030 -0.024 -0.047  0.023 -0.024 -9.990 
-9.990 -0.022  0.017 -0.040 -0.008 -0.042 -0.008 -0.001 -9.990  0.044  0.093  0.139  0.176  0.190  0.196  0.216  0.195  0.198  0.223  0.162  0.202  0.130  0.146  0.089  0.091  0.072  0.076  0.095  0.024  0.041  0.016 -0.003  0.022 -0.010 -0.033 -0.044 -0.059 -0.085 -0.057 -0.095 -0.105 -0.074 -9.990 -9.990 
-9.990 -0.048 -0.047 -0.045 -0.079 -0.028  0.000  0.079 -9.990 -9.990 -9.990  0.139  0.140  0.168  0.164  0.207  0.232  0.197  0.183  0.189  0.200  0.197  0.154  0.138  0.116  0.121  0.052  0.059  0.039  0.049  0.054  0.004  0.002  0.016 -0.005 -0.004 -0.017 -0.027  0.011 -0.069 -0.058 -0.060 -0.057 -9.990 
-0.020 -0.046 -0.015 -0.041 -0.004  0.009  0.017  0.032 -9.990 -9.990 -9.990  0.163  0.175  0.210  0.229  0.218  0.231  0.243  0.205  0.227  0.186  0.182  0.168  0.140  0.132  0.078  0.048  0.066  0.095  0.085  0.023 -0.026  0.018  0.042 -0.007  0.000 -0.017 -0.002 -0.012 -0.008 -0.052  0.006 -0.055 -9.990 
-0.041 -0.012 -0.007 -0.022 -0.020  0.033  0.050  0.065  0.062  0.083  0.141  0.176  0.166  0.179  0.231  0.213  0.231  0.222  0.210  0.218  0.209  0.224  0.262  0.185  0.207  0.117  0.076  0.049  0.006  0.055  0.014  0.018  0.046  0.033  0.015 -0.027 -0.037 -0.049 -0.058 -0.036 -0.001 -0.030 -0.035 -9.990 
 0.027  0.050  0.014  0.017 -0.016  0.034  0.046  0.068  0.142  0.087  0.081  0.167  0.114  0.165  0.169  0.159  0.188  0.189  0.198  0.247  0.223  0.232  0.246  0.224  0.156  0.120  0.099  0.068  0.136  0.064  0.117  0.084  0.039  0.052  0.037 -0.002 -0.002 -0.030 -0.038 -0.030 -0.010 -0.053 -9.990 -9.990 
-0.027 -0.032 -0.020 -0.021 -0.075 -0.044 -0.019  0.044  0.052  0.134  0.114  0.127  0.126  0.126  0.093  0.143  0.205  0.197  0.228  0.229  0.254  0.214  0.230  0.209  0.160  0.097  0.119  0.147  0.083  0.056  0.028  0.021  0.000  0.010  0.032 -0.014 -0.032 -0.020 -0.002 -0.022 -0.019 -0.067  0.006 -9.990 
 0.003 -0.030 -0.043 -0.034 -0.055 -0.012  0.015 -0.009  0.044  0.059  0.056  0.064  0.074  0.110  0.142  0.148  0.206  0.267  0.264  0.249  0.253  0.249  0.200  0.156  0.155  0.098  0.153  0.103  0.074  0.059  0.062  0.057  0.013  0.055 -0.015  0.013 -0.059 -0.064 -0.035 -0.053 -0.043 -0.036 -9.990 -9.990 
-0.001 -0.038 -0.004 -0.022 -0.021 -0.026  0.037  0.006  0.008  0.060  0.058  0.095  0.155  0.130  0.192  0.247  0.237  0.245  0.226  0.230  0.186  0.208  0.130  0.148  0.173  0.103  0.116  0.106  0.093  0.093  0.093  0.066  0.042  0.079 -0.007 -0.007  0.001  0.003  0.005 -0.038 -0.018 -0.041 -9.990 -9.990 
-0.003 -0.007 -0.065 -0.051 -0.021 -0.017 -0.027  0.062  0.058  0.045  0.029  0.074  0.129  0.177  0.258  0.227  0.279  0.246  0.220  0.259  0.215  0.186  0.154  0.139  0.109  0.096  0.148  0.102  0.100  0.097  0.111  0.051  0.055  0.053  0.011  0.002 -0.033  0.017  0.007 -0.056 -0.075 -0.031 -0.050 -9.990 
-0.020 -0.049 -0.097 -0.046 -0.042 -0.024 -0.020 -0.008  0.015 -9.990  0.020  0.094  0.112  0.148  0.183  0.202  0.179  0.175  0.169  0.190  0.237  0.164  0.136  0.134  0.119  0.135  0.114  0.091  0.091  0.076  0.057  0.024  0.071  0.027 -0.011  0.003  0.022 -0.004 -0.003 -0.021 -0.017 -0.027 -9.990 -9.990 
 0.013 -0.058 -0.034 -0.016  0.016 -0.028 -0.032  0.010  0.036  0.073  0.055  0.100  0.088  0.170  0.165  0.182  0.208  0.227  0.208  0.192  0.160  0.183  0.153  0.154  0.168  0.174  0.111  0.089  0.064  0.097  0.049  0.052  0.042  0.014  0.053  0.037  0.029  0.011 -0.033  0.009 -0.031 -0.035 -9.990 -9.990 
-0.009 -0.009 -0.046 -0.077 -0.016  0.002 -0.004 -0.015 -0.010  0.009  0.030  0.116  0.120  0.153  0.226  0.216  0.221  0.213  0.231  0.197  0.210  0.155  0.135  0.125  0.142  0.112  0.088  0.102  0.079  0.090  0.140  0.042  0.007  0.051  0.037  0.009  0.031  0.016 -0.004 -0.034 -0.010 -0.009 -9.990 -9.990 
-0.007 -0.032 -0.074 -0.076 -0.052 -0.034  0.039  0.038  0.017  0.038  0.029  0.040  0.094  0.147  0.188  0.229  0.248  0.270  0.224  0.193  0.146  0.150  0.133  0.137  0.080  0.103  0.133  0.100  0.093  0.070  0.094  0.077  0.064  0.032  0.018 -0.020  0.001 -0.045 -0.026 -0.029 -0.058 -0.078 -0.004 -9.990 
-0.016 -0.073 -0.047 -0.003 -0.017 -0.004  0.011  0.076  0.006  0.071  0.074  0.113  0.123  0.116  0.154  0.230  0.282  0.292  0.248  0.226  0.242  0.217  0.161  0.158  0.132  0.119  0.117  0.112  0.080  0.102  0.083  0.028  0.067  0.022  0.059  0.028  0.014  0.030 -0.051 -0.056 -0.021 -0.015 -0.032 -9.990 
 0.003 -0.061 -0.043 -0.011  0.005 -0.010  0.006  0.052  0.066  0.073  0.066  0.090  0.100  0.098  0.179  0.252  0.230  0.181  0.215  0.269  0.220  0.255  0.228  0.139  0.180  0.121  0.135  0.074  0.133  0.107  0.111  0.033  0.030  0.049 -0.006  0.002 -0.003 -0.016 -0.027 -0.075 -0.088 -0.077 -9.990 -9.990 
-0.008 -0.024 -0.005 -0.011 -0.003 -0.044 -0.007  0.070  0.064  0.035  0.041  0.127  0.171  0.165  0.164  0.203  0.180  0.240  0.244  0.234  0.224  0.171  0.176  0.118  0.160  0.146  0.154  0.141  0.065  0.094  0.121  0.096  0.081  0.032  0.001  0.039 -0.019 -0.042 -0.008 -0.022 -0.041 -0.040 -0.040 -9.990 
-0.027 -0.045  0.005 -0.056 -0.063  0.026  0.054  0.046  0.030  0.077  0.100 -9.990  0.164  0.210  0.222  0.228  0.227  0.231  0.260  0.195  0.182  0.197  0.111  0.140  0.131  0.111  0.152  0.124  0.089  0.125  0.083  0.039  0.058  0.094  0.012 -0.023  0.015  0.002 -0.037 -0.019 -0.003 -0.052 -0.063 -9.990 
 0.009 -0.045 -0.041 -0.046  0.015  0.008  0.038  0.024  0.052  0.100  0.079  0.099  0.111  0.187  0.204  0.231  0.207  0.218  0.225  0.207  0.157  0.175  0.146  0.106  0.119  0.112  0.128  0.138  0.104  0.071  0.071  0.084  0.084  0.038  0.032  0.038 -0.002 -0.015  0.043 -0.009  0.006 -0.015 -9.990 -9.990 
-0.071 -0.069 -0.048  0.003 -9.990 -0.005  0.021 -9.990  0.044  0.030  0.100  0.135  0.152  0.175  0.177  0.208  0.220  0.217  0.200  0.191  0.191  0.163  0.100  0.128  0.123  0.100  0.134  0.108  0.081  0.095  0.076  0.103  0.029  0.033 -0.015  0.059  0.001 -0.020 -0.046 -0.051 -0.101 -0.054 -9.990 -9.990 
-0.047 -0.030 -0.022 -0.017 -0.046 -0.000  0.036  0.047  0.044  0.038  0.057  0.115  0.134  0.167  0.171  0.171  0.205  0.219  0.208  0.167  0.179  0.143  0.123  0.117  0.133  0.147  0.139  0.147  0.113  0.074  0.056  0.041  0.029  0.086  0.040 -0.008 -0.034 -0.072 -0.098 -0.063 -0.043 -9.990 -9.990 -9.990 
-0.037 -0.080 -0.038 -0.032 -0.048 -0.047  0.009 -0.002  0.017  0.093  0.090  0.052  0.129  0.122  0.173  0.219  0.204  0.239  0.245  0.255  0.206  0.184  0.197  0.164  0.144  0.153  0.115  0.111  0.151  0.076  0.063  0.073  0.080  0.092  0.088  0.069  0.045  0.042 -0.038 -0.003  0.000 -0.003 -0.060 -9.990 
-0.016 -0.060 -0.048 -0.046 -0.030 -0.019 -0.007  0.008  0.053 -0.007 -0.005  0.069  0.112  0.150  0.182  0.203  0.202  0.201  0.204  0.226  0.217  0.174  0.142  0.133  0.137  0.111  0.108  0.092  0.112  0.110  0.038  0.057  0.054  0.018  0.030 -0.001  0.017  0.016  0.047 -0.045 -0.029 -0.003 -0.013 -9.990 
-0.013 -0.031 -0.033 -0.052 -0.026 -0.008 -9.990  0.074  0.102  0.084  0.091  0.135  0.135  0.188  0.203  0.233  0.250  0.245  0.255  0.199  0.203  0.190  0.187  0.147  0.155  0.136  0.131  0.123  0.132  0.115  0.115  0.065  0.051  0.065  0.064  0.037  0.026  0.020  0.003 -0.032 -0.026 -0.020  0.005 -9.990 
-0.014 -9.990 -0.024 -0.004  0.001  0.053  0.012  0.049  0.061  0.106  0.101  0.088  0.161  0.201  0.207  0.208  0.210  0.243  0.192  0.166  0.245  0.177  0.113  0.185  0.144  0.167  0.142  0.116  0.083  0.117  0.070  0.104  0.047  0.077  0.079  0.035  0.021  0.027 -0.010 -0.004 -0.036 -0.036 -9.990 -9.990 
-0.025 -0.078 -0.022 -0.024  0.002 -0.009 -0.001  0.042  0.002  0.052  0.088  0.117  0.168  0.189  0.190  0.229  0.223  0.171  0.184  0.182  0.169  0.143  0.149  0.149  0.155  0.109  0.113  0.124  0.120  0.111  0.089  0.037  0.057  0.044  0.039 -0.020  0.011  0.009  0.014  0.003 -0.045 -0.031 -0.036 -9.990 
-0.027 -0.024 -0.021 -0.065  0.012 -0.026  0.030  0.038  0.082  0.087  0.112  0.124  0.143  0.155  0.218  0.214  0.235  0.224  0.229  0.212  0.185  0.163  0.157  0.119  0.143  0.116  0.085  0.095  0.136  0.132  0.101  0.049  0.084  0.042  0.002  0.039  0.019  0.029 -0.010 -0.038  0.005 -0.022 -9.990 -9.990 
-0.063 -0.026 -0.051 -0.037 -0.037 -0.011  0.008 -0.001  0.029  0.072  0.053  0.098  0.155  0.184  0.163  0.217  0.205  0.258  0.262  0.187  0.198  0.198  0.200  0.175  0.138  0.123  0.129  0.071  0.102  0.091  0.044  0.058  0.064  0.046  0.018  0.005  0.029  0.008 -0.012 -0.026 -0.026 -0.006  0.007 -9.990 
-0.044 -0.031  0.016  0.008  0.005 -0.042  0.002  0.019  0.018  0.044  0.019  0.108  0.151 -9.990  0.193  0.180  0.216  0.212  0.183  0.170  0.177  0.204  0.197  0.139  0.098  0.140  0.039  0.137  0.129  0.085  0.070  0.083  0.038  0.007 -0.001  0.025  0.021 -0.010 -0.017 -0.015 -0.015 -0.009 -0.029 -9.990 
-0.044 -0.013 -0.013 -0.009  0.017 -0.004 -0.016  0.029  0.058  0.062  0.084  0.095  0.108  0.142  0.157  0.180  0.163  0.243  0.232  0.231  0.204  0.169  0.154  0.158  0.131  0.146  0.164  0.127  0.104  0.078  0.098  0.052  0.035  0.072  0.039  0.029  0.012 -0.015 -0.002 -0.012 -0.010 -0.018 -0.065 -9.990 
-0.034 -0.002 -0.008 -0.016  0.007 -0.042 -0.022  0.005  0.016  0.083  0.091  0.084  0.123  0.148  0.160  0.187  0.209  0.238  0.202  0.183  0.228  0.223  0.183  0.153  0.125  0.172  0.100  0.108  0.081  0.119  0.103  0.074  0.020  0.072  0.026  0.025 -0.001 -0.017 -0.001 -0.032  0.036 -0.021 -0.054 -9.990 
 0.007 -0.011 -0.021 -0.033 -0.004 -0.020 -0.020  0.012  0.048  0.063  0.076  0.092  0.102  0.159  0.162  0.215  0.211  0.202  0.221  0.237  0.247  0.229  0.159  0.193  0.155  0.143  0.073  0.097  0.115  0.135  0.119  0.061  0.051  0.018  0.044  0.045  0.033 -0.007  0.031 -0.002 -0.044 -0.057 -0.024 -9.990 
 0.007 -0.011 -0.018 -0.029 -0.000  0.007  0.002  0.008  0.033  0.077  0.033  0.080  0.118  0.191  0.207  0.252  0.268  0.209  0.217  0.212  0.272  0.227  0.151  0.149  0.128  0.149  0.162  0.096  0.129  0.063  0.092  0.050  0.067  0.012  0.072  0.039  0.018 -0.014 -0.031 -0.021 -0.028 -0.014 -9.990 -9.990 
-0.044 -0.010  0.005 -0.010 -0.025 -0.019 -0.012  0.042  0.058  0.038  0.103  0.040  0.114 -9.990  0.187  0.194  0.208  0.219  0.247  0.236  0.189  0.158  0.149  0.170  0.132  0.119  0.147  0.138  0.094  0.102  0.080  0.073  0.080  0.065  0.006 -0.027  0.005 -0.005  0.034 -0.053 -0.027 -0.035 -0.059 -9.990 
 0.006 -0.001 -0.026 -0.059 -0.081 -0.041  0.020 -9.990  0.034 -9.990  0.080  0.078  0.144  0.194  0.223  0.255  0.247  0.192  0.216  0.207  0.197  0.203  0.163  0.147  0.135  0.145  0.125  0.126  0.142  0.146  0.079  0.072  0.045  0.007  0.060  0.024  0.023 -0.015  0.010  0.018 -0.016 -0.015 -0.062 -9.990 
-0.033 -0.047 -0.049 -0.086 -0.056 -0.001 -9.990 -0.065 -9.990  0.030  0.016  0.081  0.112  0.113  0.191  0.237  0.204  0.162  0.186  0.220  0.177  0.141  0.186  0.127  0.125  0.138  0.101  0.101  0.136  0.143  0.079  0.084  0.085  0.052  0.014 -0.012 -0.022 -0.027 -0.028 -0.045 -0.042 -0.041 -0.027 -9.990 
-0.029 -0.049 -0.057 -0.052 -0.051 -0.017  0.022 -0.028  0.003  0.055  0.105  0.135  0.131  0.181  0.211  0.192  0.191  0.253  0.231  0.217  0.151  0.164  0.164  0.166  0.155  0.151  0.125  0.119  0.121  0.133  0.117  0.044  0.039  0.044  0.068  0.025  0.011  0.009 -0.022 -0.001 -0.025 -0.065 -0.037 -9.990 
-0.026 -0.056 -0.025 -0.009 -0.002 -0.001 -9.990 -9.990 -9.990 -9.990  0.120  0.109  0.122  0.142  0.161  0.201  0.184  0.195  0.225  0.207  0.227  0.204  0.166  0.213  0.152  0.147  0.148  0.095  0.085  0.095  0.037  0.086  0.100  0.072  0.054  0.043  0.059 -0.012 -0.025 -0.027 -0.029 -0.052 -0.057 -9.990 
 0.014 -0.022 -0.030  0.010 -0.022 -0.035  0.009 -0.042 -0.004  0.096  0.094  0.112  0.079  0.184  0.162  0.232  0.249  0.260  0.220  0.215  0.204  0.215  0.149  0.180  0.175  0.154  0.127  0.143  0.130  0.111  0.156  0.054  0.084  0.036  0.072  0.069  0.010  0.004  0.005  0.007 -0.011  0.012 -0.009 -9.990 
-0.058 -0.018 -0.064 -0.057 -0.013 -0.033 -0.011  0.064 -0.024  0.034  0.060  0.123  0.104  0.167  0.188  0.196  0.215  0.224  0.228  0.166  0.212  0.168  0.185  0.192  0.105  0.125  0.105  0.138  0.137  0.072  0.090  0.080  0.116  0.100  0.075  0.063  0.052  0.025 -0.009  0.013 -0.019  0.017 -9.990 -9.990 
-0.022 -0.046 -0.088 -0.059 -0.011 -0.057  0.021 -9.990  0.019  0.016  0.074  0.083  0.090  0.129  0.195  0.185  0.248  0.223  0.226  0.213  0.199  0.199  0.188  0.203  0.136  0.173  0.166  0.147  0.130  0.104  0.109  0.091  0.079  0.050  0.062 -0.002  0.035  0.012  0.011 -0.033 -0.088 -0.025 -0.037 -9.990 
-0.040 -0.061 -0.050 -0.040 -0.048 -0.004  0.006 -9.990 -9.990  0.035 -9.990  0.102  0.125  0.158  0.218  0.255  0.221  0.241  0.207  0.208  0.224  0.172  0.172  0.148  0.174  0.099  0.180  0.172  0.123  0.101  0.091  0.089  0.051  0.075  0.031  0.065  0.067  0.057 -0.005 -0.021 -0.045 -0.025  0.003 -9.990 
-0.034 -0.077 -0.074 -0.060 -0.050 -0.031 -0.025 -0.009 -9.990  0.018 -9.990  0.070  0.084  0.152  0.219  0.211  0.255  0.207  0.205  0.236  0.227  0.208  0.179  0.172  0.172  0.105  0.159  0.108  0.092  0.101  0.069  0.043  0.051  0.059  0.033  0.032  0.037  0.054 -0.028  0.002  0.001 -0.057 -0.048 -9.990 
-0.091 -0.104 -0.052 -0.057 -0.073 -0.030  0.011 -9.990  0.016  0.039  0.099  0.121  0.174  0.158  0.175  0.167  0.206  0.219  0.243  0.214  0.184  0.164  0.122  0.128  0.141  0.134  0.187  0.148  0.129  0.130  0.071  0.076  0.047  0.051 -0.007  0.038  0.018 -0.030 -0.011 -0.021 -0.028 -0.008 -0.034 -9.990 
-0.045 -0.036 -0.043 -0.025 -0.081 -0.028  0.004  0.002  0.048  0.065  0.105  0.135  0.128  0.248  0.191  0.223  0.188  0.186  0.178  0.197  0.198  0.208  0.185  0.190  0.187  0.148  0.149  0.172  0.125  0.156  0.145  0.044  0.039  0.043  0.064  0.029  0.038  0.017 -0.011  0.015  0.011 -0.028  0.002 -9.990 
-0.042 -0.035 -0.062 -0.028 -0.038 -0.008 -9.990  0.006  0.012  0.106  0.155  0.136  0.161  0.202  0.196  0.195  0.220  0.204  0.238  0.221  0.170  0.123  0.149  0.193  0.152  0.158  0.141  0.136  0.091  0.097  0.083  0.063  0.075  0.037  0.063  0.029  0.017  0.031  0.004 -0.021 -0.042 -0.089 -0.025 -9.990 
-0.038 -0.053 -0.030  0.016 -0.034 -0.042  0.036  0.006  0.013  0.076  0.084  0.162  0.161  0.216  0.171  0.174  0.271  0.249  0.192  0.166  0.178  0.235  0.216  0.122  0.153  0.219  0.172  0.139  0.102  0.081  0.087  0.098  0.075  0.113  0.118  0.055  0.005 -0.024  0.011 -0.002 -0.007 -0.027  0.011 -9.990 
-0.052 -0.049 -0.062 -0.018 -0.008 -0.019  0.007  0.033 -9.990 -9.990  0.117  0.152  0.209  0.177  0.202  0.236  0.219  0.188  0.246  0.198  0.212  0.211  0.158  0.211  0.179  0.181  0.120  0.123  0.127  0.149  0.111  0.106  0.097  0.050  0.038  0.005  0.045  0.019  0.018 -0.017 -0.021 -0.014 -0.039 -9.990 
-0.047 -0.052 -0.046 -0.097 -0.023 -0.021  0.034 -9.990 -9.990 -9.990  0.107  0.120  0.086  0.198  0.212  0.252  0.177  0.193  0.217  0.192  0.174  0.156  0.114  0.077  0.109  0.098  0.120  0.163  0.119  0.105  0.058  0.096  0.074  0.045  0.084  0.071  0.018 -0.028  0.034 -0.001  0.013 -0.028 -0.010 -9.990 
-0.027 -0.041 -0.068 -0.035  0.012 -0.012  0.027 -9.990  0.037  0.057  0.059  0.053  0.113  0.173  0.190  0.279  0.276  0.226  0.255  0.274  0.274  0.255  0.266  0.218  0.173  0.192  0.145  0.147  0.108  0.091  0.103  0.068  0.051  0.056  0.066 -0.008  0.015 -0.002  0.014 -0.023 -0.044 -9.990 -0.020 -9.990 
-0.047 -0.036 -0.037 -0.061 -0.026 -0.002  0.051 -0.006 -0.012  0.033 -9.990  0.141  0.148  0.220  0.232  0.221  0.199  0.248  0.250  0.247  0.246  0.227  0.244  0.211  0.239  0.183  0.111  0.103  0.089  0.103  0.079  0.072  0.029  0.055  0.041 -0.019  0.001 -0.001 -0.018 -0.035 -0.039 -0.060 -0.039 -9.990 
-0.071 -0.052 -0.032 -0.021 -0.007 -0.022  0.004 -0.032  0.038  0.058  0.144  0.094  0.124  0.178  0.232  0.270  0.246  0.248  0.216  0.193  0.185  0.250  0.238  0.238  0.242  0.124  0.134  0.159  0.053  0.041  0.114  0.080  0.069  0.047  0.023  0.045  0.027  0.031 -0.003 -0.047 -0.076 -0.075 -0.025 -9.990 
 0.044  0.023 -0.036 -0.032 -0.036 -0.016 -9.990 -9.990  0.075  0.065  0.146  0.109  0.135  0.212  0.266  0.233  0.244  0.238  0.236  0.276  0.237  0.204  0.220  0.166  0.154  0.122  0.093  0.043  0.096  0.082  0.038  0.075  0.059  0.033  0.016 -0.005  0.050  0.007  0.050 -0.021 -0.045 -0.053 -0.071 -9.990 
-0.067 -0.017  0.017 -0.007 -0.027 -0.029  0.020  0.053  0.071  0.094  0.121  0.153  0.162  0.194  0.209  0.199  0.186  0.151  0.152  0.226  0.223  0.265  0.238  0.225  0.201  0.176  0.170  0.132  0.060  0.069  0.109  0.070  0.038  0.053  0.039  0.038  0.039 -0.019 -0.083 -0.005  0.000 -0.041 -0.058 -9.990 
-0.015 -0.022  0.003  0.006  0.012 -0.007  0.028  0.054  0.088  0.110  0.174  0.150  0.125  0.146  0.157  0.134  0.185  0.187  0.217  0.237  0.184  0.238  0.296  0.257  0.202  0.180  0.129  0.117  0.071  0.053  0.053  0.015  0.045  0.021  0.028  0.025  0.005  0.000 -0.025 -0.049 -0.005 -0.065 -0.064 -9.990 
 0.036  0.027  0.001 -0.013  0.020 -0.007  0.037  0.047  0.066  0.091  0.123  0.109  0.122  0.168  0.190  0.201  0.178  0.207  0.206  0.147  0.214  0.248  0.262  0.258  0.252  0.156  0.132  0.123  0.060  0.037  0.080  0.105  0.040  0.060  0.025  0.010 -0.038 -0.019 -0.015 -0.000 -0.011 -0.055 -0.080 -9.990 
-0.020 -0.046  0.025  0.028 -0.003  0.029  0.006  0.001  0.096  0.068  0.036  0.104  0.127  0.164  0.162  0.186  0.190  0.203  0.194  0.218  0.211  0.179  0.194  0.216  0.134  0.130  0.133  0.098  0.064  0.081  0.053  0.063  0.003 -0.017  0.043  0.012  0.031  0.006 -0.016 -0.048 -0.068 -0.037 -0.055 -9.990 
-0.014 -0.021 -0.040  0.008 -0.038 -0.007  0.024  0.089  0.033  0.072  0.078  0.156  0.197  0.169  0.145  0.150  0.140  0.234  0.253  0.179  0.211  0.231  0.230  0.173  0.214  0.159  0.132  0.054  0.098  0.084  0.125  0.069  0.078  0.043  0.048  0.022  0.035  0.017 -0.034 -0.044 -0.063 -0.030 -0.039 -9.990 
-0.031 -0.032 -0.005 -0.031 -0.007 -0.008  0.049  0.068  0.082  0.097  0.076  0.149  0.126  0.217  0.161  0.187  0.178  0.162  0.176  0.213  0.250  0.263  0.171  0.214  0.187  0.153  0.118  0.095  0.063  0.121  0.094  0.085  0.086  0.010  0.022  0.048  0.010  0.003 -0.004 -0.058 -0.021  0.008 -0.026 -9.990 
-0.014 -0.007 -0.001  0.020 -0.040  0.005  0.057  0.055  0.053  0.098  0.072  0.152  0.130  0.122  0.153  0.190  0.176  0.232  0.198  0.214  0.209  0.230  0.164  0.249  0.194  0.136  0.082  0.102  0.126  0.076  0.062  0.015  0.039  0.054  0.040  0.008  0.019  0.017  0.030 -0.030 -0.011 -0.070 -0.040 -9.990 
-0.051 -0.041 -0.009  0.021  0.011 -0.026  0.083  0.075  0.087  0.084  0.096  0.154  0.210  0.139  0.142  0.187  0.162  0.197  0.197  0.198  0.177  0.172  0.230  0.102  0.162  0.129  0.047  0.083  0.134  0.045  0.077  0.101  0.007  0.013  0.022  0.059 -0.034 -0.064 -0.067 -0.013 -0.076 -0.028 -0.030 -9.990 
-0.002 -0.031 -0.016  0.007  0.002  0.000  0.023  0.079  0.076 -9.990 -9.990 -9.990 -9.990  0.159  0.176  0.139  0.225  0.223  0.244  0.212  0.148  0.150  0.179  0.186  0.112  0.160  0.115  0.083  0.084  0.127  0.078  0.088  0.015  0.007  0.002 -0.001  0.003 -0.019 -0.034 -0.059 -0.052 -0.064 -0.016 -9.990 
-0.013 -0.016 -0.012  0.007  0.009  0.058  0.035  0.064  0.065 -9.990 -9.990 -9.990  0.112  0.174  0.171  0.186  0.234  0.200  0.199  0.215  0.232  0.147  0.203  0.153  0.141  0.146  0.125  0.130  0.116  0.096  0.107  0.067  0.079  0.051  0.037  0.028  0.026  0.002  0.010  0.016 -0.031 -0.034 -0.046 -9.990 
-0.007 -0.047  0.003 -0.028  0.005 -0.008  0.041  0.100  0.067  0.131  0.092  0.088  0.107 -9.990  0.146 -9.990  0.241  0.206  0.252  0.223  0.224  0.159  0.160  0.119  0.159  0.181  0.138  0.155  0.053  0.060  0.107  0.051  0.028  0.045  0.059  0.076  0.056  0.015 -0.030 -0.045 -0.036 -0.072 -9.990 -9.990 
-0.009 -0.013 -0.042 -0.010 -0.021 -0.003  0.021  0.041  0.096  0.100  0.089  0.133  0.121  0.193  0.267  0.229  0.235  0.186  0.172  0.191  0.198  0.166  0.195  0.126  0.160  0.098  0.101  0.143  0.094  0.104  0.046  0.043  0.072  0.067  0.037  0.026  0.040  0.075  0.070 -0.018 -0.030  0.015 -9.990 -9.990 
-0.008  0.001 -0.056 -0.013  0.019  0.046  0.011  0.081  0.025  0.085  0.065  0.078  0.065  0.201  0.246  0.252  0.230  0.216  0.268  0.226  0.179  0.183  0.179  0.193  0.167  0.136  0.111  0.125  0.088  0.103  0.119  0.052  0.047  0.050  0.048  0.035  0.032  0.042 -0.008 -0.001 -0.044 -0.018 -0.001 -9.990 
-0.049 -0.010 -0.021  0.014 -0.024  0.081  0.042  0.037  0.054  0.050  0.113  0.103  0.076  0.181  0.225  0.181  0.236  0.241  0.235  0.209  0.206  0.205  0.202  0.146  0.103  0.111  0.106  0.069  0.088  0.056  0.057  0.020  0.049  0.056  0.058  0.042 -0.011 -0.021 -0.056 -0.016  0.007 -0.058 -0.051 -9.990 
-0.045 -0.025 -9.990  0.025  0.010  0.035  0.081  0.098  0.056  0.042  0.027  0.067  0.126  0.145  0.179  0.183  0.199  0.158  0.183  0.154  0.166  0.160  0.126  0.158  0.112  0.128  0.100  0.123  0.089  0.075  0.058  0.019  0.062  0.022 -0.000  0.007 -0.006  0.057  0.034  0.008 -0.079 -0.067 -0.033 -9.990 
-0.028 -0.056 -0.015 -0.028 -0.013  0.074  0.029  0.010  0.086  0.058  0.093  0.083  0.098  0.125  0.210  0.164  0.215  0.212  0.216  0.163  0.146  0.133  0.162  0.149  0.099  0.117  0.087  0.075  0.089  0.102  0.064  0.064  0.030  0.040  0.018  0.018  0.006  0.019  0.018 -0.028 -0.026 -0.014 -0.068 -9.990 
 0.018 -0.050 -0.014 -0.038  0.008  0.022  0.025  0.067  0.066  0.084  0.109  0.057  0.110  0.149  0.145  0.143  0.177  0.190  0.197  0.154  0.169  0.136  0.162  0.077  0.114  0.105  0.133  0.122  0.096  0.074  0.072  0.082  0.048  0.079  0.053  0.031  0.018  0.014 -0.014 -0.044 -9.990  0.031 -0.061 -9.990 
 0.022 -0.004 -0.015 -0.006 -0.011  0.002  0.011  0.042  0.046  0.075  0.057  0.120  0.088  0.083  0.151  0.189  0.268  0.192  0.253  0.182  0.161  0.158  0.143  0.126  0.130  0.115  0.139  0.125  0.109  0.128  0.120  0.123  0.057  0.050  0.039  0.062 -0.014 -0.010  0.030 -0.008 -0.027 -0.033  0.033 -9.990 
-0.047 -0.041 -0.022  0.015 -0.013  0.018  0.032  0.032  0.081  0.071  0.112  0.085  0.068  0.138  0.129  0.163  0.168  0.214  0.205  0.200  0.160  0.145  0.127  0.108  0.156  0.124  0.116  0.106  0.101  0.097  0.096  0.100  0.080  0.056  0.021  0.058  0.035  0.025 -0.037 -0.010 -0.000 -0.033 -0.048 -9.990 
-0.022 -0.106 -0.028 -0.051  0.009  0.006  0.035  0.018  0.050  0.052  0.079  0.103  0.090  0.098  0.132  0.152  0.182  0.156  0.187  0.193  0.175  0.172  0.156  0.140  0.166  0.136  0.114  0.092  0.112  0.090  0.093  0.091  0.061  0.082  0.049  0.056  0.032  0.024 -0.014 -0.014 -0.015  0.045  0.063 -9.990 
-0.018  0.003 -0.010 -0.052 -0.039  0.026  0.027  0.036  0.042  0.092  0.018  0.094  0.096  0.088  0.128  0.181  0.187  0.161  0.161  0.223  0.139  0.170  0.096  0.134  0.121  0.113  0.114  0.112  0.098  0.115  0.115  0.028  0.094  0.082  0.061  0.044  0.016  0.063  0.018 -0.013 -0.010 -0.008 -0.033 -9.990 
-0.021 -0.049 -0.019 -0.001 -0.028  0.015  0.050  0.032  0.067  0.061  0.079  0.042  0.038  0.117  0.162  0.182  0.211  0.219  0.178  0.256  0.164  0.104  0.194  0.134  0.135  0.145  0.133  0.125  0.139  0.128  0.127  0.037  0.027  0.053  0.068  0.057  0.071  0.049  0.054 -0.026  0.015 -0.012  0.000 -9.990 
-0.032 -0.008 -0.069 -0.083 -0.035  0.003  0.018  0.041  0.033  0.051  0.064  0.112  0.170  0.179  0.178  0.184  0.201  0.154  0.177  0.150  0.165  0.167  0.176  0.167  0.156  0.165  0.174  0.088  0.118  0.126  0.064  0.083  0.074  0.060  0.049  0.039  0.042  0.062  0.035  0.013  0.012 -0.016  0.017 -9.990 
 0.015 -0.009 -0.067 -0.044 -0.010 -0.013 -0.014  0.027  0.048  0.044 -9.990  0.129  0.163  0.185  0.203  0.194  0.187  0.115  0.126  0.170  0.204  0.156  0.158  0.191  0.147  0.116  0.097  0.087  0.071  0.072  0.070  0.051  0.049  0.045 -0.001  0.010  0.019 -0.010  0.040 -0.032 -0.030 -0.020 -0.008 -9.990 
-0.058 -0.082 -0.041 -0.052 -0.060 -0.004 -0.028  0.004  0.033  0.059  0.115  0.090  0.112  0.147  0.219  0.165  0.183  0.190  0.179  0.157  0.180  0.167  0.188  0.130  0.133  0.177  0.201  0.218  0.152  0.175  0.128  0.136  0.118  0.119  0.100  0.077  0.040  0.039 -0.019 -0.009 -0.004 -0.033 -0.030 -9.990 
-0.073 -0.014 -0.007 -0.047 -0.004 -0.034  0.006 -0.033  0.018  0.048  0.073  0.067  0.129  0.221  0.207  0.165  0.159  0.166  0.146  0.119  0.128  0.150  0.122  0.161  0.156  0.146  0.103  0.159  0.144  0.138  0.079  0.094  0.051  0.079  0.040  0.049  0.083  0.037 -0.002  0.006 -0.019 -0.036 -0.095 -9.990 
-0.037 -0.031 -0.039 -0.015 -0.016 -0.045  0.029 -0.024  0.032  0.028  0.065  0.081  0.057  0.190  0.140  0.205  0.173  0.175  0.155  0.176  0.159  0.113  0.102  0.123  0.110  0.133  0.144  0.116  0.096  0.085  0.081  0.036  0.047  0.050  0.058  0.019 -0.003 -0.026 -0.009 -0.022 -0.072 -0.028  0.002 -9.990 
-0.047 -0.038 -0.044 -0.033 -0.026 -0.001  0.035  0.016  0.012  0.014  0.071  0.039  0.104  0.117  0.197  0.173  0.165 -9.990  0.179  0.160  0.134  0.120  0.114  0.133  0.137  0.142  0.139  0.123  0.080  0.125  0.076  0.061  0.064  0.080  0.063  0.011  0.037  0.011  0.031 -0.011 -0.008 -0.019 -0.072 -9.990 
 0.033 -0.004  0.000  0.026 -0.027  0.004  0.011  0.065  0.027  0.031  0.056  0.068  0.108  0.086  0.145  0.185  0.199  0.166 -9.990  0.176  0.208  0.119  0.079  0.091  0.135  0.086  0.127  0.064  0.121  0.103  0.095  0.126  0.055 -0.005  0.054  0.021 -0.015  0.012 -0.038 -0.045 -0.037 -0.059 -0.105 -9.990 
-0.059 -0.014  0.007 -0.039 -0.033  0.004 -0.032  0.003  0.034  0.060  0.105  0.083  0.067  0.085  0.183  0.153  0.181  0.199  0.121  0.152  0.098  0.118  0.119  0.123  0.105  0.152  0.079  0.077  0.124  0.091  0.082  0.085  0.067  0.010  0.023  0.035  0.010  0.030 -0.015 -0.044 -0.067  0.006  0.009 -9.990 
 0.017 -0.047 -0.039  0.019 -0.033 -0.014 -0.013  0.021  0.039  0.107  0.023  0.016  0.098  0.094  0.123  0.145  0.164 -9.990  0.117  0.112  0.141  0.119  0.151  0.126  0.124  0.102  0.129  0.141  0.129  0.048  0.068  0.068  0.069  0.051  0.084  0.036  0.022  0.024  0.015 -0.005  0.014 -0.008 -0.023 -9.990 
-0.015 -0.039 -0.103 -0.001 -0.041 -0.024 -0.008 -0.008 -9.990  0.043  0.068  0.048  0.073  0.129  0.133  0.089  0.166  0.159  0.162  0.159  0.173  0.140  0.130  0.105  0.091  0.055  0.068  0.089  0.074  0.082  0.080  0.052  0.041  0.044  0.018  0.013  0.004 -0.022 -0.031 -0.056 -0.051 -0.072 -0.023 -9.990 
-0.040 -0.024  0.015  0.009  0.013  0.016  0.041  0.055 -9.990 -0.004  0.067  0.119  0.160  0.107  0.136  0.139  0.150  0.193  0.176  0.227  0.295  0.261  0.201  0.154  0.152  0.098  0.083  0.073  0.038  0.095  0.066  0.068  0.109  0.093  0.078  0.068  0.028  0.024 -0.027 -0.015 -0.023 -0.016 -0.007 -9.990 
 0.005  0.007  0.011  0.000 -0.012 -0.013 -0.028  0.011  0.028  0.060  0.083  0.098  0.094  0.080  0.198  0.159  0.166  0.172  0.143  0.216  0.174  0.177  0.228  0.199  0.202  0.133  0.105  0.132  0.114  0.095  0.075  0.081  0.093  0.073  0.046  0.047  0.006  0.014  0.009 -0.055 -0.004 -0.064 -9.990 -9.990 
-0.033 -0.048 -0.020 -0.035 -0.012  0.014 -0.020  0.035  0.095  0.059  0.079  0.044  0.089  0.051  0.123  0.171  0.197  0.237  0.211  0.187  0.192  0.204  0.120  0.123  0.118  0.132  0.107  0.132  0.105  0.027  0.081  0.067  0.078  0.069  0.004  0.007  0.032  0.057  0.000 -0.041  0.003 -0.005 -0.054 -9.990 
-0.059 -0.045 -0.015 -0.042 -0.005  0.015  0.013  0.025  0.052  0.036  0.011  0.064  0.084  0.089 -9.990  0.161  0.230  0.139  0.151  0.166  0.163  0.194  0.161  0.136  0.122  0.135 -9.990  0.092 -9.990  0.071  0.073  0.067  0.067  0.037  0.019  0.035  0.022  0.038 -0.027 -0.024 -0.053 -0.003 -0.023 -9.990 
-0.028 -0.020 -0.040 -0.043 -0.027  0.019  0.006  0.039  0.031  0.083  0.058  0.086  0.036  0.043  0.116  0.155  0.219  0.217  0.176  0.178  0.176  0.114  0.141  0.129  0.093  0.134  0.146  0.128  0.103  0.027  0.064  0.094  0.060  0.033  0.054  0.018 -0.019 -0.007  0.023 -0.019 -0.039 -0.046 -0.042 -9.990 
-0.031 -0.046 -0.028 -0.035 -0.013 -0.042 -0.020  0.004 -9.990  0.055  0.031  0.091  0.063  0.107  0.121  0.145  0.166  0.206  0.213  0.186  0.159  0.166  0.167  0.164  0.105  0.113  0.122  0.117  0.073  0.064  0.122  0.048  0.101  0.047  0.037  0.024  0.015  0.044  0.030 -0.035 -0.036 -0.042 -0.048 -9.990 
-0.045 -0.077 -0.073 -0.081 -0.068  0.032  0.012  0.058  0.067  0.053  0.073  0.137  0.075  0.148  0.112  0.154  0.195  0.186  0.204  0.231  0.196  0.217  0.153  0.139  0.090  0.091  0.100  0.101  0.089  0.114  0.117  0.094  0.077  0.052 -0.012  0.032  0.014  0.036  0.005  0.010 -0.023 -0.061 -0.043 -9.990 
-0.057 -0.016 -0.035 -0.068 -0.030 -0.009  0.004  0.050  0.044  0.029  0.086  0.103  0.122  0.136  0.113  0.153  0.120  0.248  0.243  0.184  0.178  0.150  0.129  0.163  0.164  0.112  0.076  0.081  0.113  0.089  0.085  0.060  0.049  0.069  0.013  0.009 -0.008  0.053  0.058 -0.037 -0.012 -0.033 -0.049 -9.990 
-0.053 -0.051 -0.030 -0.009 -0.016  0.015  0.010  0.045  0.045  0.033  0.036  0.052  0.110  0.115  0.188  0.206  0.219  0.218  0.194  0.152  0.162  0.175  0.147  0.129  0.153  0.139  0.084  0.105  0.079  0.077  0.084  0.097  0.045  0.025  0.033  0.021 -0.013 -0.005 -0.038 -0.026  0.015 -0.062 -0.048 -9.990 
-0.036 -0.070 -0.054 -0.082 -0.031 -0.000  0.021  0.040  0.052  0.054  0.089  0.091  0.088  0.220 -9.990  0.231  0.240  0.261  0.238  0.197  0.187  0.144  0.155  0.107  0.114  0.097  0.091  0.102  0.100  0.077  0.082  0.102  0.083  0.102  0.065  0.054  0.037  0.025  0.037  0.009 -0.010  0.044 -0.033 -9.990 
-0.053 -0.020 -0.022 -0.032 -0.012  0.003  0.006  0.055  0.065  0.117  0.045  0.071  0.066  0.147  0.146  0.183  0.211  0.174  0.189  0.175  0.179  0.167  0.154  0.161  0.125  0.117  0.086  0.090  0.104  0.130  0.103  0.123  0.057  0.051  0.058  0.043  0.006  0.055  0.019 -0.025 -0.023 -0.005  0.002 -9.990 
-9.990 -9.990 -0.110 -0.057 -0.018 -0.025 -0.008  0.072  0.068  0.064  0.075  0.013  0.091  0.110  0.208  0.191  0.220  0.185  0.144  0.164  0.155  0.184  0.185  0.123  0.166  0.127  0.101  0.143  0.092  0.099  0.107  0.078  0.087  0.045  0.066  0.087  0.044 -0.006  0.039  0.011  0.013 -0.000 -0.011 -9.990 
-0.044 -0.075 -0.067 -0.013 -0.048  0.003  0.018  0.026  0.053  0.045  0.028  0.068 -9.990  0.130  0.184  0.160  0.208  0.219  0.185  0.168  0.196  0.201  0.207  0.170  0.137  0.161  0.127  0.169  0.086  0.109  0.097  0.071  0.099  0.073  0.054  0.013  0.046  0.019  0.031  0.010  0.018  0.007 -0.026 -9.990 
-9.990 -9.990 -0.016  0.019 -0.015 -0.001  0.013  0.036  0.014  0.036  0.065  0.066  0.060  0.094 -9.990 -9.990  0.265  0.144  0.211  0.175  0.181  0.180  0.138  0.155  0.116  0.129  0.128  0.120  0.099  0.107  0.101  0.115  0.067  0.079  0.034  0.011  0.059  0.051  0.043 -0.007 -0.013 -0.058 -0.027 -9.990 
-0.032 -0.056 -0.004 -0.022 -0.008 -0.008  0.050 -0.005  0.046  0.009  0.032  0.043  0.094  0.119  0.152  0.157  0.229  0.213  0.209  0.159  0.230  0.165  0.180  0.127  0.105  0.132  0.141  0.121  0.100  0.090  0.088  0.095  0.068  0.040  0.054  0.038  0.034  0.033  0.045  0.011 -0.061 -0.012 -0.032 -9.990 
-0.017 -0.074 -0.068 -0.029 -0.048 -0.010  0.026  0.027  0.046  0.021  0.082  0.091  0.082  0.100  0.118  0.187  0.163  0.187  0.185  0.190  0.181  0.138  0.157  0.148  0.133  0.095  0.127  0.082  0.023  0.098  0.096  0.077  0.068  0.041  0.060  0.054  0.024  0.055  0.024 -0.003  0.031 -0.037 -0.055 -9.990 
 0.006 -0.002 -0.061  0.040 -0.006  0.010 -0.011  0.016  0.016  0.055  0.104  0.103  0.112  0.175  0.095  0.148  0.137  0.174  0.176  0.202  0.220  0.217  0.171  0.221  0.177  0.129  0.063  0.063  0.121  0.120  0.061  0.060  0.056  0.091  0.033  0.026  0.027  0.011  0.010  0.007  0.004 -0.032 -0.029 -9.990 
 0.009 -0.014 -0.023 -0.005  0.027  0.008  0.064  0.064  0.052  0.051  0.110  0.111  0.105  0.132  0.137  0.165  0.172  0.197  0.181  0.215  0.176  0.186  0.191  0.205  0.207  0.152  0.119  0.052  0.086  0.098  0.107  0.063  0.060  0.094  0.068  0.098  0.089  0.059  0.060 -0.007 -0.030  0.009 -0.030 -9.990 
-0.010 -0.011 -0.004 -0.021 -0.026 -0.008 -0.016  0.054  0.106  0.089  0.108  0.116  0.137  0.144  0.182  0.148  0.228  0.296  0.270  0.248  0.221  0.208  0.191  0.222  0.189  0.174  0.117  0.111  0.096  0.095  0.127  0.095  0.077  0.089  0.045  0.025  0.043 -0.006  0.044  0.017 -0.017 -0.042 -0.038 -9.990 
 0.002 -0.033  0.001 -0.022 -0.026  0.037 -0.024  0.059  0.064  0.068  0.048  0.085  0.090  0.131  0.203  0.171 -9.990  0.266  0.244  0.228  0.239  0.145  0.181  0.163  0.168  0.095  0.113  0.109  0.118  0.157  0.095  0.049  0.079  0.072  0.063  0.046  0.026  0.032  0.038  0.000 -0.044 -0.018 -0.043 -9.990 
-0.048 -0.024 -0.063 -0.053 -0.077 -0.024  0.012 -0.011  0.048  0.038  0.037  0.085  0.105  0.144  0.187  0.242  0.198  0.229  0.222  0.187  0.154  0.208  0.161  0.143  0.144  0.131  0.153  0.134  0.166  0.106  0.098  0.036  0.042  0.071  0.040  0.046  0.028  0.015  0.030  0.039 -0.057 -0.035 -0.059 -9.990 
-0.019 -0.013  0.008 -0.051 -0.051 -0.018 -0.050  0.015  0.048  0.046  0.086  0.068  0.101  0.165  0.201  0.214  0.188  0.245  0.280  0.223  0.205  0.205  0.181  0.206  0.148  0.159  0.144  0.165  0.125  0.076  0.110  0.101  0.133  0.119  0.086  0.052  0.036  0.074  0.078  0.046  0.013  0.049 -0.017 -9.990 
-9.990 -9.990 -0.063 -0.056 -0.048  0.007  0.000  0.061  0.067 -9.990  0.116 -9.990  0.086  0.104  0.154  0.189  0.174  0.254  0.253  0.249  0.190  0.123  0.152  0.144  0.132  0.137  0.124  0.126  0.092  0.093  0.127  0.034  0.069  0.069  0.044  0.031  0.055  0.021 -0.004  0.027 -0.003 -0.002  0.007 -9.990 
-9.990 -0.064 -9.990 -0.038 -0.013 -0.001 -0.028  0.030 -9.990  0.085  0.053  0.076  0.103  0.149  0.146  0.197  0.209  0.183  0.201  0.187  0.240  0.184  0.216  0.173  0.172  0.122  0.115  0.133  0.147  0.134  0.120  0.117  0.094  0.077  0.039  0.082  0.032  0.022  0.026  0.003  0.024  0.037 -0.003 -9.990 
-0.046 -0.043 -0.061 -0.066 -0.003  0.001 -0.001  0.043  0.067  0.084  0.069  0.089  0.102  0.219  0.180  0.230  0.173  0.156  0.150  0.162  0.180  0.189  0.186  0.143  0.136  0.112  0.105  0.133  0.106  0.120  0.111  0.062  0.087  0.073  0.065  0.095  0.063  0.014  0.041  0.025  0.021 -0.014 -0.049 -9.990 
-0.065 -0.046 -0.089 -0.026 -0.048 -0.005  0.016  0.011 -0.017  0.024  0.031  0.040  0.127  0.202 -9.990  0.141  0.162  0.173  0.193  0.193  0.172  0.168  0.114  0.146  0.125  0.128  0.128  0.114  0.137  0.082  0.107  0.078  0.069  0.119  0.077  0.043  0.030  0.078  0.027  0.010 -0.033 -0.027 -0.048 -9.990 
-0.073 -0.063 -0.046 -0.054 -0.043  0.000  0.052  0.017  0.011  0.053  0.070 -9.990 -9.990 -9.990 -9.990 -9.990 -9.990  0.157  0.147  0.131  0.167  0.182  0.166  0.180  0.156  0.143  0.162  0.111  0.116  0.102  0.028  0.037  0.090  0.070  0.079  0.077  0.102  0.069  0.016 -0.006 -0.030 -0.015 -0.035 -9.990 
-0.029 -0.052 -9.990 -0.037 -0.054 -0.015  0.065  0.013  0.017  0.035 -9.990  0.111 -9.990  0.139  0.171  0.226  0.205  0.197  0.156  0.167  0.172  0.167  0.147  0.105  0.137  0.130  0.088  0.127  0.065  0.093  0.043  0.042  0.049  0.062  0.047  0.041  0.003  0.061  0.012 -0.001 -0.065 -0.045 -0.031 -9.990 
-0.024 -0.042 -0.070 -0.056  0.001  0.004  0.007  0.066  0.058  0.066  0.091  0.157  0.125  0.141  0.158  0.202  0.182  0.177  0.204  0.165  0.165  0.183  0.157  0.092  0.120  0.121  0.107  0.116  0.103  0.066  0.108  0.043  0.064  0.087  0.096  0.094  0.041  0.036  0.038  0.009 -0.036 -0.019 -0.046 -9.990 
-0.032 -0.036  0.020 -0.029  0.005 -0.013  0.047  0.032  0.069  0.095  0.125  0.107  0.093  0.139  0.184  0.100  0.192  0.205  0.173  0.211  0.185  0.185  0.140  0.193  0.132  0.138  0.166  0.098  0.086  0.016  0.116  0.083  0.108  0.078  0.053  0.037  0.009  0.014  0.040  0.004  0.033 -0.016 -0.017 -9.990 
 0.016 -0.024 -0.004 -0.005 -0.015  0.025  0.006  0.056  0.081  0.087  0.079  0.070  0.117  0.133  0.172  0.231  0.179  0.172  0.195  0.228  0.188  0.142  0.134  0.099  0.139  0.143  0.131  0.113  0.101  0.106  0.089  0.081  0.077  0.102  0.075  0.092  0.032  0.028  0.037  0.034 -0.001 -0.026 -0.047 -9.990 
 0.010 -0.040 -0.048 -0.081 -0.040  0.033  0.016  0.006  0.043  0.028  0.064  0.078  0.076  0.165  0.270  0.218  0.170  0.178  0.220  0.154  0.174  0.190  0.177  0.178  0.140  0.131  0.148  0.111  0.097  0.108  0.084  0.066  0.045  0.062  0.013  0.037  0.060  0.027  0.070  0.060  0.001 -0.003 -0.004 -9.990 
-0.004 -0.041 -0.032 -0.039 -0.035  0.009 -0.011  0.054  0.057  0.032  0.026  0.020  0.146  0.236  0.195  0.181  0.235  0.222  0.207  0.145  0.164  0.173  0.165  0.156 -9.990  0.096  0.142  0.082  0.135  0.118  0.086  0.090  0.078  0.098  0.078  0.040  0.085  0.039  0.030  0.013  0.014 -0.001  0.001 -9.990 
-0.012 -0.075 -0.081 -0.034 -0.031  0.033 -0.030  0.036  0.088  0.047 -9.990  0.058 -9.990  0.165  0.198  0.238  0.220  0.161  0.185  0.189  0.199  0.177  0.159  0.181  0.164  0.142  0.121  0.155  0.098  0.064  0.079  0.088  0.030  0.020  0.051  0.029  0.022 -0.030 -0.004  0.019  0.009 -0.014 -0.112 -9.990 
-0.005 -0.027 -0.027 -0.046 -0.028  0.005  0.037  0.025 -0.002 -9.990  0.042  0.075  0.099  0.186  0.224  0.201  0.188  0.187  0.187  0.169  0.165  0.126  0.117 -9.990 -9.990  0.153  0.133  0.099  0.120  0.090  0.072  0.081  0.035  0.078  0.083  0.062  0.063 -0.001 -0.006 -0.014 -0.044 -0.027 -0.029 -9.990 
-0.031 -0.029  0.022 -0.034  0.019 -0.027  0.024  0.008  0.077 -9.990 -9.990 -9.990  0.065  0.160  0.125 -9.990  0.204  0.184  0.191  0.178  0.126  0.136  0.114  0.168  0.092  0.091  0.073  0.065  0.114  0.050  0.072  0.065  0.114  0.063  0.058  0.061  0.017  0.023  0.008  0.032  0.016 -0.016 -0.000 -9.990 
-0.016  0.028  0.014 -0.016  0.007 -0.009 -0.009  0.081  0.102 -9.990 -9.990  0.112  0.112  0.128  0.095  0.109  0.156  0.156  0.207  0.233  0.243  0.247  0.225  0.118  0.112  0.101  0.071  0.104  0.104  0.099  0.075  0.054  0.056  0.028  0.065  0.027  0.013 -0.009 -0.025  0.013 -0.037 -0.057 -0.061 -9.990 
 0.020  0.026 -0.006  0.025  0.022  0.065  0.052  0.045  0.053  0.093  0.090  0.147  0.156  0.143  0.182  0.134  0.145  0.206  0.171  0.176  0.168  0.161  0.174  0.212  0.224  0.186  0.163  0.140  0.141  0.086  0.070  0.017  0.034 -0.005  0.063 -0.001  0.002 -0.005 -0.009 -0.033 -0.018 -0.080 -0.055 -9.990 
-0.018  0.042 -0.012  0.021  0.026  0.010  0.077  0.086  0.093  0.122  0.066  0.092  0.125  0.146  0.135  0.134  0.112  0.110  0.139  0.159  0.206  0.180  0.174  0.160  0.196  0.228  0.196  0.156  0.111  0.080  0.051  0.036  0.016 -0.016 -0.007 -0.008 -0.026  0.008  0.022 -0.024 -0.017 -0.012 -0.034 -9.990 
-0.003 -0.021  0.014 -9.990  0.057  0.044  0.043  0.073 -9.990 -9.990 -9.990 -9.990  0.150 -9.990 -9.990  0.103  0.077  0.096  0.094  0.163  0.175  0.182  0.201  0.189  0.189  0.166  0.204  0.170  0.141  0.061  0.078  0.062  0.050  0.046 -0.044  0.006 -0.040 -0.021 -0.023 -0.042 -0.044 -0.064 -0.068 -9.990 
 0.034  0.048  0.005 -9.990  0.044  0.032  0.046  0.070 -9.990 -9.990 -9.990  0.055  0.100  0.140  0.163  0.162  0.111  0.119  0.143  0.128  0.171  0.175  0.183  0.183  0.137  0.153  0.157  0.155  0.142  0.114  0.069  0.022  0.020  0.006 -0.043 -0.010 -0.049 -0.068 -0.053 -0.051 -0.048 -0.075 -0.081 -9.990 
 0.059  0.040  0.026  0.047  0.057  0.060  0.026  0.091  0.056  0.107  0.054  0.052  0.100  0.112  0.101  0.129 -9.990  0.149  0.157  0.191  0.206  0.228  0.231  0.179  0.190  0.177  0.178  0.131  0.178  0.136  0.055  0.014  0.017  0.015 -0.011 -0.042 -0.016 -0.024 -0.023 -0.037 -0.066 -0.077 -0.068 -9.990 
 0.037  0.005  0.024  0.032 -9.990  0.037 -9.990  0.072  0.049  0.072  0.073  0.125  0.103 -9.990  0.156  0.141  0.130  0.092  0.105  0.162  0.169  0.176  0.209  0.212  0.214  0.216  0.209  0.176  0.185  0.130  0.104  0.012 -0.011 -0.031  0.024  0.000 -0.025 -0.010 -0.059 -0.064 -0.024 -0.035 -0.074 -9.990 
 0.024  0.015  0.034  0.067  0.060  0.069  0.018  0.038  0.088  0.045  0.102  0.126  0.098  0.115  0.070  0.154  0.137  0.136  0.161  0.139  0.131  0.153  0.176  0.202  0.196  0.228  0.168  0.156  0.193  0.158  0.139  0.060  0.014  0.021  0.008 -0.044 -0.050 -0.011 -0.017 -0.047 -0.049 -0.030 -0.049 -9.990 
 0.032 -0.014  0.024  0.045  0.045  0.052  0.032  0.057  0.061  0.041 -9.990  0.051 -9.990 -9.990 -9.990  0.134  0.174  0.184  0.147  0.176  0.140  0.200  0.248  0.176  0.203  0.231  0.219  0.228  0.194  0.170  0.151  0.062  0.036  0.027  0.044 -0.024  0.014 -0.006 -0.028 -0.030  0.004 -0.045 -0.069 -0.132 
 0.029  0.012  0.029 -0.009  0.025  0.058  0.028  0.049  0.070  0.096  0.117  0.102  0.141 -9.990  0.111  0.145  0.159  0.213  0.212  0.195  0.219  0.214  0.191  0.226  0.178  0.205  0.240  0.204  0.172  0.170  0.148  0.115  0.033  0.026  0.014 -0.019 -0.027 -0.032 -0.033 -0.046 -0.069 -0.091 -0.096 -9.990 
-0.012  0.026  0.023  0.048  0.090 -0.003  0.006  0.063  0.064  0.077  0.120  0.139  0.145  0.194  0.147  0.160  0.181  0.192  0.191  0.178  0.210  0.213  0.231  0.157  0.189  0.223  0.206  0.181  0.203  0.154  0.140  0.077  0.084  0.056 -0.004 -0.011 -0.004 -0.007 -0.030 -0.025 -0.059 -0.054 -0.070 -9.990 
 0.003 -0.003  0.006  0.015 -0.015  0.015  0.000  0.046  0.056  0.094 -9.990  0.119  0.154  0.139  0.182  0.221  0.214  0.212  0.253  0.261  0.163  0.197  0.204  0.252  0.251  0.213  0.191  0.192  0.152  0.165  0.090  0.091  0.058  0.076  0.032  0.061  0.036  0.029 -0.024 -0.041 -0.048 -0.039 -0.042 -9.990 
-0.027 -0.054 -0.039 -0.026 -0.035  0.002  0.023  0.037  0.021  0.073  0.056  0.059  0.097  0.066  0.159  0.141  0.153  0.144  0.125  0.116  0.153  0.140  0.155  0.138  0.128  0.108  0.118  0.094  0.097  0.068  0.088  0.129  0.061  0.008  0.033  0.057 -0.011  0.005  0.026 -0.020 -0.032 -0.051 -0.047 -9.990 
-0.063 -0.102 -0.026 -0.028 -0.006  0.009 -9.990  0.035  0.037  0.028  0.032  0.047  0.137  0.145 -9.990  0.202  0.196  0.148  0.127  0.187  0.199  0.197  0.166  0.119  0.157  0.138  0.119  0.101  0.115  0.093  0.114  0.089  0.071  0.005  0.097  0.098  0.031  0.002 -0.015 -0.018 -0.013 -0.055 -0.100 -9.990 
-0.064 -0.061 -0.042 -0.019  0.014  0.013 -0.006  0.026  0.015  0.056  0.093  0.165 -9.990  0.132  0.169 -9.990  0.206  0.212  0.231  0.208  0.239  0.169  0.183  0.162  0.218  0.128  0.202  0.138  0.160  0.152  0.122  0.092  0.051  0.056  0.026  0.041  0.022  0.012  0.051  0.020  0.025 -0.047 -0.039 -9.990 
-0.042 -0.019 -0.055 -0.068 -0.025  0.013  0.008  0.013  0.005  0.008 -9.990  0.140  0.117  0.147 -9.990 -9.990  0.187  0.185  0.188  0.190  0.154  0.181  0.201  0.196  0.225  0.170  0.157  0.144  0.121  0.105  0.109  0.104  0.086  0.054  0.052  0.115  0.062  0.036  0.015  0.040  0.020 -0.030 -0.048 -9.990 
-0.098 -0.067 -0.048 -0.085 -0.039 -0.036 -0.012  0.001  0.027  0.026  0.081  0.132  0.102 -9.990  0.147  0.172  0.172  0.139  0.159  0.188  0.169  0.195  0.164  0.169  0.201  0.161  0.129  0.142  0.161  0.117  0.104  0.091  0.096  0.075  0.034  0.024  0.042 -0.013 -0.009  0.041 -0.065 -0.089 -9.990 -9.990 
-0.085 -0.026 -0.029 -0.078 -0.016  0.012 -0.038 -0.008  0.014  0.084  0.056  0.114  0.144 -9.990  0.108  0.056  0.197  0.195  0.209  0.152  0.174  0.133  0.180  0.181  0.218  0.146  0.155  0.127  0.179  0.162  0.132  0.082  0.022  0.025  0.072  0.043  0.045  0.048  0.039  0.056  0.013 -0.037 -0.023 -9.990 
-0.071 -0.071 -0.044 -0.019  0.015 -0.027  0.021 -0.013  0.007  0.049  0.146  0.165 -9.990  0.137 -9.990  0.111 -9.990  0.163  0.184  0.162  0.163  0.159  0.165  0.179  0.133  0.157  0.186  0.148  0.121  0.157  0.142  0.127  0.105  0.111  0.069  0.048  0.078  0.009  0.002 -0.006  0.004 -0.041  0.012 -9.990 
-0.014 -0.097 -0.100 -0.075 -0.044 -0.013 -0.028  0.046  0.032  0.066  0.127  0.074  0.189 -9.990  0.123  0.224  0.151  0.188  0.166  0.162  0.180  0.217  0.167  0.159  0.188  0.154  0.172  0.148  0.133  0.139  0.149  0.196  0.124  0.128  0.066  0.093  0.080  0.051 -0.002  0.029 -0.010 -0.030  0.032 -9.990 
-0.029 -0.096 -0.066 -0.045 -0.045 -0.008 -0.001 -0.002  0.032  0.063  0.101  0.096 -9.990  0.115 -9.990  0.205  0.187  0.176  0.177  0.192  0.171  0.151  0.157  0.160  0.104  0.127  0.135  0.138  0.146  0.130  0.129  0.131  0.160  0.094  0.094  0.081  0.069  0.071  0.059  0.023  0.002 -0.003  0.015 -9.990 
-0.081 -0.098 -0.095 -0.040 -0.049 -0.004 -0.041 -0.025  0.033  0.089 -9.990 -9.990 -9.990 -9.990 -9.990  0.139  0.193  0.210  0.153  0.143  0.169  0.152  0.124  0.098  0.156  0.146  0.145  0.113  0.179  0.162  0.115  0.089  0.109  0.093  0.070  0.060  0.079  0.037  0.090  0.027 -0.001 -0.042 -0.045 -9.990 
-0.016 -0.058 -0.094 -0.053 -0.017  0.015 -0.003 -9.990  0.055 -9.990  0.084 -9.990  0.093 -9.990  0.217  0.133  0.180  0.168  0.177  0.160  0.158  0.160  0.164  0.177  0.162  0.160  0.158  0.149  0.118  0.120  0.093  0.104  0.091  0.070  0.069  0.031  0.034  0.034  0.024  0.001 -0.036 -0.065 -0.039 -9.990 
-0.085 -0.075 -0.118 -0.063 -0.003  0.046  0.036 -0.026  0.080  0.084 -9.990  0.026 -9.990  0.172  0.128  0.170  0.138  0.171  0.174  0.143  0.150  0.161  0.134  0.126  0.145  0.091  0.116  0.156  0.095  0.089  0.095  0.098  0.052  0.117  0.063  0.044  0.054 -0.000 -0.012 -0.053 -0.053 -0.049 -0.036 -9.990 
-0.069 -0.111 -0.087 -0.060  0.011 -0.039 -9.990  0.011  0.033 -9.990 -9.990 -9.990 -9.990  0.144  0.150  0.209  0.216  0.167  0.168  0.161  0.131  0.117  0.127  0.106  0.148  0.135  0.117  0.110  0.119  0.078  0.064  0.082  0.104  0.072  0.075  0.114  0.003  0.050 -0.005 -0.003 -0.058 -0.024 -9.990 -9.990 
-0.050 -0.068 -0.042 -0.058 -0.020 -0.002  0.014  0.051  0.059 -9.990 -9.990 -9.990 -9.990  0.244  0.216  0.191  0.210  0.159  0.164  0.239  0.208  0.178  0.179  0.150  0.087  0.146  0.160  0.147  0.125  0.109  0.120  0.099  0.048  0.112  0.071  0.088  0.081  0.032  0.011  0.018 -0.065 -0.049 -0.025 -9.990 
-0.091 -0.061 -0.019 -0.010 -0.019 -0.006  0.006  0.040 -9.990 -9.990 -9.990  0.121  0.164  0.103  0.144  0.201  0.182  0.156  0.150  0.140  0.126  0.105  0.121  0.169  0.133  0.117  0.099  0.114  0.099  0.081  0.068  0.130  0.097  0.108  0.091  0.054  0.002  0.012 -0.017 -0.034 -0.043 -0.017 -0.055 -9.990 
-0.071 -0.050 -0.040 -0.015 -0.030 -0.018 -0.046 -0.016 -9.990  0.028 -9.990  0.141  0.127  0.152  0.170  0.168  0.222  0.181 -9.990  0.140  0.168  0.190  0.164  0.134  0.173  0.171  0.160  0.157  0.117  0.114  0.086  0.071  0.029  0.115  0.039  0.069  0.032  0.008  0.011  0.008 -0.044 -0.041 -0.046 -9.990 
-0.074 -0.085 -0.046 -0.034 -0.018 -0.022  0.016  0.046 -9.990 -9.990 -9.990 -9.990 -9.990  0.143  0.246  0.172  0.196  0.187  0.170  0.143  0.159  0.159  0.185  0.123  0.167  0.143  0.176  0.205  0.132  0.095  0.108  0.110  0.099  0.081  0.083  0.096  0.034 -0.000  0.030 -0.025 -0.019 -0.034 -0.058 -0.051 
-0.032 -0.051 -0.046 -0.070 -0.058  0.000 -0.002  0.004  0.100 -9.990 -9.990 -9.990 -9.990 -9.990  0.151  0.231 -9.990  0.128  0.140  0.178  0.139  0.149  0.112  0.121  0.126  0.171  0.124  0.129  0.102  0.054  0.069  0.101  0.061  0.057  0.050  0.032  0.021  0.041  0.043 -0.008 -0.016 -0.028 -0.034 -9.990 
-0.046 -0.042 -0.057 -0.035 -0.024 -0.005  0.014  0.014  0.059  0.060 -9.990 -9.990 -9.990 -9.990 -9.990 -9.990 -9.990  0.124  0.126 -9.990  0.217  0.209  0.148  0.160  0.180  0.192  0.141  0.155  0.088  0.101  0.092  0.140  0.063  0.058  0.070  0.043  0.038  0.045  0.034 -0.004 -0.010  0.015  0.001 -9.990 
-0.009 -0.044 -0.020 -0.017 -0.066 -0.041  0.020  0.008 -9.990  0.015 -0.015  0.022 -9.990 -9.990 -9.990 -9.990 -9.990 -9.990  0.094  0.152 -9.990  0.195  0.137  0.169  0.145  0.189  0.166  0.149  0.128  0.131  0.097  0.084  0.098  0.068  0.082  0.050  0.051  0.023  0.014  0.010  0.000 -0.024  0.019 -9.990 
-0.046 -0.054 -0.039 -0.055 -0.056 -0.006  0.043  0.004  0.060 -0.013  0.040 -9.990  0.053  0.116 -9.990 -9.990 -9.990 -9.990 -9.990 -9.990 -9.990  0.195  0.185  0.168  0.121  0.121  0.144  0.096  0.091  0.086  0.138  0.068  0.106  0.143  0.080  0.108  0.060  0.033  0.019  0.062  0.039 -0.007 -0.025 -9.990 
-0.038 -0.053 -0.045 -0.051 -0.049 -0.005 -0.018 -0.006  0.012 -0.001 -9.990  0.047 -9.990  0.135  0.105  0.127 -9.990 -9.990 -9.990 -9.990 -9.990 -9.990  0.167  0.146  0.150  0.130  0.186  0.159  0.129  0.123  0.095  0.089  0.116  0.100  0.059  0.025 -0.001  0.033  0.026  0.009 -0.001  0.015 -0.045 -0.063 
-0.023 -0.041 -9.990 -0.033 -0.008  0.027  0.018  0.027 -0.016  0.049 -9.990 -9.990 -9.990 -9.990 -9.990  0.130 -9.990 -9.990 -9.990 -9.990 -9.990 -9.990 -9.990  0.182  0.131  0.163  0.147  0.193  0.146  0.118  0.085  0.099  0.124  0.121  0.107  0.084  0.059  0.017 -0.019 -0.009 -0.012 -0.026  0.038 -9.990 
-0.055 -0.053 -0.051 -0.057 -0.024 -0.031 -0.020  0.003  0.035  0.004  0.023  0.082 -9.990  0.055 -9.990  0.137 -9.990 -9.990 -9.990 -9.990 -9.990 -9.990 -9.990  0.117  0.169  0.138  0.134  0.124  0.152  0.110  0.088  0.105  0.107  0.063  0.067  0.033 -0.013  0.052  0.022 -0.016 -0.055 -0.049 -9.990 -9.990 
-0.083 -0.069 -0.092 -0.033 -0.038 -0.005 -0.011  0.008  0.020  0.012  0.058  0.032 -9.990 -9.990 -9.990  0.099  0.178  0.207  0.215 -9.990 -9.990 -9.990 -9.990 -9.990  0.139  0.127  0.123  0.157  0.164  0.124  0.163  0.097  0.085  0.127  0.082  0.093  0.083  0.075  0.007  0.044  0.000 -0.010 -0.002  0.003 
-0.036 -0.054 -0.085 -0.055 -0.037 -0.035 -0.015 -0.006 -0.020 -9.990  0.063  0.101  0.100 -9.990 -9.990  0.143 -9.990  0.134  0.129  0.182  0.207  0.189  0.138  0.178  0.175  0.141  0.128  0.179  0.146  0.159  0.117  0.133  0.081  0.087  0.039  0.063  0.056  0.072  0.020  0.037 -0.011 -0.013 -9.990 -9.990 
-0.015 -0.044 -0.009 -9.990 -0.064  0.009 -9.990  0.021 -9.990  0.046  0.036  0.091  0.092  0.132  0.169  0.135 -9.990  0.207  0.197  0.204  0.180  0.143  0.136  0.187  0.185  0.185  0.139  0.152  0.105  0.070  0.061  0.116  0.083  0.119  0.121  0.072  0.057  0.055  0.070  0.004  0.014 -0.007 -0.031 -9.990 
-0.101 -0.044 -0.042 -9.990 -0.046 -0.002 -9.990 -9.990  0.019  0.014  0.056  0.071  0.114  0.072 -9.990 -9.990  0.202  0.168  0.197  0.174  0.152  0.173  0.214  0.189  0.173  0.161  0.122  0.116  0.096  0.117  0.087  0.087  0.053  0.051  0.043  0.056  0.072  0.041  0.043  0.036  0.042 -0.029 -0.029 -9.990 
-0.012 -0.060 -0.080 -9.990 -0.031 -9.990 -9.990 -9.990 -0.005  0.021  0.069  0.089  0.091 -9.990 -9.990 -9.990 -9.990 -9.990 -9.990  0.171  0.195  0.123  0.164  0.153  0.166  0.181  0.146  0.150  0.143  0.134  0.105  0.089  0.076  0.051  0.079  0.064  0.021  0.027 -0.040 -0.012 -0.032 -0.045 -0.012 -9.990 
-0.084 -0.083 -0.033 -9.990 -0.036  0.015 -9.990  0.039 -0.006  0.043  0.050  0.070  0.124 -9.990 -9.990 -9.990 -9.990 -9.990  0.106  0.162  0.185  0.158  0.190  0.151  0.185  0.169  0.155  0.122  0.135  0.086  0.064  0.074  0.069  0.082  0.054  0.027  0.015  0.004  0.006 -0.000 -0.015 -0.005 -0.022 -9.990 
-0.049 -0.071 -0.048 -9.990 -0.039 -9.990  0.034 -9.990  0.022  0.021  0.029 -9.990  0.088 -9.990 -9.990 -9.990 -9.990  0.175  0.192  0.196  0.205  0.192  0.208  0.163  0.159  0.154  0.203  0.119  0.114  0.102  0.071  0.070  0.065  0.077  0.087  0.047  0.035  0.052  0.054 -0.002  0.027  0.027 -0.021 -0.002 
-0.046 -0.058 -0.028 -9.990 -0.037 -9.990 -0.040  0.004  0.001  0.017  0.009  0.067  0.130  0.118 -9.990 -9.990 -9.990  0.180  0.231  0.179  0.159  0.118  0.200  0.176  0.147  0.157  0.133  0.121  0.126  0.110  0.107  0.095  0.028  0.060  0.062  0.063  0.068  0.026 -0.005 -0.016 -0.017  0.003  0.014 -9.990 
-0.063 -0.078 -0.052 -9.990 -9.990 -9.990 -0.026  0.001  0.021 -0.020  0.048  0.036  0.121  0.135 -9.990 -9.990 -9.990 -9.990 -9.990 -9.990  0.184  0.172  0.158  0.214  0.173  0.137  0.196  0.163  0.130  0.128  0.113  0.080  0.045  0.085  0.061  0.070  0.042  0.001 -0.016  0.028  0.040 -0.017 -0.045 -9.990 
-0.080 -0.046 -0.049 -9.990 -0.050 -0.020  0.016 -9.990  0.020 -0.012  0.035  0.035  0.087  0.107  0.193  0.203  0.197  0.175  0.138  0.158  0.186  0.171  0.186  0.205  0.185  0.190  0.156  0.116  0.187  0.102  0.073  0.051  0.082  0.042  0.057  0.043  0.053  0.044 -0.000  0.031 -0.010  0.000 -9.990 -9.990 
-0.072 -0.060 -0.069 -9.990 -0.026 -0.078  0.009  0.027  0.005  0.042  0.094  0.047  0.086  0.118  0.160  0.188  0.215  0.176  0.153  0.193  0.167  0.201  0.179  0.182  0.151  0.185  0.197  0.117  0.141  0.114  0.091  0.043  0.050  0.038  0.050  0.079  0.055  0.077  0.019  0.013  0.009 -0.010  0.004 -9.990 
-0.057 -0.061 -0.025 -0.055 -0.068 -0.004  0.054 -0.021 -0.052  0.011  0.034  0.043  0.109  0.120  0.160  0.231  0.191  0.179  0.151  0.190  0.144  0.141  0.204  0.166  0.162  0.189  0.144  0.183  0.123  0.111  0.079  0.076  0.021  0.059  0.068  0.100  0.003  0.038  0.021  0.002  0.001 -0.027 -0.018 -9.990 
-0.060 -0.050 -0.059 -0.043 -0.074 -0.009 -0.025 -0.021  0.032  0.012 -0.000  0.039  0.071  0.102  0.119  0.185  0.197  0.162  0.179  0.139  0.159  0.156  0.162  0.174  0.177  0.138  0.181  0.129  0.155  0.107  0.112  0.061  0.068  0.077  0.104  0.034  0.069  0.051  0.052 -0.008 -0.005 -0.050  0.014 -9.990 
-0.050 -0.078 -0.086 -0.077 -0.064 -0.017 -0.059 -0.023  0.014 -9.990 -9.990 -9.990  0.097  0.098  0.111  0.169  0.203  0.186  0.138  0.161  0.167  0.196  0.152  0.163  0.160  0.170  0.133  0.135  0.118  0.135  0.100  0.102  0.073  0.055  0.010  0.055  0.069  0.041  0.013 -0.048 -0.023 -0.080 -0.054 -9.990 
-0.039 -0.010 -0.050 -0.039 -0.013 -0.026 -0.005 -0.007 -0.012  0.027  0.045  0.020  0.024  0.141  0.084  0.086  0.139  0.139 -9.990 -9.990  0.172  0.193  0.207  0.153  0.154  0.161  0.151  0.111  0.083  0.096  0.087  0.054  0.034  0.042  0.041  0.082  0.064  0.074  0.069  0.045  0.009  0.003 -0.017 -9.990 
-0.054 -0.036 -0.025 -0.011 -0.027 -0.018  0.005 -0.002  0.046 -0.009  0.043  0.070  0.025  0.120  0.105  0.111  0.157  0.173 -9.990  0.124  0.157 -9.990  0.201  0.174  0.164  0.148  0.115  0.122  0.052  0.104  0.083  0.075  0.060  0.066  0.070  0.024  0.028  0.036  0.054  0.033 -0.000  0.023 -0.003 -9.990 
-0.002 -0.032 -0.038 -0.070 -0.042 -0.022 -0.009  0.008  0.043  0.056  0.026  0.021  0.014  0.146  0.162  0.119  0.109 -9.990  0.161  0.179  0.165 -9.990  0.201  0.148  0.132  0.136  0.131  0.099  0.118  0.102  0.101  0.081  0.084  0.072  0.047  0.054  0.010  0.024  0.002  0.007 -0.034 -0.029 -0.081 -9.990 
-0.029 -0.044 -0.058 -0.067 -0.043 -0.016 -0.025 -0.015  0.046  0.051  0.024  0.021  0.031  0.070  0.122  0.163  0.192  0.176  0.186  0.210  0.153  0.191  0.167  0.118  0.179  0.150  0.103  0.175  0.146  0.100  0.092  0.081  0.061  0.019  0.043  0.034  0.007  0.022  0.041  0.025 -0.011  0.040 -0.024 -0.042 
-0.030 -0.073 -0.026 -0.086 -0.064 -0.028 -0.003  0.071  0.027  0.013  0.056  0.091  0.037  0.081  0.125  0.136  0.135  0.194  0.200  0.175  0.142  0.170  0.162  0.156  0.104  0.128  0.172  0.134  0.106  0.128  0.120  0.080  0.105  0.078  0.069  0.044  0.118  0.065  0.058  0.014  0.042  0.021  0.008 -9.990 
-0.050 -0.020 -0.023 -0.007 -0.064 -0.026 -0.030  0.028  0.016  0.032  0.022  0.024  0.080  0.074  0.135  0.130  0.155  0.131  0.122  0.128 -9.990  0.112  0.154  0.135  0.153  0.134  0.161  0.165  0.135  0.104  0.109  0.091  0.101  0.085  0.048  0.062  0.037  0.040  0.020  0.041  0.035 -0.020 -0.005 -9.990 
-0.042 -0.060 -0.042 -0.020 -9.990 -0.053 -9.990  0.009 -0.006  0.007 -0.021  0.020  0.024  0.122  0.113  0.172  0.183  0.125  0.174  0.162  0.164  0.124  0.138  0.160  0.161  0.122  0.133  0.152  0.145  0.088  0.075  0.100  0.092  0.084  0.049  0.101  0.030  0.004  0.072  0.004 -0.004 -0.017 -0.020 -9.990 
-0.045 -0.076 -0.070 -0.029 -9.990 -0.003 -9.990  0.030  0.012  0.029  0.038  0.049  0.041  0.074  0.112  0.189  0.147  0.073  0.079  0.144  0.183  0.160  0.137  0.127  0.127  0.135  0.181  0.163  0.100  0.135  0.055  0.100  0.058  0.081  0.056  0.049  0.063  0.046  0.039  0.001  0.012  0.002 -0.020 -9.990 
-0.052 -0.038 -0.057 -0.011 -9.990 -0.023 -9.990 -0.000  0.026  0.061  0.006  0.044  0.044  0.066 -9.990 -9.990  0.220 -9.990 -9.990  0.173  0.146  0.194  0.137  0.211  0.169  0.146  0.158  0.119  0.106  0.085  0.097  0.098  0.079  0.079  0.083  0.055  0.023  0.023  0.008  0.032 -0.039 -0.042 -0.028 -0.058 
-0.031 -0.089 -0.100 -0.099 -0.029 -9.990 -0.014 -9.990 -0.025  0.017  0.023  0.021  0.047  0.105  0.106  0.132 -9.990  0.160  0.175  0.183  0.223  0.192  0.168  0.194  0.160  0.142  0.169  0.183  0.123  0.129  0.142  0.099  0.075  0.086  0.097  0.032  0.024  0.030  0.039  0.008  0.024 -0.000 -0.008 -9.990 
-0.063 -0.063 -0.054 -0.047 -0.084 -0.065 -9.990 -9.990 -9.990 -0.009  0.031  0.008  0.034  0.074  0.165 -9.990  0.194 -9.990 -9.990  0.219  0.193  0.128  0.134  0.161  0.163  0.180  0.102  0.119  0.154  0.128  0.090  0.108  0.086  0.083  0.058  0.045  0.036  0.029  0.003  0.013  0.005 -0.031 -0.020  0.046 
-0.034 -0.101 -0.051 -0.055 -0.034  0.011 -0.014 -9.990 -0.038 -9.990 -9.990  0.040  0.033  0.082 -9.990 -9.990  0.145 -9.990 -9.990  0.161  0.168  0.191  0.143  0.183  0.138  0.145  0.187  0.063  0.143  0.149  0.097  0.081  0.051  0.017  0.018  0.113  0.080  0.018  0.047  0.030 -0.014 -0.000 -0.038 -9.990 
-0.065 -0.082 -0.115 -0.073 -0.051  0.005 -9.990 -0.012 -0.066 -0.024 -9.990  0.062  0.061 -9.990  0.121  0.154 -9.990 -9.990 -9.990  0.180  0.165  0.175  0.148  0.168  0.120  0.125  0.129  0.100  0.141  0.089  0.110  0.046  0.079  0.085  0.054  0.055  0.050  0.037  0.019 -0.010 -0.025 -0.021 -0.031 -0.044 
-0.070 -0.089 -0.087 -0.059 -9.990  0.014 -0.019  0.027 -9.990 -9.990 -9.990  0.076  0.077  0.066  0.104  0.113  0.147  0.164  0.174 -9.990  0.112  0.094  0.102  0.158  0.163  0.114  0.164  0.133  0.112  0.148  0.041  0.060  0.062  0.106  0.060  0.061  0.006 -0.007 -0.017  0.028  0.035  0.015 -9.990 -9.990 
-0.029 -0.039 -0.019 -0.024 -0.016 -0.000  0.016  0.044 -9.990 -9.990 -9.990  0.082  0.096  0.150  0.104  0.120  0.090  0.122  0.113  0.135  0.132  0.105  0.093  0.134  0.107  0.125  0.125  0.140  0.128  0.114  0.062  0.017  0.071  0.072  0.079  0.049  0.002 -0.067  0.002  0.021 -0.022 -0.029 -0.021 -0.060 
-0.020 -0.023 -0.022  0.012  0.003  0.022  0.012  0.016 -9.990  0.101  0.053 -9.990  0.111  0.079  0.021  0.098  0.125  0.158  0.143  0.146  0.154  0.113  0.167 -9.990  0.092  0.075  0.142  0.146  0.126  0.089  0.079  0.069  0.082  0.071  0.044  0.024  0.033 -0.003  0.019 -0.018 -0.002 -0.020 -0.079 -9.990 
-0.021 -0.044 -0.056 -0.029  0.013  0.027  0.011  0.022  0.025  0.022  0.091  0.034  0.116  0.080  0.102  0.072  0.093  0.133  0.143  0.163  0.162  0.151  0.134  0.114 -9.990  0.124  0.151  0.152  0.104  0.136  0.103  0.058  0.081  0.048  0.053  0.028  0.016 -0.006 -0.018 -0.059 -0.064 -0.053 -0.083 -9.990 
 0.000 -0.020 -0.019  0.011  0.019  0.033  0.017  0.033  0.065  0.089  0.053  0.075  0.106  0.057  0.087  0.100  0.109  0.152  0.141  0.149  0.112  0.117  0.140  0.122 -9.990  0.161  0.147  0.161  0.116  0.122  0.090  0.069  0.070  0.086  0.062  0.028  0.002  0.024  0.033  0.029  0.014 -0.080 -0.017 -9.990 
-0.011 -0.068 -0.046 -0.003  0.011  0.000  0.058 -9.990 -9.990  0.046  0.071  0.066  0.055  0.093  0.109  0.139  0.114  0.160  0.154  0.184  0.176  0.173  0.152  0.128  0.144  0.147  0.139  0.098  0.127  0.134  0.094  0.051  0.060  0.053  0.057  0.049  0.009  0.008 -0.033 -0.023 -0.048 -0.043 -9.990 -9.990 
-0.029 -0.046 -0.020 -0.007 -0.043 -0.042 -0.037  0.011  0.020 -9.990  0.041  0.034  0.048  0.096  0.076  0.123  0.127  0.136  0.183  0.167  0.215  0.153  0.128  0.142  0.158  0.154  0.142  0.121  0.106  0.124  0.089  0.082  0.089  0.043  0.049  0.048  0.050  0.019  0.046  0.033 -0.008 -0.011  0.006 -9.990 
-0.062 -0.066 -0.087 -0.015 -0.021 -0.083 -0.033 -0.010 -0.029 -9.990 -0.020  0.014  0.086  0.129  0.127  0.137  0.136  0.148  0.161  0.147  0.115  0.121  0.134  0.135  0.166  0.112  0.161  0.091  0.072  0.081  0.102  0.070  0.072  0.062  0.080  0.032 -0.020  0.033 -0.019 -0.003 -0.003  0.030 -0.037 -9.990 
-0.121 -0.057 -0.059 -0.031 -0.004 -0.057 -0.035 -0.002 -0.034 -0.037  0.016  0.046  0.109 -9.990  0.155  0.135  0.150  0.167  0.168  0.198  0.124  0.194  0.161  0.125  0.188  0.160  0.161  0.117  0.125  0.101  0.059  0.076  0.034  0.046  0.035  0.023 -0.011 -0.004 -0.011  0.008 -0.005  0.020 -0.014 -9.990 
-0.077 -0.068 -0.109 -0.051 -0.048 -0.047 -0.066 -0.038 -0.010 -0.003 -9.990  0.050  0.139  0.202  0.167  0.176  0.122  0.153  0.183  0.206  0.194  0.158  0.179  0.174  0.132  0.134  0.129  0.114  0.086  0.097  0.038  0.087  0.098  0.045  0.020  0.011  0.044 -0.020  0.018 -0.014 -0.040 -0.029 -0.033 -9.990 
-0.097 -0.085 -0.051 -0.030 -0.066 -0.029 -0.049 -0.003 -0.047 -0.006  0.000  0.054 -9.990  0.134 -9.990  0.149  0.181  0.155  0.176  0.164  0.157  0.167  0.159  0.164  0.134  0.103  0.121  0.123  0.150  0.085  0.100  0.093  0.097  0.108  0.080  0.020  0.029  0.042  0.070  0.013 -0.001  0.036  0.002 -9.990 
-0.087 -0.115 -0.108 -0.070 -0.031 -0.032 -0.018  0.043 -0.013 -0.000 -0.020  0.009  0.051  0.084 -9.990  0.217  0.123  0.173  0.181  0.152  0.165  0.172  0.181  0.183  0.130  0.155  0.153  0.082  0.095  0.056  0.090  0.102  0.090  0.067  0.042  0.028  0.016  0.022  0.026  0.007 -0.009 -0.007 -0.035 -0.058 
-0.062 -0.074 -0.065 -0.059 -0.052 -0.034 -0.014 -0.002 -0.022  0.003  0.005  0.038  0.056  0.002 -9.990  0.156  0.208  0.157  0.143  0.165  0.183  0.151  0.149  0.134  0.144  0.171  0.153  0.090  0.124  0.095  0.107  0.068  0.070  0.080  0.043  0.052  0.056  0.020  0.035 -0.022 -0.044 -0.033 -0.060 -9.990 
-0.100 -0.078 -0.041 -0.043 -0.017 -0.029 -0.021 -0.002 -0.006  0.023  0.022 -9.990 -9.990 -9.990 -9.990  0.132  0.194  0.168  0.186  0.173  0.191  0.172  0.188  0.158  0.152  0.143  0.100  0.134  0.121  0.097  0.115  0.059  0.059  0.076  0.089 -0.003  0.021  0.011  0.026  0.000 -0.042  0.003 -0.005 -0.077 
-0.056 -0.096 -0.064 -0.039 -0.080 -0.014  0.016 -0.007 -9.990 -0.018  0.052 -9.990 -9.990 -9.990 -9.990 -9.990  0.214  0.194  0.184  0.176  0.179  0.161  0.140  0.171  0.145  0.133  0.150  0.103  0.123  0.111  0.088  0.124  0.072  0.074  0.019  0.015  0.050  0.064  0.017  0.011 -0.027  0.010  0.008 -9.990 
-0.084 -0.068 -0.082 -0.066 -0.057 -0.045 -0.048  0.020 -9.990 -9.990  0.027  0.064 -9.990 -9.990  0.127  0.119  0.150 -9.990  0.169  0.138  0.149  0.176  0.221  0.154  0.125  0.163  0.140  0.122  0.068  0.064  0.045  0.061  0.078  0.064  0.035  0.034  0.085  0.082  0.056 -0.030  0.006 -0.018 -0.004 -9.990 
-0.104 -0.055 -0.092 -0.084 -0.037 -0.028  0.025 -0.024 -9.990  0.016  0.034  0.031  0.097  0.148  0.157  0.171  0.143  0.117  0.147  0.131  0.122  0.136  0.126  0.123  0.168  0.105  0.093  0.086  0.060  0.061  0.059  0.084  0.085  0.069  0.086  0.058  0.014  0.022  0.019  0.004 -0.032 -0.049 -0.030 -0.024 
-0.063 -0.092 -0.095 -0.056 -0.035 -0.027  0.002 -0.024 -0.007  0.018 -0.034  0.049 -9.990 -9.990  0.200  0.154  0.099  0.118  0.129  0.142  0.156  0.082  0.143  0.139  0.120  0.100  0.070  0.049  0.059  0.056  0.118  0.080  0.091  0.058  0.098  0.054  0.057  0.050  0.046  0.010  0.028  0.017  0.022 -0.001 
-0.065 -0.078 -0.084 -0.088 -0.023 -0.002 -0.034  0.021  0.012 -9.990 -9.990 -0.001  0.044  0.080  0.149  0.170  0.211  0.186  0.147 -9.990 -9.990 -9.990  0.179  0.191  0.154  0.139  0.130  0.142  0.089  0.109  0.067  0.061  0.049  0.067  0.088  0.115  0.046  0.038  0.045 -0.078 -0.011  0.008 -0.015 -0.060 
-0.092 -0.032 -0.052 -0.053  0.002 -0.035 -0.027 -0.014 -0.004 -0.012 -9.990  0.032  0.039  0.071  0.128  0.161  0.211  0.204  0.207  0.195  0.182 -9.990 -9.990  0.155  0.182  0.063  0.099  0.059  0.023  0.051  0.034  0.053  0.051  0.041  0.053  0.068  0.019  0.069  0.047 -0.019 -0.003 -0.007  0.007  0.018 
-0.065 -0.053 -0.053 -0.083 -0.080 -0.049 -0.019  0.024 -0.006 -0.004  0.002  0.054  0.086  0.101 -9.990 -9.990 -9.990  0.147  0.163  0.196  0.160  0.153  0.149  0.132  0.129  0.131  0.103  0.119  0.080  0.134  0.045  0.055  0.046  0.059  0.075  0.062  0.037  0.017  0.042  0.029  0.015 -0.008 -9.990 -9.990 
-0.091 -0.070 -0.074 -0.043 -0.022 -0.004 -0.007 -0.055  0.012  0.016  0.009 -0.008  0.040  0.052  0.107 -9.990 -9.990  0.123  0.104  0.128  0.156  0.104  0.172  0.119  0.170  0.141  0.171  0.125  0.072  0.092  0.043  0.072  0.031  0.012  0.054  0.075  0.069  0.022  0.032  0.044  0.007 -0.010 -0.043 -9.990 
-0.055 -0.095 -0.065 -0.039 -0.066 -0.016 -0.037 -0.013  0.052  0.060 -0.013 -0.022  0.019 -9.990  0.164 -9.990  0.187  0.130  0.123  0.110  0.172  0.180  0.210  0.135  0.121  0.143  0.110  0.115  0.091  0.047  0.043  0.081  0.071  0.071  0.113  0.113  0.059 -0.015  0.019  0.041  0.027 -0.021 -0.027 -9.990 
-0.043 -0.035 -0.057 -0.060 -0.042 -0.002  0.016  0.024  0.028  0.068  0.002  0.020  0.063  0.104  0.174  0.225  0.192  0.223  0.203  0.146  0.174  0.169  0.162  0.151  0.142  0.153  0.158  0.057 -9.990  0.065  0.038  0.065  0.129  0.125  0.090  0.084  0.056  0.044  0.027  0.046  0.031 -0.002 -0.021 -9.990 
-0.093 -0.017 -0.051 -0.034 -0.049 -0.004 -0.044 -0.014  0.005  0.030  0.041  0.054  0.089 -9.990 -9.990 -9.990  0.152  0.189  0.182  0.204  0.145  0.193  0.164  0.176  0.153  0.133  0.136  0.125  0.079  0.047  0.087  0.053  0.062  0.044  0.077  0.043  0.030  0.044  0.063  0.025  0.015  0.006 -0.021 -9.990 
-0.079 -0.099 -0.038 -0.007 -0.021  0.020 -0.026  0.011 -0.010 -0.022  0.037  0.066  0.041  0.127 -9.990  0.207  0.163  0.137  0.157  0.160  0.218  0.182  0.151  0.187  0.182  0.108  0.085  0.078  0.059  0.090  0.063  0.064  0.070  0.125  0.071  0.043  0.071  0.037  0.036  0.040  0.038 -0.018 -0.004 -0.047 
-0.066 -0.027 -0.082 -0.052 -0.074 -0.003  0.016 -0.032 -0.022  0.007  0.084  0.061 -9.990 -9.990 -9.990  0.178  0.208  0.161  0.168  0.157  0.122  0.177 -9.990  0.190  0.129  0.153  0.100  0.035  0.056  0.116  0.071  0.071  0.092  0.051  0.066  0.081  0.093  0.070  0.030  0.053  0.061  0.049 -0.015 -0.060 
-0.078 -0.039 -0.064 -0.058 -0.047 -0.035 -0.065 -9.990 -0.035 -0.004  0.040  0.080  0.063 -9.990 -9.990  0.201  0.151  0.167  0.159  0.164  0.161  0.144  0.170  0.129  0.130  0.124  0.051  0.079  0.104  0.042  0.053  0.101  0.073  0.069  0.090  0.112  0.087  0.045  0.056  0.036 -0.008  0.036 -0.014 -9.990 
-0.084 -0.100 -0.058 -0.053 -0.061 -0.091 -0.017  0.014 -0.030 -0.020  0.044  0.037  0.036 -9.990  0.152  0.172  0.141  0.197  0.184  0.170  0.222  0.169  0.166  0.178  0.156  0.088  0.072 -9.990  0.094  0.061  0.077  0.082  0.070  0.044  0.060  0.052  0.033  0.040  0.029  0.021 -0.012 -0.021 -0.052 -9.990 
-0.114 -0.126 -0.098 -0.086 -0.045 -0.031 -0.019 -9.990 -0.043  0.000  0.029 -9.990 -9.990  0.153  0.184  0.160  0.177  0.206  0.178  0.153  0.189  0.214  0.141  0.177  0.060  0.095  0.077  0.063  0.104  0.102  0.075  0.062  0.082  0.058  0.055  0.046  0.070  0.095  0.019  0.003  0.001 -0.026 -0.020 -0.068 
-0.147 -0.116 -0.081 -0.081 -0.050 -9.990 -9.990 -9.990  0.023 -0.028 -9.990  0.056  0.037  0.162  0.163  0.217  0.190  0.172  0.173  0.160  0.205 -9.990 -9.990 -9.990  0.104  0.054  0.091  0.116  0.060  0.094  0.095  0.035  0.084  0.057  0.063  0.050  0.054  0.018  0.003  0.054 -0.027 -0.023 -0.022 -9.990 
-0.051 -0.098 -0.079 -0.042 -0.020 -0.027 -0.012 -0.063 -0.010  0.001 -0.009  0.038  0.059  0.095  0.185  0.187  0.185  0.137  0.156  0.188  0.187  0.167 -9.990 -9.990  0.148  0.121  0.125  0.084  0.089  0.057  0.052  0.099  0.056  0.077  0.091  0.095  0.106  0.063  0.007  0.074  0.047 -0.006 -0.013 -9.990 
-0.070 -0.073 -0.087 -0.042 -0.044  0.014  0.041  0.009 -9.990  0.006 -0.010 -0.033  0.045  0.139 -9.990 -9.990  0.198  0.187  0.159  0.169  0.148  0.119  0.114  0.112  0.086  0.068  0.085  0.084  0.084  0.073  0.107  0.039  0.085  0.089  0.101  0.119  0.083  0.023  0.060  0.018  0.006  0.008  0.009 -0.003 
-0.024 -0.085 -0.052 -0.022 -0.035 -0.017  0.033 -0.008 -9.990 -0.012  0.002  0.024  0.049  0.052  0.086  0.119  0.129  0.138  0.155  0.141 -9.990  0.167  0.159  0.114  0.120  0.107 -9.990 -9.990  0.039  0.073  0.027  0.046 -0.000  0.025  0.026  0.012  0.067  0.054  0.026 -0.012  0.017  0.013 -0.017 -9.990 
-0.011 -0.045 -0.024 -0.069 -0.024 -0.000  0.030  0.011  0.071  0.056 -9.990  0.041  0.068  0.083  0.101  0.166  0.137  0.161  0.125  0.094  0.170 -9.990 -9.990 -9.990 -9.990  0.138  0.117  0.100 -9.990 -9.990  0.082  0.039  0.048  0.022  0.006  0.019  0.006  0.052  0.027 -0.061  0.024  0.020 -0.013 -0.053 
 0.008 -0.050 -0.046 -0.005  0.021  0.043  0.023  0.033  0.032  0.087 -9.990 -9.990 -9.990 -9.990 -9.990  0.113  0.124  0.198  0.166  0.149  0.194  0.148  0.174  0.162  0.198  0.183  0.186  0.147  0.068  0.076  0.053  0.045  0.040  0.040  0.024  0.003  0.003  0.047  0.044 -0.029 -0.003 -0.035 -0.051 -9.990 
-0.012 -0.017 -0.027 -0.025 -0.020  0.017  0.053  0.063  0.100  0.055  0.053 -9.990 -9.990  0.049 -9.990  0.090  0.110  0.120  0.135  0.156  0.156  0.195  0.180  0.136  0.183  0.173  0.186  0.162  0.116  0.110  0.014  0.017  0.053  0.035  0.022  0.001  0.028  0.039  0.033 -0.015 -0.020 -0.057 -0.045 -9.990 
 0.028  0.021 -0.023 -0.030  0.003 -0.008  0.023  0.079  0.014  0.061  0.081  0.106 -9.990 -9.990 -9.990  0.138  0.099  0.110  0.074  0.089  0.106  0.127  0.126  0.101  0.149  0.148  0.196  0.186  0.180 -9.990  0.054  0.022  0.011  0.021 -0.027 -0.016  0.006 -0.002 -0.023 -0.010 -0.039 -0.041 -0.137 -0.105 
 0.001  0.004  0.021 -0.003 -0.012  0.023  0.018  0.041  0.057  0.038  0.067 -9.990 -9.990 -9.990  0.112  0.089  0.153  0.115  0.154  0.116  0.125  0.154  0.169  0.146  0.166  0.140  0.157  0.194  0.175  0.198  0.087  0.051  0.013 -0.002  0.011  0.014  0.026 -0.021  0.016 -0.021 -0.069 -0.038 -0.075 -0.038 
 0.024 -0.004 -0.026  0.022  0.034  0.019 -9.990 -9.990 -9.990  0.078  0.085  0.082  0.105  0.095  0.075 -9.990 -9.990  0.116  0.151  0.137  0.149  0.125  0.154  0.166  0.177  0.175  0.209  0.217  0.177  0.171  0.066  0.125  0.027 -0.005  0.011  0.047  0.065  0.027  0.042  0.023 -0.026 -0.020 -0.035 -0.065 
 0.004  0.029 -0.007 -0.012  0.034  0.010 -0.025  0.038  0.052  0.065  0.088  0.073  0.067  0.102  0.129  0.111  0.145  0.188  0.192  0.215  0.158  0.198  0.224  0.181  0.198  0.211  0.186  0.199  0.149  0.145  0.094  0.063  0.078  0.078  0.088  0.023  0.030  0.029  0.050  0.018  0.046 -0.010  0.020 -0.079 
-0.040 -0.062 -0.065 -0.038 -0.010  0.011 -0.004  0.024  0.040  0.026  0.066  0.089  0.042 -9.990 -9.990 -9.990  0.165  0.181  0.186  0.129  0.138  0.101  0.113  0.085  0.090  0.085  0.096  0.053  0.056  0.074  0.044  0.079  0.091  0.061  0.037  0.042  0.006  0.022  0.026 -0.047 -0.008  0.002 -0.065 -9.990 
-0.069 -0.045 -0.070 -0.012 -0.075 -0.050 -0.038 -0.013  0.006  0.008 -0.015 -0.032  0.011  0.096  0.105 -9.990  0.159  0.158  0.126  0.132  0.145  0.100  0.142  0.112  0.136  0.137  0.104  0.110  0.147  0.066  0.095  0.112  0.054  0.063  0.040  0.028  0.045  0.070  0.067 -0.017 -0.001 -0.048 -0.096 -9.990 
-0.096 -0.105 -0.112 -0.083 -0.107 -0.088 -0.054 -0.044 -0.026 -0.023  0.013  0.010  0.067  0.116  0.189  0.221  0.204  0.185  0.175  0.151  0.184  0.155  0.165  0.165  0.197  0.141  0.155  0.128  0.116  0.107  0.110  0.085  0.075  0.069  0.036  0.048  0.042  0.034  0.043 -0.015 -0.015  0.004 -9.990 -9.990 
-0.133 -0.100 -0.108 -0.112 -0.095 -0.077 -0.034 -0.035 -9.990 -0.044  0.003  0.047  0.040  0.183  0.153  0.182  0.166  0.151  0.197  0.165  0.161  0.180  0.131  0.142  0.135  0.179  0.144  0.102  0.134  0.120  0.072  0.094  0.041  0.058  0.039  0.071  0.066  0.052  0.045  0.020 -0.010 -0.015 -0.049 -0.024 
-0.115 -0.116 -0.066 -0.070 -0.066 -0.090 -0.046 -0.031 -0.060 -0.035 -0.022  0.080  0.136  0.156  0.129  0.196  0.202  0.192  0.157  0.187  0.176  0.155  0.168  0.159  0.203  0.165  0.119  0.166  0.126  0.102  0.116  0.112  0.069  0.049  0.069  0.068  0.096  0.083  0.077  0.018 -0.007 -0.046  0.014 -0.047 
-0.086 -0.067 -0.120 -0.077 -0.082 -0.055 -0.037 -0.033 -9.990 -0.041 -0.034  0.041  0.129  0.177  0.148  0.193  0.208  0.155  0.139  0.177  0.161  0.156  0.181  0.154  0.133  0.115  0.125  0.093  0.069  0.043  0.084  0.081  0.067  0.051  0.040  0.062  0.098  0.053  0.102  0.011  0.037 -0.028 -0.014 -0.154 
-0.098 -0.102 -0.038 -0.106 -0.118 -0.055 -0.025 -0.020 -0.021 -0.038 -0.081 -0.036  0.025  0.105  0.139  0.117  0.109  0.158  0.153  0.124  0.144  0.116  0.135  0.145  0.175  0.147  0.149  0.096  0.055  0.071  0.065  0.061  0.078  0.112  0.109  0.023  0.109  0.107  0.076  0.007  0.012  0.014  0.016 -0.056 
-0.075 -0.093 -0.078 -0.046 -0.070 -0.014 -0.015 -0.050 -9.990  0.040  0.019 -0.006 -0.007  0.061  0.030  0.069  0.119  0.128  0.132  0.136  0.179  0.152  0.140  0.067  0.139  0.087  0.087  0.104  0.074  0.046  0.117  0.085  0.076  0.115  0.079  0.072  0.044  0.043  0.012  0.005 -0.047 -0.017 -0.060 -0.056 
-0.023 -0.050 -0.037 -0.009 -0.009 -0.001 -0.005 -0.004  0.050  0.048  0.036  0.044  0.076  0.095  0.094  0.079  0.103  0.141  0.136  0.106  0.126  0.113  0.105  0.087  0.074  0.106  0.086  0.058  0.021  0.030  0.035  0.053  0.034  0.024  0.025  0.009  0.035 -0.008  0.024 -0.030 -0.009 -0.075 -0.050 -0.081 
 0.003 -0.014 -0.026 -0.022 -0.037 -0.014  0.041  0.056  0.073  0.089  0.115  0.046  0.060  0.044  0.078  0.075  0.114  0.112  0.112  0.146  0.110  0.109  0.152  0.139  0.154  0.100  0.152  0.102  0.128  0.128  0.109  0.020  0.012  0.014  0.006  0.019 -0.011  0.011 -0.022 -0.014 -0.055 -0.054 -0.095 -0.010 
 0.041  0.017 -0.038  0.020  0.031 -0.017  0.032  0.018  0.015  0.065  0.064  0.101  0.108  0.069  0.054  0.129 -9.990 -9.990  0.107  0.150  0.118  0.114  0.103  0.117  0.116  0.140  0.118  0.149  0.091  0.080  0.093  0.069  0.048  0.046 -0.009  0.027  0.013  0.034 -0.020  0.021 -0.075 -0.085 -0.094 -9.990 
 0.028  0.054  0.013 -0.024  0.018 -0.018  0.018  0.010  0.042  0.036  0.042  0.064  0.136  0.094  0.093  0.092  0.054  0.088  0.078  0.121  0.114  0.076  0.121  0.094  0.108  0.134  0.095  0.091  0.132  0.129  0.084  0.067  0.045  0.024 -0.012 -0.039 -0.048 -0.037  0.002 -0.071 -0.045 -0.053 -0.043 -0.047 
 0.021  0.039  0.054  0.005 -0.010 -0.018  0.052  0.018  0.022  0.068  0.062  0.090  0.109  0.048  0.083  0.070  0.026  0.092  0.102  0.093  0.066  0.075  0.127  0.100  0.103  0.147  0.134  0.076  0.116  0.164  0.101  0.064  0.089 -9.990  0.048 -0.018 -0.049 -0.056 -0.068 -0.064 -0.000 -0.101 -0.076 -9.990 
 0.035  0.039  0.029  0.030 -0.025 -0.006  0.041  0.007  0.019  0.075  0.082  0.046  0.042 -9.990 -9.990 -9.990 -9.990  0.084  0.100  0.096  0.129  0.089  0.110  0.104  0.112  0.093  0.071  0.113  0.114  0.087  0.035  0.081  0.054  0.011 -0.054 -0.090 -0.007 -0.078 -0.068 -0.004 -0.079 -0.067 -0.075 -0.088 
 0.084  0.019  0.036  0.039  0.011  0.005  0.002 -0.005  0.073  0.077  0.087  0.036  0.092  0.090 -9.990 -9.990 -9.990 -9.990  0.107  0.106  0.117  0.152  0.163  0.123  0.142  0.161  0.161  0.113  0.100  0.116  0.088  0.052  0.037  0.052 -0.029 -0.006 -0.018 -0.029  0.001 -0.031 -0.054 -0.063 -0.068 -0.122 
 0.048 -0.040 -0.032  0.009  0.020  0.018  0.013  0.043  0.046  0.052  0.046  0.096  0.096  0.130  0.086 -9.990  0.122  0.153  0.154  0.123  0.153  0.176  0.092  0.114  0.166  0.149  0.147  0.176  0.146  0.186  0.144  0.066 -9.990  0.054  0.036  0.063  0.029 -0.031  0.004  0.035 -0.030 -0.047 -0.004 -9.990 
-0.018 -0.044 -0.045 -0.025 -0.013 -0.027  0.044  0.040  0.053  0.045  0.066  0.088  0.084  0.026  0.121 -9.990  0.194  0.128  0.124  0.146  0.164  0.115  0.192  0.140  0.174  0.153  0.136  0.140  0.135  0.113  0.075  0.040  0.029  0.052 -0.007  0.041  0.002 -0.019 -0.006  0.009 -0.079 -0.057 -0.031 -9.990 
-0.062 -0.028 -0.056 -0.013  0.034  0.009 -0.012  0.003  0.019 -0.010  0.043 -9.990  0.042 -9.990  0.126  0.151  0.113  0.153  0.092  0.123  0.080  0.162  0.186  0.211  0.174  0.142  0.108 -9.990 -9.990  0.013  0.021 -0.004  0.032  0.024  0.024  0.015  0.009 -0.003  0.002  0.040 -0.008 -0.026 -0.048 -0.010 
-0.075 -0.071 -0.090 -0.062 -0.035 -0.057 -0.036 -0.000 -0.047 -0.025 -0.003 -0.028  0.013  0.107 -9.990  0.132  0.153  0.185  0.142  0.146  0.114  0.137  0.067  0.104  0.109  0.094  0.089  0.019  0.067  0.042  0.030  0.027 -0.010  0.034  0.083  0.079  0.059  0.037  0.031  0.007 -0.015 -0.065 -0.056 -9.990 
-0.077 -0.090 -0.124 -0.112 -0.058 -0.091 -0.055 -0.068 -0.045  0.018  0.025 -9.990 -9.990  0.097 -9.990  0.164  0.154  0.147  0.131  0.139  0.166  0.143  0.147  0.144  0.119  0.109  0.065  0.075  0.074  0.057  0.014  0.030  0.032  0.028  0.043  0.067  0.087 -0.010  0.028  0.021 -0.011 -0.047 -0.051 -0.022 
-0.093 -0.098 -0.080 -0.074 -0.087 -0.083 -0.045 -0.041 -0.024 -0.045 -9.990 -9.990 -9.990 -9.990  0.130  0.143  0.142  0.167  0.158  0.137  0.136  0.135  0.112  0.096  0.090  0.080  0.071  0.046  0.032 -0.009  0.065  0.058  0.022 -0.012 -0.009  0.020 -0.003  0.043  0.044 -0.023 -0.038 -0.043 -0.079 -0.049 
-0.033 -0.038 -0.041 -0.039 -0.050 -0.007 -0.021 -0.035 -0.041  0.001 -0.005  0.035 -9.990  0.116  0.143  0.072  0.138  0.192  0.197  0.183  0.196  0.189  0.176  0.172  0.178  0.161  0.154  0.102  0.085  0.007  0.038  0.052  0.047  0.045  0.010  0.030 -0.004 -0.010  0.033 -0.032 -0.032 -0.052 -0.050 -9.990 
 0.012 -0.001 -0.033 -0.082 -0.033  0.028 -0.003 -0.001  0.059 -9.990 -9.990  0.114  0.148  0.063  0.103  0.073  0.081  0.126  0.218  0.155  0.207  0.143  0.115  0.160  0.129  0.151  0.082  0.183  0.022  0.061  0.028 -0.027 -0.017  0.059  0.029  0.018  0.045  0.029 -0.017 -0.043 -0.013 -0.084 -0.079 -9.990 
 0.015 -0.004 -0.029 -0.013  0.028 -0.001  0.036  0.006  0.068  0.028 -9.990  0.104  0.052  0.080  0.092  0.085  0.126  0.125  0.116  0.122  0.165  0.185  0.148  0.174  0.159  0.157  0.162  0.196  0.140  0.090  0.124  0.097  0.050  0.035  0.041  0.013  0.034  0.022 -0.004 -0.018 -0.069 -0.075 -0.055 -9.990 
-0.006 -0.057 -0.030 -0.031 -0.010 -0.007  0.004  0.006  0.059  0.033  0.088  0.073  0.066  0.043  0.095  0.093  0.115  0.117  0.097  0.113  0.154  0.137  0.141  0.156  0.189  0.125  0.178  0.164  0.055  0.020  0.001  0.026  0.029  0.053  0.026  0.048 -0.011 -0.038 -0.062 -0.023 -0.098 -0.056 -0.054 -9.990 
 0.017 -0.005 -0.014  0.013 -0.005  0.043  0.021  0.049  0.057 -9.990 -9.990  0.085  0.062  0.045  0.061  0.094  0.148  0.074  0.109  0.095  0.127  0.179  0.157  0.158  0.146  0.132  0.130  0.114  0.071  0.008  0.024  0.111  0.049  0.030  0.024  0.024  0.007 -0.026  0.009 -0.005 -0.032 -0.072 -0.047 -9.990 
 0.004 -0.066 -0.012  0.023  0.002 -0.024  0.018  0.014  0.043 -9.990 -9.990 -9.990 -9.990  0.069  0.037  0.087  0.117  0.158  0.129  0.089  0.097  0.123  0.136  0.141  0.135  0.181  0.129 -9.990  0.051  0.009 -0.012 -0.022  0.024  0.022  0.040  0.021  0.048  0.025  0.017 -0.020 -0.033 -0.057 -0.068 -0.084 
-0.059 -0.061 -0.004 -0.008 -0.003  0.015 -0.018  0.023  0.035  0.024 -0.013  0.081  0.040  0.051  0.058  0.072  0.102  0.048  0.057  0.140  0.100  0.155  0.146  0.125  0.131  0.133 -9.990  0.072  0.091  0.028  0.056  0.057  0.042  0.065  0.045  0.006  0.070  0.056  0.006 -0.050 -0.031 -0.060 -0.052 -9.990 
 0.023 -0.038 -0.023 -0.036  0.006 -0.054  0.007 -0.033  0.031  0.016  0.019  0.054  0.043  0.069  0.104  0.072  0.107  0.171  0.171  0.144  0.146  0.127  0.119 -9.990  0.092 -9.990  0.067  0.037  0.031  0.022  0.046  0.021  0.040  0.002  0.001  0.011 -0.012 -0.023  0.014 -0.062 -0.081 -0.074 -0.094 -0.034 
-0.056 -0.084 -0.038 -0.046 -0.059 -0.025 -0.032 -0.007 -0.017 -0.039 -0.031  0.031  0.052  0.053  0.073  0.077  0.082  0.144  0.145  0.127  0.124  0.100  0.022  0.069  0.059  0.030  0.019  0.039  0.013  0.023  0.070  0.009  0.002  0.056 -0.003 -0.020 -0.025 -0.014 -0.013 -0.052 -0.049 -0.096 -9.990 -9.990 
-0.046 -0.043 -0.060 -0.057 -0.070 -0.020 -0.026 -0.048 -0.016 -0.024  0.023  0.020  0.003  0.075  0.106  0.080  0.101  0.101  0.103  0.099  0.121  0.199  0.113  0.088  0.063  0.045  0.073  0.053  0.078  0.057  0.053  0.025  0.051  0.025  0.048  0.007  0.015 -0.025 -0.015 -0.040 -0.073 -0.008 -0.033 -9.990 
-0.066 -0.123 -0.085 -0.081 -0.044 -0.080 -0.021 -0.024 -0.019 -0.021  0.042  0.039  0.068  0.086  0.091  0.061  0.130  0.063  0.090  0.150  0.172  0.130  0.077  0.097  0.075  0.097  0.078  0.059  0.041  0.048  0.086  0.058  0.068  0.077  0.037  0.017  0.018  0.013 -0.021 -0.012  0.003 -0.036 -0.041 -9.990 
-0.083 -0.065 -0.070 -0.072 -0.029 -0.072 -0.031 -0.022 -0.037 -0.022  0.016  0.094  0.047  0.033  0.059  0.047  0.127  0.132  0.136  0.169  0.169 -9.990  0.048 -9.990  0.089  0.063  0.077  0.092  0.108  0.064  0.060  0.049  0.067  0.082  0.042  0.026  0.019  0.028  0.053 -0.012 -0.026 -0.058 -0.074 -0.014 
-0.057 -0.106 -0.084 -0.085 -0.063 -0.085 -0.060 -0.004  0.013 -0.029 -0.037  0.005  0.012  0.041  0.040  0.083  0.118  0.119  0.120  0.128 -9.990  0.063 -9.990 -9.990  0.113  0.062  0.069  0.067  0.053  0.027  0.060  0.063  0.074  0.084  0.027  0.058  0.054  0.022  0.015 -0.011 -0.001 -0.035 -0.014 -9.990 
-0.077 -0.059  0.004 -0.112 -0.025 -0.057 -0.050  0.012 -0.003 -0.077 -0.019 -0.003  0.005  0.038  0.058  0.102  0.091  0.070  0.103  0.146  0.137 -9.990  0.084  0.108  0.132  0.131  0.069  0.036  0.041  0.046  0.092  0.086  0.099  0.071  0.115  0.123  0.089  0.054  0.027  0.054  0.015 -0.000 -0.015 -0.004 
-0.090 -0.089 -0.044 -0.043 -0.052  0.014 -0.011 -0.018 -0.032  0.027  0.028  0.004  0.035  0.097  0.095  0.104  0.103  0.068  0.102  0.117 -9.990 -9.990 -9.990 -9.990  0.113  0.101  0.059  0.054  0.069  0.089  0.099  0.070  0.073  0.070  0.078  0.064  0.051  0.050  0.047 -0.006 -0.001 -0.002  0.003 -9.990 
-0.077 -0.034 -0.069 -0.001 -0.015 -0.006  0.021  0.023  0.034 -0.006  0.018  0.042  0.024  0.039  0.079  0.089  0.096  0.096  0.102  0.146  0.126 -9.990 -9.990 -9.990 -9.990 -9.990  0.136  0.061  0.070  0.023  0.057  0.070  0.047  0.077  0.070  0.057  0.023  0.033  0.032  0.014 -0.010 -0.036  0.001 -9.990 
-0.011  0.002 -0.031 -0.067 -9.990 -0.030 -0.004  0.021  0.009  0.014  0.035  0.022  0.061  0.077  0.081  0.089  0.113  0.104  0.108  0.132  0.072  0.098 -9.990 -9.990  0.074  0.085 -9.990  0.062  0.054  0.002  0.045  0.056  0.022  0.067  0.071  0.017 -0.012 -0.033 -0.010  0.007  0.006 -0.029 -0.005 -9.990 
-0.047 -0.040 -0.072 -0.053 -0.011 -0.024 -0.003 -0.018  0.021 -0.002  0.033  0.004  0.009  0.091  0.067  0.060  0.110  0.130  0.105  0.139  0.138  0.139 -9.990 -9.990 -9.990  0.047 -9.990  0.096  0.077  0.090  0.049  0.082  0.053  0.055  0.068  0.031  0.057  0.043 -0.015  0.054 -0.001 -0.029 -0.007 -9.990 
-0.055 -0.055 -0.095 -0.043 -0.055 -0.008  0.007 -0.025  0.012  0.031 -0.011 -0.000  0.036  0.077  0.059  0.064  0.088  0.094  0.112  0.130  0.121  0.081 -9.990 -9.990 -9.990  0.063 -9.990  0.040  0.048  0.004  0.084  0.055  0.002  0.044  0.095  0.061 -0.008  0.006  0.004 -0.030 -0.052 -0.071 -0.035 -0.061 
-0.034 -0.007 -0.044 -0.009 -0.055 -0.004 -0.002  0.005  0.032  0.026  0.008  0.002  0.037  0.075  0.043  0.095  0.060  0.093  0.070  0.134  0.149  0.110  0.091  0.057 -9.990  0.000  0.019  0.044  0.033  0.007  0.079  0.030  0.059  0.022  0.040  0.054  0.047  0.007 -0.027  0.010 -0.043 -0.004 -0.093 -9.990 
-0.046 -0.023 -0.001  0.017 -0.052 -0.001 -0.001 -0.012  0.036  0.071  0.047 -0.009  0.042  0.070  0.068  0.028  0.082  0.051  0.065  0.129  0.180  0.156  0.156  0.115  0.172  0.084 -9.990 -9.990  0.007  0.039  0.058  0.078  0.081  0.099  0.063  0.072  0.065  0.023  0.009  0.020  0.028  0.012 -9.990 -9.990 
-0.003 -0.033 -0.038  0.007 -0.037  0.004  0.040  0.015  0.021  0.062  0.029  0.008  0.023  0.045  0.043  0.056  0.063  0.122  0.141  0.105  0.138  0.145  0.118  0.121  0.108  0.086  0.069  0.073  0.033  0.068  0.091  0.015  0.044  0.037  0.071  0.046  0.037 -0.014  0.038  0.027  0.053  0.004 -0.035 -9.990 
-0.025 -0.064 -0.052 -0.007  0.018 -0.000  0.006  0.067  0.071  0.026  0.063  0.047  0.093  0.048  0.096  0.077  0.081  0.118  0.139  0.096  0.158  0.137  0.056  0.070  0.104  0.110  0.094 -9.990  0.056  0.065  0.041  0.065  0.085  0.011  0.040  0.057  0.025  0.053  0.011  0.028 -0.001 -0.050 -0.065 -0.025 
-0.045 -0.038 -0.047 -0.043 -0.012 -0.016 -0.033 -0.003 -0.001  0.028  0.045  0.066  0.073  0.037  0.115  0.057  0.127  0.114  0.111  0.132  0.122  0.089  0.122  0.100  0.028 -9.990  0.041  0.043  0.090  0.044  0.065  0.080  0.023  0.033  0.079  0.058  0.040  0.011  0.031  0.006  0.000 -0.017 -0.041 -9.990 
-0.038 -0.059 -0.065 -0.086 -0.048  0.005  0.012  0.036  0.001  0.053  0.025  0.008  0.026 -0.051  0.055  0.080  0.067  0.052  0.084  0.040  0.051  0.095  0.081  0.106  0.097  0.084  0.039  0.001  0.024  0.049  0.057  0.059  0.043  0.041  0.065  0.057  0.034  0.030  0.034  0.009 -0.003 -0.031 -0.033 -9.990 
-0.042 -0.092 -0.084 -0.072 -0.050 -0.030 -0.003  0.028  0.004 -0.020  0.007  0.035 -0.018  0.053  0.051  0.098  0.047  0.012  0.027 -9.990 -9.990 -9.990 -9.990 -9.990 -9.990  0.080  0.065  0.062  0.033  0.029  0.038  0.057  0.037  0.055  0.060  0.040  0.056  0.026  0.027 -0.024 -0.024 -0.046 -0.071 -0.058 
-0.008 -0.046 -0.075 -0.042 -0.073 -0.024  0.029 -0.043 -0.036 -0.024  0.011 -0.013  0.003  0.053  0.042  0.038  0.131  0.105  0.099  0.103 -9.990 -9.990 -9.990 -9.990  0.080 -9.990  0.038  0.012  0.010  0.036  0.034  0.060  0.031  0.027  0.028  0.059  0.032  0.050  0.037  0.011 -0.004 -0.020 -0.063 -0.060 
-0.031 -0.027 -0.085 -0.008  0.007 -0.024  0.018  0.010  0.024 -9.990 -0.002 -0.006  0.103  0.088  0.057  0.065  0.088  0.078  0.115  0.122 -9.990  0.093  0.113  0.109  0.103 -9.990  0.123  0.077  0.051  0.074  0.070  0.082  0.084  0.087  0.056  0.039  0.045  0.045  0.040  0.049 -0.002 -0.028 -0.022 -0.036 
-0.056 -0.045 -0.023 -0.049 -0.016 -0.011  0.015  0.016 -9.990  0.034  0.044  0.048  0.001  0.030  0.047  0.109  0.112  0.134  0.119  0.102 -9.990 -9.990  0.112  0.112  0.114  0.108  0.071  0.039  0.045  0.072  0.073  0.083  0.081  0.073  0.032  0.033  0.008  0.065  0.047 -0.007 -0.014 -0.024 -0.000 -9.990 
-0.037 -0.010 -0.051 -0.067  0.011  0.034 -0.012  0.043  0.014  0.043  0.015  0.003  0.036  0.042  0.054  0.105  0.123  0.080  0.093  0.109  0.093 -9.990 -9.990  0.105  0.113 -9.990  0.101  0.058  0.028  0.058  0.072  0.061  0.062  0.080  0.078  0.075  0.073  0.056  0.048 -0.010  0.009  0.009 -0.059 -0.043 
-0.026 -0.055 -0.027 -0.038 -0.023 -0.025  0.010  0.040  0.066  0.045  0.046  0.040  0.083  0.078  0.021  0.097  0.087  0.101 -9.990 -9.990 -9.990 -9.990  0.151  0.096  0.076  0.040  0.046  0.086  0.021  0.083  0.088  0.050  0.066  0.085  0.078  0.081  0.038  0.011  0.017  0.009 -0.024 -0.030 -0.069 -9.990 
-0.009 -0.054 -0.041 -0.022 -0.004 -0.007  0.018  0.040  0.057 -0.011  0.034  0.007  0.035  0.075  0.073  0.101  0.087  0.120  0.147 -9.990 -9.990 -9.990 -9.990  0.152 -9.990 -9.990  0.140  0.036  0.025  0.029  0.064  0.007  0.044  0.071  0.053  0.045 -0.009  0.014 -0.017  0.015  0.012 -0.003 -0.040 -0.008 
-0.037 -0.065 -0.060 -9.990 -9.990  0.047  0.039 -0.001 -0.000 -0.020  0.080  0.066  0.059  0.111  0.049  0.116  0.082  0.109  0.130  0.108  0.143  0.121  0.123 -9.990 -9.990  0.101 -9.990  0.097  0.027  0.033  0.050  0.100  0.065  0.049  0.048  0.037  0.058  0.072  0.026  0.017 -0.010  0.040 -0.066 -9.990 
-0.077 -0.109 -0.048 -0.038 -0.022  0.007  0.010  0.024 -0.012  0.006  0.068  0.070  0.037  0.047  0.066  0.074  0.099  0.129  0.098  0.102  0.093  0.067  0.129  0.083  0.073 -9.990  0.049  0.058  0.086  0.016  0.028  0.069  0.050  0.035  0.021  0.021  0.012  0.015  0.053  0.006  0.009 -0.056 -0.055 -9.990 
-0.049 -0.030 -0.028  0.023 -0.012 -0.021  0.008 -0.015  0.034  0.022  0.062  0.056  0.027  0.068  0.078  0.096  0.087  0.061  0.055  0.116  0.191  0.151 -9.990 -9.990  0.142  0.028  0.037  0.075  0.027  0.070  0.046  0.039  0.063  0.054  0.049  0.046  0.013 -0.007  0.029 -0.006 -0.049 -0.021 -0.055 -9.990 
-0.067 -0.067 -0.053 -0.040 -0.028  0.003  0.042  0.000  0.019  0.043  0.040  0.069  0.075  0.050  0.079  0.108  0.095  0.118  0.097  0.022  0.140  0.122  0.140 -9.990  0.055  0.041  0.035  0.097  0.068  0.055  0.066  0.054  0.050  0.050  0.075  0.066  0.035  0.048  0.032  0.018 -0.041 -0.014 -9.990 -9.990 
-0.059 -0.079 -0.022 -0.015 -0.022  0.014  0.027  0.029  0.049  0.022  0.004  0.032  0.047  0.077  0.063  0.083 -9.990  0.086  0.097 -9.990  0.092 -9.990  0.089  0.043  0.106  0.057  0.006  0.027  0.004  0.018  0.082  0.030  0.055  0.012  0.058  0.020 -0.013  0.005 -0.017  0.010 -0.056 -0.056 -0.059 -0.060 
-0.061 -0.067 -0.016 -0.044 -0.027  0.070  0.043  0.041  0.007  0.059  0.044  0.057  0.099  0.065  0.074  0.035  0.098  0.075  0.104  0.088 -9.990  0.162  0.130  0.129  0.127 -9.990  0.099  0.020  0.010  0.041  0.048  0.025  0.051  0.026  0.019  0.031  0.032  0.049  0.026  0.004 -0.004 -0.053 -0.020 -9.990 
-0.046 -0.026 -0.009  0.017 -0.019 -0.032  0.024  0.005  0.022  0.090  0.050  0.039  0.083  0.050  0.118  0.091  0.018  0.137 -9.990 -9.990  0.137 -9.990 -9.990  0.142  0.089 -9.990 -9.990 -9.990  0.036  0.035  0.091  0.048  0.026  0.057  0.069  0.012  0.026  0.025 -0.006  0.052 -0.014 -0.007 -0.038 -9.990 
-0.027  0.017 -0.063 -0.029  0.013 -0.017  0.024  0.031  0.057  0.073  0.021  0.077  0.067  0.076  0.061  0.097  0.060  0.092  0.111  0.150  0.124  0.157 -9.990  0.122  0.101 -9.990 -9.990  0.100  0.073  0.047  0.077  0.047  0.030  0.042  0.117  0.013 -0.011  0.049  0.028 -0.030 -0.017 -0.023 -9.990 -9.990 
-0.072 -0.013 -0.044  0.020 -0.032 -0.004  0.020  0.033  0.033  0.015  0.012  0.069  0.046  0.066  0.065  0.066  0.100  0.109  0.116  0.143  0.086  0.085  0.152  0.141  0.112 -9.990 -9.990  0.050  0.051  0.050  0.071  0.035  0.061  0.029  0.011  0.060  0.036  0.045  0.013 -0.021 -0.010 -0.025  0.002 -0.037 
-0.036 -0.020 -0.030 -0.006 -0.033  0.030  0.036  0.043  0.044  0.028  0.035  0.008  0.006  0.082  0.040  0.072  0.131  0.141  0.115  0.101  0.084  0.100  0.106  0.070  0.101  0.080  0.081  0.036  0.033  0.019  0.042  0.026  0.037  0.028  0.027  0.044  0.052  0.028 -0.030 -0.040 -0.029 -0.018 -0.033 -0.069 
-0.051 -0.037 -0.020 -0.019 -0.030 -0.015 -0.009  0.005  0.045  0.011  0.055  0.007  0.051  0.064  0.070  0.054  0.087  0.085  0.131  0.115  0.133  0.088 -9.990  0.102  0.050  0.048  0.063  0.067  0.073  0.077  0.050  0.018  0.030  0.013  0.031  0.085  0.042  0.014  0.046 -0.004 -0.038 -0.047 -0.055 -0.007 
 0.000 -0.027 -0.047 -0.018  0.022 -0.018 -0.023  0.038  0.006 -0.002  0.011  0.061 -9.990  0.116  0.139  0.084  0.069  0.133  0.116  0.117  0.109 -9.990  0.080 -9.990  0.085  0.034  0.070  0.079  0.022  0.069  0.008  0.090  0.091  0.060  0.077  0.066  0.077  0.019  0.047  0.051 -0.006 -0.032 -9.990 -9.990 
-0.023 -0.007 -0.045 -0.037 -0.040 -0.010 -0.056  0.003 -9.990 -0.027  0.001  0.009  0.059  0.034  0.056  0.118  0.082  0.096  0.137  0.112  0.126 -9.990  0.036 -9.990  0.071  0.022  0.095  0.056  0.063  0.058  0.099  0.077  0.020  0.035  0.034  0.035  0.070  0.064  0.017 -0.028 -0.008  0.032 -0.009 -9.990 
-0.077 -0.027 -0.044 -0.023 -0.005  0.026  0.018  0.003  0.011  0.011  0.034  0.032  0.034  0.099  0.061  0.037 -9.990  0.101  0.080  0.119  0.054 -9.990  0.099 -9.990  0.033  0.096  0.094  0.070  0.051  0.066  0.069  0.064  0.064  0.057  0.026  0.039  0.020  0.034  0.027  0.015 -0.026 -0.004 -9.990 -9.990 
-0.071 -0.062 -0.038 -0.078  0.010  0.001 -0.015  0.002  0.037  0.064  0.048  0.035  0.003  0.062  0.119  0.083  0.106  0.074  0.093  0.086  0.121 -9.990  0.054  0.067  0.019  0.080  0.056  0.026  0.048  0.058  0.064  0.017  0.033  0.055  0.080  0.057 -0.006  0.054  0.035  0.006 -0.012 -0.009 -0.054 -0.047 
-0.035 -0.039 -0.046 -0.037 -0.040  0.018  0.015  0.030 -9.990 -9.990 -0.016  0.030 -9.990  0.088  0.030  0.098 -9.990 -9.990 -9.990  0.141  0.155  0.122  0.151 -9.990  0.102  0.164  0.080  0.044  0.083  0.064  0.102  0.099  0.036  0.026  0.040  0.043  0.038  0.069  0.034  0.014  0.040 -0.027 -0.017 -9.990 
-0.056 -0.052 -0.046 -0.026  0.010 -0.009  0.040  0.019  0.030  0.071  0.060  0.070  0.098  0.054  0.081  0.110  0.117  0.091  0.150  0.141 -9.990 -9.990 -9.990 -9.990  0.130  0.103  0.098  0.065  0.079  0.036  0.049  0.077  0.089  0.045  0.056  0.070  0.051  0.009  0.064  0.015 -0.006 -0.038 -0.010 -9.990 
-0.053 -0.025 -0.041 -0.033 -0.037 -0.000  0.017  0.026  0.070  0.005  0.036  0.002  0.012  0.100  0.109  0.128  0.119  0.137  0.179  0.095  0.169  0.196  0.138  0.162  0.118  0.119  0.143  0.104  0.063  0.037  0.051  0.063  0.030  0.068  0.013  0.022  0.066  0.011  0.050  0.012 -0.032 -0.002 -0.111 -0.021 
-0.068 -0.053 -9.990 -0.008 -0.033 -0.021 -0.015  0.048  0.015 -0.002  0.073  0.057  0.036  0.031  0.071  0.142  0.109  0.116  0.110  0.103  0.120  0.101  0.146  0.143  0.134  0.094  0.077  0.040  0.044  0.016  0.062  0.011  0.032  0.024  0.037  0.016  0.041  0.028  0.022  0.013 -0.049 -0.031 -0.086 -9.990 
-0.062 -0.049 -0.092 -0.043 -0.045 -0.000  0.010  0.004  0.063  0.006  0.017  0.024  0.022  0.098  0.089  0.134  0.111  0.095  0.097  0.112  0.108  0.111  0.096  0.111  0.081  0.109  0.071  0.061  0.048  0.037  0.067  0.058  0.071  0.104  0.051 -0.008  0.058 -0.024 -0.015 -0.005 -0.031 -0.030 -0.059 -0.027 
-0.074 -0.086 -0.057 -0.047 -0.038  0.013  0.029  0.038 -0.010  0.029  0.016 -9.990 -0.005  0.086  0.100  0.096  0.107  0.125  0.103  0.118  0.061  0.047  0.092  0.073  0.071  0.059  0.055  0.068  0.051 -0.003  0.074  0.044  0.047  0.028  0.054  0.034  0.058  0.038  0.021  0.004 -0.022 -0.103 -0.022 -0.041 
-0.063 -0.068 -0.043 -0.028 -0.037  0.032 -0.032  0.023 -0.017 -0.014 -0.008  0.021  0.033  0.124  0.076  0.107  0.096  0.107  0.098  0.120  0.127  0.094  0.120  0.087  0.024  0.031  0.050  0.078  0.055  0.079  0.044  0.027  0.054  0.055  0.093  0.032  0.077  0.028  0.007 -0.024 -0.031 -0.001 -0.020 -0.047 
-0.041 -0.086 -0.050 -0.059 -0.028 -0.014 -0.023 -0.008  0.041  0.011 -0.006  0.063  0.044  0.076  0.122  0.121  0.137  0.149  0.112  0.116  0.137  0.136  0.117  0.057  0.063  0.054  0.077  0.037  0.034  0.125  0.080  0.056  0.102  0.103  0.069  0.089  0.032  0.036  0.020  0.027 -0.007  0.007 -0.049 -9.990 
-0.011 -0.071 -0.076 -0.053 -0.048  0.004  0.014 -0.026 -0.026 -0.050  0.017  0.020  0.069  0.060  0.105  0.071  0.079  0.123  0.135  0.098  0.077  0.136  0.185  0.115  0.086  0.069  0.078  0.091  0.115  0.061  0.065  0.098  0.070  0.040  0.063  0.076  0.035  0.024  0.039  0.029  0.017  0.008 -0.022 -9.990 
-0.076 -0.113 -0.076 -0.057 -0.022 -0.005 -0.012 -0.003 -0.043 -0.033 -0.007 -0.013  0.006  0.110  0.101  0.088  0.062  0.118  0.121  0.131  0.102  0.094  0.085  0.087  0.070  0.127  0.099  0.110  0.035  0.072  0.077  0.050  0.096  0.084  0.084  0.090  0.060  0.040 -0.007  0.009 -0.007  0.013 -0.019 -9.990 
-0.111 -0.114 -0.074 -0.080 -0.037 -0.012 -0.012 -0.060 -0.021  0.002 -0.021  0.027  0.061  0.058  0.048  0.062  0.089  0.075  0.119  0.093  0.089  0.058  0.123  0.137  0.083  0.044  0.053  0.061  0.045  0.060  0.056  0.102  0.081  0.104  0.014  0.047  0.037  0.035  0.031 -0.039  0.015 -0.029 -0.044  0.027 
-0.065 -0.105 -0.067 -0.041 -0.037 -0.038 -0.020 -0.036 -0.002 -0.017  0.005 -0.008  0.017  0.066  0.079  0.076  0.101  0.093  0.107  0.135  0.146  0.121  0.104  0.131  0.054  0.038  0.048  0.089  0.115  0.110  0.056  0.080  0.021  0.033  0.053  0.092  0.050  0.069  0.032  0.018 -0.023 -0.005 -0.001 -9.990 
-0.061 -0.041 -0.063 -0.020 -0.007 -0.026 -0.017  0.004 -9.990  0.026  0.007  0.027 -0.001  0.007  0.064  0.073  0.035  0.088  0.081  0.111  0.099  0.126  0.048  0.096  0.065  0.057  0.056  0.022  0.045  0.080  0.055  0.038  0.118  0.075  0.058  0.111  0.053  0.071  0.035 -0.004 -0.025 -0.016 -0.008 -9.990 
-0.076 -0.058 -0.044 -0.018 -0.023 -0.021 -0.026  0.006 -0.009  0.005  0.049  0.019  0.021  0.033  0.066  0.071  0.100  0.080  0.076  0.109  0.156  0.125  0.125  0.087  0.056  0.045  0.045  0.088  0.059  0.078  0.076  0.104  0.052  0.084  0.044  0.069  0.023  0.005  0.010 -0.015  0.008  0.035 -0.060 -0.036 
-0.063 -0.047 -0.004 -0.022  0.013 -0.005 -0.006 -0.007  0.020  0.021  0.007 -0.017  0.034  0.048  0.075  0.054  0.080  0.075  0.064  0.073  0.095  0.174  0.123  0.108  0.112  0.071  0.062  0.052  0.067  0.082  0.059  0.042  0.049  0.100 -0.006  0.047  0.053  0.091  0.025  0.013 -0.011 -0.063 -0.042 -0.055 
-0.039 -0.065 -0.036 -0.023 -0.043  0.012 -0.034  0.004  0.017  0.049  0.026  0.030  0.039  0.035  0.030  0.074  0.093  0.071  0.079  0.066  0.093  0.147  0.125  0.091 -9.990  0.114  0.081  0.042  0.057  0.099  0.091  0.098  0.086  0.030  0.054  0.076  0.075  0.019  0.016  0.031 -0.033 -0.020 -0.036 -0.031 
-0.103 -0.055 -0.049 -0.031 -0.038 -0.041  0.011  0.006 -0.001  0.041 -9.990 -9.990  0.004  0.052  0.061  0.067  0.063  0.085  0.081  0.112  0.061  0.097  0.137  0.130  0.145  0.074  0.054  0.071  0.086  0.067  0.084  0.082  0.057  0.110  0.063  0.018  0.068  0.088  0.056  0.031  0.012 -0.013 -0.079 -9.990 
-0.052 -0.042 -0.053 -0.058 -0.030 -0.001  0.018  0.020  0.008 -9.990 -9.990 -9.990  0.025  0.069  0.087  0.113  0.119  0.134  0.125  0.119  0.096  0.097  0.107  0.176 -9.990  0.112  0.103  0.062  0.013  0.075  0.052  0.111  0.068  0.064  0.079  0.029  0.067  0.065  0.051  0.014  0.025  0.039 -0.074 -9.990 
-0.046 -0.057 -0.034 -0.025 -0.043 -0.039 -0.005  0.035  0.017  0.012  0.055  0.049  0.043  0.024  0.039  0.091  0.091  0.105  0.117  0.071  0.121  0.125  0.056  0.065  0.128 -0.002  0.041  0.050  0.069  0.050  0.086  0.038  0.077  0.051  0.052  0.076  0.035 -0.007  0.022  0.020 -0.042 -0.030 -0.052 -0.035 
-0.080 -0.034 -0.090 -0.020 -0.046  0.002 -0.004 -0.019  0.033  0.064  0.046  0.042  0.041  0.034  0.104  0.063  0.071  0.101  0.109  0.072  0.099  0.128  0.105  0.097  0.119  0.088  0.047  0.043  0.010  0.020  0.032  0.056  0.085  0.105  0.083  0.054  0.051  0.063  0.001 -0.028 -0.025 -0.057 -0.044 -0.038 
-0.053 -0.069 -0.072 -0.073 -0.006 -0.008 -0.003  0.002  0.008 -9.990 -0.014  0.026  0.025  0.060 -9.990  0.100  0.092  0.085  0.067  0.102  0.103  0.138  0.115  0.131  0.137  0.070  0.121  0.055  0.043  0.099  0.100  0.079  0.070  0.060  0.080  0.046 -0.001  0.053  0.013 -0.031 -0.021 -0.006 -0.036 -9.990 
-0.063 -0.074 -0.046 -0.056 -0.072 -0.016  0.015 -0.003  0.044 -9.990 -9.990 -9.990  0.016  0.081  0.027  0.108 -9.990 -9.990 -9.990 -9.990  0.091  0.080  0.086  0.092  0.087  0.087  0.027  0.065  0.038  0.040  0.106  0.031  0.024  0.053  0.047  0.025  0.013  0.010  0.031 -0.027 -0.051 -0.067 -0.063 -9.990 
-0.051 -0.054 -0.017 -0.039 -0.064 -0.007  0.006  0.014  0.027  0.031  0.035  0.069 -0.022  0.104  0.090 -9.990  0.084  0.148 -9.990  0.115  0.102  0.097  0.114  0.110  0.082  0.033 -9.990 -0.003 -0.006  0.016  0.057 -0.014  0.048  0.066  0.015 -0.007 -0.017  0.021  0.003 -0.031 -0.017 -0.076 -0.060 -9.990 
-0.052 -0.038 -0.031 -0.010 -0.017  0.018  0.055  0.021  0.019  0.021  0.046  0.039  0.037  0.032 -9.990 -9.990  0.041  0.122  0.166  0.147  0.132  0.114  0.121  0.075  0.089  0.089  0.106  0.044  0.047  0.003  0.061  0.056  0.027  0.035  0.006  0.023  0.015  0.038  0.048 -0.005 -0.020 -0.056 -0.024 -9.990 
-0.022 -0.050 -0.052 -0.030 -0.042 -0.001  0.040  0.055  0.069  0.076  0.064  0.079  0.085  0.041  0.045 -9.990 -9.990 -9.990 -9.990 -9.990  0.156 -9.990 -9.990  0.091  0.117  0.102  0.150  0.125  0.070 -0.000  0.088  0.045  0.057  0.048  0.030  0.057  0.027  0.037  0.000 -0.018 -0.054 -0.062 -0.030 -9.990 
-0.047 -0.046 -0.022 -0.073  0.000 -0.023  0.019  0.015  0.020  0.034  0.075  0.027  0.058  0.065  0.139  0.117 -9.990 -9.990 -9.990 -9.990  0.146  0.098 -9.990  0.066  0.105  0.116  0.122  0.093  0.039  0.032 -9.990  0.030  0.014  0.053  0.045 -0.023  0.016 -0.002  0.023 -0.067 -0.032 -0.087 -0.083 -0.115 
 0.004 -0.066 -0.058 -0.023  0.007  0.039  0.019  0.051  0.042  0.036  0.079 -0.019  0.053  0.091  0.101  0.159  0.128  0.140  0.116  0.140 -9.990 -9.990 -9.990  0.131  0.127  0.145  0.100  0.073  0.038  0.035  0.016  0.096  0.022  0.021  0.016  0.042  0.029  0.020 -0.007 -0.021 -0.027 -0.042 -0.071 -0.030 
-0.050 -0.027 -0.033 -0.049  0.002 -0.001  0.017  0.035  0.053  0.051  0.024  0.045  0.026  0.095  0.122  0.081  0.114  0.182  0.152  0.123  0.131  0.183 -9.990  0.108  0.131  0.144  0.140  0.107  0.045  0.088  0.038  0.027  0.031 -0.018 -0.009  0.014  0.027  0.020  0.005 -0.047 -0.020 -0.059 -0.096 -0.053 
-0.030 -0.061 -0.059  0.009  0.011  0.027 -0.003  0.049  0.054  0.015  0.033  0.016  0.056  0.110  0.131  0.125  0.136  0.137  0.146  0.135  0.136  0.150  0.129  0.093  0.071  0.113  0.089  0.067  0.037 -0.008 -0.011 -0.025 -0.031 -0.013 -0.008  0.012 -0.044 -0.013 -0.045 -0.090 -0.105 -0.094 -0.077 -9.990 
-0.049 -0.089 -0.005  0.004 -0.042  0.027  0.033  0.026  0.056  0.048  0.062  0.091  0.077  0.133  0.115  0.140  0.156  0.137  0.131  0.167  0.155  0.176  0.160  0.140  0.102  0.066  0.057  0.026  0.041  0.022 -0.030 -0.019 -0.006 -0.048 -0.048 -0.039 -0.027 -0.038 -0.065 -0.053 -0.124 -0.141 -0.131 -9.990 
-0.016 -0.038 -0.050 -0.020  0.018  0.007  0.060  0.017  0.048  0.045  0.052  0.046  0.028  0.091  0.086  0.157  0.091  0.149  0.174  0.128  0.137  0.183  0.180  0.127  0.167  0.153  0.110  0.063  0.109  0.022  0.031 -0.011  0.047 -0.013 -0.015 -0.010  0.027 -0.023 -0.025 -0.048 -0.049 -0.091 -0.106 -0.079 
-0.089 -0.035 -0.034 -0.019  0.006  0.023  0.028  0.045  0.040  0.044  0.004  0.056  0.064  0.099  0.114  0.128  0.084  0.146  0.183  0.104  0.144  0.208  0.168  0.189  0.137  0.105  0.137  0.106  0.100  0.132  0.108  0.053  0.046  0.013 -0.017 -0.018  0.023 -0.022 -0.008 -0.003 -0.039 -0.079 -0.046 -0.086 
-0.041 -0.046  0.000 -0.021 -0.031  0.008  0.034  0.067  0.027  0.013  0.010  0.074  0.121  0.121  0.111  0.099  0.182  0.164  0.173  0.178  0.159  0.169  0.228  0.175  0.146  0.166  0.121  0.096  0.135  0.079  0.075  0.057  0.022  0.002 -0.019 -0.040 -0.025 -0.044  0.016 -0.043 -0.072 -0.098 -0.082 -9.990 
-0.024 -0.056 -0.015 -0.011 -0.028  0.003  0.021  0.039  0.053  0.017  0.065  0.049  0.083  0.130  0.116  0.103  0.155  0.178  0.178  0.149  0.108  0.154  0.152  0.153  0.154  0.136  0.064  0.132  0.090  0.086  0.078  0.002 -0.048 -0.027 -0.022 -0.044 -0.042  0.002 -0.030 -0.043 -0.036 -0.104 -0.118 -0.137 
-0.046 -0.081 -0.020  0.027 -0.031  0.023  0.020  0.042  0.050  0.062  0.040  0.055  0.094  0.123  0.147  0.155  0.146  0.146  0.164  0.172  0.119  0.185  0.127  0.113  0.093  0.146  0.098  0.094  0.060  0.040  0.035 -0.015 -0.031 -0.045 -0.013 -0.057 -0.052 -0.060 -0.056 -0.083 -0.119 -0.124 -0.144 -9.990 
-0.020 -0.060 -0.033 -0.001  0.037  0.008 -0.015  0.024  0.038  0.035  0.075  0.089  0.044  0.138  0.134  0.154  0.171  0.194  0.196  0.213  0.172  0.128  0.118  0.150  0.170  0.143  0.142  0.073  0.090  0.077  0.041  0.033  0.012 -0.028 -0.018 -0.044 -0.044 -0.056 -0.124 -0.106 -0.119 -0.135 -0.093 -0.154 
-0.047 -0.065  0.005 -0.051  0.047  0.066  0.000  0.012  0.048  0.043  0.073  0.062  0.079  0.097  0.094  0.132  0.140  0.084  0.123  0.161  0.145  0.127  0.147  0.132  0.166  0.156  0.131  0.090  0.113  0.080  0.026  0.020  0.018 -0.008 -0.060 -0.045 -0.038 -0.071 -0.080 -0.009 -0.072 -0.045 -0.105 -9.990 
-0.034 -0.048  0.010  0.030  0.008  0.051  0.029  0.019  0.056  0.070  0.100  0.105  0.066  0.068  0.088  0.120  0.117  0.140  0.159  0.182  0.156  0.183  0.128  0.168  0.172  0.163  0.130  0.175  0.142  0.079  0.033  0.080  0.068  0.039 -0.036 -0.051 -0.078 -0.091 -0.023 -0.057 -0.047 -0.117 -0.136 -0.133 
 0.006 -0.028 -0.049  0.019  0.039  0.017  0.016  0.035  0.048  0.019  0.032  0.091  0.091  0.077  0.052  0.136  0.088  0.099  0.106  0.166  0.144  0.120  0.199  0.192  0.163  0.129  0.101  0.163  0.150  0.103  0.110  0.045  0.043  0.018 -0.049 -0.060 -0.050 -0.072 -0.042 -9.990 -0.069 -0.039 -0.128 -0.114 
-0.056 -0.073 -0.043 -0.032  0.040 -9.990  0.033  0.050  0.029  0.084  0.074  0.088  0.066  0.093  0.088  0.073  0.103  0.116  0.144  0.124  0.153  0.194  0.174  0.150  0.145  0.121  0.146  0.154  0.127  0.099  0.083  0.023  0.018  0.009 -0.050 -0.070 -0.083 -0.073 -0.110 -0.075 -0.097 -0.144 -0.106 -0.143 
-0.028 -0.056 -0.026 -0.019  0.012  0.019  0.057  0.080  0.057  0.074  0.060  0.102  0.076  0.083  0.147  0.106  0.144  0.157  0.186  0.158  0.109  0.137  0.115  0.135  0.157  0.163  0.112  0.146  0.154  0.120  0.096  0.061 -0.016 -0.013 -0.044 -0.072 -0.033 -0.026 -0.078 -0.066 -0.057 -0.086 -0.086 -0.104 
-0.020 -0.040 -0.023  0.018  0.070  0.035 -9.990  0.043  0.078  0.107  0.106  0.082  0.092  0.053  0.097  0.117  0.111  0.124  0.143  0.141  0.142  0.173  0.116  0.138  0.170  0.158  0.130  0.148  0.129  0.059  0.053  0.048  0.039  0.029 -0.030 -0.075 -0.071 -0.042 -0.020 -0.065 -0.074 -0.108 -0.100 -0.169 
 0.001 -0.032 -0.005  0.005  0.038  0.004  0.053  0.072  0.052  0.089  0.056  0.052  0.074  0.022  0.066  0.117  0.129  0.132  0.100  0.076  0.079  0.096  0.154  0.149  0.112  0.132  0.139  0.133  0.160  0.124  0.048  0.030  0.020  0.052 -0.021 -0.054 -0.075 -0.079 -0.079 -0.073 -0.095 -0.105 -0.110 -0.128 
 0.013 -0.017 -0.016 -0.016  0.004 -0.024  0.021  0.068  0.088  0.069  0.059  0.085  0.105  0.101  0.091  0.073  0.067  0.090  0.113  0.119  0.139  0.135  0.146  0.159  0.172  0.119  0.072  0.138  0.129  0.103  0.112  0.085  0.039  0.042 -0.012 -0.026 -0.059 -0.036 -0.049 -0.036 -0.093 -0.119 -0.107 -0.116 
-0.005  0.011 -0.008  0.003  0.001 -0.003  0.066  0.062  0.055  0.064  0.085  0.112  0.105  0.053  0.102  0.115  0.143  0.083  0.113  0.134 -9.990 -9.990 -9.990  0.138 -9.990  0.166  0.088  0.111  0.110  0.074  0.111  0.051  0.043  0.015  0.003 -0.042 -0.042 -0.077 -0.076 -0.095 -0.042 -0.103 -0.125 -0.148 
-0.035  0.032 -0.046 -9.990 -9.990  0.017  0.033  0.096  0.105  0.071  0.082  0.111  0.090  0.058  0.139  0.162  0.131  0.108  0.135 -9.990  0.163 -9.990  0.140  0.141  0.137  0.163  0.139  0.143  0.107  0.111  0.071  0.039  0.077 -0.030 -0.026 -0.053 -0.077 -0.063 -0.042 -0.086 -0.039 -0.120 -0.109 -9.990 
-0.037 -0.018  0.010 -0.026 -0.014 -9.990  0.025  0.020  0.102  0.098  0.112  0.125  0.100  0.125  0.118  0.150  0.148  0.108  0.088 -9.990 -9.990 -9.990  0.111  0.163  0.140  0.107  0.153  0.154  0.122  0.070  0.061  0.074  0.059  0.011  0.011 -0.035 -0.091 -0.095 -0.050 -0.056 -0.110 -0.143 -0.158 -9.990 
 0.008 -0.015 -0.052  0.012 -0.012 -0.003 -0.002  0.068  0.061  0.056  0.058  0.100  0.132  0.054  0.157  0.144  0.147  0.149  0.157  0.107  0.122  0.093  0.162  0.167  0.165  0.185  0.155  0.121  0.153  0.132  0.125  0.048  0.046  0.036 -0.038  0.008 -0.082 -0.042 -0.039 -0.094 -0.083 -0.068 -0.109 -0.118 
 0.020 -0.016 -0.012 -0.006 -0.030 -0.002  0.039  0.040  0.066  0.073  0.048  0.106  0.047  0.079  0.063  0.122  0.108  0.128  0.156  0.180  0.118 -9.990  0.097  0.134  0.155  0.152  0.111  0.113  0.086  0.103  0.074  0.052 -0.034 -0.032 -0.035 -0.059 -0.097 -0.066 -0.085 -0.048 -0.071 -0.082 -0.127 -9.990 
-0.037 -0.066 -0.059 -0.026  0.031  0.038  0.075  0.026  0.065  0.080  0.074  0.076  0.075  0.120  0.087  0.126  0.173  0.151  0.144  0.099  0.114  0.124  0.153  0.124  0.120  0.174  0.097  0.075  0.083  0.046  0.101  0.049  0.059  0.068 -0.025 -0.003  0.013  0.034 -0.013 -0.037 -0.052 -0.064 -0.073  0.001 
-0.064 -0.025 -0.009 -0.026  0.005 -0.027  0.027  0.026  0.042  0.064  0.062  0.040  0.051  0.049  0.055  0.126  0.132  0.093  0.104  0.065  0.122  0.126  0.124  0.105  0.114  0.145  0.119  0.095  0.080  0.058  0.037  0.064  0.053  0.035  0.022 -0.015 -0.041 -0.056 -0.023 -0.036 -0.106 -0.082 -0.062 -9.990 
-0.003 -0.059 -0.029  0.013 -0.009  0.032  0.037  0.046  0.061  0.123  0.074  0.079  0.107  0.087  0.082  0.085  0.051  0.092  0.084  0.097  0.136  0.126  0.113  0.143  0.102  0.119  0.033  0.069  0.084  0.054  0.095  0.034 -0.044  0.025 -0.045 -0.026 -0.026 -0.040 -0.041 -0.050 -0.086 -0.101 -0.058 -0.011 
-0.055 -0.047 -0.048 -0.019 -0.088 -0.015  0.025  0.069  0.027  0.063  0.025  0.078  0.079  0.048  0.032  0.044  0.094  0.116  0.120  0.087  0.135  0.116  0.153  0.141  0.129  0.059  0.047  0.070  0.039  0.059  0.047 -0.024 -0.006 -0.023 -0.019 -0.003 -0.009  0.020 -0.040 -0.113 -0.043 -0.121 -0.099 -0.077 
-0.023 -0.064 -0.033 -0.024 -0.005  0.027  0.056  0.010  0.062  0.050  0.107  0.089  0.074  0.059  0.098  0.106  0.061  0.019  0.040  0.056  0.054  0.082  0.049  0.078  0.084  0.034  0.083  0.046  0.008  0.003  0.012  0.041  0.020 -0.034 -0.011 -0.018  0.015 -0.026 -0.025 -0.052 -0.063 -9.990 -9.990 -9.990 
-0.054 -0.024 -0.049 -0.050  0.012  0.018  0.005  0.029  0.078  0.027  0.056  0.049  0.050  0.108  0.079  0.042  0.086  0.087  0.086  0.067  0.065  0.103  0.063  0.030  0.041  0.018  0.029  0.064 -0.003  0.053  0.043  0.035  0.028 -0.003  0.016  0.037 -0.011  0.006 -0.018 -0.078 -0.085 -0.081 -0.066 -0.079 
-0.021 -0.065 -0.020  0.011  0.008  0.001  0.021  0.048  0.116  0.058  0.056  0.120  0.140  0.096  0.079  0.062  0.134  0.164  0.172  0.145  0.125  0.122  0.105  0.108  0.063  0.064  0.054  0.105  0.073  0.091  0.053  0.035  0.025 -0.001  0.015  0.002 -0.002 -0.028 -0.085 -0.042 -0.071 -0.077 -9.990 -9.990 
-0.021 -0.076 -0.056 -0.031 -0.044  0.046  0.083  0.045  0.040  0.081  0.075  0.086  0.065  0.090  0.108  0.081  0.093  0.134  0.118  0.114  0.128  0.145  0.146  0.154  0.143  0.144  0.114  0.113  0.087  0.063  0.081  0.068  0.100  0.061  0.013 -0.013  0.028 -0.005 -0.024 -0.081 -0.079 -0.066 -0.050 -0.066 
-0.038 -0.023 -0.036  0.015  0.008  0.024  0.006  0.059  0.053  0.060  0.071  0.087  0.139  0.099  0.081  0.080  0.076  0.104  0.161  0.121  0.103  0.096  0.171  0.101  0.134  0.119  0.111  0.103  0.128  0.076  0.097  0.044  0.032 -0.012  0.002 -0.043 -0.010 -0.053 -0.028 -0.068 -0.092 -0.069 -0.090 -0.077 
-0.091 -0.051  0.019 -0.031  0.009  0.034  0.036  0.017  0.048  0.060  0.066  0.076  0.132  0.051  0.047  0.084  0.085  0.104  0.098  0.131  0.145  0.118  0.146  0.131  0.097  0.110  0.029  0.070  0.042  0.071  0.013 -0.001 -0.004 -0.005 -0.048 -0.027 -0.037 -0.035 -0.029 -0.064 -0.124 -0.068 -0.124 -0.088 
-0.050 -0.055 -0.040 -0.009  0.040 -0.015  0.002  0.053  0.008  0.043  0.022  0.084  0.084  0.083  0.107  0.058  0.060  0.069  0.095  0.169  0.148  0.163  0.160  0.128  0.100  0.107  0.071  0.079  0.044  0.040  0.029  0.011  0.007  0.033 -0.001 -0.015  0.031  0.003 -0.049 -0.083 -0.078 -0.086 -0.078 -0.096 
-0.071 -0.069 -0.013 -0.039  0.012  0.012  0.011 -0.016  0.022  0.038 -9.990  0.023  0.074  0.059  0.108  0.085  0.112  0.120  0.119  0.139  0.155  0.133  0.129  0.117  0.110  0.090  0.093  0.094  0.026  0.070  0.058  0.046  0.040 -0.018 -0.011  0.014 -0.002  0.000  0.002 -0.035 -0.055 -0.085 -0.042 -0.063 
-0.056 -0.038 -0.014 -0.006 -0.007 -0.013  0.030  0.023  0.016  0.032  0.046  0.081  0.061  0.094  0.053  0.127  0.132  0.106  0.139  0.153  0.159  0.142  0.119  0.127  0.094  0.109  0.115  0.089  0.052  0.049  0.039  0.021  0.031  0.055  0.045 -0.009  0.015 -0.054 -0.064 -0.065 -0.093 -0.043 -0.068 -0.069 
-0.043 -0.055 -0.066 -0.031 -0.002 -0.016  0.012 -0.004  0.002  0.018  0.039  0.059  0.070  0.066  0.100  0.129  0.134  0.131  0.119  0.120  0.139  0.100  0.048  0.084  0.080  0.081  0.063  0.059  0.020  0.078  0.039  0.072  0.048  0.022  0.024  0.013  0.045  0.007 -0.059 -0.069 -0.035 -0.054 -0.096 -0.106 
-0.075 -0.067 -0.067 -0.017  0.018  0.059 -0.007 -0.004  0.021  0.049  0.099  0.008  0.044  0.123  0.106  0.108  0.113  0.077  0.088  0.086  0.085  0.104  0.083  0.051  0.075  0.090  0.069  0.062  0.016  0.041  0.065  0.034  0.041 -0.002  0.010  0.029  0.016  0.003 -0.066 -0.013 -0.054 -0.091 -9.990 -9.990 
-0.053 -0.070 -0.074 -0.038 -0.027 -0.025 -0.000  0.032 -0.024 -0.009 -0.018  0.015  0.030  0.082  0.049  0.021  0.040  0.062  0.062  0.065  0.086  0.086  0.084  0.055  0.058  0.076  0.074  0.082  0.083  0.071  0.032  0.049  0.056  0.035 -0.003  0.032 -0.008 -0.004 -0.040 -0.057 -0.043 -0.038 -9.990 -9.990 
-0.050 -0.021 -0.092 -0.052 -0.024 -0.009 -0.028 -0.005 -0.008  0.034  0.031  0.037  0.033  0.014  0.053  0.058  0.065  0.098  0.107  0.048  0.068  0.058  0.085  0.058  0.057  0.065  0.053  0.126  0.061  0.066  0.063  0.057  0.056  0.021  0.060  0.008  0.025 -0.033 -0.040 -0.057 -0.035 -0.072 -0.011 -0.022 
-0.046 -0.063 -0.058 -0.052 -0.003 -0.003  0.027  0.006  0.076  0.041  0.008  0.032  0.014  0.051  0.096  0.077  0.056  0.064  0.084  0.096  0.065  0.055  0.111  0.099  0.071  0.065  0.109  0.083  0.077  0.043  0.031  0.051  0.047  0.064  0.039  0.004  0.027  0.017  0.021 -0.045 -0.059 -0.035 -0.026 -0.026 
-0.053 -0.043 -0.039 -9.990 -0.052 -0.012 -0.014  0.013  0.026  0.009  0.041 -9.990  0.040  0.011  0.055 -9.990  0.105  0.132  0.092  0.097  0.085  0.066  0.043  0.111  0.095  0.103  0.066  0.039  0.072  0.057  0.067  0.043  0.014  0.015 -0.008  0.012  0.004 -0.013 -0.023 -0.038 -0.073 -0.070 -9.990 -9.990 
-0.046 -0.050 -0.037 -0.052  0.011 -0.003  0.061  0.031 -0.033  0.027 -0.020  0.060  0.078  0.088  0.075  0.072 -9.990  0.130 -9.990  0.108  0.125  0.109  0.073  0.111  0.128  0.037  0.087  0.115  0.066  0.057  0.034  0.030 -0.027  0.035  0.043 -0.029 -0.028 -0.062 -0.042 -0.054 -0.118 -0.070 -0.089 -0.072 
-0.068 -0.093 -0.061 -0.030 -0.007 -0.010  0.042  0.038  0.015  0.049  0.111  0.052  0.017  0.102  0.072  0.094 -9.990 -9.990 -9.990  0.120  0.096  0.098  0.122  0.092  0.144  0.084  0.101  0.066  0.026  0.067  0.022  0.011  0.049  0.021  0.025 -0.004  0.027  0.015 -0.014 -0.111 -0.068 -0.074 -0.056 -9.990 
-0.034 -0.083 -0.040 -0.016 -0.006 -0.035  0.015 -0.035  0.003  0.041  0.064  0.065  0.078  0.064  0.075  0.103 -9.990 -9.990 -9.990  0.125  0.124  0.089  0.122  0.094  0.109  0.082  0.097  0.074  0.049  0.037  0.015  0.068  0.020  0.011  0.002  0.031  0.020 -0.038 -0.035 -0.073 -0.081 -0.065 -0.048 -0.023 
-0.038 -0.054 -0.033 -0.027 -0.030 -0.011  0.000  0.026  0.007  0.075  0.052  0.073  0.006  0.082  0.074  0.066  0.112  0.097  0.123  0.168  0.146  0.127  0.120  0.091  0.104  0.077  0.073  0.054 -9.990  0.059  0.028  0.081  0.073  0.039  0.036 -0.011  0.003  0.028 -0.041 -0.059 -0.038 -0.005 -0.029 -0.033 
-0.050 -0.035 -0.042 -0.036 -0.004 -0.002  0.000  0.001  0.041  0.002  0.003  0.063  0.049  0.067  0.057  0.070  0.160  0.119 -9.990 -9.990  0.158  0.134  0.119  0.081  0.063  0.061  0.076  0.047  0.026  0.034  0.011  0.061  0.048  0.029 -0.043  0.038  0.026 -0.024 -0.062 -0.105 -0.109 -0.090 -0.098 -9.990 
-0.081 -0.037 -0.045 -0.040 -0.035  0.006  0.032  0.016  0.045  0.026  0.031  0.059  0.021 -0.007  0.043  0.074  0.143  0.173 -9.990  0.168  0.148  0.116  0.078  0.085  0.079  0.071  0.051  0.025  0.018  0.028  0.020  0.010  0.012  0.020 -0.006  0.001 -0.011 -0.001 -0.071 -0.094 -0.093 -0.066 -9.990 -9.990 
-0.007 -0.089 -0.058  0.001 -0.041  0.006 -0.007  0.003  0.018 -0.027  0.037  0.032  0.059  0.019  0.056  0.056  0.096  0.089  0.114  0.105  0.106  0.105  0.131  0.116  0.086  0.126  0.051  0.034  0.046  0.021  0.055  0.011  0.037  0.023  0.044  0.009 -0.011 -0.051 -0.062 -0.068 -0.065 -0.104 -0.102 -9.990 
-0.098 -0.011 -0.016 -0.039  0.011  0.020  0.035  0.045  0.006  0.065  0.091  0.056  0.000  0.051  0.084  0.096  0.104  0.105  0.125  0.156  0.120 -9.990  0.109  0.065  0.062  0.042  0.062  0.026  0.028  0.016  0.039  0.039  0.010  0.050  0.037  0.005 -0.026 -0.069 -0.046 -0.070 -0.088 -0.067 -0.087 -9.990 
-0.038 -0.082 -0.024 -0.027  0.016 -0.029 -0.019 -0.009  0.055  0.005  0.054  0.097  0.092  0.058  0.093  0.076  0.051  0.097  0.133 -9.990 -9.990 -9.990 -9.990  0.089  0.110  0.042  0.045  0.075  0.018  0.030  0.029 -0.021 -0.002 -0.013 -0.018 -0.014 -0.036 -0.040 -0.049 -0.126 -0.144 -0.136 -0.087 -0.098 
-0.018 -0.080 -0.059 -0.062 -0.020  0.010  0.046  0.022  0.003 -0.000  0.024  0.063  0.043  0.034  0.092  0.080  0.053  0.142  0.128  0.151  0.104  0.094  0.105  0.116  0.092  0.091  0.065  0.050  0.043  0.003 -0.015 -0.007 -0.009  0.005 -0.031 -0.021 -0.054 -0.037 -0.092 -0.103 -0.096 -0.085 -0.088 -9.990 
-0.042 -0.094 -0.034 -0.037 -0.002  0.016 -0.000  0.015  0.040  0.045  0.016  0.077  0.062  0.060  0.053  0.085  0.099  0.106  0.121  0.147  0.081  0.125  0.091  0.074  0.094  0.071  0.048  0.084  0.007  0.010  0.032  0.075  0.002  0.016  0.044 -0.044 -0.024 -0.069 -0.041 -0.085 -0.111 -0.078 -0.094 -0.082 
-0.052 -0.076 -0.004 -0.038 -0.016  0.021  0.018 -0.013  0.060  0.046  0.055  0.037  0.078  0.082  0.060  0.064  0.042  0.130  0.110  0.091  0.147  0.108  0.064  0.086  0.117  0.074  0.090  0.050  0.041 -0.014 -0.005  0.030 -0.032 -0.005 -0.048 -0.046 -0.042 -0.045 -0.044 -0.109 -0.093 -0.066 -0.071 -0.068 
-0.096 -0.044 -0.009 -0.030 -0.016  0.057  0.032  0.056  0.013  0.055  0.051  0.041  0.048  0.058  0.077  0.052  0.132  0.138  0.129  0.120  0.149  0.190  0.116  0.098  0.062  0.084  0.083  0.087  0.045  0.039  0.003  0.027 -0.027 -0.018 -0.026 -0.016 -0.025 -0.058 -0.075 -0.105 -0.076 -0.027 -9.990 -9.990 
-0.038 -0.004 -0.032 -0.021  0.003  0.034  0.051  0.005  0.034  0.036  0.068  0.026  0.017  0.053  0.043  0.116  0.101  0.096  0.117  0.097  0.114  0.150  0.139  0.131  0.097  0.083  0.075  0.044  0.050  0.023  0.002  0.028  0.000 -0.015 -0.030 -0.052 -0.038 -0.069 -0.103 -0.069 -0.118 -0.105 -0.079 -0.039 
-0.015 -0.033 -0.013  0.007 -0.030  0.056  0.032  0.016  0.035  0.009  0.012  0.039  0.046  0.048  0.112  0.095  0.107  0.108  0.120  0.118  0.080  0.186  0.150  0.130  0.093  0.088  0.112  0.120  0.076  0.065  0.003  0.021 -0.029  0.018 -0.059 -0.036 -0.069 -0.046 -0.089 -0.111 -0.108 -0.104 -0.067 -0.096 
-0.008 -0.031 -0.006  0.027 -0.004 -0.012  0.002 -0.030  0.046  0.045  0.042  0.071  0.049  0.077  0.034  0.123  0.138  0.104  0.130  0.113  0.160  0.157  0.158  0.103  0.124  0.104  0.106  0.137  0.048  0.064  0.030  0.026  0.004  0.024 -0.021 -0.044 -0.038 -0.033 -0.081 -0.087 -0.079 -0.084 -0.071 -9.990 
-0.073 -0.034 -0.011 -0.014 -0.004 -0.003 -0.001 -0.013  0.055  0.028  0.096  0.046  0.064  0.092  0.059  0.093  0.094  0.096  0.130  0.109  0.115  0.173  0.070  0.147  0.092  0.127  0.129  0.110  0.068  0.060  0.035  0.034  0.015 -0.050 -0.013 -0.014 -0.013 -0.029 -0.056 -0.082 -0.075 -0.054 -9.990 -9.990 
-0.031 -0.043 -0.069 -0.020  0.006  0.004  0.001  0.026  0.002  0.016  0.014  0.056  0.072  0.042  0.067  0.085  0.044  0.117  0.121  0.148  0.118  0.112  0.140  0.132  0.129  0.104  0.099  0.098  0.055  0.093  0.018 -0.073 -0.029  0.036  0.036 -0.015  0.018 -0.025 -0.060 -0.063 -0.058 -0.085 -9.990 -9.990 
-0.073 -0.057 -0.030 -0.019 -0.014 -0.003 -9.990 -0.000  0.011  0.050  0.066  0.050  0.106  0.038  0.005  0.055  0.096  0.133  0.134  0.111  0.066  0.097  0.096  0.108  0.074  0.117  0.077  0.068  0.043  0.031  0.001  0.027  0.011 -0.032 -0.019 -0.002 -0.015 -0.067 -0.071 -0.099 -0.088 -0.081 -9.990 -9.990 
-0.068 -0.069 -0.059 -0.049 -0.062 -0.046 -0.030  0.012 -0.033  0.035  0.031  0.025  0.035  0.085  0.066  0.114  0.116  0.117  0.100  0.055  0.102  0.096  0.113  0.100  0.050  0.060  0.079  0.062  0.072  0.008  0.005  0.016 -0.018 -0.011  0.024  0.005 -0.028 -0.052 -0.118 -0.096 -0.078 -0.057 -9.990 -9.990 
-0.047 -0.045 -0.042 -0.082 -0.042 -0.000 -0.004  0.007 -0.016  0.002  0.001  0.004  0.056  0.032  0.048  0.102  0.132  0.142  0.123  0.086  0.090  0.105  0.066  0.083  0.083  0.057  0.004  0.066  0.079  0.014  0.035  0.004  0.016  0.043 -0.007  0.026 -0.031 -0.019 -0.028 -0.005 -0.002 -0.052 -0.030 -9.990 
-0.021 -0.093 -0.045 -0.011  0.007 -0.008 -0.033  0.017 -0.006  0.048  0.002  0.016 -0.001  0.058  0.098  0.074  0.050  0.094  0.084  0.072  0.082  0.133  0.121  0.081  0.051  0.070  0.068  0.060  0.036  0.037  0.021 -0.006 -0.019 -0.016  0.031  0.024 -0.045 -0.036 -0.042 -0.100 -0.089 -0.067 -9.990 -9.990 
-0.012 -0.022 -0.070 -0.056 -0.036 -0.052 -0.045 -0.037  0.019  0.017 -0.004  0.022  0.037  0.045  0.075  0.051  0.079  0.096  0.118  0.079  0.111  0.076  0.063  0.098  0.065  0.057  0.043  0.067  0.021  0.047  0.068  0.027  0.057  0.051  0.045 -0.043 -0.065 -0.078 -0.079 -0.030 -0.054 -0.037 -9.990 -0.009 
-0.053 -0.122 -0.087 -0.049 -0.064 -0.010 -0.047 -0.023 -0.005 -0.008 -0.001 -0.006  0.005  0.065  0.050  0.045  0.076  0.125  0.105  0.071  0.088  0.061  0.083  0.063  0.065  0.050  0.076  0.041  0.034  0.049  0.059  0.038  0.013 -0.018  0.022  0.021 -0.075 -0.076 -0.048 -0.063 -0.094 -0.072 -9.990 -9.990 
-0.091 -0.058 -0.053 -0.053 -0.008 -0.069 -0.023 -0.023 -0.032 -0.013 -0.013  0.021  0.030  0.047 -0.014  0.054  0.069  0.105  0.094  0.064  0.121  0.077  0.078  0.068  0.065  0.093  0.134  0.113  0.076  0.057  0.064  0.060  0.047  0.064  0.032  0.004  0.006 -0.010 -0.031 -0.008 -0.047 -0.008 -9.990 -9.990 
-0.098 -0.097 -0.120 -0.057 -0.019 -0.048 -0.116 -0.042 -0.022 -0.042 -0.046  0.019  0.031  0.053  0.028  0.042  0.067  0.066  0.082  0.054  0.056  0.063  0.119  0.092  0.074  0.114  0.097  0.082  0.092  0.034  0.019  0.030  0.064  0.026  0.065  0.044  0.002 -0.027 -0.037 -0.048 -0.061 -0.052 -9.990 -9.990 
-0.104 -0.119 -0.082 -0.109 -0.076 -0.076 -0.041 -0.097 -0.041 -0.046 -0.021 -0.022  0.023  0.032  0.032  0.039  0.022  0.069  0.022  0.057  0.092  0.095  0.111  0.098  0.102  0.077  0.074  0.108  0.096  0.053  0.102  0.066  0.042  0.063  0.013  0.018 -0.008 -0.026 -0.029 -0.036 -0.045 -0.048 -0.030 -0.025 
-0.098 -0.095 -0.085 -0.050 -0.039 -0.036 -0.052 -0.040 -0.033 -0.050  0.003  0.005  0.024  0.043  0.083  0.004 -0.004  0.016  0.058  0.081  0.082  0.102  0.080  0.087  0.084  0.069  0.053  0.094  0.110  0.080  0.100  0.070  0.053  0.124  0.044  0.000  0.019 -0.043 -0.038 -0.007 -0.061 -0.063 -0.011 -0.011 
-0.076 -0.136 -0.053 -0.045 -9.990 -0.072 -0.042 -0.055 -0.011 -0.008  0.023  0.010  0.015  0.044  0.108  0.104  0.047  0.088  0.073  0.086  0.101  0.053  0.101  0.113  0.164  0.077  0.085  0.119  0.079  0.062  0.076  0.092  0.079  0.012  0.003  0.016 -0.052  0.003 -0.062 -0.048 -0.041 -0.047 -9.990 -9.990 
-0.121 -0.130 -0.076 -0.100 -0.040 -0.052 -0.046 -0.046 -0.033 -0.026 -0.020  0.049  0.019  0.109  0.094  0.096  0.067  0.103  0.119  0.117  0.132  0.129  0.131  0.065  0.103  0.072  0.053  0.093  0.043  0.072  0.137  0.041  0.046  0.029  0.007  0.016  0.019  0.008 -0.021 -0.003  0.014  0.004 -9.990 -9.990 
-0.085 -0.094 -0.093 -0.079 -0.053 -0.088 -0.093 -0.072 -0.031 -0.041 -0.006 -0.001  0.021  0.032  0.108  0.058  0.029  0.066  0.099  0.085  0.103  0.070  0.085  0.086  0.069  0.106  0.114  0.060  0.073  0.076  0.085  0.041  0.075  0.001  0.026  0.021 -0.012 -0.001 -0.027  0.001 -0.022  0.003 -0.066 -9.990 
-0.141 -0.087 -0.096 -0.074 -0.076 -0.033 -0.046 -0.059 -0.040 -0.046 -0.037 -0.052  0.011  0.051  0.023  0.040  0.016  0.016  0.084  0.113  0.114  0.107  0.127  0.088  0.137  0.057  0.092  0.092  0.021  0.070  0.069  0.041  0.026  0.055  0.040  0.018 -0.024  0.014 -0.006 -0.026  0.010  0.013 -0.038 -9.990 
-0.133 -0.131 -0.090 -0.102 -0.081 -0.049 -0.043  0.017 -0.066  0.010 -0.006  0.023  0.018  0.065  0.050  0.034  0.057  0.069  0.063  0.080  0.093  0.110  0.088  0.081  0.066  0.059  0.088  0.100  0.119  0.063  0.067  0.083  0.081  0.052  0.006 -0.014 -0.056  0.007 -0.017 -0.029 -0.033 -0.006 -0.029 -9.990 
-0.113 -0.087 -0.116 -0.080 -0.077 -0.050 -0.043 -0.022 -0.053  0.039  0.013 -0.014  0.010  0.036  0.056  0.003  0.043  0.045  0.065  0.097  0.099  0.118  0.089  0.074  0.121  0.131  0.130  0.103  0.100  0.040  0.094  0.071  0.061  0.062  0.002 -0.003 -0.022  0.004 -0.025 -0.001 -0.048 -0.024 -0.043 -0.029 
-0.087 -0.064 -0.112 -0.061 -0.091 -0.052 -0.070 -0.019 -0.045 -0.033  0.007  0.045  0.052  0.053  0.018  0.048  0.081  0.068  0.053  0.132  0.073  0.103  0.095  0.119 -9.990 -9.990  0.118 -9.990 -9.990  0.097  0.098  0.102  0.072  0.028 -0.004 -0.020 -0.034 -0.047 -0.050 -0.029 -0.014 -0.024 -0.025  0.034 
-0.137 -0.114 -0.082 -0.075 -0.097 -0.010 -0.033 -0.016 -0.019 -0.053  0.009 -0.018  0.052  0.036 -0.005  0.078  0.025  0.065  0.072  0.082  0.064  0.118  0.088 -9.990  0.037  0.111  0.087 -9.990  0.121  0.065  0.100  0.063  0.088  0.016 -0.005  0.040 -0.014 -0.061 -0.010 -0.015 -0.031 -0.061 -0.017 -9.990 
-0.105 -0.126 -0.100 -0.089 -0.088 -0.012 -0.076 -0.005 -0.018 -0.040 -0.049 -0.021  0.047  0.050  0.043  0.073  0.074  0.073  0.044  0.070  0.093  0.102  0.081  0.112  0.060  0.081  0.132  0.067  0.104  0.083  0.031  0.073  0.080  0.074  0.019  0.016  0.006 -0.019 -0.007 -0.024 -0.050 -0.060 -0.009 -0.021 
-0.099 -0.110 -0.096 -0.087 -0.118 -0.098 -0.027 -0.043 -0.039 -0.040 -0.034  0.004  0.017  0.065  0.051  0.062  0.052  0.043  0.058  0.067  0.123  0.088  0.119  0.119  0.069  0.094  0.089  0.137  0.116  0.065  0.112  0.110  0.092  0.060  0.047  0.006 -0.044  0.000 -0.065 -0.011  0.023  0.014 -0.030 -9.990 
-0.068 -0.144 -0.098 -0.112 -0.077 -0.058 -0.057 -0.015 -0.116 -0.066 -0.038 -0.026  0.013  0.023  0.042  0.038  0.022  0.076  0.081  0.095  0.096  0.069  0.081  0.098  0.082  0.092  0.091  0.096  0.075  0.108  0.045  0.046  0.084  0.083  0.033 -0.010 -0.038 -0.068 -0.008 -0.020 -0.038 -0.023 -0.021 -9.990 
-0.092 -0.047 -0.100 -0.097 -0.052 -0.115 -0.074 -0.084 -0.068 -0.058 -0.030 -0.001 -0.002  0.024  0.048  0.071  0.076  0.044  0.064  0.038  0.105  0.064  0.107  0.093  0.086  0.058  0.071  0.037  0.072  0.075  0.045  0.079  0.074  0.040  0.011 -0.000 -0.039 -0.064 -0.009 -0.037 -0.033 -0.020  0.007 -9.990 
-0.120 -0.121 -0.073 -0.082 -0.097 -0.054 -0.047 -0.053 -0.062 -0.072 -0.015  0.039  0.044  0.084  0.047  0.029  0.053  0.043  0.032  0.023  0.055  0.099  0.113  0.088  0.097  0.147  0.117  0.099  0.088  0.079  0.093  0.122  0.099  0.080  0.032 -0.003 -0.023 -0.011  0.006 -0.022 -0.029 -0.013 -0.017 -9.990 
-0.132 -0.113 -0.063 -9.990 -0.050 -0.052 -0.053 -0.059 -0.057 -0.034  0.006 -0.017  0.024  0.023  0.026  0.048  0.057  0.058  0.031  0.057  0.098  0.109  0.079  0.129  0.108  0.082  0.078  0.083  0.123  0.152  0.091  0.085  0.093  0.075  0.040  0.012 -0.004  0.001 -0.025 -0.002 -0.052 -0.058 -0.019 -9.990 
-0.108 -0.081 -0.112 -0.077 -0.051 -0.030 -0.080 -0.104 -0.077 -0.017 -0.006 -0.006  0.043  0.007  0.100  0.041  0.048  0.076  0.093  0.082  0.062  0.138  0.089  0.081  0.052  0.053  0.059  0.082  0.057  0.092  0.064  0.035  0.066  0.105  0.018 -0.034 -0.012 -0.012 -0.001 -0.036 -0.036 -0.026 -0.023 -9.990 
-0.050 -0.106 -0.102 -0.098 -0.054 -0.063 -0.040 -0.055 -0.043 -0.019 -0.001  0.007  0.036  0.027  0.017  0.057  0.061  0.069  0.025  0.058  0.044  0.026  0.065  0.046  0.057  0.070  0.040  0.085  0.119  0.079  0.055  0.140  0.043  0.015  0.007 -0.000 -0.049 -0.066 -0.101 -0.038 -0.040 -0.053 -0.015 -0.081 
-0.074 -0.067 -0.095 -0.045 -0.032 -0.028 -0.030 -0.039 -0.047 -0.016 -0.016  0.008  0.001  0.027  0.052  0.038  0.067  0.069  0.056  0.017  0.055  0.042  0.058  0.029  0.082  0.083  0.113  0.081  0.102  0.018  0.044  0.039  0.091  0.037 -0.016 -0.020 -0.068 -0.090 -0.091 -0.069 -0.053 -0.035 -0.033 -9.990 
-0.064 -0.119 -0.132 -0.075 -0.086 -0.020 -0.065 -0.030 -0.047  0.015  0.048  0.027 -0.005  0.005  0.074  0.031  0.104  0.087  0.049  0.060  0.061  0.085  0.054  0.040  0.054  0.035  0.002  0.044  0.002  0.001  0.015  0.059  0.060  0.019  0.068 -0.012 -0.016 -0.110 -0.060 -0.055 -0.083 -0.089 -0.027 -0.079 
-0.097 -0.089 -0.057 -0.067 -0.069 -0.032 -0.077 -0.058 -0.049 -0.041 -0.056  0.049  0.019  0.023  0.069  0.075  0.099  0.090  0.092  0.092  0.082  0.032  0.065  0.038  0.044  0.050  0.023  0.064  0.064  0.101  0.016  0.041  0.029  0.009  0.014 -0.020 -0.017 -0.067 -0.091 -0.067 -0.040 -0.068 -0.094 -9.990 
-0.073 -0.092 -0.072 -0.036 -0.023 -0.021  0.006 -0.002  0.027 -0.015 -0.060  0.017 -0.001  0.024 -0.004  0.059  0.071  0.039  0.050  0.124  0.085  0.063  0.086  0.049  0.071  0.074  0.050  0.020  0.048  0.055  0.030  0.029  0.063  0.039  0.011 -0.015 -0.077 -0.012 -0.066 -0.073 -0.087 -0.072 -0.076 -9.990 
-0.079 -0.048 -0.096 -0.059  0.007 -0.007 -0.048  0.003 -0.000  0.044 -0.007 -0.021  0.047 -0.002  0.018  0.033  0.072  0.094  0.032  0.094  0.073  0.075  0.071  0.083  0.028  0.081  0.079  0.040  0.023  0.009  0.052  0.063  0.038  0.071  0.053  0.073  0.033 -0.035 -0.039 -0.111 -0.054 -0.115 -0.056 -9.990 
-0.053 -0.034 -0.049 -0.046 -0.045 -0.042 -0.027  0.016  0.017  0.029  0.024 -0.009 -0.013  0.047  0.032  0.072  0.047  0.076  0.091  0.123  0.148  0.111  0.096  0.098  0.082  0.052  0.084  0.083  0.023  0.066  0.020  0.024 -0.016 -0.015 -0.023  0.010 -0.030 -0.033 -0.064 -0.087 -0.071 -0.080 -0.065 -9.990 
-0.116 -0.069 -0.036 -0.041 -0.024 -0.003 -0.025 -0.032  0.025 -0.006  0.032  0.038  0.015  0.014 -0.009  0.013  0.041  0.035  0.035 -9.990 -9.990 -9.990 -9.990  0.065  0.071  0.110  0.074  0.046  0.063  0.048  0.044  0.039  0.032  0.060  0.011 -0.071 -0.004 -0.021 -0.061 -0.074 -0.112 -0.073 -0.089 -9.990 
-0.018 -0.038 -0.021 -0.006 -0.049  0.024 -0.014  0.006  0.016 -0.006  0.042  0.051  0.028  0.016  0.018  0.019  0.014  0.078  0.097  0.070 -9.990 -9.990 -9.990 -9.990 -9.990  0.089  0.090  0.092  0.052  0.034 -0.019 -0.075 -0.008 -0.023  0.008 -0.016 -0.029 -0.034 -0.057 -0.081 -0.077 -0.077 -0.048 -9.990 
-0.033 -0.074 -0.061 -0.045  0.030  0.007  0.044  0.007  0.021  0.022  0.027  0.027  0.059  0.052  0.067  0.053  0.073  0.034  0.063  0.104  0.116  0.123  0.118  0.130 -9.990  0.064  0.073  0.047  0.068  0.006  0.049  0.005 -0.016  0.019 -0.003 -0.025  0.033 -0.022 -0.018 -0.070 -0.064 -9.990 -9.990 -9.990 
-0.051 -0.040  0.001 -0.050 -0.035 -0.028  0.027  0.035 -0.007 -0.009  0.065  0.038  0.031  0.029  0.036  0.058  0.048  0.052  0.061  0.048  0.153  0.138  0.117  0.098  0.058  0.069  0.047  0.046  0.046  0.015 -0.061 -0.035 -9.990 -9.990 -0.035 -0.032 -0.034 -0.087 -0.121 -0.106 -0.106 -0.127 -0.153 -0.140 
-0.020 -0.056 -0.053  0.034  0.011 -0.019 -0.004  0.023  0.039  0.032  0.015  0.009  0.076  0.075  0.093  0.045  0.035  0.072  0.096  0.124  0.123  0.097  0.099  0.065  0.071  0.078  0.013  0.099  0.065  0.008 -0.024 -0.063 -9.990 -0.090 -0.056 -0.032  0.001 -0.024 -0.058 -0.078 -0.054 -0.077 -0.079 -0.080 
-0.030 -0.074 -0.042 -0.040 -0.033  0.037 -0.000  0.002  0.016  0.008  0.051  0.084  0.031  0.011  0.044  0.065  0.063  0.077  0.097  0.070  0.105  0.110  0.116  0.105  0.089  0.045  0.038  0.063  0.032  0.033 -0.051 -0.079 -0.029 -0.063 -0.097 -0.057 -0.050 -0.062 -0.090 -0.131 -0.123 -0.147 -9.990 -9.990 
-0.074 -0.091 -0.049 -0.019  0.023 -0.021  0.006 -0.003  0.030  0.028  0.026  0.085  0.047  0.110  0.041  0.016  0.008  0.072  0.079  0.086  0.081  0.087  0.098  0.131  0.074  0.102  0.025  0.067  0.047 -0.002 -0.051 -0.014 -9.990 -0.014 -0.034 -0.056 -0.069 -0.098 -0.119 -0.123 -0.132 -0.088 -9.990 -9.990 
-0.035 -0.138 -0.036 -0.020 -0.021  0.013  0.032  0.027  0.024  0.019  0.022 -0.025  0.012 -9.990  0.029  0.055  0.047  0.026  0.052  0.081  0.089  0.143  0.130  0.066  0.054  0.080  0.060  0.044  0.037 -9.990 -9.990 -9.990 -9.990 -9.990 -0.092 -0.086 -0.060 -0.122 -0.126 -0.091 -0.127 -0.084 -0.084 -9.990 
-0.037 -0.063 -0.023 -0.014 -0.015 -0.038  0.007  0.047  0.069  0.065  0.018  0.021 -0.000  0.086  0.025  0.041  0.004  0.016  0.038  0.065  0.107  0.145  0.108  0.089  0.040  0.040  0.061  0.084  0.050  0.003 -9.990 -9.990 -9.990 -9.990 -9.990 -9.990 -9.990 -0.074 -0.079 -0.066 -0.135 -0.139 -9.990 -9.990 
-0.057 -0.030 -0.022 -0.016 -0.056 -0.046  0.034  0.024 -0.035  0.028  0.056  0.010 -0.032  0.024  0.031  0.046  0.028  0.038  0.031  0.027  0.080  0.104  0.100  0.072 -9.990  0.046  0.093 -9.990  0.024 -0.028 -9.990 -9.990 -9.990 -9.990 -9.990 -9.990 -9.990 -0.065 -0.058 -0.114 -0.151 -0.136 -0.141 -0.101 
-0.046 -0.045 -0.041 -0.035 -0.013  0.001 -0.039  0.001  0.007  0.013  0.014  0.068  0.087  0.050  0.022  0.061  0.025  0.049  0.083  0.104  0.105  0.113  0.138  0.145  0.107  0.051  0.061  0.047  0.000  0.028  0.023 -0.006 -0.035 -0.087 -9.990 -0.068 -0.065 -0.099 -0.081 -0.087 -0.107 -0.129 -0.125 -0.146 
 0.018 -0.041 -0.031 -0.048 -0.004  0.013  0.002  0.034  0.025  0.022 -0.022  0.020  0.037  0.076  0.035  0.081  0.020  0.102  0.070  0.096  0.104  0.161  0.121  0.158  0.117  0.066  0.057  0.011  0.041  0.042  0.019  0.000 -0.053 -9.990 -9.990 -0.048 -0.011 -0.098 -0.088 -0.104 -0.110 -0.108 -0.128 -9.990 
-0.068 -0.116 -0.070 -0.057 -0.002 -0.033  0.004 -0.035  0.018  0.022 -0.008  0.064  0.014  0.003  0.028  0.060  0.088  0.067  0.066  0.113  0.059  0.078  0.129  0.126  0.100  0.128  0.077  0.054  0.020  0.010  0.041 -0.048 -0.022 -0.060 -0.096 -0.091 -0.088 -0.115 -0.078 -0.121 -0.122 -0.125 -0.117 -9.990 
-0.029 -0.066 -0.014  0.019 -0.014 -0.011  0.006  0.000  0.019  0.006  0.019  0.019  0.041  0.048  0.027  0.076  0.063  0.073  0.082  0.103  0.127  0.107  0.104  0.082  0.109  0.130  0.068  0.056  0.082  0.025 -0.009 -0.010 -9.990 -0.044 -0.081 -0.081 -0.062 -0.069 -0.109 -0.110 -0.178 -0.146 -0.122 -0.102 
-0.064 -0.052 -0.039  0.019  0.023 -0.000  0.016  0.016  0.004 -0.000  0.029  0.059  0.036  0.014  0.068  0.085  0.063  0.050  0.085  0.094  0.091  0.128  0.130  0.136  0.132 -9.990 -9.990  0.114  0.057  0.034  0.069 -0.024 -0.029  0.004 -0.050 -0.082 -0.078 -0.053 -0.078 -0.103 -0.132 -0.125 -9.990 -9.990 
-0.025 -0.005 -0.039 -0.055  0.043  0.004 -0.014  0.035  0.037  0.061  0.059  0.044  0.044  0.062  0.033  0.102  0.073  0.101  0.109  0.071  0.068  0.111  0.087  0.134  0.155  0.121  0.144  0.058  0.058  0.048  0.054 -0.015  0.034 -0.093 -0.087 -0.105 -0.091 -9.990 -0.083 -0.096 -0.089 -0.115 -0.115 -0.151 
-0.036 -0.034 -0.063 -0.031 -0.065 -0.004  0.009  0.031 -0.006 -0.002  0.021  0.063  0.037  0.038  0.070  0.082  0.140  0.106  0.091  0.121  0.118  0.145  0.121  0.099  0.160  0.165  0.187  0.135  0.100  0.052  0.018  0.033 -0.018 -0.034 -0.081 -9.990 -0.060 -0.058 -0.063 -0.099 -0.130 -0.118 -0.135 -9.990 
-0.072 -0.037 -0.041 -0.023  0.024  0.010  0.050  0.096  0.040 -0.001  0.033  0.025  0.054  0.062  0.059  0.085  0.056  0.063  0.078  0.132  0.088  0.147  0.114  0.167  0.161  0.138  0.101  0.086  0.043  0.002  0.008  0.018 -0.023 -0.032 -0.020 -0.058 -0.070 -0.086 -0.092 -0.106 -0.120 -0.118 -0.076 -9.990 
-0.029 -9.990 -0.024 -0.027 -0.007 -0.010  0.012 -0.022 -0.005  0.043  0.041  0.061  0.083  0.058  0.077  0.080  0.089  0.073  0.108  0.070  0.084  0.128  0.176  0.136  0.117  0.078  0.112  0.081  0.068  0.006  0.040 -0.028 -0.027 -0.061 -0.058 -9.990 -0.077 -0.089 -0.092 -0.092 -0.115 -0.128 -0.156 -0.091 
-0.052 -0.052 -0.004 -0.022 -0.046 -0.046  0.022 -0.009 -0.017  0.009  0.022 -0.043  0.053  0.054  0.074  0.089  0.070  0.080  0.046  0.067  0.113  0.161  0.124  0.112  0.099  0.082  0.053  0.064  0.030  0.016 -0.016 -0.035 -0.041 -0.025 -0.066 -9.990 -0.087 -0.103 -0.111 -0.097 -0.096 -9.990 -9.990 -9.990 
-0.019 -0.065 -0.042 -0.041 -0.031 -0.007 -0.011 -0.011 -0.002  0.009  0.027  0.023  0.047  0.096  0.035  0.102  0.083  0.065  0.033  0.040  0.064  0.107  0.177  0.128  0.105  0.077  0.097  0.044  0.073 -0.009  0.041 -0.041 -0.053 -9.990 -0.113 -0.072 -0.063 -0.049 -0.114 -0.114 -0.169 -0.143 -0.125 -9.990 
-0.052 -0.090 -0.023 -0.033 -0.046  0.017 -0.002 -0.028  0.012  0.016  0.033  0.013  0.059  0.039  0.079  0.052  0.042  0.104  0.110  0.111  0.125  0.132  0.128  0.108  0.144  0.099  0.048  0.023  0.049  0.056  0.020  0.016 -0.006 -0.047 -0.037 -0.069 -0.058 -0.048 -0.062 -0.107 -0.103 -0.103 -9.990 -9.990 
-0.028 -0.055 -0.046 -0.044  0.003 -0.033 -0.033  0.031 -0.051  0.008 -0.020 -0.029  0.013  0.060  0.008  0.064  0.083  0.053  0.071  0.104  0.084  0.108  0.150 -9.990  0.077  0.070  0.051  0.057  0.071  0.007 -0.007  0.018 -0.052 -0.066 -0.028 -0.085 -0.028 -0.068 -0.035 -0.076 -0.115 -0.113 -0.104 -9.990 
-0.055 -0.034 -9.990 -0.025 -0.008 -0.025 -0.010 -0.033 -0.013 -0.043 -0.002 -0.011  0.017  0.078  0.066  0.070  0.054  0.061  0.092  0.090  0.130  0.128  0.097  0.104  0.053  0.069  0.034  0.012  0.011  0.038  0.030  0.008 -0.005 -9.990 -9.990 -0.050 -0.053 -0.073 -0.042 -0.124 -0.088 -0.118 -0.102 -0.114 
-0.049 -0.061 -9.990 -0.054 -0.038 -0.007 -0.028 -0.014  0.004  0.011  0.012  0.030 -0.010  0.050  0.029  0.044  0.047  0.075  0.060  0.111  0.072  0.128  0.106  0.096  0.052  0.042  0.016 -0.032  0.027  0.020  0.009  0.002  0.008 -0.001  0.014 -0.013 -0.042 -0.082 -0.061 -0.061 -0.068 -0.063 -9.990 -9.990 
-0.054 -0.112 -0.063 -0.024 -0.014 -0.031 -0.032 -0.008 -0.006  0.054  0.036  0.025  0.037  0.057  0.066  0.036  0.071  0.091  0.130  0.113  0.151  0.114  0.086  0.018  0.072  0.070  0.058  0.074  0.052  0.006  0.025 -0.015  0.029 -0.004 -0.019 -0.028 -0.038 -0.092 -0.059 -0.127 -0.094 -0.051 -0.070 -0.063 
-0.053 -0.069 -0.072 -0.002 -0.033  0.027  0.001 -0.032 -0.012  0.018  0.022  0.052  0.065  0.025  0.068  0.082  0.090  0.109  0.138  0.112  0.087  0.063  0.110  0.131  0.088  0.101  0.092  0.050  0.030  0.012  0.004 -0.001  0.036  0.018  0.024  0.011 -0.049 -0.063 -0.101 -0.110 -0.071 -0.132 -0.067 -0.100 
-0.075 -0.075 -0.034 -0.055 -0.064 -0.006 -0.009 -0.032 -0.012 -0.045 -0.001  0.045  0.028  0.059  0.040  0.042  0.080  0.101  0.086  0.072  0.117  0.091  0.103  0.092  0.069  0.085  0.022  0.060  0.021 -0.000  0.012  0.059  0.066  0.016  0.048  0.013 -0.032 -0.035 -0.086 -0.088 -0.094 -0.089 -0.077 -9.990 
-0.111 -0.060 -0.016 -0.067 -0.059 -0.028 -0.023 -0.015 -0.012  0.017  0.019  0.020  0.014  0.057  0.065  0.072  0.081  0.107  0.120  0.066  0.058  0.048  0.088  0.073  0.078  0.100  0.019  0.026  0.065  0.065  0.090  0.024  0.062  0.035  0.038 -0.006 -0.089 -0.064 -0.049 -0.038 -0.067 -0.076 -9.990 -9.990 
-0.072 -0.065 -0.090 -9.990 -0.054 -0.057 -9.990 -0.034 -0.017  0.023 -0.006  0.021  0.015  0.055  0.066  0.069  0.078  0.083  0.144  0.085  0.068  0.075  0.044  0.039  0.035  0.028  0.051  0.005  0.068  0.066  0.067  0.048  0.093  0.025 -0.002 -0.024 -0.016 -0.007 -0.039 -0.086 -0.068 -9.990 -9.990 -9.990 
-0.080 -0.144 -0.080 -0.087 -0.065 -0.069 -0.081 -0.006 -0.023 -0.029 -0.039 -0.052  0.007  0.072  0.077  0.074  0.087  0.039  0.026  0.079  0.053  0.068  0.104  0.090  0.084  0.065  0.050  0.055  0.042  0.062  0.011  0.025  0.011  0.048 -0.020 -0.058 -0.035 -0.078 -0.037 -0.020  0.002 -0.048 -0.011 -0.050 
-0.088 -0.093 -0.038 -0.062 -0.081 -0.088 -0.046 -0.046 -0.021 -0.033  0.002  0.016  0.019  0.086  0.079  0.086  0.052  0.089  0.051  0.005  0.035  0.064  0.053  0.061  0.038  0.052  0.065  0.095  0.056  0.055  0.034  0.036  0.011  0.030  0.039 -0.044 -0.051 -0.052 -0.075 -0.027 -0.036 -0.046 -9.990 -9.990 
-0.086 -0.085 -0.088 -0.121 -0.090 -0.073 -0.044 -0.077 -0.066 -0.060 -0.018 -0.002  0.083 -0.011  0.013  0.012  0.041  0.036  0.035  0.013  0.065  0.073  0.080  0.086  0.035  0.053  0.039  0.073  0.055  0.085  0.082  0.070  0.030  0.017 -0.011 -0.048 -0.051 -0.040 -0.076 -0.086 -0.077 -0.104 -0.019  0.026 
-0.118 -0.136 -0.104 -0.083 -0.067 -0.092 -0.078 -0.055 -0.052 -0.053 -0.054  0.002  0.064  0.028  0.006  0.070  0.042  0.045  0.072  0.046  0.085  0.102  0.089  0.056  0.055  0.073  0.106  0.090  0.048  0.023  0.053  0.037  0.035  0.064  0.014 -0.013 -0.046  0.004 -0.059 -0.018 -0.051 -0.044 -9.990 -9.990 
-0.092 -0.049 -0.129 -0.113 -0.079 -0.068 -0.058 -0.033 -0.025 -0.007 -0.015 -0.002  0.042  0.034  0.031  0.057  0.011  0.037  0.048  0.038  0.053  0.049  0.065  0.042  0.073  0.037  0.088  0.086  0.054  0.045  0.080  0.064  0.033  0.017 -0.024 -0.010 -0.087 -0.050 -0.062 -0.024 -0.037 -0.016 -9.990 -9.990 
-0.056 -0.075 -0.103 -0.090 -0.104 -0.083 -0.082 -0.076 -0.065 -0.025 -0.003  0.013  0.042  0.066  0.057  0.024  0.003 -0.022  0.023  0.022  0.043  0.049  0.043  0.029  0.030  0.074  0.101  0.033  0.033  0.029  0.080  0.036  0.072  0.014  0.014 -0.047 -0.043 -0.043 -0.008 -0.045 -0.054 -0.014 -0.010 -0.064 
-0.081 -0.100 -0.117 -0.085 -0.065 -0.057 -0.063 -0.059 -0.028 -0.020 -0.056 -0.019  0.058  0.041  0.051  0.029  0.057  0.060  0.039  0.068  0.070  0.042  0.070  0.026  0.050  0.078  0.033  0.102  0.079  0.118  0.112  0.068  0.061  0.060  0.045  0.014  0.005  0.023 -0.034  0.007 -0.036 -0.034 -0.008 -0.020 
-0.084 -0.092 -0.043 -0.054 -0.083 -0.030 -0.043 -0.043  0.000 -0.045 -0.021 -0.024  0.060  0.051  0.089  0.057  0.069  0.035  0.023  0.066  0.045  0.065  0.081  0.029  0.052  0.073  0.043  0.049  0.073  0.021  0.009  0.040  0.060  0.001 -0.004 -0.053 -0.050 -0.054 -0.062 -0.052 -0.049 -0.026 -0.014  0.009 
-0.045 -0.067 -0.068 -0.091 -0.100 -0.096 -0.075 -0.063 -0.064 -0.002  0.022  0.018  0.025  0.074  0.080  0.111  0.049  0.075  0.038  0.038  0.074  0.081  0.057  0.017  0.044  0.043  0.056  0.010  0.030  0.039  0.020  0.049  0.044  0.050  0.032 -0.023 -0.022 -0.039 -0.009 -0.025 -0.035 -0.030 -0.012 -9.990 
-0.113 -0.115 -0.069 -0.067 -0.074 -0.084 -0.051 -0.089 -0.042 -0.033  0.007  0.004  0.024  0.076  0.077  0.125  0.119  0.097  0.042  0.058  0.075 -9.990 -9.990  0.118  0.076  0.056  0.053  0.046  0.065  0.030  0.076  0.041  0.048  0.046  0.002 -0.019 -0.044 -0.034 -0.045 -0.071 -0.061 -0.072 -0.045 -9.990 
-0.048 -0.065 -0.047 -0.063 -0.077  0.006 -0.020 -0.004  0.031 -0.051 -0.009 -0.001  0.023  0.040  0.073  0.120  0.096  0.065  0.095  0.098  0.065  0.083 -9.990 -9.990 -9.990 -9.990 -0.001  0.045  0.021  0.048  0.054  0.010  0.019  0.066 -0.008 -0.001 -0.045 -0.029 -0.059 -0.084 -0.109 -0.103 -0.072 -0.071 
-0.103 -0.057 -0.040 -0.021 -0.018 -0.025  0.004 -0.007 -0.023 -0.043 -0.043 -0.015  0.036  0.085  0.066  0.107  0.101  0.076  0.083  0.046  0.059  0.088  0.053  0.088  0.118  0.067  0.025  0.051  0.025 -0.025  0.022  0.045 -0.001  0.012 -0.044 -0.060 -0.019 -0.046 -0.061 -0.072 -0.135 -0.100 -0.072 -9.990 
-0.043 -0.044 -0.049 -0.041 -0.046  0.002 -0.055 -0.004 -0.048 -0.012 -0.001  0.018 -0.004 -0.013  0.048  0.055  0.068  0.099  0.084  0.091  0.086  0.065  0.075  0.087  0.059  0.101 -9.990  0.040 -9.990 -9.990  0.008  0.040  0.003  0.005 -0.071 -0.049 -0.003 -0.083 -0.069 -0.113 -0.070 -0.094 -0.053 -0.073 
-0.084 -0.120 -0.069 -0.040 -0.032 -0.066  0.005 -0.013 -0.020  0.005 -0.005  0.024  0.035  0.065  0.072  0.087  0.095  0.059  0.081  0.059 -9.990  0.103  0.116  0.124  0.088  0.110  0.083  0.080  0.058  0.055  0.022 -0.006  0.030 -0.018 -0.056 -0.042 -0.072 -0.060 -0.105 -0.125 -0.119 -0.066 -0.081 -0.141 
-0.055 -0.039 -0.090 -0.056 -0.053 -0.034 -0.060 -0.044 -0.023 -0.029  0.015  0.016  0.064  0.023 -0.011  0.082  0.101  0.100  0.115  0.068  0.132  0.076  0.071  0.054  0.091  0.093  0.116  0.099  0.097  0.084  0.040 -0.006 -0.030 -0.037 -0.086 -0.066 -0.082 -0.041 -0.123 -0.133 -0.139 -0.121 -0.082 -0.105 
-0.039 -0.035 -0.076 -0.060 -0.034 -0.044 -0.040 -0.044 -0.017 -0.012  0.020  0.011  0.002  0.001  0.040  0.087  0.089  0.095  0.120  0.133  0.121  0.127  0.102  0.076  0.068  0.081  0.116  0.073  0.080  0.060  0.043 -0.001  0.021  0.007 -0.033 -0.015 -0.026 -0.072 -0.076 -0.125 -0.090 -0.063 -0.034 -0.000 
-0.066 -0.012  0.014 -0.020 -0.070 -0.002  0.003 -0.014 -0.012  0.000  0.003  0.049  0.015 -0.006  0.041  0.071  0.056  0.057  0.101  0.098  0.082  0.094  0.057  0.060  0.098  0.067  0.076  0.048 -9.990 -0.025  0.001 -0.017 -0.022 -0.064 -0.036 -0.034 -0.019 -0.062 -0.114 -0.092 -0.092 -0.089 -0.126 -0.055 
-0.002 -0.052 -0.012 -0.032  0.019 -0.015  0.022 -0.004  0.027  0.007  0.011 -0.010  0.074  0.045  0.029 -0.007  0.039  0.063  0.068  0.116  0.124  0.148  0.105  0.099  0.116  0.105  0.059  0.041  0.040  0.047 -9.990 -0.007 -0.009 -0.037 -0.059 -0.073 -0.060 -0.106 -0.128 -0.130 -0.116 -0.123 -0.163 -9.990 
-0.050 -0.050 -0.038 -0.015 -0.015 -0.007  0.004 -0.044  0.022  0.005 -0.009 -0.006  0.015  0.032  0.083  0.069  0.048  0.052  0.098  0.080  0.111 -9.990  0.062 -9.990 -9.990 -9.990  0.085  0.135  0.090  0.074 -0.008  0.037 -9.990 -9.990 -0.026 -0.086 -0.080 -0.110 -0.110 -0.123 -0.108 -0.147 -0.128 -9.990 
-0.039 -0.027 -0.014 -0.056  0.004  0.012  0.031 -0.028  0.029  0.029  0.034  0.071  0.020  0.055 -0.000  0.012  0.068  0.091  0.072  0.119  0.148  0.109 -9.990 -9.990 -9.990 -9.990 -9.990  0.088  0.118 -9.990  0.056 -0.001 -0.018 -0.042 -9.990 -0.042 -0.073 -0.060 -0.098 -0.114 -0.161 -0.134 -0.138 -9.990 
-0.018 -0.037 -0.005  0.037 -0.016 -0.032  0.007  0.020  0.022  0.032  0.010  0.013  0.026  0.042  0.039  0.035  0.042  0.085  0.042  0.070  0.096  0.107  0.069 -9.990 -9.990 -9.990 -9.990 -9.990 -9.990 -9.990 -9.990  0.041  0.034 -0.007 -0.001 -0.053 -0.016 -0.089 -0.035 -0.101 -0.075 -0.132 -0.066 -9.990 
 0.053  0.009 -0.033  0.005 -0.020 -0.012 -0.049  0.024  0.027 -0.008  0.027  0.006  0.027  0.049  0.009  0.016  0.012  0.054  0.049  0.072  0.122  0.066  0.132  0.123 -9.990 -9.990  0.138 -9.990  0.056 -9.990 -9.990 -9.990  0.014  0.000 -0.060 -0.089 -0.082 -0.133 -0.114 -0.131 -0.110 -0.080 -0.089 -0.073 
-0.035 -0.009 -0.065 -0.042 -0.009  0.045  0.007  0.003  0.015  0.005  0.008 -0.010  0.016 -0.018 -0.001  0.038  0.084  0.060  0.046  0.073  0.048  0.082  0.138  0.063 -9.990 -9.990 -9.990  0.051 -9.990 -0.019  0.037  0.030 -0.006 -0.056 -0.105 -0.113 -0.094 -0.075 -0.113 -0.105 -0.114 -0.145 -0.107 -9.990 
 0.035  0.023 -0.031 -0.030 -0.031 -0.014 -0.041  0.038  0.006 -0.015  0.064  0.032 -0.000 -0.003  0.030  0.016  0.010  0.069  0.055  0.054  0.099  0.084  0.126  0.119  0.130  0.105 -9.990 -9.990 -9.990 -9.990  0.018  0.040  0.018 -0.039 -0.080 -0.064 -0.067 -0.083 -0.129 -0.132 -0.171 -0.159 -0.153 -9.990 
-0.039 -0.035 -0.019 -0.038 -0.015  0.028  0.027 -0.027 -0.016  0.000  0.065  0.016  0.030  0.025  0.066  0.020  0.048  0.049  0.081  0.074  0.075  0.073  0.123  0.087  0.089  0.093 -9.990 -9.990 -9.990 -9.990 -9.990  0.021 -0.045 -0.097 -0.089 -0.029 -0.074 -0.072 -0.048 -0.097 -0.040 -0.105 -0.123 -9.990 
-0.019 -0.072  0.017  0.020 -0.024  0.002 -0.072 -0.032  0.025 -0.031  0.044  0.043 -0.012  0.049  0.039  0.050  0.053  0.088  0.085  0.102  0.076  0.089  0.082  0.073  0.119  0.080 -9.990 -9.990 -9.990 -9.990 -9.990  0.025 -0.016 -0.060 -0.063 -0.064 -0.049 -0.085 -0.121 -0.136 -0.119 -0.042 -0.079 -9.990 
-0.035 -0.004 -0.044 -0.033  0.012 -0.029 -0.007 -0.021  0.015 -0.016 -0.004  0.049  0.033  0.084  0.061  0.047  0.043  0.066  0.030 -9.990 -9.990 -9.990 -9.990  0.097  0.131  0.096  0.105  0.092 -9.990  0.073  0.040  0.034 -0.001  0.018 -0.086 -0.032  0.004 -0.084 -0.074 -0.114 -0.128 -0.132 -0.124 -9.990 
-0.005  0.019 -0.047 -0.068  0.029 -0.021 -0.026  0.012  0.010  0.040 -0.002  0.002  0.038  0.047  0.066  0.102  0.064  0.031  0.082  0.084  0.082  0.090  0.092  0.082  0.053  0.087  0.038  0.055  0.043  0.012  0.007 -0.055 -0.027 -0.041 -0.022 -0.050 -0.069 -0.082 -0.050 -0.073 -0.089 -0.104 -0.086 -9.990 
-0.015 -0.028 -0.045 -0.041 -0.005 -0.013 -0.059 -0.011 -0.022  0.037  0.028  0.011  0.026  0.014  0.049 -0.003  0.047  0.066  0.052  0.120  0.082  0.059  0.058  0.042  0.106  0.080  0.096  0.043  0.026 -0.005 -0.014 -0.028 -9.990 -0.013  0.010 -0.015 -0.066 -0.093 -0.081 -0.077 -0.077 -0.067 -0.083 -0.090 
-0.047 -0.074 -0.021 -0.077 -0.002 -0.018 -0.003  0.004  0.008 -0.016 -0.026  0.045  0.063  0.053  0.030  0.037  0.083  0.071  0.034  0.069  0.040  0.070  0.055  0.033  0.050  0.044  0.028  0.051  0.067  0.031 -0.017 -9.990 -9.990 -9.990 -0.026 -0.039 -0.062 -0.070 -0.027 -0.106 -0.120 -0.117 -0.072 -9.990 
-0.054 -0.067 -0.023 -0.041  0.034 -0.008 -0.033  0.028 -0.020  0.014 -0.007  0.005  0.050 -0.001  0.060  0.023  0.064  0.059  0.055  0.066  0.087  0.116  0.058  0.039  0.037  0.038  0.012  0.036  0.029  0.001  0.005  0.015 -0.028  0.020 -0.000 -0.028 -0.014 -0.052 -0.034 -0.070 -0.080 -0.101 -0.124 -9.990 
-0.097 -0.067 -0.021 -0.031 -0.030 -0.056 -0.051 -0.018 -0.025 -0.009  0.008  0.009  0.017  0.018  0.020  0.021  0.072  0.073  0.104  0.065  0.065  0.003  0.023  0.067 -0.002  0.000  0.016 -0.017 -0.020 -0.004 -0.031 -0.045  0.013 -9.990  0.014 -0.027 -0.097 -0.124 -0.035 -0.092 -0.085 -0.039 -0.089 -9.990 
-0.057 -0.079 -0.052 -0.050 -0.047 -0.055 -0.049 -0.029 -0.046 -0.020 -0.011 -0.067 -0.047  0.006  0.058  0.069  0.033  0.049  0.061  0.006  0.032  0.033  0.039  0.011  0.017  0.019 -0.002 -0.019 -0.019  0.008  0.008 -0.007  0.024 -0.002  0.017 -0.002 -0.085 -0.073 -0.080 -0.057 -0.064 -0.054 -0.072 -9.990 
-0.087 -0.092 -0.047 -0.067 -0.069 -0.040 -0.038 -0.066 -0.067 -0.031 -0.025 -0.051 -0.030  0.027  0.009  0.026  0.053  0.041  0.058  0.020  0.049  0.048  0.059  0.012 -0.002  0.011  0.013  0.003  0.003  0.022  0.032  0.015  0.035 -0.042 -0.006 -0.001 -0.018 -0.051 -0.055 -0.073 -0.112 -0.088 -0.066 -9.990 
-0.085 -0.083 -0.070 -0.072 -0.030 -0.049 -0.059 -0.032 -0.035 -0.020 -0.054 -0.039 -0.022  0.031  0.044  0.041  0.035  0.028  0.045  0.046  0.038  0.029  0.027  0.044  0.003 -0.016  0.015 -0.027  0.028  0.010 -0.051  0.003  0.020 -0.007 -0.012 -0.045 -0.050 -0.020 -0.067 -0.076 -0.139 -0.068 -0.099 -0.026 
-0.073 -0.110 -0.075 -0.120 -0.076 -0.049 -0.043 -0.033 -0.031 -0.027 -0.004 -0.004  0.022  0.048  0.069  0.093  0.079  0.074  0.076  0.025  0.055  0.069  0.068  0.078  0.063  0.038  0.026  0.002 -0.020 -0.027  0.011 -0.032 -0.007  0.026  0.038  0.004 -0.034 -0.060 -0.063 -0.048 -0.072 -0.062 -9.990 -9.990 
-0.071 -0.092 -0.099 -0.048 -0.063 -0.046 -0.062 -0.041 -0.010 -0.058  0.007  0.008  0.018  0.061  0.060  0.073  0.096  0.095  0.100  0.084  0.063  0.098  0.067  0.065  0.068  0.046  0.030  0.004  0.027  0.030  0.019 -0.006 -0.015  0.012  0.026  0.006 -0.005 -0.068 -0.102 -0.069 -0.079 -0.066 -0.041 -9.990 
-0.045 -0.052 -0.121 -0.131 -0.062 -0.022 -0.025 -0.019 -0.038  0.014 -0.036  0.018  0.010  0.014  0.088  0.098  0.070  0.099  0.106  0.099  0.078  0.106  0.117  0.076  0.055  0.051  0.061  0.020 -0.025  0.013 -0.003  0.034  0.022 -0.003  0.032 -0.028 -0.037 -0.021 -0.040 -0.033 -0.001 -0.024  0.002 -0.032 
-0.127 -0.050 -0.057 -0.073 -0.069 -0.022 -0.049 -0.033 -0.088 -0.025 -0.027  0.008  0.047  0.037  0.071  0.128  0.092  0.091  0.103  0.101  0.091  0.080  0.078  0.034  0.095  0.077  0.047  0.067  0.066  0.055  0.037  0.041  0.056  0.057  0.033  0.013 -0.017 -0.027 -0.035 -0.071 -0.003  0.028  0.007 -0.067 
-0.033 -0.076 -0.067 -0.052 -0.039 -0.065 -0.055 -0.042 -0.013 -0.023 -0.021  0.027  0.013  0.059  0.059  0.080  0.067  0.141  0.161  0.092  0.088  0.041  0.098  0.098  0.079  0.076  0.062  0.007  0.080  0.086  0.056  0.007  0.024 -9.990  0.002 -0.036  0.017 -0.050 -0.041 -0.096 -0.103 -0.055 -0.036 -9.990 
-0.089 -0.097 -0.073 -0.065 -0.026 -0.064 -0.051 -0.024 -0.059 -0.012  0.030 -0.030  0.021  0.056  0.104  0.093  0.079  0.068  0.058  0.079  0.069  0.071  0.045  0.064  0.035  0.059  0.038  0.013  0.019  0.063  0.017  0.044  0.050  0.006 -0.008 -0.024 -0.013 -0.024 -0.012 -0.057 -0.054 -0.017 -0.029 -0.031 
-0.070 -0.068 -0.086 -0.061 -0.083 -0.060 -0.034 -0.044 -0.022 -0.015 -0.066 -0.003  0.029  0.065  0.024  0.048 -0.008  0.021  0.027  0.049  0.067  0.084  0.045  0.025  0.059 -0.007 -0.042  0.007  0.027  0.035  0.061  0.066  0.035  0.009 -0.031 -0.053 -0.034 -0.039 -0.044 -0.085 -0.019 -0.004  0.004 -0.052 
-0.120 -0.094 -0.079 -0.077 -0.080 -0.039 -0.060 -0.003 -0.046 -0.076 -0.028  0.011  0.025  0.019  0.034  0.009  0.045  0.035  0.066  0.008  0.048  0.051  0.020  0.042  0.036  0.024  0.051  0.023  0.081  0.047  0.042  0.049  0.015 -0.001 -0.024  0.008 -0.017 -0.033 -0.034 -0.083 -0.056 -0.026 -0.044 -9.990 
-0.123 -0.081 -0.082 -0.063 -0.057 -0.073 -0.095 -0.078 -0.080 -0.046 -0.020  0.004  0.033 -0.002  0.032  0.028  0.013  0.020 -0.009  0.049  0.086  0.003  0.019  0.039  0.050 -0.009  0.059  0.081  0.052  0.042  0.039  0.032 -0.039 -0.005 -0.018  0.004 -0.004 -0.010 -0.056 -0.049 -0.062 -0.090 -0.036 -0.038 
-0.118 -0.105 -0.085 -0.069 -0.090 -0.099 -0.068 -0.038 -0.036 -0.048 -0.042 -0.015  0.015 -0.022 -0.026 -0.037 -0.026  0.009  0.029  0.023  0.016 -0.001  0.049  0.023  0.051  0.056  0.107  0.038  0.065  0.032  0.038  0.012 -0.013  0.004  0.050 -0.022 -0.004 -0.028 -0.026 -0.049 -0.059 -0.047 -0.038 -9.990 
-0.145 -0.125 -0.115 -0.085 -0.135 -0.078 -0.042 -0.088 -0.089 -0.071 -0.044 -0.014 -0.026  0.003 -0.033 -0.015  0.049  0.053  0.051  0.060  0.011  0.026  0.020  0.048  0.071  0.079  0.099  0.058  0.080  0.085  0.089  0.080  0.035  0.037  0.020 -0.010 -0.020 -0.008 -0.024 -0.003 -0.051 -0.024 -0.071 -9.990 
-0.133 -0.139 -0.073 -0.138 -0.107 -0.096 -0.090 -0.123 -0.035 -0.048 -0.064  0.001  0.006 -0.014  0.002  0.018 -0.003  0.024  0.077  0.042  0.029  0.027  0.055  0.033  0.033  0.025  0.052  0.045  0.034  0.064  0.047  0.036  0.019  0.067 -0.010 -0.001  0.003 -0.062 -0.078 -0.034 -0.054 -0.041 -0.030 -9.990 
-0.092 -0.115 -0.088 -0.110 -0.038 -0.040 -0.077 -0.076 -0.110 -0.049 -0.028 -0.039  0.017  0.003  0.017 -0.001  0.011  0.030  0.061  0.036  0.045  0.070  0.036  0.044  0.084  0.058  0.077  0.069  0.086  0.068  0.068  0.092  0.010  0.039 -0.014 -0.040 -0.005 -0.013 -0.057 -0.027 -0.011  0.024 -0.038 -9.990 
-0.130 -0.103 -0.100 -0.090 -0.044 -0.037 -0.025  0.010 -0.048 -0.040 -0.034 -0.049  0.014  0.015  0.031  0.030  0.033  0.007  0.030  0.060  0.043  0.043  0.037  0.055  0.055  0.070  0.078  0.016  0.073  0.107  0.033  0.072  0.027 -9.990  0.052 -0.006 -0.031 -0.005 -0.044 -0.039 -0.053 -0.022 -0.012 -9.990 
-0.133 -0.038 -0.095 -0.029 -0.032 -0.051 -0.033 -0.056 -0.044 -0.035 -0.017 -0.002  0.003  0.024  0.027  0.012  0.029  0.054  0.057  0.042  0.014  0.022  0.038  0.040  0.005  0.048  0.049  0.093  0.057  0.018  0.021  0.004  0.014  0.014  0.028 -0.009 -0.038 -0.024 -0.071 -0.056 -0.029 -0.045 -0.081 -0.063 
-0.090 -0.059 -0.075 -0.101 -0.058 -0.054 -0.063 -0.056 -0.037 -0.048 -0.047  0.004  0.020  0.044  0.041  0.041  0.045  0.041  0.031  0.070  0.030  0.033  0.014  0.071  0.114  0.070  0.016  0.048  0.054  0.042  0.042  0.051  0.027  0.029 -0.007 -0.025 -0.037 -0.033  0.001 -0.018 -0.038 -0.023 -0.028 -9.990 
-9.990 -9.990 -9.990 -9.990 -9.990 -9.990 -9.990 -9.990  0.016 -0.019 -0.027 -0.036 -0.026 -0.001  0.061  0.043  0.042  0.032  0.042  0.032  0.043  0.033 -0.012 -0.000  0.017  0.012  0.017  0.054 -0.003  0.039  0.044  0.029 -0.026  0.024 -9.990  0.000 -0.003 -0.028 -0.044 -0.054 -0.080 -0.049 -0.103 -0.067 
-0.064 -0.099 -0.046 -0.028 -0.025 -0.045 -0.033 -0.057 -0.041 -0.043 -0.011 -0.049 -0.006 -0.029 -0.005  0.047  0.078 -0.004  0.053  0.019  0.030  0.032  0.018  0.014  0.039  0.009  0.015  0.023  0.005  0.024  0.006  0.000  0.012 -0.019 -0.005 -0.028 -0.014 -0.096 -0.066 -0.057 -0.092 -0.064 -0.050 -9.990 
-0.048 -0.074 -0.073 -0.091 -0.065 -0.025 -0.030 -0.038 -0.034 -0.016 -0.016 -0.017  0.010 -0.022  0.016  0.006  0.023  0.051  0.033  0.047  0.053  0.070  0.015  0.031  0.016 -0.031 -0.006  0.003  0.010  0.016  0.018 -0.029  0.012  0.036  0.005 -9.990 -0.024 -0.019 -0.065 -0.097 -0.113 -0.057 -0.048 -9.990 
-0.061 -0.049 -0.044 -0.022 -0.039 -0.035 -0.010 -0.057 -0.007  0.010 -0.015 -0.029  0.031  0.032  0.028  0.001  0.010  0.037  0.043  0.061  0.100  0.089  0.061  0.020 -0.010 -0.040 -0.049 -0.023 -0.002  0.024 -0.014  0.008  0.026  0.042 -0.010 -0.019 -0.026 -0.079 -0.045 -0.107 -0.070 -0.091 -0.084 -9.990 
-0.079 -0.079 -0.071 -0.060 -0.028 -0.019 -0.054 -0.017 -0.065  0.005 -0.045 -0.021  0.017 -0.000 -0.008  0.021  0.040  0.060  0.080  0.060  0.060  0.047  0.084  0.048  0.023  0.036  0.010 -0.047 -0.036 -0.031 -0.031  0.026  0.018  0.007 -0.039 -0.040 -0.033 -0.088 -0.100 -0.100 -0.127 -0.116 -0.110 -9.990 
-0.020 -0.035  0.008 -0.065 -0.028 -0.055 -0.016  0.011 -0.021  0.025 -0.015  0.023 -0.005  0.041  0.019  0.036  0.068  0.057  0.069  0.049  0.075  0.068  0.096  0.067  0.096  0.050  0.052  0.043  0.001 -0.026 -0.021 -0.034 -0.026 -0.043 -0.016 -0.055 -0.018 -0.069 -0.086 -0.111 -0.113 -0.074 -0.063 -9.990 
-0.039 -0.005 -0.032 -0.039 -0.018  0.012 -0.022  0.010  0.001 -0.014  0.020  0.007 -0.018  0.045  0.081  0.070  0.023  0.098  0.065  0.022  0.056  0.068  0.073  0.047  0.081  0.021  0.049  0.081 -0.002  0.009  0.038  0.001 -0.071 -0.013 -0.015 -0.021 -0.016 -0.082 -0.124 -0.095 -0.073 -0.112 -0.120 -9.990 
-0.010  0.009 -0.054 -0.011 -0.043 -0.015 -0.013 -0.018 -0.015 -0.021  0.018  0.013  0.014  0.039  0.034  0.065  0.003  0.031  0.068  0.031  0.120  0.059  0.063  0.086  0.070 -0.014  0.076  0.070  0.069  0.010 -0.015 -0.028 -0.016 -0.048 -0.027 -0.086 -0.032 -0.041 -0.055 -0.097 -0.059 -0.125 -0.070 -0.104 
-0.022 -0.016 -0.049 -0.042  0.007  0.001 -0.001  0.016  0.004  0.023  0.010  0.044  0.031  0.041  0.030  0.028  0.035  0.055  0.075  0.079  0.062  0.090  0.093  0.061  0.052  0.025  0.032  0.063  0.025  0.013  0.020 -0.002 -0.028 -0.072 -0.031  0.031 -0.018 -0.035 -0.107 -0.048 -0.114 -0.152 -0.124 -9.990 
-0.011 -0.003 -0.021 -0.004 -0.009 -0.007 -0.039 -0.012  0.023 -0.056  0.022  0.043  0.010  0.054  0.038  0.027  0.043  0.032  0.089  0.023  0.044  0.093  0.073  0.080  0.069  0.011  0.069  0.037  0.011  0.004 -0.025 -0.017 -0.030 -0.061 -0.048 -0.008 -0.075 -0.073 -0.079 -0.110 -0.148 -0.093 -0.062 -0.121 
 0.001 -0.021  0.011  0.019 -0.022 -0.032  0.003 -0.015  0.013  0.030  0.004  0.050  0.048  0.014  0.057  0.058  0.010  0.039  0.056  0.012  0.039  0.104  0.074  0.094  0.044  0.086  0.028  0.058  0.018 -0.021 -0.023 -0.036 -0.053 -0.031 -0.037 -0.027 -0.052 -0.101 -0.129 -0.128 -0.108 -0.121 -0.070 -9.990 
-0.031 -0.067 -0.047 -0.017 -0.001 -0.002  0.004  0.013  0.012  0.040  0.046  0.034  0.038  0.021  0.001  0.045  0.051  0.046  0.064  0.052  0.048  0.056  0.095  0.069  0.072  0.060  0.038  0.047  0.023  0.009  0.012 -0.045 -0.065 -0.085 -0.076 -0.050 -0.003 -0.079 -0.069 -0.170 -0.166 -0.129 -0.149 -9.990 
-0.010 -0.060  0.012 -0.002 -0.042  0.019  0.000  0.016  0.008  0.038  0.039  0.058  0.066  0.045  0.038  0.058  0.055  0.041  0.078  0.058  0.061  0.115  0.100  0.093  0.073  0.056  0.059  0.027  0.041  0.030 -0.026 -0.023 -0.038 -0.093 -0.030 -0.072 -0.031 -0.099 -0.088 -0.115 -0.122 -0.101 -0.120 -0.076 
-0.024  0.006 -0.000 -0.022 -0.027  0.014 -0.038 -0.002  0.056  0.035  0.016  0.042  0.073  0.053  0.092  0.071  0.035 -0.038  0.016  0.072  0.060  0.027  0.070  0.126  0.117  0.041  0.073  0.046  0.067  0.018 -0.013 -0.027 -0.058 -0.077 -0.059 -0.096 -0.062 -9.990 -0.038 -0.087 -0.130 -0.114 -0.109 -0.107 
 0.006  0.001  0.008 -0.024 -0.031 -0.009 -0.037  0.001 -0.000  0.041  0.008  0.045  0.029  0.064  0.033  0.060  0.003  0.015  0.021  0.007  0.030  0.032  0.047  0.041  0.055  0.053  0.017  0.034  0.008 -0.004 -0.014 -0.069 -0.066 -0.070 -0.102 -0.055 -0.086 -0.069 -0.094 -0.099 -0.132 -0.118 -0.145 -0.093 
 0.023 -0.004 -0.025 -0.036 -0.064 -0.013  0.001 -0.011  0.019  0.032  0.014  0.056  0.018  0.032  0.031  0.068 -0.006  0.053  0.050  0.056  0.049  0.044  0.057  0.082  0.083  0.021  0.029  0.069  0.011  0.041 -0.023 -0.052 -0.042 -9.990 -9.990 -9.990 -9.990 -0.066 -0.109 -0.136 -0.123 -0.098 -0.107 -9.990 
 0.051  0.002 -0.039 -0.007  0.016  0.024  0.019 -0.029  0.016 -0.011 -0.006  0.016  0.011  0.028  0.057  0.037  0.043  0.053  0.081  0.025  0.030  0.035  0.055  0.069  0.084  0.091  0.043  0.062  0.005  0.037 -0.025 -0.037 -0.059 -0.110 -9.990 -9.990 -0.107 -0.076 -0.112 -0.146 -0.177 -0.146 -0.187 -9.990 
-0.028 -0.015 -0.012 -0.012 -0.027 -0.014  0.004 -0.004 -0.018  0.005  0.055  0.020  0.010  0.040  0.042  0.045  0.003  0.039  0.028  0.034  0.057  0.057  0.057  0.085  0.070  0.014  0.032 -9.990 -9.990 -9.990 -9.990  0.031 -9.990 -9.990 -9.990 -9.990 -9.990 -9.990 -0.084 -0.169 -0.162 -9.990 -0.133 -9.990 
-0.023 -0.009  0.012  0.045 -0.013  0.022  0.019  0.000  0.003  0.005  0.048  0.009  0.069  0.017  0.033  0.067  0.037  0.050  0.031  0.020  0.021  0.029  0.050  0.054  0.056  0.050  0.078  0.056  0.012 -0.017 -0.035 -0.054 -0.066 -0.056 -0.008 -0.017  0.008 -0.061 -0.040 -0.151 -0.161 -9.990 -0.143 -9.990 
 0.022 -0.001  0.002 -0.005 -0.018  0.011 -0.008 -0.006  0.008  0.020  0.011  0.030  0.017 -0.001  0.023  0.050  0.050  0.038  0.063  0.076  0.063  0.049  0.067  0.074  0.089  0.022  0.054  0.049  0.035  0.034  0.002 -0.056 -0.105 -0.059 -0.049 -0.050 -0.056 -0.073 -9.990 -0.109 -0.126 -0.057 -0.075 -9.990 
 0.025 -0.006 -0.004  0.021  0.049 -0.006  0.010  0.007  0.096  0.055  0.036  0.017  0.072  0.007  0.032  0.073  0.073  0.054  0.041  0.026  0.065  0.065  0.073  0.054  0.047  0.082  0.057  0.012  0.025  0.040 -0.041 -0.026 -0.038 -0.039 -0.062 -0.022 -0.033 -0.097 -0.036 -0.042 -0.077 -0.084 -0.131 -9.990 
 0.040 -0.018 -0.033 -0.014 -0.024 -0.021  0.001  0.005 -0.009  0.011 -9.990  0.012 -9.990  0.057  0.048  0.057  0.041  0.015  0.060  0.046  0.068  0.041  0.049  0.060  0.092  0.061  0.087  0.020  0.022 -0.001 -0.033 -0.033 -0.079 -0.075 -0.061 -0.046 -0.054 -0.058 -0.103 -0.119 -0.096 -0.067 -0.085 -0.035 
 0.013 -0.007 -0.059 -0.028 -0.027 -0.031 -0.025  0.042  0.016  0.002  0.036  0.057  0.044  0.009  0.091  0.061  0.046  0.054  0.067  0.045  0.064  0.082  0.121  0.054  0.080  0.092  0.052  0.053  0.014  0.019  0.001  0.008 -0.040 -0.049 -0.018 -0.019 -0.015 -0.039 -0.102 -0.107 -0.094 -0.154 -0.153 -9.990 
 0.035  0.035 -0.049  0.003 -0.004  0.019  0.016  0.048  0.018  0.040  0.066  0.053  0.049  0.052  0.044  0.015  0.086  0.069  0.065  0.055  0.070  0.065  0.118  0.119  0.106  0.028  0.038  0.058  0.018  0.029  0.029 -0.015 -0.019  0.039  0.015  0.042 -0.004 -0.036 -0.065 -0.132 -0.081 -0.119 -0.075 -0.021 
 0.016 -0.019 -0.011 -0.040  0.011  0.023 -0.043  0.030  0.025  0.046  0.064  0.087  0.070  0.050  0.035  0.019  0.080  0.088  0.126  0.098  0.108  0.098  0.132  0.109  0.059  0.058  0.056  0.057  0.050  0.020  0.035 -0.048  0.021 -0.030  0.007 -0.026  0.014 -0.049 -0.074 -0.082 -0.078 -0.067 -0.097 -0.076 
-0.056 -0.033 -0.059 -0.047 -0.013 -0.013  0.012  0.043  0.013  0.035  0.042  0.049  0.017  0.046  0.082  0.048  0.085  0.089  0.080  0.061  0.089  0.122  0.103  0.072  0.062  0.075  0.073 -0.001 -0.015 -0.011  0.050  0.011  0.004 -0.042 -0.036 -0.027 -0.045 -0.059 -0.017 -0.080 -0.088 -0.045 -0.055 -0.058 
-0.031 -0.062 -0.058 -0.008 -0.033 -0.016 -0.008 -0.023 -0.043  0.019  0.041  0.033 -0.005  0.025  0.011  0.038  0.025  0.047  0.040  0.082  0.041  0.036  0.053  0.037  0.038  0.058  0.022  0.066  0.007 -0.008  0.054  0.017 -9.990  0.084 -9.990  0.036 -0.030  0.024 -0.039 -0.061 -0.041 -0.042 -0.050 -9.990 
-0.052 -0.036 -0.030 -0.067 -0.014 -0.001 -9.990 -0.006 -0.007  0.011 -0.029 -0.025  0.017 -0.002  0.023  0.019  0.007 -0.050  0.029  0.031  0.043  0.070  0.034 -0.000  0.028  0.028  0.048  0.022  0.021  0.051  0.046  0.041  0.051  0.033  0.039 -0.059 -0.048  0.006 -0.043 -0.040 -0.048 -0.049 -0.015 -9.990 
-0.078 -0.087 -0.066 -0.092 -0.102 -9.990 -0.045 -0.065 -0.086 -0.057  0.007 -0.009  0.006  0.021  0.007  0.059  0.023  0.049  0.077  0.020  0.044  0.103  0.033  0.032  0.060  0.072  0.015  0.047  0.001  0.043  0.046  0.012 -0.010 -0.053 -0.082 -0.075 -0.067 -0.053 -0.030 -0.042 -0.044 -0.075 -9.990 -9.990 
-0.187 -0.107 -0.088 -0.051 -0.104 -0.080 -0.054 -0.065 -0.033 -0.020 -0.011 -0.029 -0.013  0.012  0.010  0.033 -0.002  0.046  0.079 -0.005  0.029  0.060  0.071  0.013  0.053  0.023  0.000  0.017  0.072  0.019 -0.011  0.040  0.005  0.017  0.046 -0.102 -0.034 -0.015 -0.042 -0.005  0.005 -0.104 -0.080 -0.065 
-0.143 -0.120 -0.108 -0.067 -0.083 -0.078 -0.108 -0.048 -0.059 -0.028 -0.009 -0.053 -0.075  0.031  0.069  0.033  0.007  0.014  0.017  0.084  0.041  0.052  0.038  0.068  0.063  0.091  0.017  0.048  0.076  0.055  0.016  0.025  0.044 -0.008  0.004  0.001 -0.046 -0.060 -0.003 -0.067 -0.077 -0.059 -0.087 -0.072 
-9.990 -0.139 -9.990 -0.102 -0.095 -0.014 -0.097 -0.099 -0.037 -0.009 -0.019  0.010  0.038  0.052  0.040  0.066  0.069  0.062  0.037  0.065  0.099  0.036  0.034  0.055  0.058  0.038  0.089  0.115  0.088  0.091  0.061  0.087  0.020  0.005 -0.013 -0.019  0.020 -0.024 -0.028 -0.069 -0.031 -0.022 -0.011 -0.018 
-9.990 -9.990 -0.094 -0.041 -0.117 -0.059 -0.042 -0.068 -0.032 -0.059 -0.001 -0.015  0.050  0.066  0.057  0.021  0.060  0.076  0.107  0.041  0.033  0.068  0.059  0.075  0.069  0.080  0.065  0.075  0.058  0.055  0.068  0.060  0.015  0.035  0.081  0.031  0.047  0.060  0.010 -0.044 -0.042 -0.026 -0.015 -0.039 
-0.117 -0.117 -0.075 -0.073 -9.990 -9.990 -9.990 -0.076 -0.045 -0.033 -0.022 -0.037  0.008  0.061  0.046  0.037  0.059  0.069  0.086  0.073  0.068  0.080  0.123 -9.990 -9.990 -9.990  0.079  0.131  0.114  0.060  0.034  0.064  0.053  0.023  0.007 -0.009 -0.035  0.023 -9.990  0.000 -0.004 -0.009 -0.047 -0.049 
-9.990 -0.075 -0.092 -0.107 -0.081 -0.076 -0.056 -0.056 -0.066 -0.009 -0.041 -0.018  0.021  0.068  0.076  0.054  0.056  0.033  0.073  0.087 -9.990 -9.990 -9.990 -9.990 -9.990 -9.990 -9.990 -9.990 -9.990 -9.990 -9.990 -9.990 -9.990  0.104  0.024  0.093  0.035  0.046  0.007  0.005 -0.021 -0.038 -0.034 -0.088 
-0.080 -9.990 -0.130 -0.100 -0.021 -0.056 -0.050 -0.083 -0.104 -0.022 -0.075 -0.098 -0.064 -0.023 -0.016  0.038  0.047  0.039 -9.990 -9.990  0.034 -0.009  0.061 -9.990 -9.990 -9.990 -9.990 -9.990 -9.990 -9.990 -9.990 -9.990 -9.990 -9.990 -9.990 -9.990 -9.990 -9.990 -9.990 -9.990 -9.990 -9.990 -9.990 -9.990 
-9.990 -0.041 -0.117 -0.105 -0.025 -0.050 -0.050 -0.045 -0.037 -0.023 -0.009 -0.026 -0.028 -0.009 -0.012 -0.009  0.055  0.065  0.070  0.073  0.084  0.072  0.020 -9.990 -9.990 -9.990 -9.990 -9.990 -9.990 -9.990 -9.990 -9.990  0.027 -9.990  0.075  0.045  0.055  0.090  0.053 -0.002  0.026 -0.020 -0.011 -0.033 
-9.990 -0.056 -0.121 -0.053 -0.038 -0.026 -0.030  0.004 -0.027 -0.013 -0.034 -0.011 -0.002  0.015 -0.015  0.046  0.024  0.036  0.053  0.036  0.026 -0.031  0.030  0.091 -9.990 -9.990 -9.990 -9.990  0.081 -9.990  0.121  0.133 -9.990 -9.990  0.096  0.018 -0.071 -0.075 -0.037 -0.052 -0.041 -0.083 -0.095 -0.089 
-9.990 -0.094 -0.046 -0.043 -0.001 -0.016  0.002 -0.009  0.004 -0.008  0.015  0.002 -0.009 -0.004  0.032  0.027  0.041  0.042  0.092  0.057 -9.990 -9.990 -9.990 -9.990 -9.990 -9.990 -9.990 -9.990 -9.990 -9.990 -0.062  0.031  0.027 -9.990  0.080 -0.026 -0.023 -0.011 -0.101 -0.076 -0.067 -0.075 -0.064 -0.063 
-0.097 -0.026 -0.011 -0.023 -0.056 -0.023 -0.009 -0.010  0.014  0.015  0.019 -0.015  0.031  0.027  0.014  0.089 -0.018 -9.990 -9.990 -9.990 -9.990 -9.990 -9.990 -9.990 -9.990 -9.990 -9.990 -9.990 -9.990 -9.990 -9.990 -9.990 -9.990 -9.990 -9.990 -0.062 -0.088 -0.016 -0.012 -0.017 -0.031 -0.083 -0.114 -0.035 
-0.011 -0.028 -0.059 -0.035 -0.014 -0.004 -0.005  0.017  0.007  0.034  0.042  0.017  0.027  0.039  0.079  0.077  0.029  0.025  0.047  0.023  0.052 -0.006  0.109  0.213  0.224  0.241 -9.990 -9.990 -9.990 -9.990 -9.990 -9.990 -9.990 -9.990 -9.990 -9.990 -9.990 -0.078 -0.083 -0.021 -0.034 -0.050 -0.077 -0.059 
-0.061 -0.048  0.003 -0.054 -0.020 -0.036 -0.007  0.006  0.019  0.039 -0.006 -0.013  0.003  0.024 -0.022  0.046  0.041  0.034  0.081 -9.990 -9.990 -9.990 -9.990 -9.990  0.020  0.020 -0.006  0.027  0.013 -0.055 -0.058  0.026  0.032 -0.017  0.024  0.004 -0.030 -0.059 -0.061 -0.012 -0.051 -0.081 -0.022 -9.990 
-0.016 -0.023  0.021 -0.034 -0.039 -0.002  0.006  0.014  0.029  0.024  0.044  0.041  0.029  0.045 -0.017 -0.017  0.038  0.027  0.001  0.056  0.099  0.064  0.056  0.063 -9.990 -9.990 -9.990 -9.990 -9.990 -9.990 -9.990 -9.990 -9.990 -9.990 -9.990 -9.990 -9.990 -9.990 -9.990 -9.990 -9.990 -9.990 -9.990 -9.990 
-0.019  0.009  0.003  0.028  0.009  0.013  0.007  0.020  0.022  0.025  0.022  0.026  0.050  0.060  0.033  0.071  0.014  0.014  0.059  0.063  0.096  0.097  0.045  0.076  0.072  0.052  0.004  0.068 -0.005 -9.990 -9.990 -9.990 -9.990 -9.990 -9.990 -9.990 -9.990 -9.990 -9.990 -9.990 -9.990 -9.990 -9.990 -9.990 
-0.055 -0.037 -0.019  0.047  0.019  0.022  0.026  0.001 -0.022  0.040  0.038  0.043  0.010 -9.990  0.029  0.051  0.067  0.025  0.068  0.068  0.092  0.086  0.037  0.019  0.088 -9.990 -9.990 -9.990 -9.990 -9.990 -9.990 -9.990 -9.990 -9.990 -9.990 -9.990 -9.990 -9.990 -9.990 -9.990 -9.990 -9.990 -9.990 -9.990 
 0.044  0.000  0.020 -0.029  0.007  0.009  0.008  0.019  0.029  0.042  0.049  0.051  0.040  0.011  0.028  0.045  0.017  0.063  0.074  0.047  0.045  0.058  0.021  0.063  0.027  0.018  0.031  0.023 -0.005  0.012  0.030  0.068 -9.990 -9.990 -9.990 -9.990 -9.990 -9.990 -9.990 -9.990 -9.990 -9.990 -9.990 -9.990 
-0.067 -0.015  0.016  0.023 -0.030  0.005 -0.013 -0.005  0.007  0.011  0.049  0.043  0.023  0.050  0.024  0.032  0.069  0.053  0.000  0.006 -9.990 -9.990 -0.009  0.015  0.083 -9.990 -9.990 -9.990 -9.990 -9.990 -9.990 -9.990 -9.990 -9.990 -9.990 -9.990 -9.990 -9.990 -9.990 -9.990 -9.990 -9.990 -9.990 -9.990 
-0.016  0.004  0.006 -0.010  0.023 -0.020  0.001  0.010  0.017  0.035 -0.037  0.032  0.044  0.048 -0.007  0.027  0.034  0.058  0.040 -0.002 -0.001 -0.036 -0.019 -0.016  0.034 -0.007  0.020 -9.990 -9.990 -9.990 -9.990 -9.990 -9.990 -9.990 -9.990 -9.990 -9.990 -9.990 -9.990 -9.990 -9.990 -9.990 -9.990 -9.990 
-0.031 -0.062  0.015  0.019 -0.024 -0.003  0.025  0.030 -0.008  0.045  0.051  0.008  0.008  0.020  0.063  0.033  0.026  0.010  0.037  0.006 -0.025  0.015 -0.020 -0.013  0.001  0.010  0.007 -0.022 -0.025 -9.990 -9.990 -9.990 -9.990 -9.990 -9.990 -9.990 -9.990 -9.990 -9.990 -9.990 -9.990 -9.990 -9.990 -9.990 
 0.008 -0.039 -0.002 -0.012  0.004  0.018  0.023  0.026  0.067  0.013  0.026  0.003  0.018  0.014 -0.005 -0.019 -0.044  0.005  0.006 -0.005 -0.019  0.009  0.004  0.019 -0.016 -0.089 -0.036 -0.026 -0.059 -0.019  0.021 -9.990 -9.990 -9.990 -9.990 -9.990 -9.990 -9.990 -9.990 -9.990 -0.000 -0.082 -0.034 -9.990 
-0.017 -0.013  0.039  0.041  0.043  0.060  0.085  0.050  0.051  0.082  0.034  0.012  0.011  0.004 -0.032 -0.003  0.027  0.030  0.010  0.087  0.069  0.056  0.033  0.037 -0.025 -0.013 -0.031 -0.043 -0.034 -0.037 -0.066 -0.079  0.002 -0.024 -9.990 -9.990 -0.053 -0.078 -0.093 -0.095 -0.059 -0.082 -0.097 -9.990 
-0.025  0.011  0.000 -0.029 -0.031  0.023 -0.001  0.049  0.073  0.044  0.064  0.003  0.035  0.050  0.019  0.032  0.028  0.022  0.018  0.008  0.002  0.014  0.063  0.037  0.055  0.024 -0.015 -0.046 -0.088 -9.990 -9.990 -9.990 -9.990 -9.990 -9.990 -9.990 -9.990 -9.990 -9.990 -9.990 -9.990 -0.134 -0.181 -9.990 
 0.030 -0.007  0.008  0.006  0.005  0.040  0.004  0.051  0.043  0.076  0.060  0.084  0.005  0.057  0.081  0.096  0.048  0.041  0.063  0.046  0.065  0.073  0.053  0.064  0.017  0.021  0.048  0.033 -0.018 -0.017 -9.990 -9.990 -9.990 -9.990 -9.990 -0.064 -0.116 -0.091 -0.068 -0.061 -0.112 -0.070 -0.100 -9.990 
-0.004  0.004  0.005  0.037  0.072  0.067  0.058  0.068  0.041  0.048  0.065  0.067  0.093  0.092  0.056  0.096  0.082  0.102  0.102  0.080  0.077  0.093  0.061  0.048  0.114  0.093  0.040  0.033  0.050  0.017 -0.031 -0.045 -0.074 -0.039 -0.120 -0.124 -0.069 -0.063  0.003 -0.053 -9.990 -9.990 -9.990 -9.990 
-0.022  0.019  0.018 -0.031  0.006  0.009  0.043  0.031  0.049  0.040  0.085  0.038  0.052  0.080 -9.990  0.051  0.106  0.087  0.084  0.040  0.086  0.119  0.069  0.057  0.068  0.041  0.066  0.022 -0.027 -0.007  0.016 -0.034 -9.990  0.018 -9.990  0.013 -0.028 -0.062 -0.150 -0.097 -0.129 -0.131 -0.078 -9.990 
 0.076 -0.005  0.093  0.040  0.039  0.014  0.003  0.040  0.047  0.048  0.056  0.065  0.024  0.072  0.108  0.032  0.056  0.071  0.079  0.053  0.061  0.029  0.051  0.105  0.112  0.036  0.073  0.059 -9.990 -9.990 -9.990 -9.990 -9.990 -9.990 -0.027 -0.046 -0.060 -0.069 -9.990 -9.990 -9.990 -9.990 -9.990 -9.990 
 0.110  0.050  0.009  0.038  0.030 -0.005 -0.009  0.040  0.032  0.037  0.064  0.036  0.014  0.035  0.032  0.051  0.081  0.105  0.086  0.097  0.082  0.069  0.026  0.088  0.092  0.112  0.110  0.087  0.104  0.099 -9.990 -9.990 -9.990 -9.990 -9.990 -9.990 -9.990 -9.990 -9.990 -9.990 -9.990 -9.990 -9.990 -9.990 
 0.080  0.071  0.033  0.076  0.058  0.015 -0.010  0.034  0.017  0.085  0.091  0.053  0.040  0.036  0.039  0.079  0.063  0.065  0.075  0.120  0.074  0.065  0.063  0.063  0.096  0.077 -9.990 -9.990 -9.990 -9.990 -9.990 -9.990 -9.990 -9.990 -9.990 -9.990 -0.076 -9.990 -9.990 -9.990 -9.990 -9.990 -9.990 -9.990 
 0.052  0.069  0.041  0.024  0.023  0.036  0.032  0.030  0.018  0.052  0.011  0.012  0.032  0.055  0.046  0.027  0.038  0.088  0.121  0.086  0.083  0.099  0.022  0.019  0.050  0.073  0.068  0.085  0.051  0.025  0.016 -9.990 -9.990 -9.990 -9.990 -9.990 -9.990 -9.990 -9.990 -9.990 -9.990 -9.990 -9.990 -9.990 
 0.052  0.031  0.042  0.026 -0.009  0.058  0.025  0.051  0.058  0.009  0.044  0.049  0.039 -0.011  0.037  0.033  0.074  0.043  0.078  0.065  0.040  0.086  0.048  0.085  0.050  0.045  0.133  0.043  0.008  0.003  0.026  0.023 -0.002 -0.073 -0.083 -0.054 -9.990 -9.990 -9.990 -9.990 -9.990 -9.990 -9.990 -9.990 
 0.026  0.025  0.027  0.051  0.077  0.068  0.028  0.015  0.013  0.024  0.044  0.047  0.061  0.090  0.018  0.051  0.021  0.063  0.079  0.078  0.053  0.061  0.092  0.098  0.111  0.111  0.110  0.079  0.011  0.012 -0.033 -0.018 -0.025 -0.030 -9.990 -9.990 -9.990 -9.990 -9.990 -9.990 -9.990 -9.990 -9.990 -9.990 
 0.042  0.034  0.028 -0.002  0.065  0.032  0.054  0.032  0.020  0.057  0.061  0.071  0.052  0.059  0.085  0.046  0.058  0.070  0.065  0.059  0.054  0.079  0.076  0.104  0.103  0.090  0.066  0.047  0.032 -0.011  0.002 -9.990 -9.990 -9.990 -9.990 -9.990 -9.990 -9.990 -9.990 -9.990 -9.990 -9.990 -9.990 -9.990 
 0.028  0.018  0.007 -0.022  0.066  0.044  0.068  0.069  0.055  0.054  0.035  0.050  0.039  0.055  0.095  0.085  0.060  0.051  0.048  0.071  0.041  0.110  0.073  0.053  0.086  0.112  0.098  0.061  0.032  0.036  0.059  0.011  0.062  0.010 -0.021 -9.990 -9.990 -9.990 -9.990 -9.990 -9.990 -0.091 -0.131 -9.990 
 0.005  0.021  0.036 -0.016 -0.007  0.030  0.006  0.031  0.042  0.050  0.042  0.038  0.083  0.040 -0.010  0.002  0.055  0.091  0.089  0.036  0.066  0.083  0.075  0.084  0.116  0.087  0.046  0.020  0.049  0.028  0.042  0.001 -0.036 -0.013 -0.040 -0.063 -0.084 -0.062 -0.086 -0.101 -0.099 -0.127 -0.133 -9.990 
 0.039  0.001  0.017  0.082  0.054  0.045  0.066  0.068  0.036  0.042  0.052  0.081  0.094  0.042  0.062  0.051  0.054  0.062  0.079  0.093  0.061  0.084  0.084  0.090  0.055  0.058  0.108  0.057  0.032 -0.007  0.019  0.002 -0.039 -0.039 -0.089 -0.103 -0.102 -0.201 -9.990 -9.990 -9.990 -9.990 -9.990 -9.990 
 0.062  0.025 -0.002  0.026  0.053  0.043  0.081  0.043  0.025  0.046  0.022  0.092  0.058  0.079  0.084 -9.990  0.075  0.132  0.090  0.085  0.093  0.128  0.103  0.107  0.037  0.063  0.023  0.062  0.039 -0.000  0.011 -0.030 -0.029 -0.027 -0.036 -0.010 -9.990 -9.990 -9.990 -9.990 -9.990 -9.990 -9.990 -9.990 
 0.028  0.046  0.004 -0.006  0.015  0.018  0.014  0.036  0.054  0.070  0.047  0.056  0.057  0.037  0.047  0.054  0.032  0.095  0.071  0.094  0.093  0.101  0.097  0.018  0.030  0.053  0.057 -0.012  0.007 -0.043 -0.022 -0.052 -0.042 -0.023 -0.032  0.053 -9.990 -9.990 -9.990 -9.990 -9.990 -9.990 -9.990 -9.990 
-0.017  0.052  0.034  0.018 -0.026 -0.019  0.009  0.024  0.051  0.043  0.025 -0.016  0.047  0.067  0.055  0.050  0.069  0.110  0.093  0.057  0.088  0.077  0.072  0.077  0.032  0.071  0.053  0.031  0.011 -0.005 -0.003 -0.006  0.053  0.047 -9.990 -9.990 -9.990 -9.990 -9.990 -9.990 -9.990 -9.990 -0.046  0.003 
 0.001  0.002  0.020 -0.002  0.012  0.008  0.001 -0.015 -0.043 -0.031  0.001 -0.059  0.015  0.035  0.009  0.050  0.028 -0.004  0.005  0.045  0.047  0.025  0.029  0.057  0.033  0.028  0.096  0.090 -0.032  0.020 -0.003 -0.039 -9.990 -9.990 -9.990 -9.990 -9.990 -9.990 -9.990 -9.990 -9.990 -0.033 -0.051 -9.990 
-0.061 -0.017 -0.018 -0.018 -0.028 -0.038 -0.022 -0.021  0.013 -0.049 -0.015  0.014  0.046 -0.006  0.048 -0.005  0.019  0.033  0.010  0.005  0.040  0.044  0.020  0.020  0.025  0.033  0.043  0.013  0.045  0.016  0.057 -0.020 -0.004 -0.036 -9.990 -9.990 -9.990 -9.990 -9.990 -9.990 -9.990 -0.094 -9.990 -0.014 
-0.056 -0.067 -0.031 -0.046 -0.051 -0.004 -0.056 -0.011 -0.031 -0.020 -0.015 -0.003 -0.001  0.066 -0.000  0.000 -0.004  0.029  0.002  0.001 -0.027  0.028 -0.006 -0.025  0.021  0.004  0.013  0.018 -0.017  0.060  0.092  0.007  0.070 -0.016 -9.990 -9.990 -9.990 -9.990 -9.990 -9.990 -9.990 -0.035 -0.035 -9.990 
-0.099 -0.058 -0.098 -0.039 -0.039 -0.035 -0.015 -0.020 -0.007  0.052  0.011 -0.030 -0.010  0.023 -0.034  0.030  0.009 -0.011  0.019  0.014  0.073  0.042 -0.008  0.034  0.065  0.043  0.080  0.052  0.019  0.015 -0.024  0.007  0.004  0.003 -9.990 -9.990 -9.990 -9.990 -9.990 -9.990 -9.990 -0.162 -0.117 -0.110 
-0.037 -0.009 -0.045 -0.050 -0.034 -0.019 -0.050 -0.022 -0.013 -0.060 -0.014  0.039  0.023  0.006 -0.002 -0.033 -0.036 -0.008 -0.010  0.023  0.022  0.034  0.021  0.032  0.056  0.024  0.023  0.013 -0.038  0.021  0.064 -0.029 -0.008 -0.040 -0.077 -9.990 -9.990 -9.990 -9.990 -9.990 -9.990 -9.990 -9.990 -9.990 
-0.033 -0.054 -0.071 -0.064  0.004 -0.018 -0.036  0.022 -0.011 -0.002 -0.001  0.011  0.003  0.057  0.040  0.040  0.037  0.021  0.025  0.040  0.023  0.035 -0.018  0.027  0.004  0.019  0.034  0.028  0.036  0.004  0.021  0.015 -0.018 -0.039 -0.030 -0.038 -9.990 -9.990 -9.990 -9.990 -9.990 -9.990 -9.990 -9.990 
-0.031 -0.016 -0.008  0.014 -0.016  0.008 -0.011 -0.028 -0.029  0.005  0.026  0.026  0.045  0.015  0.021  0.043  0.040  0.008  0.005  0.015 -0.025  0.083  0.072  0.063  0.035  0.035  0.011  0.020 -0.010  0.066  0.028  0.020 -0.018 -0.102 -0.000 -0.026 -0.049 -9.990 -9.990 -9.990 -9.990 -0.101 -9.990 -9.990 
-0.017 -0.039  0.060 -0.005 -0.002  0.007  0.044 -0.015  0.004  0.017  0.010  0.024  0.023  0.025  0.038  0.069  0.032  0.026  0.002  0.028  0.037  0.030  0.023  0.028  0.035  0.040  0.046 -0.019  0.026  0.007  0.021 -0.044 -0.006 -0.058 -0.028 -0.092 -0.078 -9.990 -9.990 -9.990 -9.990 -9.990 -9.990 -9.990 
-0.032 -0.001 -0.021 -0.017 -0.003  0.007 -0.008  0.015  0.009  0.016 -0.002  0.044  0.037  0.029  0.071  0.075  0.071  0.070  0.021  0.075  0.083  0.068  0.046  0.038  0.052  0.042  0.059  0.064  0.012 -0.023 -0.073 -0.033 -0.076 -0.064 -0.031 -0.022 -9.990 -9.990 -9.990 -9.990 -9.990 -9.990 -9.990 -9.990 
-0.002  0.032  0.023  0.045  0.013  0.032  0.024  0.017  0.034  0.002 -0.020  0.045  0.033  0.048  0.008  0.022  0.053  0.072  0.054  0.063  0.057  0.053  0.010  0.096  0.061  0.043  0.060  0.035  0.041  0.020 -0.024 -0.012  0.001 -0.046 -0.018 -0.006  0.029 -9.990 -9.990 -9.990 -9.990 -9.990 -9.990 -9.990 
 0.026  0.022  0.034  0.005 -0.026  0.005 -0.011  0.010  0.031  0.017  0.020  0.023  0.035  0.056  0.049  0.093  0.094  0.056  0.057  0.046  0.024  0.045  0.046  0.076  0.091  0.022  0.031  0.000  0.016  0.020  0.012 -0.006 -0.034 -0.017 -0.024 -0.003  0.021 -9.990 -9.990 -9.990 -9.990 -9.990 -9.990 -9.990 
 0.005  0.022 -0.036  0.031  0.050  0.002  0.004 -0.016  0.027 -0.009  0.044  0.015  0.042  0.034  0.052  0.023  0.060  0.068  0.047  0.081  0.087  0.070  0.077  0.079  0.036  0.031  0.055  0.035  0.041  0.029  0.013 -0.020  0.001 -0.020 -0.101 -0.122 -9.990 -0.044 -9.990 -9.990 -9.990 -9.990 -9.990 -9.990 
-9.990 -9.990  0.006  0.027  0.005  0.048  0.056  0.039  0.077  0.043  0.031  0.022  0.022  0.001  0.001  0.026  0.033  0.072  0.081  0.070  0.046  0.119  0.124  0.067  0.057  0.081  0.068  0.025  0.045  0.034  0.037 -0.035  0.060  0.061 -0.020 -0.037 -0.065 -9.990 -9.990 -9.990 -9.990 -9.990 -9.990 -9.990 
 0.042  0.060  0.021  0.023  0.013  0.000  0.022  0.025  0.048  0.041  0.018  0.062  0.012  0.058  0.036  0.042  0.046  0.082  0.104  0.060  0.109  0.099  0.088  0.033  0.054  0.119  0.058  0.010  0.044  0.042  0.030 -0.004  0.011  0.005  0.003 -0.060 -0.048 -0.051 -0.078 -0.073 -9.990 -0.084 -9.990 -9.990 
-9.990  0.031  0.029  0.008  0.051  0.022  0.005  0.037  0.058  0.078  0.018  0.032  0.066  0.050  0.061  0.032  0.083  0.053  0.071  0.037  0.070  0.105  0.086  0.047  0.072  0.076  0.020 -0.003  0.001  0.016  0.024  0.056  0.034  0.002 -0.031 -0.005 -0.031 -0.065 -0.041 -9.990 -9.990 -9.990 -9.990 -9.990 
 0.028  0.019  0.029  0.034  0.042  0.007  0.058  0.029  0.068  0.083  0.051  0.040  0.005 -0.003  0.042  0.064  0.035  0.031  0.054  0.103  0.085  0.113  0.044  0.071  0.098  0.066  0.026  0.073  0.019  0.015  0.009  0.037  0.044 -0.045 -0.013 -0.007 -9.990 -0.039 -0.019 -0.116 -9.990 -9.990 -9.990 -9.990 
 0.051  0.009  0.007  0.042  0.052  0.054  0.012  0.064  0.085  0.033  0.076  0.043  0.010  0.035  0.007  0.032  0.046  0.058  0.044  0.059  0.065  0.082  0.042  0.049  0.013  0.052  0.061  0.029 -0.033  0.032  0.054  0.001 -0.027 -0.019 -0.062 -0.109 -0.062 -0.057 -9.990 -0.119 -0.101 -9.990 -9.990 -9.990 
-9.990  0.046  0.020  0.060  0.019  0.011  0.049  0.021  0.018  0.053  0.048  0.030 -0.003  0.025  0.006  0.031  0.028  0.052  0.042  0.046  0.071  0.074  0.049  0.042  0.046  0.046  0.042  0.059  0.017 -0.010 -0.006 -0.023  0.010 -0.012 -0.018 -0.053 -0.044 -0.065 -0.015 -0.060 -9.990 -9.990 -9.990 -9.990 
 0.030  0.028  0.075 -0.011  0.033  0.014  0.077  0.002  0.030  0.056  0.027 -0.014 -0.005  0.035  0.075  0.065  0.076  0.087  0.065  0.035  0.056  0.010  0.037 -0.014  0.040  0.020  0.011 -0.018 -0.055 -0.031 -0.054 -0.058 -0.129 -0.057 -0.056 -0.064 -9.990 -0.087 -0.050 -0.084 -0.107 -9.990 -9.990 -9.990 
 0.028  0.038  0.006  0.043  0.028  0.053  0.087  0.053  0.035  0.059  0.034  0.010  0.020  0.044  0.010  0.033  0.038  0.068  0.079  0.060  0.028  0.043  0.054  0.039  0.006 -0.009 -0.029  0.008 -0.028 -0.062 -0.044 -0.038 -0.060 -0.055 -0.097 -0.122 -0.096 -0.058 -0.100 -0.053 -9.990 -9.990 -9.990 -9.990 
 0.006  0.043 -0.003  0.032  0.048  0.019 -0.009  0.018 -0.007  0.053  0.018  0.075  0.063  0.025  0.016  0.054  0.048  0.039  0.028  0.046  0.043  0.038  0.032  0.045 -0.002 -0.002  0.010  0.006 -0.008 -0.029 -0.056 -0.019 -0.002 -0.032 -0.074 -0.066 -0.057 -0.143 -0.124 -0.093 -0.118 -9.990 -9.990 -9.990 
 0.026 -0.013  0.029  0.037 -0.027  0.029  0.024 -0.023  0.055 -0.004  0.042  0.039  0.016  0.021  0.012  0.022  0.032  0.048  0.067  0.084  0.058  0.054  0.083  0.002  0.015  0.051  0.059  0.015  0.031  0.052  0.035  0.014 -0.001  0.003 -0.016 -0.016 -0.056 -0.030 -0.002 -9.990 -0.035 -0.099 -9.990 -0.097 
 0.006  0.055  0.034 -0.003 -9.990 -9.990 -9.990 -0.013  0.009  0.043  0.016  0.012 -0.011  0.026  0.041  0.032  0.033  0.059  0.112  0.105  0.072  0.061  0.048  0.055  0.080  0.065  0.046  0.029 -0.014  0.027 -0.095 -0.093 -0.036 -0.016  0.027 -9.990 -0.053 -0.150 -0.064 -0.013 -0.038 -0.049  0.039 -9.990 
-0.002  0.037  0.082  0.045  0.039  0.062  0.033  0.053  0.036  0.024  0.019  0.046  0.033  0.027  0.046  0.024  0.007  0.047  0.049  0.050  0.071  0.013  0.037  0.023  0.045  0.001  0.024 -0.007  0.008 -0.024 -0.059 -0.012 -0.035 -0.022 -0.044 -0.077 -0.091 -0.101 -0.063 -0.053 -0.054 -0.071 -9.990 -0.044 
 0.005  0.025  0.035  0.039  0.072  0.046  0.018  0.006  0.026  0.055  0.058  0.028 -0.031  0.030  0.031  0.042  0.020  0.054  0.057  0.072  0.015  0.026  0.012  0.033  0.020  0.032  0.043  0.013  0.033  0.012 -0.022 -0.077 -0.075 -0.075 -0.081 -0.092 -0.071 -0.144 -0.098 -0.137 -0.114 -0.094 -0.052 -0.042 
 0.007  0.034  0.043  0.031  0.030  0.024  0.040  0.042  0.047  0.064  0.034  0.013  0.052  0.043  0.029 -0.025  0.046  0.052  0.053  0.050  0.030  0.068 -0.007  0.053  0.043 -0.001  0.036  0.013 -0.003 -0.047 -0.028 -0.030 -0.051 -0.093 -0.042 -0.116 -0.080 -0.138 -0.078 -0.115 -0.097 -0.095 -0.139 -0.084 
 0.046  0.038  0.057  0.059  0.100  0.090  0.064  0.032  0.019  0.017  0.010  0.032 -0.015 -0.004  0.037  0.045  0.048  0.035  0.042  0.031  0.056  0.034  0.045  0.050  0.001  0.027  0.040  0.031 -0.002  0.028 -0.032  0.028 -0.047 -0.114 -0.054 -0.105 -0.094 -0.084 -0.090 -9.990 -0.046 -0.019 -0.064 -0.030 
 0.066  0.035  0.028  0.011  0.092  0.102  0.101  0.065  0.045  0.039  0.035  0.034  0.045  0.032  0.053  0.058  0.047  0.034  0.029  0.058  0.065  0.116  0.081  0.079  0.031  0.014  0.007  0.003 -0.008 -0.001 -0.035 -0.046 -0.010 -0.076 -0.068 -0.095 -0.102 -0.057 -0.090 -0.021 -0.072 -0.018 -0.016 -9.990 
 0.047  0.058  0.047  0.095  0.081  0.057  0.020  0.041  0.044  0.051  0.042  0.017  0.030  0.064  0.040  0.036 -0.011  0.023 -0.037  0.054  0.061  0.038  0.063  0.032  0.016  0.012  0.020  0.037  0.017 -0.049 -0.037 -0.030 -0.067 -0.067 -0.137 -0.100 -0.084 -0.062 -0.131 -0.122 -0.129 -0.001 -0.082 -0.073 
 0.035  0.054  0.031  0.073  0.085  0.010  0.059  0.073  0.102  0.041  0.062  0.107 -9.990  0.052  0.053  0.028  0.072  0.017  0.069  0.064  0.080  0.039  0.071  0.059  0.046  0.077  0.021  0.041 -0.029  0.019  0.003 -0.020 -0.060 -0.064 -0.108 -0.090 -0.081 -0.124 -0.142 -0.057 -0.162 -0.121 -0.129 -0.083 
 0.065  0.067  0.060  0.052  0.072  0.048  0.051  0.076  0.061  0.048  0.020  0.033  0.042  0.016  0.044  0.074  0.057  0.040  0.018  0.061  0.047  0.060  0.045  0.071  0.042  0.017  0.051  0.025  0.070  0.011 -0.011 -0.040 -0.031 -0.074 -0.078 -0.102 -0.038 -0.075 -0.139 -0.099 -0.075 -0.120 -9.990 -0.161 
 0.088  0.089  0.063  0.072  0.107  0.092  0.082  0.062  0.067  0.053  0.074  0.069  0.010  0.055  0.042  0.029  0.063  0.056  0.049  0.045  0.049  0.071  0.074  0.047  0.055  0.083  0.046  0.041  0.013 -0.010 -0.037 -0.038 -0.026 -0.018 -0.108 -0.096 -0.071 -0.064 -0.040 -9.990 -0.054 -0.079 -0.105 -0.093 
 0.065  0.069  0.116  0.086  0.088  0.060  0.075  0.076  0.022  0.030  0.029  0.045  0.049  0.072  0.090  0.091  0.075  0.026  0.025  0.023  0.044  0.059  0.051  0.039  0.010  0.002  0.033  0.047  0.047 -0.045  0.003 -0.023  0.019 -0.057 -0.067 -0.032 -0.086 -0.076 -0.120 -0.148 -0.128 -0.155 -0.121 -0.084 
 0.001  0.005  0.059  0.019  0.076  0.066  0.065  0.071  0.083  0.104  0.090  0.063  0.050 -9.990  0.092  0.052  0.040  0.018  0.041  0.053  0.085  0.012  0.019  0.076  0.039  0.018 -0.052  0.000  0.014  0.035  0.016 -0.025 -0.018 -0.080 -0.015 -0.100 -0.010 -0.099 -0.081 -0.093 -0.154 -0.108 -0.139 -0.145 
 0.055  0.077  0.058  0.026  0.049  0.088  0.078  0.095  0.092  0.049  0.055  0.083  0.084  0.070  0.067  0.030  0.075  0.121  0.085  0.064  0.072  0.045  0.073  0.122  0.055  0.018  0.003  0.036 -0.005  0.006  0.052  0.020 -0.067 -0.021 -0.106 -0.044 -0.107 -0.115 -0.091 -0.126 -0.107 -0.100 -0.084 -0.054 
 0.053  0.042  0.056  0.060  0.073  0.070 -0.008  0.072  0.103  0.075 -9.990  0.022  0.048  0.005  0.023  0.061  0.104  0.100  0.110  0.046  0.067  0.101  0.090  0.063  0.057  0.043  0.036  0.018  0.026 -0.007  0.038 -0.053 -0.066 -0.028 -0.064 -0.058 -0.038 -0.042 -0.045 -0.091 -0.107 -0.051 -0.043 -9.990 
 0.055  0.057  0.035  0.116  0.077  0.044  0.011  0.055  0.054  0.068  0.024  0.063  0.042  0.074  0.082  0.065  0.108  0.069  0.067  0.058  0.097  0.062  0.064  0.119  0.056  0.062  0.008  0.018  0.041  0.061  0.011  0.019 -0.013 -0.012 -0.039 -0.069 -0.059 -0.013 -0.072 -0.012 -0.019 -0.117 -0.084 -0.085 
 0.049  0.052  0.014  0.041  0.087  0.051  0.090  0.073  0.100  0.071  0.004  0.039  0.060  0.049  0.019  0.045  0.100  0.031  0.046  0.042  0.084  0.112  0.109  0.070  0.108  0.053  0.032  0.056 -0.003  0.047 -0.020 -0.035 -0.090 -0.020  0.012 -0.055 -0.067 -0.073 -0.131 -0.098 -0.089 -0.088 -0.076 -0.053 
 0.035  0.021  0.041  0.072  0.067  0.135  0.091  0.042  0.049  0.051  0.073  0.051  0.008  0.076  0.063 -0.007  0.029  0.029  0.036  0.057  0.063  0.049  0.020 -0.002  0.035  0.076  0.007  0.039  0.028 -0.031 -0.017 -0.002 -0.016 -0.016 -0.024 -0.036 -0.044 -0.073 -0.060 -0.146  0.006 -0.029 -0.055 -0.061 
-0.020  0.021  0.061  0.049  0.066  0.056  0.058  0.029  0.044  0.049  0.038  0.028  0.038  0.033  0.046  0.029  0.027  0.071  0.103  0.106  0.044 -0.013  0.033  0.024  0.038  0.043  0.031 -0.005 -0.035 -0.038 -0.029 -0.005 -0.016 -0.005 -0.050 -0.063 -0.066 -0.089 -0.078 -0.066 -0.062 -0.024 -0.073 -0.007 
 0.028  0.019  0.015  0.049  0.028  0.024  0.005  0.020 -0.000  0.049  0.062  0.028  0.003  0.012  0.058  0.087  0.105  0.086  0.110  0.056  0.080  0.034  0.039  0.046  0.030  0.032  0.053  0.005 -0.024  0.014 -0.018 -0.044 -0.015  0.016  0.026 -0.021 -0.039 -0.053 -0.031  0.005  0.007 -0.055 -0.023 -0.087 
-0.005  0.030  0.025  0.014  0.013 -0.022  0.007  0.031  0.025  0.008 -0.009  0.005  0.020  0.008 -0.003  0.020  0.081  0.056  0.063  0.069  0.062  0.012  0.018  0.036  0.050  0.050 -0.037 -0.019 -0.055 -0.012 -0.065 -0.037 -0.025 -0.060 -0.045 -0.017  0.008 -0.016 -9.990 -0.072 -0.027 -0.017 -0.084 -9.990 
 0.051  0.090  0.027  0.017  0.034  0.014 -0.010  0.032  0.001  0.045  0.006  0.026  0.035 -0.003  0.062  0.018  0.006  0.011  0.006  0.040 -0.015  0.034  0.062  0.029  0.028  0.006  0.045  0.012 -0.000 -0.038 -0.031  0.028  0.020  0.016 -0.027 -0.005 -0.037 -0.064  0.017 -0.048 -0.022 -0.003 -0.036  0.040 
 0.032  0.026  0.037  0.032  0.006  0.011  0.002  0.002 -0.009  0.038 -0.017 -0.028 -0.013  0.032  0.087  0.020  0.073  0.045  0.049  0.048  0.005  0.020  0.074  0.065  0.024  0.037  0.015  0.028 -0.001  0.030  0.037  0.031 -0.012 -0.046 -0.032 -0.100 -0.030  0.039 -9.990 -0.005 -0.056 -0.044 -0.034 -0.013 
 0.037  0.065  0.043  0.037 -0.002  0.015  0.013  0.015  0.033  0.007  0.000  0.043  0.022  0.029  0.053  0.067  0.041  0.085  0.056  0.045  0.051  0.057  0.093  0.027  0.042  0.030  0.026  0.002  0.003  0.034  0.008  0.006 -0.017  0.001  0.057  0.021  0.007 -0.033 -0.014 -0.006 -0.065 -0.028 -0.046 -0.025 
 0.028  0.029 -9.990  0.007  0.048  0.064  0.007  0.008  0.038  0.035  0.014  0.003  0.029  0.047  0.047  0.062  0.049  0.050  0.078  0.036  0.084  0.041  0.026  0.046  0.003 -0.028  0.038  0.023  0.042 -0.016 -0.003  0.001 -0.043 -0.001 -0.016 -0.004 -0.016 -0.008 -0.040 -0.047 -0.003 -0.042 -0.033 -0.052 
 0.017  0.025  0.028 -0.017  0.007  0.051  0.016 -0.012 -0.009  0.011  0.043  0.050  0.047  0.069  0.073  0.023  0.064  0.126  0.071  0.061  0.059  0.025  0.039  0.050  0.037 -0.025  0.014  0.011 -0.011  0.055  0.062  0.027  0.056  0.016  0.021  0.002 -0.065 -0.081 -0.031 -0.034 -0.044  0.009 -0.040  0.005 
-0.013  0.030  0.016  0.061  0.071  0.049  0.009  0.023  0.059  0.011  0.048  0.016  0.037  0.025  0.021 -0.005  0.047  0.016  0.039  0.027  0.036  0.044  0.074  0.044  0.035  0.033  0.011 -0.010  0.042  0.038  0.004  0.027  0.007  0.006 -0.006 -0.025 -0.040 -9.990 -0.041 -0.061 -0.034 -0.044 -0.030 -0.063 
 0.048  0.032  0.048  0.018 -0.011  0.055  0.045 -0.015 -0.005  0.067  0.019  0.052  0.043  0.048  0.027  0.030  0.064  0.007  0.032  0.057  0.025  0.005  0.045  0.079  0.075  0.005 -0.031 -0.028 -0.010 -0.013  0.008  0.014  0.025 -0.020 -0.043 -0.064 -0.041 -9.990  0.014 -0.044 -0.075 -9.990 -0.105 -9.990 
 0.062  0.007  0.061  0.082  0.045  0.039 -0.002  0.044 -0.000  0.005 -0.006 -0.005  0.011  0.068  0.054  0.011 -0.004  0.056  0.062  0.077  0.051  0.033  0.062  0.027  0.039  0.016  0.035  0.019  0.011  0.011 -0.057 -0.008  0.064  0.009 -0.046 -0.025 -0.090 -0.058 -0.061 -0.077 -0.061 -0.115 -0.115 -0.079 
 0.046  0.043  0.041  0.035  0.018  0.059  0.035 -0.002  0.028 -0.007 -0.013  0.042  0.017  0.019  0.055  0.062  0.067  0.065  0.036  0.089  0.021  0.088  0.017 -0.002  0.056  0.042  0.058  0.012 -0.022 -0.030 -0.031 -0.011 -0.013 -0.043 -0.016 -0.012 -0.084 -0.043 -0.055 -0.043 -0.072 -0.078 -0.118 -0.107 
 0.034  0.030  0.022  0.019  0.054 -0.013  0.058  0.066  0.017 -0.009  0.019 -0.038  0.023  0.071  0.058  0.077  0.072  0.073  0.061  0.056  0.039  0.038 -0.010  0.002  0.000  0.045  0.012  0.005  0.004 -0.041  0.002 -0.003 -0.009 -0.028 -0.037  0.010  0.010 -0.051 -0.089 -0.105 -0.110 -0.074 -0.094 -0.046 
 0.026  0.025  0.024  0.032  0.052  0.056  0.062  0.024  0.010  0.034  0.057  0.061  0.013  0.024  0.053  0.070 -0.008  0.048  0.007  0.037 -0.007  0.012  0.024 -0.003  0.050  0.027  0.027 -0.007  0.016 -0.037 -0.062 -0.004 -0.043 -0.051 -0.048 -0.048 -0.028 -0.008 -0.062 -0.112 -0.089 -0.071 -0.077 -0.061 
 0.011  0.036  0.023  0.019  0.049  0.034  0.009  0.016  0.023  0.016  0.008 -9.990 -0.026 -0.003  0.037  0.065  0.030  0.001  0.027  0.027  0.033  0.035  0.072  0.025  0.050  0.060  0.063 -0.002 -0.082 -0.032  0.013 -0.016 -0.031 -0.043 -0.010 -0.032 -0.044 -0.104 -0.057 -0.067 -0.076 -0.085 -0.102 -0.093 
-0.002  0.025 -0.018  0.001  0.003  0.015 -9.990  0.024  0.018  0.036  0.041 -0.019  0.012  0.011  0.012  0.027  0.104  0.045  0.028  0.064  0.082  0.100  0.058  0.065  0.054  0.045  0.032 -0.034 -0.029 -0.009  0.010 -0.024  0.007 -0.015 -0.031 -0.052 -0.046 -0.060 -9.990 -0.038 -0.093 -0.098 -0.081 -0.063 
 0.009  0.038  0.025  0.071  0.075  0.006  0.002  0.051  0.051  0.035 -0.005  0.040  0.037  0.016  0.047  0.032  0.054  0.044 -9.990  0.059  0.012  0.045  0.010 -0.004 -0.001 -0.046 -0.010  0.013 -0.010 -0.068 -0.018 -0.019 -0.050 -0.064 -0.033 -0.019 -0.012 -9.990 -0.091 -0.089 -9.990 -0.057 -0.124 -0.059 
 0.063  0.075 -9.990  0.033  0.041 -0.011  0.046  0.066  0.046  0.021  0.026 -0.006  0.044  0.016  0.017  0.023  0.001  0.061  0.040  0.058  0.026  0.033 -0.015  0.024  0.012 -0.004 -0.042 -0.027 -0.033 -0.000 -0.050 -0.055 -0.031 -0.046 -0.056 -0.104 -0.076 -0.127 -0.091 -9.990 -0.093 -0.072 -0.136 -0.115 
 0.001 -0.001  0.049  0.053  0.075  0.083  0.094  0.073  0.071  0.044  0.023  0.027 -9.990  0.015  0.010  0.020  0.013  0.010  0.012  0.021  0.021  0.046  0.058  0.059  0.013 -0.022 -0.057 -0.043 -0.057 -0.048 -0.069 -0.047 -0.090 -0.051 -0.041 -0.072 -0.093 -0.065 -0.083 -0.053 -0.128 -0.077 -0.092 -0.126 
 0.065  0.043  0.004  0.069  0.089  0.053  0.054  0.076  0.070  0.068  0.074  0.025  0.013  0.011  0.045  0.033  0.072  0.027  0.015  0.025  0.043  0.025  0.056  0.050 -0.022  0.024  0.026  0.029  0.020  0.031 -0.004 -0.065 -0.040 -0.033 -0.075 -0.035 -0.076 -0.079 -0.080 -0.014 -0.074 -0.043 -0.115 -9.990 
 0.078  0.039  0.080  0.061  0.041  0.018  0.055  0.068  0.070  0.041  0.050  0.070  0.072  0.056  0.068  0.070  0.014  0.049  0.054  0.040  0.022  0.023  0.014  0.035  0.046  0.044  0.053  0.004 -0.004 -0.011 -0.020 -0.033  0.004 -0.065 -0.052 -0.080 -0.085 -0.091 -0.041 -0.093 -9.990 -0.060 -0.084 -0.065 
 0.077  0.037  0.064 -0.027  0.045  0.065  0.125 -9.990  0.065  0.084  0.084  0.075  0.044  0.025 -0.003  0.000  0.072  0.030  0.035  0.015  0.006 -0.016  0.011  0.015  0.068  0.069  0.067  0.014 -0.035  0.009 -0.044 -0.020 -0.037 -0.024 -0.046 -0.084 -0.040 -0.056 -0.063 -0.094 -0.068 -0.102 -0.063 -9.990 
-0.011  0.084  0.026  0.034  0.049  0.090  0.072  0.013  0.067  0.095  0.076  0.067  0.082  0.030  0.042 -0.007  0.041  0.058  0.094  0.024  0.022  0.031 -0.033  0.055  0.032  0.011  0.006  0.029 -0.012 -0.013 -0.032 -0.065 -0.052 -0.016 -0.024 -0.054 -0.052 -0.059 -0.055 -9.990 -0.108 -9.990 -0.113 -9.990 
 0.047  0.062  0.022  0.027  0.035  0.040  0.062  0.039  0.098 -9.990  0.024  0.082  0.063  0.026  0.019  0.019  0.007  0.002  0.067  0.014  0.005  0.012  0.014  0.022  0.033  0.066  0.022  0.031  0.011 -0.028 -0.043 -0.022 -0.057 -0.076 -0.078 -0.055 -0.042 -0.079 -9.990 -0.097 -0.084 -0.082 -9.990 -0.064 
 0.065  0.052  0.022  0.020 -9.990 -9.990  0.063  0.033  0.056  0.044  0.049  0.074  0.094  0.031  0.024  0.036  0.041  0.043  0.054  0.045  0.069  0.051  0.029  0.038  0.066  0.038 -0.000 -0.001 -0.048 -0.026  0.027 -0.042 -0.040 -0.036 -0.057 -0.077 -0.055 -0.071 -0.063 -0.081 -9.990 -0.041 -0.093 -0.144 
 0.109  0.069  0.082  0.114  0.090  0.105  0.057  0.084 -9.990  0.043  0.060  0.081  0.068  0.054  0.055  0.016  0.006  0.035  0.034  0.020  0.012  0.066  0.053  0.045  0.009  0.000 -0.022  0.002 -0.008 -0.031 -0.037 -0.096 -0.045 -0.081 -0.098 -0.016 -0.115 -0.077 -0.065 -0.086 -0.078 -0.108 -0.107 -9.990 
 0.099  0.072  0.038  0.071  0.072  0.105  0.052  0.092  0.114  0.084  0.106  0.058  0.048  0.052  0.050  0.065  0.046  0.025  0.066  0.056  0.006  0.030  0.110  0.083  0.111  0.010  0.020 -0.050 -0.037 -0.031 -0.035 -0.057 -0.064 -0.096 -0.121 -0.068 -0.060 -0.080 -0.100 -0.127 -0.104 -0.072 -0.144 -9.990 
 0.046  0.035  0.062  0.066  0.081  0.078  0.111  0.114 -9.990  0.097  0.124  0.074  0.082  0.052  0.068  0.045  0.033  0.057  0.025 -0.004 -0.006  0.042  0.065  0.097  0.109  0.076  0.027 -0.006  0.022 -0.014 -0.035 -0.055 -0.049 -0.087 -0.097 -0.094 -0.061 -0.106 -0.132 -0.109 -0.072 -0.109 -0.148 -0.117 
 0.082  0.085  0.067  0.087  0.104  0.090  0.128  0.087  0.056  0.063  0.052  0.077  0.075  0.075 -9.990  0.012  0.036  0.049  0.060  0.001  0.095  0.064  0.058  0.066  0.105  0.053  0.102  0.022  0.031 -0.006 -0.001 -0.039 -0.012 -0.083 -0.084 -0.043 -0.068 -0.121 -0.133 -0.084 -0.113 -0.125 -0.087 -9.990 
 0.074  0.069  0.111  0.080  0.097  0.094  0.099  0.104  0.109  0.090  0.060  0.057  0.058  0.053  0.076  0.081  0.108  0.093  0.061  0.016  0.002  0.041  0.073  0.027  0.054 -0.008 -0.003 -0.015 -0.020  0.005 -0.034 -0.060 -0.094 -0.064 -0.095 -0.078 -0.074 -0.132 -0.120 -0.105 -0.102 -0.117 -0.095 -0.158 
 0.055  0.074  0.089  0.079  0.130  0.083  0.124 -9.990  0.106  0.091  0.085 -9.990  0.022  0.032  0.012  0.037  0.051 -0.050 -0.059 -0.009  0.066  0.054  0.083  0.041  0.042  0.004  0.008 -0.017 -0.019 -0.047 -0.012 -0.037 -0.116 -0.073 -0.077 -0.108 -0.143 -0.127 -0.114 -0.104 -0.098 -0.148 -0.178 -9.990 
 0.096  0.115  0.106  0.108  0.094  0.100  0.102  0.121  0.121  0.096  0.071  0.072  0.052  0.014  0.029  0.052  0.036  0.033  0.053  0.061  0.078  0.079  0.080  0.071  0.147  0.092  0.070 -0.030 -0.014 -0.037 -0.058 -0.041 -0.069 -0.073 -0.027 -0.025 -0.004 -0.115 -0.135 -0.138 -0.111 -0.166 -0.145 -0.114 
 0.058  0.078  0.076  0.082  0.098  0.141  0.134 -9.990  0.113  0.100  0.111  0.091  0.041  0.068  0.029  0.013  0.040  0.037  0.037  0.047  0.022  0.108  0.088  0.090  0.048  0.031  0.029 -0.001  0.035  0.006  0.002  0.006 -0.071 -0.033 -0.093 -0.085 -0.032 -0.080 -0.105 -0.153 -0.127 -0.105 -0.103 -0.077 
 0.049  0.091  0.068  0.086  0.115  0.141  0.097  0.100  0.072  0.079  0.110  0.084  0.066  0.062  0.071  0.090  0.038  0.036  0.041  0.061  0.065  0.062  0.049  0.037  0.099  0.052 -0.026  0.047  0.009 -0.038 -0.068 -0.031 -0.093 -0.090 -0.143 -0.098 -0.107 -0.074 -0.104 -0.135 -0.119 -0.090 -0.086 -0.118 
 0.064  0.088  0.087  0.093  0.082  0.065  0.098  0.096  0.081  0.090  0.100  0.060  0.089  0.035  0.050  0.115  0.055  0.062  0.051  0.034  0.037  0.066  0.046  0.044  0.037 -0.013  0.025  0.001 -0.048  0.010 -0.030 -0.091 -0.069 -0.072 -0.041 -0.024 -0.042 -0.052 -0.117 -0.068 -0.041 -0.139 -0.146 -9.990 
 0.091 -9.990  0.080  0.084  0.093  0.113  0.098  0.114  0.102  0.075  0.059  0.065  0.101  0.108  0.025  0.013  0.017  0.001  0.032  0.031  0.057  0.050  0.031  0.016  0.021  0.024  0.035  0.032 -0.008 -0.028 -0.005 -0.064 -0.035 -0.065 -0.101 -0.086 -0.025 -0.044 -0.065 -0.088 -0.097 -0.044 -0.153 -9.990 
 0.131  0.078  0.100  0.089  0.105  0.124  0.124  0.097  0.100  0.136  0.108  0.115  0.059  0.040  0.041  0.088  0.099  0.034  0.036 -0.003  0.044  0.032  0.077  0.088  0.044  0.060  0.036 -0.017  0.031  0.047  0.034 -0.013 -0.026 -0.112 -0.067 -0.045 -0.080 -0.102 -0.088 -0.085 -0.131 -0.133 -0.099 -9.990 
 0.155  0.126  0.107  0.107  0.081  0.089  0.082  0.068  0.145  0.090  0.087  0.068  0.069  0.067  0.048  0.084  0.060  0.046  0.049  0.057  0.030  0.021  0.088  0.116  0.083  0.039  0.022 -0.021 -0.014  0.009 -0.029 -0.010 -0.043 -0.077 -0.078 -0.137 -0.092 -0.072 -0.135 -0.114 -0.146 -0.148 -0.116 -9.990 
 0.082  0.051  0.084  0.137  0.075  0.138  0.087  0.085  0.090  0.108  0.101  0.087  0.059  0.012  0.045  0.042  0.093  0.055  0.061  0.031  0.068  0.079  0.089  0.078 -0.003  0.010 -0.012 -0.005 -0.015 -0.037 -0.002 -0.082 -0.076 -0.034 -0.052 -0.030 -0.073 -0.117 -0.041 -0.059 -0.087 -0.097 -0.147 -0.131 
 0.077  0.076  0.045  0.112  0.110  0.105  0.114  0.060  0.083  0.113  0.081  0.048  0.054  0.082  0.052  0.034  0.044  0.037  0.062  0.074  0.059  0.083  0.080  0.046  0.045  0.011  0.004 -0.017  0.024  0.034 -0.056 -0.070 -0.038 -0.010  0.000 -0.009 -0.024 -0.106 -0.065 -0.034 -0.058 -0.032 -0.081 -0.076 
 0.056  0.046  0.052  0.112  0.103  0.139  0.088  0.102  0.100  0.053  0.054  0.063  0.073  0.072  0.043  0.056  0.013  0.045  0.061  0.037  0.007  0.060  0.038  0.062  0.050  0.007 -0.014 -0.031 -0.043 -0.037 -0.072 -0.042 -0.049 -0.034 -0.070 -0.047 -0.097 -0.008 -0.035 -0.076 -0.058 -0.071 -0.107 -0.117 
 0.085  0.075  0.112  0.133  0.141  0.114  0.112  0.060  0.026  0.047  0.039  0.061  0.042  0.018 -0.013  0.059  0.043  0.092  0.080  0.042  0.116  0.087  0.055  0.034  0.021  0.036  0.032  0.063  0.012 -0.000 -0.025 -0.063 -0.065 -0.038 -0.059 -0.070 -0.050 -0.039 -0.084 -0.148 -0.095 -0.112 -0.131 -9.990 
 0.046  0.104  0.076  0.079  0.072  0.099  0.081  0.085  0.091  0.071  0.061  0.123  0.010  0.059  0.022  0.039  0.056  0.049  0.064  0.073  0.095  0.039  0.033  0.013  0.020 -0.004  0.029  0.031 -0.021 -0.017 -0.021  0.014 -0.004 -0.060 -0.037 -0.051 -0.037 -0.085 -0.095 -0.106 -0.085 -0.086 -0.106 -9.990 
 0.101  0.087  0.065  0.076  0.086  0.095  0.105  0.092  0.034  0.025  0.043  0.031  0.049  0.035  0.047  0.067  0.076  0.086  0.118  0.108  0.014  0.035  0.038  0.027  0.066  0.026  0.019 -0.030 -0.036 -0.036 -0.069 -0.078 -0.013 -0.035  0.003 -0.066  0.017 -0.060 -0.022 -0.042 -0.018 -0.093 -0.115 -9.990 
 0.108  0.094  0.102  0.089  0.091  0.096  0.067  0.049 -0.005  0.054  0.078  0.032  0.056  0.047  0.023  0.009  0.041  0.084  0.107  0.005  0.050  0.037 -0.015  0.022  0.010  0.100  0.004  0.023  0.000 -0.050 -0.035 -0.038 -0.016 -0.019 -0.009 -0.072 -0.035 -0.050 -0.027 -0.123 -0.080 -0.051 -0.035 -9.990 
 0.057  0.081  0.109  0.078  0.087  0.058  0.037  0.006  0.080  0.037  0.075  0.101  0.038  0.015  0.030  0.051  0.056  0.052  0.077  0.025  0.014  0.055  0.064  0.040  0.028  0.040  0.020 -0.007 -0.035 -0.000  0.001 -0.003 -0.005 -0.004  0.007  0.021 -0.019 -0.006  0.017 -0.040 -0.050 -0.034 -0.092 -9.990 
 0.050  0.025  0.068  0.056  0.080  0.055  0.046  0.073  0.089  0.066  0.059  0.090  0.069  0.055  0.083  0.083  0.066  0.056  0.035  0.045  0.045  0.020  0.069  0.073  0.028 -0.036  0.004 -0.053 -0.013 -0.028 -0.079 -0.062 -0.045 -0.058 -0.062 -0.010 -0.042 -0.022 -9.990 -0.026  0.057  0.008 -9.990 -0.015
[truncated: 2,881,117 more chars]
